# Supplementary material for: Highly anisotropic Fe3C microflakes constructed by solid-state phase transformation for efficient microwave absorption
Source: Nat Commun. 2024 Feb 19;15:1497. doi: 10.1038/s41467-024-45815-w (PMC10876570; doi:10.1038/s41467-024-45815-w)
Supplement: Supplementary file 3 — Source Data [file 41467_2024_45815_MOESM3_ESM.zip]

Archive with 14 entries (14 files):
- Source Data NCOMMS-23-11138B/Figure 2e.xlsx
- Source Data NCOMMS-23-11138B/Figure 3a-e.xlsx
- Source Data NCOMMS-23-11138B/Figure 4e.xlsx
- Source Data NCOMMS-23-11138B/Figure 5a,b,d.xlsx
- Source Data NCOMMS-23-11138B/Supplementary Fig. 1.xlsx
- Source Data NCOMMS-23-11138B/Supplementary Fig. 10.xlsx
- Source Data NCOMMS-23-11138B/Supplementary Fig. 11.xlsx
- Source Data NCOMMS-23-11138B/Supplementary Fig. 13.xlsx
- Source Data NCOMMS-23-11138B/Supplementary Fig. 14.xlsx
- Source Data NCOMMS-23-11138B/Supplementary Fig. 15.xlsx
- Source Data NCOMMS-23-11138B/Supplementary Fig. 2.xlsx
- Source Data NCOMMS-23-11138B/Supplementary Fig. 4.xlsx
- Source Data NCOMMS-23-11138B/Supplementary Fig. 8.xlsx
- Source Data NCOMMS-23-11138B/Supplementary Fig. 9.xlsx
