# Supplementary material for: Highly anisotropic Fe3C microflakes constructed by solid-state phase transformation for efficient microwave absorption
Source: Nat Commun. 2024 Feb 19;15:1497. doi: 10.1038/s41467-024-45815-w (PMC10876570; doi:10.1038/s41467-024-45815-w)
Supplement: Supplementary file 3 — Source Data [file 41467_2024_45815_MOESM3_ESM.zip › Source Data NCOMMS-23-11138B/Figure 2e.xlsx]

## Sheet: Figure 2e
	gray line
	x	y
	1	22.34		Fe3C-700	23	24	24	22.7	22.7	23	22.5	20	22.4	20	21	22.6	22.3	21	20.8	20.7	20.6	20.3	20.1	20.5	20.2	20.8	22.5	21	21.2	21.1	20.5	--	--	20.2	21	20.4	24	24	24.5	23	22.6	22.5	23.6	20.7	20.5	23.2	24.6	24.7	23
	1.00601	22.3337		Fe3C-675	23	21	20	21.6	23.2	23.1	23.6	24.4	24.3	19.8	23.6	20.5	21	22.1	22.3	21.5	20	21.7	21.3	20.1	21	20.9	21.3	22.3	19.7	19.8	19.7	19.8	21.2	22.9	23.1	23.2	22.3	23.8	22.5	20.2	--	20.1	21.1	20	20.1	21	21.1	20.9	19.5
	1.01201	22.3273		Fe3C-650	18.8	19.1	20.1	22	22.1	20.2	21	23	19.4	19.5	21	22.1	20.6	22.6	--	--	21.8	22.9	--	22.4	22.7	19.7	18.9	19.7	22.1	22	21	20.6	20.5	20.6	19.6	--	18.9	19.7	21.5	21.7	--	--	21.7	22.6	19.9	21.6	18.5	18.6	21.4
	1.01802	22.321		Fe3C-625	17.5	20.6	22	20	19.8	19.5	17.5	19	17	17.3	--	22.4	18	19	19.1	19.5	18	17.8	18.9	19.1	19.7	19	19.5	19.6	17.8	18	20.2	18.7	21	21.5	19	17	20.1	18.7	20.8	19.2	--	15.7	19.1	20	19.9	20.2	20.5	23.4	21.3
	1.02402	22.3147		Fe3C-600	19	20.1	18	18.5	16.4	16.3	16.9	15.8	19.3	18.2	19.4	21	--	18.5	19.4	19.2	17.7	18.4	19.5	17.3	19.4	18.3	17.2	17.7	18.2	18.5	16.2	15.6	21.3	20.4	20.5	16.4	18.8	19.8	16.7	17.4	18.5	18.8	18.4	18.2	19.3	17.4	20.1	18.5	17.4
	1.03003	22.3084		Fe3C-575	17.5	16.5	16.9	17	16.5	16.7	17.3	17.5	16	20	17.5	15.7	17.3	19.6	16.8	17.6	17.6	15.8	15.1	15	14.5	15.3	17	15.7	17.8	16.5	17.8	16	17.3	18.5	19.5	18	19.8	--	17.7	19	20.1	--	17.2	17.6	17.5	17.2	19	17	15.5
	1.03604	22.302		Fe3C-550	16.5	16.7	16.4	15.5	16	15	16.2	17.5	16.7	16	16.6	16.7	17	15	15.5	16.7	15	16.3	14.5	16	15.6	--	14.7	14.6	15.1	--	14	15.7	15	--	16	16	15.1	15.2	14.8	19	14.6	17.4	17.5	15.5	16	16.3	15.6	15	15.8
	1.04204	22.2957
	1.04805	22.2894
	1.05405	22.283
	1.06006	22.2767
	1.06607	22.2704
	1.07207	22.2641
	1.07808	22.2577
	1.08408	22.2514
	1.09009	22.2451
	1.0961	22.2387
	1.1021	22.2324
	1.10811	22.2261
	1.11411	22.2198
	1.12012	22.2134
	1.12613	22.2071
	1.13213	22.2008
	1.13814	22.1945
	1.14414	22.1881
	1.15015	22.1818
	1.15616	22.1755
	1.16216	22.1691
	1.16817	22.1628
	1.17417	22.1565
	1.18018	22.1502
	1.18619	22.1438
	1.19219	22.1375
	1.1982	22.1312
	1.2042	22.1249
	1.21021	22.1185
	1.21622	22.1122
	1.22222	22.1059
	1.22823	22.0996
	1.23423	22.0932
	1.24024	22.0869
	1.24625	22.0806
	1.25225	22.0742
	1.25826	22.0679
	1.26426	22.0616
	1.27027	22.0553
	1.27628	22.0489
	1.28228	22.0426
	1.28829	22.0363
	1.29429	22.0299
	1.3003	22.0236
	1.30631	22.0173
	1.31231	22.011
	1.31832	22.0046
	1.32432	21.9983
	1.33033	21.992
	1.33634	21.9857
	1.34234	21.9793
	1.34835	21.973
	1.35435	21.9667
	1.36036	21.9603
	1.36637	21.954
	1.37237	21.9477
	1.37838	21.9414
	1.38438	21.935
	1.39039	21.9287
	1.3964	21.9224
	1.4024	21.9161
	1.40841	21.9097
	1.41441	21.9034
	1.42042	21.8971
	1.42643	21.8908
	1.43243	21.8844
	1.43844	21.8781
	1.44444	21.8718
	1.45045	21.8654
	1.45646	21.8591
	1.46246	21.8528
	1.46847	21.8465
	1.47447	21.8401
	1.48048	21.8338
	1.48649	21.8275
	1.49249	21.8211
	1.4985	21.8148
	1.5045	21.8085
	1.51051	21.8022
	1.51652	21.7958
	1.52252	21.7895
	1.52853	21.7832
	1.53453	21.7769
	1.54054	21.7705
	1.54655	21.7642
	1.55255	21.7579
	1.55856	21.7516
	1.56456	21.7452
	1.57057	21.7389
	1.57658	21.7326
	1.58258	21.7262
	1.58859	21.7199
	1.59459	21.7136
	1.6006	21.7072
	1.60661	21.7009
	1.61261	21.6946
	1.61862	21.6883
	1.62462	21.682
	1.63063	21.6756
	1.63664	21.6693
	1.64264	21.663
	1.64865	21.6566
	1.65465	21.6503
	1.66066	21.644
	1.66667	21.6377
	1.67267	21.6313
	1.67868	21.625
	1.68468	21.6187
	1.69069	21.6123
	1.6967	21.606
	1.7027	21.5997
	1.70871	21.5934
	1.71471	21.587
	1.72072	21.5807
	1.72673	21.5744
	1.73273	21.568
	1.73874	21.5617
	1.74474	21.5554
	1.75075	21.5491
	1.75676	21.5427
	1.76276	21.5364
	1.76877	21.5301
	1.77477	21.5238
	1.78078	21.5174
	1.78679	21.5111
	1.79279	21.5048
	1.7988	21.4984
	1.8048	21.4921
	1.81081	21.4858
	1.81682	21.4795
	1.82282	21.4731
	1.82883	21.4668
	1.83483	21.4605
	1.84084	21.4542
	1.84685	21.4478
	1.85285	21.4415
	1.85886	21.4352
	1.86486	21.4289
	1.87087	21.4225
	1.87688	21.4162
	1.88288	21.4099
	1.88889	21.4035
	1.89489	21.3972
	1.9009	21.3909
	1.90691	21.3846
	1.91291	21.3782
	1.91892	21.3719
	1.92492	21.3656
	1.93093	21.3592
	1.93694	21.3529
	1.94294	21.3466
	1.94895	21.3403
	1.95495	21.3339
	1.96096	21.3276
	1.96697	21.3213
	1.97297	21.315
	1.97898	21.3086
	1.98498	21.3023
	1.99099	21.296
	1.997	21.2897
	2.003	21.2833
	2.00901	21.277
	2.01502	21.2707
	2.02102	21.2643
	2.02703	21.258
	2.03303	21.2517
	2.03904	21.2454
	2.04505	21.239
	2.05105	21.2327
	2.05706	21.2264
	2.06306	21.2201
	2.06907	21.2137
	2.07508	21.2074
	2.08108	21.2011
	2.08709	21.1947
	2.09309	21.1884
	2.0991	21.1821
	2.10511	21.1758
	2.11111	21.1694
	2.11712	21.1631
	2.12312	21.1568
	2.12913	21.1504
	2.13514	21.1441
	2.14114	21.1378
	2.14715	21.1315
	2.15315	21.1251
	2.15916	21.1188
	2.16517	21.1125
	2.17117	21.1062
	2.17718	21.0998
	2.18318	21.0935
	2.18919	21.0872
	2.1952	21.0809
	2.2012	21.0745
	2.20721	21.0682
	2.21321	21.0619
	2.21922	21.0555
	2.22523	21.0492
	2.23123	21.0429
	2.23724	21.0366
	2.24324	21.0302
	2.24925	21.0239
	2.25526	21.0176
	2.26126	21.0113
	2.26727	21.0049
	2.27327	20.9986
	2.27928	20.9923
	2.28529	20.9859
	2.29129	20.9796
	2.2973	20.9733
	2.3033	20.967
	2.30931	20.9606
	2.31532	20.9543
	2.32132	20.948
	2.32733	20.9416
	2.33333	20.9353
	2.33934	20.929
	2.34535	20.9227
	2.35135	20.9163
	2.35736	20.91
	2.36336	20.9037
	2.36937	20.8973
	2.37538	20.891
	2.38138	20.8847
	2.38739	20.8784
	2.39339	20.872
	2.3994	20.8657
	2.40541	20.8594
	2.41141	20.8531
	2.41742	20.8467
	2.42342	20.8404
	2.42943	20.8341
	2.43544	20.8278
	2.44144	20.8214
	2.44745	20.8151
	2.45345	20.8088
	2.45946	20.8024
	2.46547	20.7961
	2.47147	20.7898
	2.47748	20.7835
	2.48348	20.7771
	2.48949	20.7708
	2.4955	20.7645
	2.5015	20.7582
	2.50751	20.7518
	2.51351	20.7455
	2.51952	20.7392
	2.52553	20.7328
	2.53153	20.7265
	2.53754	20.7202
	2.54354	20.7139
	2.54955	20.7075
	2.55556	20.7012
	2.56156	20.6949
	2.56757	20.6885
	2.57357	20.6822
	2.57958	20.6759
	2.58559	20.6696
	2.59159	20.6632
	2.5976	20.6569
	2.6036	20.6506
	2.60961	20.6443
	2.61562	20.6379
	2.62162	20.6316
	2.62763	20.6253
	2.63363	20.619
	2.63964	20.6126
	2.64565	20.6063
	2.65165	20.6
	2.65766	20.5936
	2.66366	20.5873
	2.66967	20.581
	2.67568	20.5747
	2.68168	20.5683
	2.68769	20.562
	2.69369	20.5557
	2.6997	20.5494
	2.70571	20.543
	2.71171	20.5367
	2.71772	20.5304
	2.72372	20.524
	2.72973	20.5177
	2.73574	20.5114
	2.74174	20.5051
	2.74775	20.4987
	2.75375	20.4924
	2.75976	20.4861
	2.76577	20.4797
	2.77177	20.4734
	2.77778	20.4671
	2.78378	20.4608
	2.78979	20.4544
	2.7958	20.4481
	2.8018	20.4418
	2.80781	20.4355
	2.81381	20.4291
	2.81982	20.4228
	2.82583	20.4165
	2.83183	20.4102
	2.83784	20.4038
	2.84384	20.3975
	2.84985	20.3912
	2.85586	20.3848
	2.86186	20.3785
	2.86787	20.3722
	2.87387	20.3659
	2.87988	20.3595
	2.88589	20.3532
	2.89189	20.3469
	2.8979	20.3406
	2.9039	20.3342
	2.90991	20.3279
	2.91592	20.3216
	2.92192	20.3152
	2.92793	20.3089
	2.93393	20.3026
	2.93994	20.2963
	2.94595	20.2899
	2.95195	20.2836
	2.95796	20.2773
	2.96396	20.2709
	2.96997	20.2646
	2.97598	20.2583
	2.98198	20.252
	2.98799	20.2456
	2.99399	20.2393
	3	20.233
	3.00601	20.2267
	3.01201	20.2203
	3.01802	20.214
	3.02402	20.2077
	3.03003	20.2014
	3.03604	20.195
	3.04204	20.1887
	3.04805	20.1824
	3.05405	20.176
	3.06006	20.1697
	3.06607	20.1634
	3.07207	20.1571
	3.07808	20.1507
	3.08408	20.1444
	3.09009	20.1381
	3.0961	20.1318
	3.1021	20.1254
	3.10811	20.1191
	3.11411	20.1128
	3.12012	20.1064
	3.12613	20.1001
	3.13213	20.0938
	3.13814	20.0875
	3.14414	20.0811
	3.15015	20.0748
	3.15616	20.0685
	3.16216	20.0621
	3.16817	20.0558
	3.17417	20.0495
	3.18018	20.0432
	3.18619	20.0368
	3.19219	20.0305
	3.1982	20.0242
	3.2042	20.0178
	3.21021	20.0115
	3.21622	20.0052
	3.22222	19.9989
	3.22823	19.9925
	3.23423	19.9862
	3.24024	19.9799
	3.24625	19.9736
	3.25225	19.9672
	3.25826	19.9609
	3.26426	19.9546
	3.27027	19.9483
	3.27628	19.9419
	3.28228	19.9356
	3.28829	19.9293
	3.29429	19.9229
	3.3003	19.9166
	3.30631	19.9103
	3.31231	19.904
	3.31832	19.8976
	3.32432	19.8913
	3.33033	19.885
	3.33634	19.8787
	3.34234	19.8723
	3.34835	19.866
	3.35435	19.8597
	3.36036	19.8533
	3.36637	19.847
	3.37237	19.8407
	3.37838	19.8344
	3.38438	19.828
	3.39039	19.8217
	3.3964	19.8154
	3.4024	19.809
	3.40841	19.8027
	3.41441	19.7964
	3.42042	19.7901
	3.42643	19.7837
	3.43243	19.7774
	3.43844	19.7711
	3.44444	19.7648
	3.45045	19.7584
	3.45646	19.7521
	3.46246	19.7458
	3.46847	19.7395
	3.47447	19.7331
	3.48048	19.7268
	3.48649	19.7205
	3.49249	19.7141
	3.4985	19.7078
	3.5045	19.7015
	3.51051	19.6952
	3.51652	19.6888
	3.52252	19.6825
	3.52853	19.6762
	3.53453	19.6699
	3.54054	19.6635
	3.54655	19.6572
	3.55255	19.6509
	3.55856	19.6445
	3.56456	19.6382
	3.57057	19.6319
	3.57658	19.6256
	3.58258	19.6192
	3.58859	19.6129
	3.59459	19.6066
	3.6006	19.6002
	3.60661	19.5939
	3.61261	19.5876
	3.61862	19.5813
	3.62462	19.5749
	3.63063	19.5686
	3.63664	19.5623
	3.64264	19.556
	3.64865	19.5496
	3.65465	19.5433
	3.66066	19.537
	3.66667	19.5307
	3.67267	19.5243
	3.67868	19.518
	3.68468	19.5117
	3.69069	19.5053
	3.6967	19.499
	3.7027	19.4927
	3.70871	19.4864
	3.71471	19.48
	3.72072	19.4737
	3.72673	19.4674
	3.73273	19.4611
	3.73874	19.4547
	3.74474	19.4484
	3.75075	19.4421
	3.75676	19.4357
	3.76276	19.4294
	3.76877	19.4231
	3.77477	19.4168
	3.78078	19.4104
	3.78679	19.4041
	3.79279	19.3978
	3.7988	19.3914
	3.8048	19.3851
	3.81081	19.3788
	3.81682	19.3725
	3.82282	19.3661
	3.82883	19.3598
	3.83483	19.3535
	3.84084	19.3471
	3.84685	19.3408
	3.85285	19.3345
	3.85886	19.3282
	3.86486	19.3219
	3.87087	19.3155
	3.87688	19.3092
	3.88288	19.3029
	3.88889	19.2965
	3.89489	19.2902
	3.9009	19.2839
	3.90691	19.2776
	3.91291	19.2712
	3.91892	19.2649
	3.92492	19.2586
	3.93093	19.2522
	3.93694	19.2459
	3.94294	19.2396
	3.94895	19.2333
	3.95495	19.2269
	3.96096	19.2206
	3.96697	19.2143
	3.97297	19.208
	3.97898	19.2016
	3.98498	19.1953
	3.99099	19.189
	3.997	19.1826
	4.003	19.1763
	4.00901	19.17
	4.01502	19.1637
	4.02102	19.1573
	4.02703	19.151
	4.03303	19.1447
	4.03904	19.1383
	4.04505	19.132
	4.05105	19.1257
	4.05706	19.1194
	4.06306	19.113
	4.06907	19.1067
	4.07508	19.1004
	4.08108	19.0941
	4.08709	19.0877
	4.09309	19.0814
	4.0991	19.0751
	4.10511	19.0688
	4.11111	19.0624
	4.11712	19.0561
	4.12312	19.0498
	4.12913	19.0434
	4.13514	19.0371
	4.14114	19.0308
	4.14715	19.0245
	4.15315	19.0181
	4.15916	19.0118
	4.16517	19.0055
	4.17117	18.9992
	4.17718	18.9928
	4.18318	18.9865
	4.18919	18.9802
	4.1952	18.9738
	4.2012	18.9675
	4.20721	18.9612
	4.21321	18.9549
	4.21922	18.9485
	4.22523	18.9422
	4.23123	18.9359
	4.23724	18.9295
	4.24324	18.9232
	4.24925	18.9169
	4.25526	18.9106
	4.26126	18.9042
	4.26727	18.8979
	4.27327	18.8916
	4.27928	18.8853
	4.28529	18.8789
	4.29129	18.8726
	4.2973	18.8663
	4.3033	18.86
	4.30931	18.8536
	4.31532	18.8473
	4.32132	18.841
	4.32733	18.8346
	4.33333	18.8283
	4.33934	18.822
	4.34535	18.8157
	4.35135	18.8093
	4.35736	18.803
	4.36336	18.7967
	4.36937	18.7904
	4.37538	18.784
	4.38138	18.7777
	4.38739	18.7714
	4.39339	18.765
	4.3994	18.7587
	4.40541	18.7524
	4.41141	18.7461
	4.41742	18.7397
	4.42342	18.7334
	4.42943	18.7271
	4.43544	18.7207
	4.44144	18.7144
	4.44745	18.7081
	4.45345	18.7018
	4.45946	18.6954
	4.46547	18.6891
	4.47147	18.6828
	4.47748	18.6765
	4.48348	18.6701
	4.48949	18.6638
	4.4955	18.6575
	4.5015	18.6512
	4.50751	18.6448
	4.51351	18.6385
	4.51952	18.6322
	4.52553	18.6258
	4.53153	18.6195
	4.53754	18.6132
	4.54354	18.6069
	4.54955	18.6005
	4.55556	18.5942
	4.56156	18.5879
	4.56757	18.5816
	4.57357	18.5752
	4.57958	18.5689
	4.58559	18.5626
	4.59159	18.5562
	4.5976	18.5499
	4.6036	18.5436
	4.60961	18.5373
	4.61562	18.5309
	4.62162	18.5246
	4.62763	18.5183
	4.63363	18.5119
	4.63964	18.5056
	4.64565	18.4993
	4.65165	18.493
	4.65766	18.4866
	4.66366	18.4803
	4.66967	18.474
	4.67568	18.4676
	4.68168	18.4613
	4.68769	18.455
	4.69369	18.4487
	4.6997	18.4423
	4.70571	18.436
	4.71171	18.4297
	4.71772	18.4234
	4.72372	18.417
	4.72973	18.4107
	4.73574	18.4044
	4.74174	18.3981
	4.74775	18.3917
	4.75375	18.3854
	4.75976	18.3791
	4.76577	18.3727
	4.77177	18.3664
	4.77778	18.3601
	4.78378	18.3538
	4.78979	18.3474
	4.7958	18.3411
	4.8018	18.3348
	4.80781	18.3285
	4.81381	18.3221
	4.81982	18.3158
	4.82583	18.3095
	4.83183	18.3031
	4.83784	18.2968
	4.84384	18.2905
	4.84985	18.2842
	4.85586	18.2778
	4.86186	18.2715
	4.86787	18.2652
	4.87387	18.2588
	4.87988	18.2525
	4.88589	18.2462
	4.89189	18.2399
	4.8979	18.2335
	4.9039	18.2272
	4.90991	18.2209
	4.91592	18.2146
	4.92192	18.2082
	4.92793	18.2019
	4.93393	18.1956
	4.93994	18.1893
	4.94595	18.1829
	4.95195	18.1766
	4.95796	18.1703
	4.96396	18.1639
	4.96997	18.1576
	4.97598	18.1513
	4.98198	18.145
	4.98799	18.1386
	4.99399	18.1323
	5	18.126
	5.00601	18.1197
	5.01201	18.1133
	5.01802	18.107
	5.02402	18.1007
	5.03003	18.0943
	5.03604	18.088
	5.04204	18.0817
	5.04805	18.0754
	5.05405	18.069
	5.06006	18.0627
	5.06607	18.0564
	5.07207	18.05
	5.07808	18.0437
	5.08408	18.0374
	5.09009	18.0311
	5.0961	18.0247
	5.1021	18.0184
	5.10811	18.0121
	5.11411	18.0058
	5.12012	17.9994
	5.12613	17.9931
	5.13213	17.9868
	5.13814	17.9805
	5.14414	17.9741
	5.15015	17.9678
	5.15616	17.9615
	5.16216	17.9551
	5.16817	17.9488
	5.17417	17.9425
	5.18018	17.9362
	5.18619	17.9298
	5.19219	17.9235
	5.1982	17.9172
	5.2042	17.9108
	5.21021	17.9045
	5.21622	17.8982
	5.22222	17.8919
	5.22823	17.8855
	5.23423	17.8792
	5.24024	17.8729
	5.24625	17.8666
	5.25225	17.8602
	5.25826	17.8539
	5.26426	17.8476
	5.27027	17.8412
	5.27628	17.8349
	5.28228	17.8286
	5.28829	17.8223
	5.29429	17.8159
	5.3003	17.8096
	5.30631	17.8033
	5.31231	17.7969
	5.31832	17.7906
	5.32432	17.7843
	5.33033	17.778
	5.33634	17.7717
	5.34234	17.7653
	5.34835	17.759
	5.35435	17.7527
	5.36036	17.7463
	5.36637	17.74
	5.37237	17.7337
	5.37838	17.7274
	5.38438	17.721
	5.39039	17.7147
	5.3964	17.7084
	5.4024	17.702
	5.40841	17.6957
	5.41441	17.6894
	5.42042	17.6831
	5.42643	17.6767
	5.43243	17.6704
	5.43844	17.6641
	5.44444	17.6578
	5.45045	17.6514
	5.45646	17.6451
	5.46246	17.6388
	5.46847	17.6324
	5.47447	17.6261
	5.48048	17.6198
	5.48649	17.6135
	5.49249	17.6071
	5.4985	17.6008
	5.5045	17.5945
	5.51051	17.5881
	5.51652	17.5818
	5.52252	17.5755
	5.52853	17.5692
	5.53453	17.5628
	5.54054	17.5565
	5.54655	17.5502
	5.55255	17.5439
	5.55856	17.5375
	5.56456	17.5312
	5.57057	17.5249
	5.57658	17.5186
	5.58258	17.5122
	5.58859	17.5059
	5.59459	17.4996
	5.6006	17.4932
	5.60661	17.4869
	5.61261	17.4806
	5.61862	17.4743
	5.62462	17.4679
	5.63063	17.4616
	5.63664	17.4553
	5.64264	17.4489
	5.64865	17.4426
	5.65465	17.4363
	5.66066	17.43
	5.66667	17.4236
	5.67267	17.4173
	5.67868	17.411
	5.68468	17.4047
	5.69069	17.3983
	5.6967	17.392
	5.7027	17.3857
	5.70871	17.3793
	5.71471	17.373
	5.72072	17.3667
	5.72673	17.3604
	5.73273	17.354
	5.73874	17.3477
	5.74474	17.3414
	5.75075	17.3351
	5.75676	17.3287
	5.76276	17.3224
	5.76877	17.3161
	5.77477	17.3098
	5.78078	17.3034
	5.78679	17.2971
	5.79279	17.2908
	5.7988	17.2844
	5.8048	17.2781
	5.81081	17.2718
	5.81682	17.2655
	5.82282	17.2591
	5.82883	17.2528
	5.83483	17.2465
	5.84084	17.2401
	5.84685	17.2338
	5.85285	17.2275
	5.85886	17.2212
	5.86486	17.2148
	5.87087	17.2085
	5.87688	17.2022
	5.88288	17.1959
	5.88889	17.1895
	5.89489	17.1832
	5.9009	17.1769
	5.90691	17.1705
	5.91291	17.1642
	5.91892	17.1579
	5.92492	17.1516
	5.93093	17.1452
	5.93694	17.1389
	5.94294	17.1326
	5.94895	17.1263
	5.95495	17.1199
	5.96096	17.1136
	5.96697	17.1073
	5.97297	17.101
	5.97898	17.0946
	5.98498	17.0883
	5.99099	17.082
	5.997	17.0756
	6.003	17.0693
	6.00901	17.063
	6.01502	17.0567
	6.02102	17.0503
	6.02703	17.044
	6.03303	17.0377
	6.03904	17.0313
	6.04505	17.025
	6.05105	17.0187
	6.05706	17.0124
	6.06306	17.006
	6.06907	16.9997
	6.07508	16.9934
	6.08108	16.987
	6.08709	16.9807
	6.09309	16.9744
	6.0991	16.9681
	6.10511	16.9617
	6.11111	16.9554
	6.11712	16.9491
	6.12312	16.9428
	6.12913	16.9364
	6.13514	16.9301
	6.14114	16.9238
	6.14715	16.9174
	6.15315	16.9111
	6.15916	16.9048
	6.16517	16.8985
	6.17117	16.8921
	6.17718	16.8858
	6.18318	16.8795
	6.18919	16.8732
	6.1952	16.8668
	6.2012	16.8605
	6.20721	16.8542
	6.21321	16.8479
	6.21922	16.8415
	6.22523	16.8352
	6.23123	16.8289
	6.23724	16.8225
	6.24324	16.8162
	6.24925	16.8099
	6.25526	16.8036
	6.26126	16.7972
	6.26727	16.7909
	6.27327	16.7846
	6.27928	16.7782
	6.28529	16.7719
	6.29129	16.7656
	6.2973	16.7593
	6.3033	16.7529
	6.30931	16.7466
	6.31532	16.7403
	6.32132	16.734
	6.32733	16.7276
	6.33333	16.7213
	6.33934	16.715
	6.34535	16.7086
	6.35135	16.7023
	6.35736	16.696
	6.36336	16.6897
	6.36937	16.6833
	6.37538	16.677
	6.38138	16.6707
	6.38739	16.6644
	6.39339	16.658
	6.3994	16.6517
	6.40541	16.6454
	6.41141	16.6391
	6.41742	16.6327
	6.42342	16.6264
	6.42943	16.6201
	6.43544	16.6137
	6.44144	16.6074
	6.44745	16.6011
	6.45345	16.5948
	6.45946	16.5884
	6.46547	16.5821
	6.47147	16.5758
	6.47748	16.5694
	6.48348	16.5631
	6.48949	16.5568
	6.4955	16.5505
	6.5015	16.5441
	6.50751	16.5378
	6.51351	16.5315
	6.51952	16.5252
	6.52553	16.5188
	6.53153	16.5125
	6.53754	16.5062
	6.54354	16.4998
	6.54955	16.4935
	6.55556	16.4872
	6.56156	16.4809
	6.56757	16.4745
	6.57357	16.4682
	6.57958	16.4619
	6.58559	16.4556
	6.59159	16.4492
	6.5976	16.4429
	6.6036	16.4366
	6.60961	16.4303
	6.61562	16.4239
	6.62162	16.4176
	6.62763	16.4113
	6.63363	16.4049
	6.63964	16.3986
	6.64565	16.3923
	6.65165	16.386
	6.65766	16.3796
	6.66366	16.3733
	6.66967	16.367
	6.67568	16.3606
	6.68168	16.3543
	6.68769	16.348
	6.69369	16.3417
	6.6997	16.3353
	6.70571	16.329
	6.71171	16.3227
	6.71772	16.3164
	6.72372	16.31
	6.72973	16.3037
	6.73574	16.2974
	6.74174	16.291
	6.74775	16.2847
	6.75375	16.2784
	6.75976	16.2721
	6.76577	16.2657
	6.77177	16.2594
	6.77778	16.2531
	6.78378	16.2468
	6.78979	16.2404
	6.7958	16.2341
	6.8018	16.2278
	6.80781	16.2215
	6.81381	16.2151
	6.81982	16.2088
	6.82583	16.2025
	6.83183	16.1961
	6.83784	16.1898
	6.84384	16.1835
	6.84985	16.1772
	6.85586	16.1708
	6.86186	16.1645
	6.86787	16.1582
	6.87387	16.1518
	6.87988	16.1455
	6.88589	16.1392
	6.89189	16.1329
	6.8979	16.1265
	6.9039	16.1202
	6.90991	16.1139
	6.91592	16.1075
	6.92192	16.1012
	6.92793	16.0949
	6.93393	16.0886
	6.93994	16.0822
	6.94595	16.0759
	6.95195	16.0696
	6.95796	16.0633
	6.96396	16.0569
	6.96997	16.0506
	6.97598	16.0443
	6.98198	16.0379
	6.98799	16.0316
	6.99399	16.0253
	7	16.019
[truncated: 26 more columns]
