# Supplementary material for: Highly anisotropic Fe3C microflakes constructed by solid-state phase transformation for efficient microwave absorption
Source: Nat Commun. 2024 Feb 19;15:1497. doi: 10.1038/s41467-024-45815-w (PMC10876570; doi:10.1038/s41467-024-45815-w)
Supplement: Supplementary file 3 — Source Data [file 41467_2024_45815_MOESM3_ESM.zip › Source Data NCOMMS-23-11138B/Figure 3a-e.xlsx]

## Sheet: Figure 3a
Figure 3a
		Fe3C-700												Fe3C-675												Fe3C-650												Fe3C-625
		x	y	x	y	x	y	x	y	x	y	x	y	x	y	x	y	x	y	x	y	x	y	x	y	x	y	x	y	x	y	x	y	x	y	x	y	x	y	x	y	x	y	x	y	x	y	x	y
		6	1.32079	6.0352	1.33142	6.0352	1.27615	6.0352	1.23523	6.0352	1.31464	6	1.20915	6	1.48482	6	1.36351	6	1.25487	6	1.34234	6	1.33574	6	1.3685	6	1.23418	6	1.17227	6	1.16736	6	1.27081	6	1.23542	6	1.28334	6.0294	1.22772	6.0294	1.29349	6.0294	1.35398	6.0294	1.21451	6	1.1361	6	1.18906
		6.05	1.31762	6.085	1.32754	6.085	1.26983	6.085	1.23136	6.085	1.31072	6.00801	1.20946	6.05	1.48717	6.05	1.36173	6.05	1.25315	6.05	1.33947	6.05	1.33454	6.00801	1.36895	6.05	1.23342	6.05	1.17461	6.05	1.16282	6.05	1.26828	6.05	1.23103	6.00801	1.28369	6.0853	1.23868	6.0853	1.30557	6.0853	1.36649	6.0853	1.22581	6.05	1.15188	6.00801	1.18929
		6.1	1.31511	6.1349	1.32528	6.1349	1.26716	6.1349	1.22838	6.1349	1.30764	6.01602	1.20977	6.1	1.49027	6.1	1.35382	6.1	1.24715	6.1	1.33279	6.1	1.32783	6.01602	1.36939	6.1	1.23424	6.1	1.1775	6.1	1.16227	6.1	1.26639	6.1	1.22986	6.01602	1.28404	6.1412	1.24908	6.1412	1.31654	6.1412	1.37841	6.1412	1.23681	6.1	1.16749	6.01602	1.18953
		6.15	1.31127	6.1848	1.3198	6.1848	1.26054	6.1848	1.22571	6.1848	1.30267	6.02402	1.21009	6.15	1.49217	6.15	1.36014	6.15	1.25218	6.15	1.33705	6.15	1.33467	6.02402	1.36984	6.15	1.23116	6.15	1.17807	6.15	1.1572	6.15	1.25993	6.15	1.21938	6.02402	1.2844	6.1971	1.25928	6.1971	1.3271	6.1971	1.38914	6.1971	1.24761	6.15	1.18209	6.02402	1.18977
		6.2	1.30677	6.2346	1.31561	6.2346	1.25563	6.2346	1.22205	6.2346	1.29822	6.03203	1.2104	6.2	1.49479	6.2	1.35517	6.2	1.24951	6.2	1.3327	6.2	1.33096	6.03203	1.37029	6.2	1.23116	6.2	1.1807	6.2	1.15345	6.2	1.25705	6.2	1.21779	6.03203	1.28475	6.2529	1.26885	6.2529	1.33649	6.2529	1.39882	6.2529	1.25774	6.2	1.19704	6.03203	1.19
		6.25	1.30598	6.2845	1.31368	6.2845	1.25416	6.2845	1.22026	6.2845	1.29651	6.04004	1.21072	6.25	1.49856	6.25	1.3514	6.25	1.24909	6.25	1.33187	6.25	1.33001	6.04004	1.37074	6.25	1.23129	6.25	1.18323	6.25	1.15287	6.25	1.25326	6.25	1.21374	6.04004	1.28511	6.3088	1.278	6.3088	1.34497	6.3088	1.40726	6.3088	1.26761	6.25	1.21131	6.04004	1.19024
		6.3	1.30146	6.3343	1.30882	6.3343	1.25008	6.3343	1.21961	6.3343	1.29605	6.04805	1.21104	6.3	1.50074	6.3	1.35411	6.3	1.25304	6.3	1.33443	6.3	1.33391	6.04805	1.37119	6.3	1.23	6.3	1.18504	6.3	1.15013	6.3	1.25108	6.3	1.21071	6.04805	1.28547	6.3647	1.28715	6.3647	1.35301	6.3647	1.41463	6.3647	1.27714	6.3	1.22477	6.04805	1.19048
		6.35	1.2986	6.3842	1.30223	6.3842	1.24559	6.3842	1.21387	6.3842	1.29053	6.05606	1.21135	6.35	1.50172	6.35	1.3445	6.35	1.24761	6.35	1.32584	6.35	1.32671	6.05606	1.37164	6.35	1.23102	6.35	1.18731	6.35	1.15044	6.35	1.25028	6.35	1.21173	6.05606	1.28583	6.4206	1.29561	6.4206	1.35982	6.4206	1.42114	6.4206	1.28635	6.35	1.23822	6.05606	1.19073
		6.4	1.29555	6.434	1.29542	6.434	1.24149	6.434	1.21173	6.434	1.28779	6.06406	1.21167	6.4	1.50253	6.4	1.34447	6.4	1.24941	6.4	1.3269	6.4	1.32904	6.06406	1.3721	6.4	1.22901	6.4	1.18769	6.4	1.14816	6.4	1.24319	6.4	1.20369	6.06406	1.28619	6.4765	1.30405	6.4765	1.36604	6.4765	1.42601	6.4765	1.29507	6.4	1.25055	6.06406	1.19097
		6.45	1.28937	6.4839	1.29038	6.4839	1.23885	6.4839	1.21053	6.4839	1.28575	6.07207	1.21199	6.45	1.50427	6.45	1.34168	6.45	1.24995	6.45	1.32629	6.45	1.32876	6.07207	1.37256	6.45	1.22817	6.45	1.18873	6.45	1.14663	6.45	1.2402	6.45	1.20292	6.07207	1.28655	6.5324	1.31235	6.5324	1.37142	6.5324	1.43074	6.5324	1.30377	6.45	1.26264	6.07207	1.19121
		6.5	1.29002	6.5337	1.28502	6.5337	1.23656	6.5337	1.20644	6.5337	1.28022	6.08008	1.21232	6.5	1.50481	6.5	1.33469	6.5	1.24568	6.5	1.32058	6.5	1.32493	6.08008	1.37301	6.5	1.22757	6.5	1.18948	6.5	1.1455	6.5	1.23576	6.5	1.19963	6.08008	1.28691	6.5882	1.32022	6.5882	1.37548	6.5882	1.43333	6.5882	1.31173	6.5	1.27429	6.08008	1.19145
		6.55	1.28853	6.5836	1.28014	6.5836	1.23449	6.5836	1.20785	6.5836	1.28133	6.08809	1.21264	6.55	1.50467	6.55	1.33945	6.55	1.25135	6.55	1.32609	6.55	1.33103	6.08809	1.37347	6.55	1.2276	6.55	1.19073	6.55	1.14536	6.55	1.23267	6.55	1.19904	6.08809	1.28728	6.6441	1.32794	6.6441	1.3787	6.6441	1.43562	6.6441	1.3193	6.55	1.28473	6.08809	1.1917
		6.6	1.28744	6.6334	1.27689	6.6334	1.23555	6.6334	1.20828	6.6334	1.28258	6.0961	1.21297	6.6	1.50539	6.6	1.33358	6.6	1.25026	6.6	1.32362	6.6	1.32894	6.0961	1.37393	6.6	1.22867	6.6	1.19205	6.6	1.14775	6.6	1.23372	6.6	1.20177	6.0961	1.28764	6.7	1.33523	6.7	1.3805	6.7	1.4362	6.7	1.32639	6.6	1.29522	6.0961	1.19194
		6.65	1.2889	6.6833	1.27216	6.6833	1.23529	6.6833	1.20657	6.6833	1.28057	6.1041	1.21329	6.65	1.50532	6.65	1.33114	6.65	1.2498	6.65	1.32191	6.65	1.33026	6.1041	1.3744	6.65	1.22695	6.65	1.19134	6.65	1.1466	6.65	1.22858	6.65	1.19711	6.1041	1.28801	6.7559	1.34215	6.7559	1.38136	6.7559	1.43611	6.7559	1.3327	6.65	1.30416	6.1041	1.19219
		6.7	1.28942	6.7331	1.26904	6.7331	1.23458	6.7331	1.20682	6.7331	1.28207	6.11211	1.21362	6.7	1.50316	6.7	1.33411	6.7	1.25446	6.7	1.32596	6.7	1.3345	6.11211	1.37486	6.7	1.22673	6.7	1.19091	6.7	1.14723	6.7	1.22507	6.7	1.19793	6.11211	1.28838	6.8118	1.34856	6.8118	1.38047	6.8118	1.43443	6.8118	1.33846	6.7	1.31264	6.11211	1.19244
		6.75	1.29382	6.783	1.26725	6.783	1.23648	6.783	1.20798	6.783	1.28544	6.12012	1.21395	6.75	1.50091	6.75	1.32674	6.75	1.24764	6.75	1.32052	6.75	1.33033	6.12012	1.37532	6.75	1.22488	6.75	1.18915	6.75	1.14584	6.75	1.22144	6.75	1.19457	6.12012	1.28875	6.8676	1.3543	6.8676	1.37841	6.8676	1.43202	6.8676	1.34303	6.75	1.32046	6.12012	1.19269
		6.8	1.29777	6.8328	1.26341	6.8328	1.23587	6.8328	1.21011	6.8328	1.29015	6.12813	1.21428	6.8	1.50072	6.8	1.33106	6.8	1.25093	6.8	1.32471	6.8	1.33703	6.12813	1.37579	6.8	1.22505	6.8	1.18929	6.8	1.14601	6.8	1.21837	6.8	1.19471	6.12813	1.28912	6.9235	1.35928	6.9235	1.37481	6.9235	1.42801	6.9235	1.34673	6.8	1.3263	6.12813	1.19293
		6.85	1.3046	6.8827	1.25986	6.8827	1.23551	6.8827	1.21071	6.8827	1.29458	6.13614	1.21461	6.85	1.49895	6.85	1.33539	6.85	1.25789	6.85	1.33115	6.85	1.34264	6.13614	1.37626	6.85	1.22932	6.85	1.19183	6.85	1.15089	6.85	1.22004	6.85	1.19837	6.13614	1.28949	6.9794	1.36336	6.9794	1.37027	6.9794	1.42313	6.9794	1.34913	6.85	1.33191	6.13614	1.19318
		6.9	1.30982	6.9326	1.25731	6.9326	1.23686	6.9326	1.21191	6.9326	1.29782	6.14414	1.21494	6.9	1.49847	6.9	1.33184	6.9	1.25466	6.9	1.32963	6.9	1.34241	6.14414	1.37673	6.9	1.23235	6.9	1.19315	6.9	1.15288	6.9	1.21994	6.9	1.19712	6.14414	1.28987	7.0353	1.36627	7.0353	1.36526	7.0353	1.41742	7.0353	1.35	6.9	1.33518	6.14414	1.19344
		6.95	1.31264	6.9824	1.25494	6.9824	1.23759	6.9824	1.21231	6.9824	1.30198	6.15215	1.21528	6.95	1.50121	6.95	1.33597	6.95	1.25908	6.95	1.33471	6.95	1.3493	6.15215	1.3772	6.95	1.23645	6.95	1.19491	6.95	1.15658	6.95	1.21933	6.95	1.20012	6.15215	1.29024	7.0912	1.36845	7.0912	1.36015	7.0912	1.41143	7.0912	1.34989	6.95	1.33703	6.15215	1.19369
		7	1.31993	7.0323	1.25352	7.0323	1.24031	7.0323	1.2138	7.0323	1.3084	6.16016	1.21561	7	1.50392	7	1.33708	7	1.26185	7	1.33725	7	1.35256	6.16016	1.37768	7	1.24107	7	1.19721	7	1.1604	7	1.22105	7	1.20118	6.16016	1.29062	7.1471	1.36908	7.1471	1.35595	7.1471	1.40523	7.1471	1.34772	7	1.33741	6.16016	1.19394
		7.05	1.32621	7.0821	1.25354	7.0821	1.24331	7.0821	1.2201	7.0821	1.31562	6.16817	1.21595	7.05	1.50664	7.05	1.34028	7.05	1.26372	7.05	1.34088	7.05	1.35789	6.16817	1.37815	7.05	1.24631	7.05	1.2008	7.05	1.16444	7.05	1.22512	7.05	1.20635	6.16817	1.291	7.2029	1.36902	7.2029	1.3526	7.2029	1.39926	7.2029	1.3447	7.05	1.33504	6.16817	1.19419
		7.1	1.33574	7.132	1.25446	7.132	1.24774	7.132	1.22302	7.132	1.32136	6.17618	1.21629	7.1	1.50931	7.1	1.35147	7.1	1.27476	7.1	1.35285	7.1	1.36999	6.17618	1.37863	7.1	1.25476	7.1	1.20686	7.1	1.17215	7.1	1.23366	7.1	1.21568	6.17618	1.29138	7.2588	1.36742	7.2588	1.351	7.2588	1.3943	7.2588	1.33995	7.1	1.33143	6.17618	1.19445
		7.15	1.34576	7.1818	1.25573	7.1818	1.25277	7.1818	1.22528	7.1818	1.32895	6.18418	1.21663	7.15	1.51356	7.15	1.35566	7.15	1.28026	7.15	1.35906	7.15	1.37706	6.18418	1.3791	7.15	1.26618	7.15	1.21536	7.15	1.18049	7.15	1.24458	7.15	1.22353	6.18418	1.29176	7.3147	1.36553	7.3147	1.35124	7.3147	1.39006	7.3147	1.3346	7.15	1.32622	6.18418	1.1947
		7.2	1.35347	7.2317	1.25916	7.2317	1.25988	7.2317	1.23262	7.2317	1.33957	6.19219	1.21697	7.2	1.51627	7.2	1.36414	7.2	1.28907	7.2	1.36899	7.2	1.38717	6.19219	1.37958	7.2	1.27766	7.2	1.22399	7.2	1.19006	7.2	1.25506	7.2	1.23395	6.19219	1.29214	7.3706	1.36245	7.3706	1.3523	7.3706	1.38733	7.3706	1.32835	7.2	1.32028	6.19219	1.19496
		7.25	1.3639	7.2815	1.26032	7.2815	1.26618	7.2815	1.23833	7.2815	1.34841	6.2002	1.21731	7.25	1.51754	7.25	1.37442	7.25	1.29995	7.25	1.38066	7.25	1.39803	6.2002	1.38007	7.25	1.28946	7.25	1.23311	7.25	1.19942	7.25	1.26739	7.25	1.24248	6.2002	1.29253	7.4265	1.35933	7.4265	1.35492	7.4265	1.38533	7.4265	1.32188	7.25	1.31465	6.2002	1.19522
		7.3	1.3747	7.3314	1.26206	7.3314	1.27109	7.3314	1.24303	7.3314	1.35703	6.20821	1.21766	7.3	1.52243	7.3	1.3804	7.3	1.30617	7.3	1.38904	7.3	1.4069	6.20821	1.38055	7.3	1.30172	7.3	1.24238	7.3	1.20872	7.3	1.27828	7.3	1.25459	6.20821	1.29291	7.4824	1.35628	7.4824	1.35778	7.4824	1.38517	7.4824	1.31615	7.3	1.30932	6.20821	1.19548
		7.35	1.38997	7.3812	1.27037	7.3812	1.28145	7.3812	1.2505	7.3812	1.36883	6.21622	1.218	7.35	1.52858	7.35	1.39547	7.35	1.32062	7.35	1.40522	7.35	1.42314	6.21622	1.38103	7.35	1.31312	7.35	1.25072	7.35	1.21915	7.35	1.29081	7.35	1.26737	6.21622	1.2933	7.5382	1.35349	7.5382	1.36119	7.5382	1.38543	7.5382	1.31067	7.35	1.30528	6.21622	1.19574
		7.4	1.4063	7.4311	1.2757	7.4311	1.28952	7.4311	1.25682	7.4311	1.38115	6.22422	1.21835	7.4	1.53564	7.4	1.40873	7.4	1.33485	7.4	1.41963	7.4	1.43665	6.22422	1.38152	7.4	1.3265	7.4	1.26075	7.4	1.23055	7.4	1.30551	7.4	1.27978	6.22422	1.29369	7.5941	1.35243	7.5941	1.36559	7.5941	1.38796	7.5941	1.30719	7.4	1.30236	6.22422	1.196
		7.45	1.41711	7.4809	1.27865	7.4809	1.29524	7.4809	1.26262	7.4809	1.39258	6.23223	1.2187	7.45	1.54289	7.45	1.42517	7.45	1.35038	7.45	1.43857	7.45	1.4536	6.23223	1.38201	7.45	1.33921	7.45	1.26947	7.45	1.24096	7.45	1.31772	7.45	1.29458	6.23223	1.29408	7.65	1.35204	7.65	1.36974	7.65	1.39059	7.65	1.30464	7.45	1.30089	6.23223	1.19626
		7.5	1.43222	7.5308	1.28391	7.5308	1.30409	7.5308	1.26974	7.5308	1.40492	6.24024	1.21905	7.5	1.55089	7.5	1.44344	7.5	1.36996	7.5	1.46064	7.5	1.47514	6.24024	1.3825	7.5	1.35047	7.5	1.27737	7.5	1.24938	7.5	1.32916	7.5	1.30298	6.24024	1.29447	7.7059	1.35301	7.7059	1.37475	7.7059	1.39459	7.7059	1.30289	7.5	1.30025	6.24024	1.19652
		7.55	1.44705	7.5806	1.291	7.5806	1.31382	7.5806	1.27763	7.5806	1.41844	6.24825	1.2194	7.55	1.56032	7.55	1.4559	7.55	1.38526	7.55	1.47524	7.55	1.49005	6.24825	1.38299	7.55	1.36278	7.55	1.28587	7.55	1.25965	7.55	1.33996	7.55	1.31488	6.24825	1.29486	7.7618	1.35468	7.7618	1.37955	7.7618	1.39897	7.7618	1.30223	7.55	1.30085	6.24825	1.19679
		7.6	1.45805	7.6305	1.29995	7.6305	1.32436	7.6305	1.28711	7.6305	1.43333	6.25626	1.21975	7.6	1.56686	7.6	1.47595	7.6	1.40354	7.6	1.49668	7.6	1.50867	6.25626	1.38348	7.6	1.37499	7.6	1.29415	7.6	1.27095	7.6	1.35282	7.6	1.33001	6.25626	1.29525	7.8176	1.35642	7.8176	1.38427	7.8176	1.40281	7.8176	1.3007	7.6	1.30194	6.25626	1.19705
		7.65	1.47634	7.6804	1.30792	7.6804	1.33499	7.6804	1.29657	7.6804	1.45003	6.26426	1.2201	7.65	1.57386	7.65	1.48921	7.65	1.41852	7.65	1.51503	7.65	1.52592	6.26426	1.38397	7.65	1.39001	7.65	1.30528	7.65	1.28391	7.65	1.36889	7.65	1.34413	6.26426	1.29565	7.8735	1.3585	7.8735	1.38869	7.8735	1.40722	7.8735	1.29994	7.65	1.30321	6.26426	1.19732
		7.7	1.49135	7.7302	1.31622	7.7302	1.34641	7.7302	1.3063	7.7302	1.46611	6.27227	1.22046	7.7	1.58288	7.7	1.5057	7.7	1.4357	7.7	1.53354	7.7	1.54479	6.27227	1.38447	7.7	1.40518	7.7	1.31543	7.7	1.29808	7.7	1.38453	7.7	1.36218	6.27227	1.29605	7.9294	1.36018	7.9294	1.39283	7.9294	1.41101	7.9294	1.29823	7.7	1.30504	6.27227	1.19758
		7.75	1.50065	7.7801	1.32581	7.7801	1.35722	7.7801	1.31604	7.7801	1.4819	6.28028	1.22082	7.75	1.58885	7.75	1.53239	7.75	1.46071	7.75	1.5613	7.75	1.56913	6.28028	1.38497	7.75	1.41833	7.75	1.32484	7.75	1.30909	7.75	1.3992	7.75	1.37521	6.28028	1.29645	7.9853	1.36281	7.9853	1.39771	7.9853	1.41576	7.9853	1.29787	7.75	1.30678	6.28028	1.19785
		7.8	1.52264	7.8299	1.33366	7.8299	1.36673	7.8299	1.32451	7.8299	1.49668	6.28829	1.22117	7.8	1.59574	7.8	1.54725	7.8	1.47916	7.8	1.58202	7.8	1.58714	6.28829	1.38546	7.8	1.43377	7.8	1.3367	7.8	1.32284	7.8	1.41342	7.8	1.38958	6.28829	1.29685	8.0412	1.366	8.0412	1.40264	8.0412	1.42083	8.0412	1.29829	7.8	1.30852	6.28829	1.19812
		7.85	1.53886	7.8798	1.34187	7.8798	1.37804	7.8798	1.33583	7.8798	1.5122	6.2963	1.22154	7.85	1.61083	7.85	1.56765	7.85	1.49925	7.85	1.60404	7.85	1.60714	6.2963	1.38597	7.85	1.44801	7.85	1.34654	7.85	1.33738	7.85	1.42692	7.85	1.40575	6.2963	1.29725	8.0971	1.369	8.0971	1.40738	8.0971	1.4255	8.0971	1.29851	7.85	1.3095	6.2963	1.19839
		7.9	1.54947	7.9296	1.3531	7.9296	1.3905	7.9296	1.34684	7.9296	1.52981	6.3043	1.2219	7.9	1.62498	7.9	1.58946	7.9	1.52127	7.9	1.62918	7.9	1.6279	6.3043	1.38647	7.9	1.46323	7.9	1.35897	7.9	1.3498	7.9	1.44164	7.9	1.4194	6.3043	1.29765	8.1529	1.37344	8.1529	1.41296	8.1529	1.43139	8.1529	1.30039	7.9	1.3105	6.3043	1.19866
		7.95	1.56791	7.9795	1.36204	7.9795	1.40211	7.9795	1.35736	7.9795	1.54682	6.31231	1.22226	7.95	1.63815	7.95	1.60676	7.95	1.5389	7.95	1.65073	7.95	1.64713	6.31231	1.38697	7.95	1.48204	7.95	1.37418	7.95	1.36658	7.95	1.46028	7.95	1.43886	6.31231	1.29806	8.2088	1.3779	8.2088	1.41886	8.2088	1.43692	8.2088	1.3024	7.95	1.31137	6.31231	1.19893
		8	1.58003	8.0293	1.36848	8.0293	1.41307	8.0293	1.36953	8.0293	1.56402	6.32032	1.22262	8	1.65621	8	1.62956	8	1.55839	8	1.67275	8	1.66589	6.32032	1.38748	8	1.49917	8	1.38735	8	1.38327	8	1.47789	8	1.45536	6.32032	1.29846	8.2647	1.38427	8.2647	1.42628	8.2647	1.44435	8.2647	1.30679	8	1.31156	6.32032	1.1992
		8.05	1.59266	8.0792	1.37917	8.0792	1.42587	8.0792	1.37984	8.0792	1.57975	6.32833	1.22299	8.05	1.67316	8.05	1.64975	8.05	1.5818	8.05	1.69941	8.05	1.68721	6.32833	1.38799	8.05	1.51473	8.05	1.40011	8.05	1.39746	8.05	1.4945	8.05	1.47131	6.32833	1.29887	8.3206	1.3917	8.3206	1.43485	8.3206	1.45203	8.3206	1.31235	8.05	1.31229	6.32833	1.19948
		8.1	1.60872	8.129	1.38751	8.129	1.43665	8.129	1.39051	8.129	1.59426	6.33634	1.22336	8.1	1.69188	8.1	1.67476	8.1	1.60762	8.1	1.73037	8.1	1.71484	6.33634	1.38849	8.1	1.53173	8.1	1.41267	8.1	1.41536	8.1	1.51317	8.1	1.4919	6.33634	1.29928	8.3765	1.40097	8.3765	1.44514	8.3765	1.46192	8.3765	1.31988	8.1	1.31179	6.33634	1.19975
		8.15	1.62208	8.1789	1.39476	8.1789	1.44817	8.1789	1.40255	8.1789	1.61048	6.34434	1.22373	8.15	1.71149	8.15	1.69768	8.15	1.63223	8.15	1.75813	8.15	1.73676	6.34434	1.38901	8.15	1.54972	8.15	1.42661	8.15	1.43273	8.15	1.53222	8.15	1.5102	6.34434	1.29969	8.4324	1.41135	8.4324	1.45639	8.4324	1.47268	8.4324	1.32842	8.15	1.31156	6.34434	1.20003
		8.2	1.63584	8.2287	1.40199	8.2287	1.45982	8.2287	1.41222	8.2287	1.62141	6.35235	1.2241	8.2	1.73235	8.2	1.71401	8.2	1.65226	8.2	1.78349	8.2	1.75752	6.35235	1.38952	8.2	1.56753	8.2	1.44126	8.2	1.44829	8.2	1.55239	8.2	1.52998	6.35235	1.3001	8.4882	1.42333	8.4882	1.46995	8.4882	1.48502	8.4882	1.33887	8.2	1.31171	6.35235	1.2003
		8.25	1.64602	8.2786	1.40779	8.2786	1.47143	8.2786	1.42455	8.2786	1.6343	6.36036	1.22447	8.25	1.75862	8.25	1.73659	8.25	1.67216	8.25	1.80922	8.25	1.77986	6.36036	1.39003	8.25	1.5882	8.25	1.45849	8.25	1.46945	8.25	1.57362	8.25	1.55076	6.36036	1.30052	8.5441	1.43717	8.5441	1.48479	8.5441	1.49941	8.5441	1.35065	8.25	1.31144	6.36036	1.20058
		8.3	1.65348	8.3284	1.4128	8.3284	1.48365	8.3284	1.43524	8.3284	1.64733	6.36837	1.22484	8.3	1.78374	8.3	1.75846	8.3	1.699	8.3	1.83957	8.3	1.80266	6.36837	1.39055	8.3	1.60753	8.3	1.47431	8.3	1.48893	8.3	1.59376	8.3	1.56938	6.36837	1.30093	8.6	1.45134	8.6	1.50117	8.6	1.51473	8.6	1.36359	8.3	1.31222	6.36837	1.20086
		8.35	1.66161	8.3783	1.41595	8.3783	1.49163	8.3783	1.44489	8.3783	1.65185	6.37638	1.22522	8.35	1.80777	8.35	1.78141	8.35	1.72703	8.35	1.87523	8.35	1.83238	6.37638	1.39107	8.35	1.62256	8.35	1.48494	8.35	1.50514	8.35	1.61333	8.35	1.58811	6.37638	1.30135	8.6559	1.46677	8.6559	1.51933	8.6559	1.53242	8.6559	1.37604	8.35	1.31315	6.37638	1.20114
		8.4	1.6713	8.4282	1.41999	8.4282	1.50192	8.4282	1.45967	8.4282	1.66186	6.38438	1.2256	8.4	1.83736	8.4	1.80685	8.4	1.75223	8.4	1.90661	8.4	1.85622	6.38438	1.39159	8.4	1.64281	8.4	1.50184	8.4	1.5269	8.4	1.63539	8.4	1.61037	6.38438	1.30177	8.7118	1.48255	8.7118	1.53792	8.7118	1.55016	8.7118	1.38984	8.4	1.31377	6.38438	1.20142
		8.45	1.67736	8.478	1.42124	8.478	1.51127	8.478	1.46754	8.478	1.66684	6.39239	1.22597	8.45	1.86851	8.45	1.82212	8.45	1.77546	8.45	1.93549	8.45	1.876	6.39239	1.39211	8.45	1.6663	8.45	1.52095	8.45	1.55187	8.45	1.66068	8.45	1.63471	6.39239	1.30219	8.7676	1.49864	8.7676	1.55781	8.7676	1.57069	8.7676	1.4022	8.45	1.31591	6.39239	1.20171
		8.5	1.68242	8.5279	1.42353	8.5279	1.52141	8.5279	1.48153	8.5279	1.66872	6.4004	1.22635	8.5	1.89748	8.5	1.84109	8.5	1.80022	8.5	1.96943	8.5	1.90026	6.4004	1.39263	8.5	1.68829	8.5	1.53665	8.5	1.57707	8.5	1.68606	8.5	1.65812	6.4004	1.30261	8.8235	1.51651	8.8235	1.57797	8.8235	1.58988	8.8235	1.41589	8.5	1.31832	6.4004	1.20199
		8.55	1.68423	8.5777	1.42351	8.5777	1.53021	8.5777	1.49683	8.5777	1.67288	6.40841	1.22674	8.55	1.92596	8.55	1.85847	8.55	1.82111	8.55	1.99666	8.55	1.91789	6.40841	1.39315	8.55	1.7127	8.55	1.55615	8.55	1.60319	8.55	1.71148	8.55	1.68245	6.40841	1.30303	8.8794	1.53637	8.8794	1.59957	8.8794	1.61169	8.8794	1.43111	8.55	1.32046	6.40841	1.20227
		8.6	1.68242	8.6276	1.41692	8.6276	1.53114	8.6276	1.50196	8.6276	1.66618	6.41642	1.22712	8.6	1.95492	8.6	1.86678	8.6	1.83964	8.6	2.02048	8.6	1.93471	6.41642	1.39368	8.6	1.73635	8.6	1.57349	8.6	1.63216	8.6	1.73657	8.6	1.70557	6.41642	1.30346	8.9353	1.55568	8.9353	1.61954	8.9353	1.63132	8.9353	1.44456	8.6	1.32466	6.41642	1.20256
		8.65	1.68076	8.6774	1.41266	8.6774	1.53652	8.6774	1.51495	8.6774	1.66182	6.42442	1.2275	8.65	1.98292	8.65	1.88224	8.65	1.86479	8.65	2.05373	8.65	1.95625	6.42442	1.39421	8.65	1.75932	8.65	1.58974	8.65	1.66251	8.65	1.76033	8.65	1.72839	6.42442	1.30389	8.9912	1.57754	8.9912	1.6397	8.9912	1.65214	8.9912	1.46039	8.65	1.3285	6.42442	1.20285
		8.7	1.67757	8.7273	1.40721	8.7273	1.54026	8.7273	1.52529	8.7273	1.65719	6.43243	1.22789	8.7	2.00498	8.7	1.88963	8.7	1.8808	8.7	2.07648	8.7	1.96936	6.43243	1.39474	8.7	1.78884	8.7	1.614	8.7	1.6965	8.7	1.78844	8.7	1.75583	6.43243	1.30431	9.0471	1.59781	9.0471	1.65727	9.0471	1.67055	9.0471	1.47369	8.7	1.33353	6.43243	1.20313
		8.75	1.67478	8.7771	1.39986	8.7771	1.5405	8.7771	1.53531	8.7771	1.64499	6.44044	1.22828	8.75	2.02239	8.75	1.89458	8.75	1.89432	8.75	2.09591	8.75	1.98135	6.44044	1.39527	8.75	1.82069	8.75	1.63896	8.75	1.7374	8.75	1.81818	8.75	1.78437	6.44044	1.30474	9.1029	1.61894	9.1029	1.67408	9.1029	1.68865	9.1029	1.48783	8.75	1.33927	6.44044	1.20342
		8.8	1.66618	8.827	1.38706	8.827	1.53792	8.827	1.54459	8.827	1.6299	6.44845	1.22867	8.8	2.04	8.8	1.8972	8.8	1.90668	8.8	2.11327	8.8	1.98704	6.44845	1.3958	8.8	1.84492	8.8	1.65612	8.8	1.77312	8.8	1.84258	8.8	1.80859	6.44845	1.30518	9.1588	1.63665	9.1588	1.68627	9.1588	1.70364	9.1588	1.4979	8.8	1.34521	6.44845	1.20371
		8.85	1.65288	8.8768	1.37134	8.8768	1.52993	8.8768	1.54687	8.8768	1.61092	6.45646	1.22906	8.85	2.05222	8.85	1.88796	8.85	1.90898	8.85	2.11816	8.85	1.98396	6.45646	1.39634	8.85	1.86723	8.85	1.6717	8.85	1.8056	8.85	1.86452	8.85	1.82862	6.45646	1.30561	9.2147	1.65524	9.2147	1.69706	9.2147	1.71621	9.2147	1.50893	8.85	1.35162	6.45646	1.204
		8.9	1.64309	8.9267	1.35807	8.9267	1.52355	8.9267	1.55337	8.9267	1.59044	6.46446	1.22945	8.9	2.05953	8.9	1.88944	8.9	1.91852	8.9	2.1315	8.9	1.98921	6.46446	1.39688	8.9	1.89378	8.9	1.69064	8.9	1.84444	8.9	1.888	8.9	1.85077	6.46446	1.30604	9.2706	1.67081	9.2706	1.70324	9.2706	1.72634	9.2706	1.51777	8.9	1.35787	6.46446	1.2043
		8.95	1.63085	8.9765	1.33981	8.9765	1.51203	8.9765	1.554	8.9765	1.56617	6.47247	1.22985	8.95	2.0674	8.95	1.88077	8.95	1.92018	8.95	2.13453	8.95	1.98224	6.47247	1.39742	8.95	1.91361	8.95	1.70314	8.95	1.87718	8.95	1.90851	8.95	1.87146	6.47247	1.30648	9.3265	1.68539	9.3265	1.70786	9.3265	1.73421	9.3265	1.52595	8.95	1.36739	6.47247	1.20459
		9	1.61628	9.0264	1.32396	9.0264	1.50036	9.0264	1.55684	9.0264	1.54143	6.48048	1.23025	9	2.0714	9	1.86615	9	1.91745	9	2.13143	9	1.97086	6.48048	1.39796	9	1.93264	9	1.71568	9	1.90965	9	1.92629	9	1.89074	6.48048	1.30692	9.3824	1.69778	9.3824	1.70903	9.3824	1.74034	9.3824	1.53221	9	1.37484	6.48048	1.20488
		9.05	1.59823	9.0762	1.30552	9.0762	1.48666	9.0762	1.55511	9.0762	1.5127	6.48849	1.23064	9.05	2.06861	9.05	1.8613	9.05	1.91925	9.05	2.13347	9.05	1.96451	6.48849	1.3985	9.05	1.95243	9.05	1.72873	9.05	1.94398	9.05	1.94629	9.05	1.91058	6.48849	1.30736	9.4382	1.7068	9.4382	1.70647	9.4382	1.74254	9.4382	1.53644	9.05	1.38516	6.48849	1.20518
		9.1	1.5775	9.1261	1.28372	9.1261	1.46978	9.1261	1.54938	9.1261	1.48132	6.4965	1.23104	9.1	2.06259	9.1	1.8412	9.1	1.90852	9.1	2.1199	9.1	1.9437	6.4965	1.39904	9.1	1.96405	9.1	1.73391	9.1	1.97089	9.1	1.96132	9.1	1.92353	6.4965	1.3078	9.4941	1.71407	9.4941	1.70126	9.4941	1.743	9.4941	1.53972	9.1	1.39569	6.4965	1.20548
		9.15	1.5601	9.176	1.26314	9.176	1.45073	9.176	1.54576	9.176	1.44787	6.5045	1.23145	9.15	2.05132	9.15	1.8238	9.15	1.89989	9.15	2.10771	9.15	1.92558	6.5045	1.39959	9.15	1.975	9.15	1.73901	9.15	1.99784	9.15	1.96958	9.15	1.93318	6.5045	1.30825	9.55	1.71589	9.55	1.6904	9.55	1.73799	9.55	1.53905	9.15	1.40551	6.5045	1.20577
		9.2	1.5403	9.2258	1.23704	9.2258	1.42519	9.2258	1.52944	9.2258	1.40932	6.51251	1.23185	9.2	2.03579	9.2	1.81216	9.2	1.8932	9.2	2.09731	9.2	1.90893	6.51251	1.40014	9.2	1.98068	9.2	1.73893	9.2	2.01738	9.2	1.97727	9.2	1.94163	6.51251	1.30869	9.6059	1.71665	9.6059	1.67792	9.6059	1.73162	9.6059	1.53703	9.2	1.41922	6.51251	1.20607
		9.25	1.51835	9.2757	1.21312	9.2757	1.40242	9.2757	1.5162	9.2757	1.37203	6.52052	1.23225	9.25	2.01844	9.25	1.78961	9.25	1.87769	9.25	2.0767	9.25	1.88228	6.52052	1.40069	9.25	1.98365	9.25	1.73667	9.25	2.03657	9.25	1.98257	9.25	1.94847	6.52052	1.30914	9.6618	1.71147	9.6618	1.66019	9.6618	1.72067	9.6618	1.53098	9.25	1.42936	6.52052	1.20637
		9.3	1.49568	9.3255	1.18944	9.3255	1.37711	9.3255	1.50064	9.3255	1.33096	6.52853	1.23266	9.3	1.99705	9.3	1.77143	9.3	1.86513	9.3	2.05798	9.3	1.8588	6.52853	1.40124	9.3	1.98474	9.3	1.73251	9.3	2.05596	9.3	1.98212	9.3	1.95096	6.52853	1.30959	9.7176	1.70354	9.7176	1.64019	9.7176	1.70692	9.7176	1.52255	9.3	1.44187	6.52853	1.20668
		9.35	1.46959	9.3754	1.16394	9.3754	1.34917	9.3754	1.47909	9.3754	1.28814	6.53654	1.23307	9.35	1.97503	9.35	1.74756	9.35	1.84707	9.35	2.03222	9.35	1.82879	6.53654	1.40179	9.35	1.97557	9.35	1.71891	9.35	2.06106	9.35	1.97776	9.35	1.94814	6.53654	1.31004	9.7735	1.6905	9.7735	1.61589	9.7735	1.6898	9.7735	1.51053	9.35	1.4545	6.53654	1.20698
		9.4	1.4449	9.4252	1.13993	9.4252	1.32243	9.4252	1.45927	9.4252	1.24529	6.54454	1.23348	9.4	1.94951	9.4	1.71826	9.4	1.82255	9.4	1.99909	9.4	1.79293	6.54454	1.40235	9.4	1.96828	9.4	1.7079	9.4	2.06953	9.4	1.9704	9.4	1.94493	6.54454	1.31049	9.8294	1.67334	9.8294	1.58812	9.8294	1.6684	9.8294	1.49524	9.4	1.46168	6.54454	1.20728
		9.45	1.42063	9.4751	1.11459	9.4751	1.29352	9.4751	1.43627	9.4751	1.20261	6.55255	1.23389	9.45	1.91989	9.45	1.69087	9.45	1.7984	9.45	1.96473	9.45	1.75719	6.55255	1.4029	9.45	1.95561	9.45	1.69222	9.45	2.07373	9.45	1.95812	9.45	1.93513	6.55255	1.31094	9.8853	1.65221	9.8853	1.55624	9.8853	1.64331	9.8853	1.47631	9.45	1.46982	6.55255	1.20759
		9.5	1.39339	9.5249	1.09137	9.5249	1.26535	9.5249	1.41417	9.5249	1.16191	6.56056	1.23431	9.5	1.88974	9.5	1.65737	9.5	1.7702	9.5	1.92556	9.5	1.71566	6.56056	1.40346	9.5	1.93537	9.5	1.67115	9.5	2.06531	9.5	1.94432	9.5	1.92404	6.56056	1.3114	9.9412	1.62728	9.9412	1.52233	9.9412	1.61493	9.9412	1.45588	9.5	1.47532	6.56056	1.20789
		9.55	1.36645	9.5748	1.07009	9.5748	1.23696	9.5748	1.38915	9.5748	1.11836	6.56857	1.23472	9.55	1.85743	9.55	1.62764	9.55	1.74262	9.55	1.88704	9.55	1.67652	6.56857	1.40402	9.55	1.91813	9.55	1.65363	9.55	2.06297	9.55	1.92698	9.55	1.91062	6.56857	1.31186	9.9971	1.59791	9.9971	1.4849	9.9971	1.5841	9.9971	1.43187	9.55	1.47757	6.56857	1.2082
		9.6	1.33771	9.6246	1.04793	9.6246	1.20848	9.6246	1.36484	9.6246	1.07769	6.57658	1.23514	9.6	1.82298	9.6	1.59432	9.6	1.7118	9.6	1.84317	9.6	1.63261	6.57658	1.40459	9.6	1.89409	9.6	1.62834	9.6	2.05288	9.6	1.90401	9.6	1.88993	6.57658	1.31231	10.0529	1.56457	10.0529	1.44616	10.0529	1.55012	10.0529	1.40577	9.6	1.47798	6.57658	1.20851
		9.65	1.30839	9.6745	1.02613	9.6745	1.17849	9.6745	1.33942	9.6745	1.03698	6.58458	1.23556	9.65	1.78815	9.65	1.5547	9.65	1.67585	9.65	1.79294	9.65	1.58273	6.58458	1.40515	9.65	1.86576	9.65	1.6	9.65	2.03434	9.65	1.87807	9.65	1.86763	6.58458	1.31278	10.1088	1.52802	10.1088	1.40426	10.1088	1.51341	10.1088	1.3772	9.65	1.47253	6.58458	1.20882
		9.7	1.28024	9.7243	1.00419	9.7243	1.14776	9.7243	1.30957	9.7243	0.99526	6.59259	1.23598	9.7	1.75131	9.7	1.52191	9.7	1.6417	9.7	1.74429	9.7	1.5351	6.59259	1.40572	9.7	1.83459	9.7	1.5697	9.7	2.01386	9.7	1.84974	9.7	1.84195	6.59259	1.31324	10.1647	1.48716	10.1647	1.35943	10.1647	1.47294	10.1647	1.34611	9.7	1.46705	6.59259	1.20913
		9.75	1.25031	9.7742	0.9827	9.7742	1.11641	9.7742	1.2788	9.7742	0.95588	6.6006	1.2364	9.75	1.71335	9.75	1.48315	9.75	1.603	9.75	1.69022	9.75	1.48296	6.6006	1.40629	9.75	1.7989	9.75	1.53532	9.75	1.98629	9.75	1.81824	9.75	1.81554	6.6006	1.3137	10.2206	1.44573	10.2206	1.31383	10.2206	1.43135	10.2206	1.31534	9.75	1.45632	6.6006	1.20944
		9.8	1.2228	9.824	0.96728	9.824	1.08771	9.824	1.25021	9.824	0.91849	6.60861	1.23683	9.8	1.67434	9.8	1.4426	9.8	1.56282	9.8	1.63457	9.8	1.42981	6.60861	1.40686	9.8	1.76057	9.8	1.50097	9.8	1.95728	9.8	1.78071	9.8	1.78249	6.60861	1.31417	10.2765	1.39979	10.2765	1.26515	10.2765	1.38664	10.2765	1.28235	9.8	1.44028	6.60861	1.20976
		9.85	1.19356	9.8739	0.95119	9.8739	1.05886	9.8739	1.22185	9.8739	0.88274	6.61662	1.23725	9.85	1.63303	9.85	1.40804	9.85	1.52579	9.85	1.58153	9.85	1.37855	6.61662	1.40743	9.85	1.71969	9.85	1.4638	9.85	1.92274	9.85	1.74362	9.85	1.74532	6.61662	1.31464	10.3324	1.35328	10.3324	1.21679	10.3324	1.34132	10.3324	1.24942	9.85	1.42658	6.61662	1.21007
		9.9	1.16018	9.9238	0.92868	9.9238	1.0239	9.9238	1.1852	9.9238	0.84317	6.62462	1.23768	9.9	1.59205	9.9	1.37016	9.9	1.48748	9.9	1.52616	9.9	1.3279	6.62462	1.408	9.9	1.67755	9.9	1.42606	9.9	1.88429	9.9	1.7018	9.9	1.70806	6.62462	1.31511	10.3882	1.30266	10.3882	1.16494	10.3882	1.29306	10.3882	1.21441	9.9	1.40548	6.62462	1.21039
		9.95	1.12397	9.9736	0.91147	9.9736	0.99464	9.9736	1.1531	9.9736	0.80744	6.63263	1.23811	9.95	1.5483	9.95	1.33217	9.95	1.44644	9.95	1.46908	9.95	1.27583	6.63263	1.40858	9.95	1.63028	9.95	1.38517	9.95	1.84255	9.95	1.65446	9.95	1.6651	6.63263	1.31558	10.4441	1.25257	10.4441	1.11315	10.4441	1.2441	10.4441	1.1799	9.95	1.38475	6.63263	1.21071
		10	1.09415	10.0235	0.89551	10.0235	0.96474	10.0235	1.11908	10.0235	0.77294	6.64064	1.23854	10	1.50108	10	1.2908	10	1.40156	10	1.40604	10	1.21876	6.64064	1.40916	10	1.58118	10	1.34239	10	1.79462	10	1.60974	10	1.6226	6.64064	1.31605	10.5	1.20054	10.5	1.0593	10.5	1.1936	10.5	1.14492	10	1.36123	6.64064	1.21103
		10.05	1.06404	10.0733	0.87876	10.0733	0.93203	10.0733	1.07934	10.0733	0.73715	6.64865	1.23898	10.05	1.45635	10.05	1.25073	10.05	1.35829	10.05	1.34342	10.05	1.16367	6.64865	1.40974	10.05	1.52917	10.05	1.2989	10.05	1.7471	10.05	1.55738	10.05	1.57693	6.64865	1.31653	10.5559	1.14884	10.5559	1.00641	10.5559	1.14314	10.5559	1.11114	10.05	1.33523	6.64865	1.21135
		10.1	1.02521	10.1232	0.86374	10.1232	0.90266	10.1232	1.04629	10.1232	0.70912	6.65666	1.23941	10.1	1.41189	10.1	1.21256	10.1	1.31468	10.1	1.28458	10.1	1.10916	6.65666	1.41032	10.1	1.47362	10.1	1.25239	10.1	1.69549	10.1	1.50503	10.1	1.52658	6.65666	1.31701	10.6118	1.09755	10.6118	0.95393	10.6118	1.09284	10.6118	1.07772	10.1	1.30825	6.65666	1.21167
		10.15	0.99589	10.173	0.8495	10.173	0.87332	10.173	1.00912	10.173	0.67889	6.66466	1.23985	10.15	1.3689	10.15	1.17343	10.15	1.27094	10.15	1.22322	10.15	1.05619	6.66466	1.4109	10.15	1.41913	10.15	1.207	10.15	1.63898	10.15	1.45279	10.15	1.47519	6.66466	1.31749	10.6676	1.04628	10.6676	0.90213	10.6676	1.04287	10.6676	1.04584	10.15	1.27704	6.66466	1.21199
		10.2	0.96337	10.2229	0.83973	10.2229	0.84923	10.2229	0.97578	10.2229	0.65248	6.67267	1.24029	10.2	1.32873	10.2	1.14581	10.2	1.23736	10.2	1.17158	10.2	1.01269	6.67267	1.41149	10.2	1.36449	10.2	1.16354	10.2	1.58288	10.2	1.3948	10.2	1.42196	6.67267	1.31797	10.7235	0.99699	10.7235	0.85262	10.7235	0.99463	10.7235	1.01546	10.2	1.2464	6.67267	1.21231
		10.25	0.93327	10.2727	0.82972	10.2727	0.82518	10.2727	0.94438	10.2727	0.62842	6.68068	1.24073	10.25	1.28957	10.25	1.1127	10.25	1.19887	10.25	1.11808	10.25	0.96359	6.68068	1.41208	10.25	1.30825	10.25	1.11911	10.25	1.52345	10.25	1.33914	10.25	1.36652	6.68068	1.31845	10.7794	0.94836	10.7794	0.80518	10.7794	0.94778	10.7794	0.98736	10.25	1.21218	6.68068	1.21264
		10.3	0.9116	10.3226	0.81845	10.3226	0.80005	10.3226	0.90702	10.3226	0.60147	6.68869	1.24118	10.3	1.25478	10.3	1.07565	10.3	1.15575	10.3	1.05765	10.3	0.91313	6.68869	1.41267	10.3	1.25146	10.3	1.07464	10.3	1.46322	10.3	1.27889	10.3	1.3116	6.68869	1.31894	10.8353	0.90234	10.8353	0.76021	10.8353	0.90335	10.8353	0.9608	10.3	1.17719	6.68869	1.21296
		10.35	0.87505	10.3724	0.81088	10.3724	0.78034	10.3724	0.8761	10.3724	0.58323	6.6967	1.24162	10.35	1.22275	10.35	1.05031	10.35	1.12146	10.35	1.00806	10.35	0.8717	6.6967	1.41326	10.35	1.19705	10.35	1.03286	10.35	1.40354	10.35	1.22084	10.35	1.25739	6.6967	1.31942	10.8912	0.85758	10.8912	0.71813	10.8912	0.86039	10.8912	0.93611	10.35	1.14064	6.6967	1.21329
		10.4	0.84738	10.4223	0.8027	10.4223	0.75959	10.4223	0.84258	10.4223	0.56218	6.7047	1.24207	10.4	1.18803	10.4	1.02304	10.4	1.08661	10.4	0.96148	10.4	0.82999	6.7047	1.41385	10.4	1.13998	10.4	0.9893	10.4	1.34002	10.4	1.16547	10.4	1.2	6.7047	1.31991	10.9471	0.81761	10.9471	0.6817	10.9471	0.82296	10.9471	0.91509	10.4	1.10327	6.7047	1.21362
		10.45	0.82758	10.4721	0.79394	10.4721	0.73986	10.4721	0.8099	10.4721	0.54474	6.71271	1.24252	10.45	1.15689	10.45	0.99567	10.45	1.05008	10.45	0.91204	10.45	0.78896	6.71271	1.41445	10.45	1.08279	10.45	0.94535	10.45	1.27576	10.45	1.10624	10.45	1.14516	6.71271	1.3204	11.0029	0.77966	11.0029	0.64845	11.0029	0.78765	11.0029	0.89608	10.45	1.06623	6.71271	1.21395
		10.5	0.80565	10.522	0.79199	10.522	0.72698	10.522	0.78551	10.522	0.53502	6.72072	1.24297	10.5	1.1291	10.5	0.97259	10.5	1.0201	10.5	0.86935	10.5	0.75309	6.72072	1.41504	10.5	1.02992	10.5	0.90587	10.5	1.21322	10.5	1.05061	10.5	1.09052	6.72072	1.3209	11.0588	0.74559	11.0588	0.62138	11.0588	0.75862	11.0588	0.88011	10.5	1.02678	6.72072	1.21428
		10.55	0.7924	10.5718	0.79489	10.5718	0.71913	10.5718	0.76154	10.5718	0.52199	6.72873	1.24342	10.55	1.10412	10.55	0.95317	10.55	0.99374	10.55	0.83478	10.55	0.72365	6.72873	1.41564	10.55	0.9772	10.55	0.86684	10.55	1.15149	10.55	0.99533	10.55	1.0365	6.72873	1.32139	11.1147	0.71399	11.1147	0.59706	11.1147	0.73134	11.1147	0.86562	10.55	0.99014	6.72873	1.21462
		10.6	0.77485	10.6217	0.79256	10.6217	0.70975	10.6217	0.73875	10.6217	0.51303	6.73674	1.24388	10.6	1.08685	10.6	0.93179	10.6	0.96082	10.6	0.79478	10.6	0.69106	6.73674	1.41624	10.6	0.93189	10.6	0.83417	10.6	1.09337	10.6	0.94624	10.6	0.99007	6.73674	1.32189	11.1706	0.68634	11.1706	0.57932	11.1706	0.71067	11.1706	0.8539	10.6	0.95112	6.73674	1.21495
		10.65	0.756	10.6716	0.79156	10.6716	0.7025	10.6716	0.71836	10.6716	0.50365	6.74474	1.24433	10.65	1.07022	10.65	0.90907	10.65	0.92906	10.65	0.75566	10.65	0.65817	6.74474	1.41685	10.65	0.88758	10.65	0.80339	10.65	1.0359	10.65	0.89849	10.65	0.94123	6.74474	1.32239	11.2265	0.66298	11.2265	0.5657	11.2265	0.69328	11.2265	0.84468	10.65	0.91397	6.74474	1.21529
		10.7	0.74205	10.7214	0.79649	10.7214	0.70058	10.7214	0.70238	10.7214	0.49575	6.75275	1.24479	10.7	1.05533	10.7	0.89536	10.7	0.90425	10.7	0.72841	10.7	0.63642	6.75275	1.41745	10.7	0.84368	10.7	0.77272	10.7	0.98096	10.7	0.84947	10.7	0.89463	6.75275	1.32289	11.2824	0.6438	11.2824	0.55883	11.2824	0.68207	11.2824	0.83875	10.7	0.87927	6.75275	1.21562
		10.75	0.73318	10.7713	0.80259	10.7713	0.70235	10.7713	0.69135	10.7713	0.49758	6.76076	1.24526	10.75	1.04564	10.75	0.88294	10.75	0.88143	10.75	0.7029	10.75	0.61587	6.76076	1.41806	10.75	0.80791	10.75	0.74908	10.75	0.93255	10.75	0.80892	10.75	0.85494	6.76076	1.32339	11.3382	0.62795	11.3382	0.55592	11.3382	0.67508	11.3382	0.83375	10.75	0.84368	6.76076	1.21596
		10.8	0.73149	10.8211	0.80714	10.8211	0.70287	10.8211	0.67904	10.8211	0.49529	6.76877	1.24572	10.8	1.0373	10.8	0.87146	10.8	0.86271	10.8	0.68319	10.8	0.59954	6.76877	1.41867	10.8	0.77213	10.8	0.72477	10.8	0.88426	10.8	0.76849	10.8	0.81574	6.76877	1.3239	11.3941	0.61576	11.3941	0.55813	11.3941	0.67203	11.3941	0.83166	10.8	0.81213	6.76877	1.2163
		10.85	0.72793	10.871	0.81707	10.871	0.70719	10.871	0.67237	10.871	0.49563	6.77678	1.24618	10.85	1.03091	10.85	0.86726	10.85	0.84619	10.85	0.66973	10.85	0.59023	6.77678	1.41928	10.85	0.74391	10.85	0.70821	10.85	0.84287	10.85	0.73188	10.85	0.78243	6.77678	1.3244	11.45	0.60773	11.45	0.56364	11.45	0.67267	11.45	0.83029	10.85	0.78043	6.77678	1.21664
		10.9	0.72568	10.9208	0.82701	10.9208	0.71647	10.9208	0.66965	10.9208	0.50364	6.78478	1.24665	10.9	1.02776	10.9	0.85814	10.9	0.82741	10.9	0.65232	10.9	0.57593	6.78478	1.41989	10.9	0.72468	10.9	0.70037	10.9	0.81112	10.9	0.70133	10.9	0.75187	6.78478	1.32491	11.5059	0.6047	11.5059	0.57281	11.5059	0.6769	11.5059	0.83381	10.9	0.75119	6.78478	1.21699
		10.95	0.72521	10.9707	0.83372	10.9707	0.72221	10.9707	0.66611	10.9707	0.50538	6.79279	1.24712	10.95	1.02321	10.95	0.84571	10.95	0.80804	10.95	0.63818	10.95	0.56471	6.79279	1.42051	10.95	0.70589	10.95	0.69061	10.95	0.78139	10.95	0.67296	10.95	0.72316	6.79279	1.32542	11.5618	0.60606	11.5618	0.58713	11.5618	0.68625	11.5618	0.83796	10.95	0.7252	6.79279	1.21733
		11	0.72629	11.0205	0.84825	11.0205	0.73424	11.0205	0.67289	11.0205	0.51479	6.8008	1.24759	11	1.01675	11	0.84686	11	0.79732	11	0.63348	11	0.56328	6.8008	1.42113	11	0.69492	11	0.68916	11	0.7585	11	0.65008	11	0.70317	6.8008	1.32593	11.6176	0.61289	11.6176	0.6046	11.6176	0.69682	11.6176	0.84717	11	0.69987	6.8008	1.21768
		11.05	0.72861	11.0704	0.85702	11.0704	0.74385	11.0704	0.67403	11.0704	0.52458	6.80881	1.24807	11.05	1.00793	11.05	0.84386	11.05	0.7858	11.05	0.62646	11.05	0.56093	6.80881	1.42175	11.05	0.68512	11.05	0.68936	11.05	0.73899	11.05	0.62658	11.05	0.68111	6.80881	1.32645	11.6735	0.62263	11.6735	0.62543	11.6735	0.7128	11.6735	0.85738	11.05	0.67858	6.80881	1.21802
		11.1	0.73498	11.1202	0.8649	11.1202	0.75076	11.1202	0.67462	11.1202	0.52915	6.81682	1.24854	11.1	0.99827	11.1	0.837	11.1	0.77212	11.1	0.62119	11.1	0.55927	6.81682	1.42237	11.1	0.67816	11.1	0.69035	11.1	0.72513	11.1	0.60947	11.1	0.66457	6.81682	1.32697	11.7294	0.63443	11.7294	0.64583	11.7294	0.72733	11.7294	0.86817	11.1	0.65961	6.81682	1.21837
		11.15	0.74248	11.1701	0.88084	11.1701	0.76697	11.1701	0.68651	11.1701	0.54454	6.82482	1.24902	11.15	0.99246	11.15	0.84291	11.15	0.76586	11.15	0.62377	11.15	0.56281	6.82482	1.42299	11.15	0.68018	11.15	0.70117	11.15	0.71783	11.15	0.59804	11.15	0.65431	6.82482	1.32749	11.7853	0.6511	11.7853	0.67082	11.7853	0.74806	11.7853	0.88342	11.15	0.64297	6.82482	1.21872
		11.2	0.74743	11.2199	0.89203	11.2199	0.77822	11.2199	0.69404	11.2199	0.55546	6.83283	1.2495	11.2	0.98495	11.2	0.84246	11.2	0.75496	11.2	0.62049	11.2	0.5649	6.83283	1.42362	11.2	0.68229	11.2	0.71196	11.2	0.7113	11.2	0.58544	11.2	0.64028	6.83283	1.32801	11.8412	0.66803	11.8412	0.69499	11.8412	0.76692	11.8412	0.89737	11.2	0.62948	6.83283	1.21907
		11.25	0.75454	11.2698	0.90268	11.2698	0.7888	11.2698	0.70291	11.2698	0.56398	6.84084	1.24998	11.25	0.97604	11.25	0.84262	11.25	0.74668	11.25	0.62069	11.25	0.56785	6.84084	1.42425	11.25	0.68521	11.25	0.7205	11.25	0.70939	11.25	0.57582	11.25	0.63209	6.84084	1.32853	11.8971	0.68811	11.8971	0.72308	11.8971	0.79069	11.8971	0.91461	11.25	0.61912	6.84084	1.21943
		11.3	0.76307	11.3196	0.91373	11.3196	0.80101	11.3196	0.7123	11.3196	0.57978	6.84885	1.25046	11.3	0.97021	11.3	0.84544	11.3	0.73977	11.3	0.62166	11.3	0.56956	6.84885	1.42487	11.3	0.68809	11.3	0.72988	11.3	0.70536	11.3	0.56813	11.3	0.62288	6.84885	1.32906	11.9529	0.70907	11.9529	0.74988	11.9529	0.81283	11.9529	0.93172	11.3	0.61146	6.84885	1.21978
		11.35	0.77465	11.3695	0.92607	11.3695	0.81206	11.3695	0.72225	11.3695	0.59353	6.85686	1.25095	11.35	0.96467	11.35	0.85223	11.35	0.73759	11.35	0.62817	11.35	0.58131	6.85686	1.42551	11.35	0.69699	11.35	0.74552	11.35	0.70682	11.35	0.56364	11.35	0.61599	6.85686	1.32958	12.0088	0.73377	12.0088	0.78121	12.0088	0.83922	12.0088	0.95293	11.35	0.60543	6.85686	1.22014
		11.4	0.78861	11.4194	0.93636	11.4194	0.82313	11.4194	0.73119	11.4194	0.60275	6.86486	1.25144	11.4	0.95807	11.4	0.86728	11.4	0.74307	11.4	0.64374	11.4	0.59801	6.86486	1.42614	11.4	0.7073	11.4	0.76145	11.4	0.71284	11.4	0.55808	11.4	0.61265	6.86486	1.33011	12.0647	0.75762	12.0647	0.81077	12.0647	0.86597	12.0647	0.97315	11.4	0.6049	6.86486	1.22049
		11.45	0.79942	11.4692	0.94484	11.4692	0.83129	11.4692	0.73875	11.4692	0.6134	6.87287	1.25193	11.45	0.95197	11.45	0.8719	11.45	0.73921	11.45	0.6483	11.45	0.60384	6.87287	1.42678	11.45	0.71121	11.45	0.77181	11.45	0.71193	11.45	0.55403	11.45	0.60683	6.87287	1.33065	12.1206	0.7836	12.1206	0.8436	12.1206	0.89428	12.1206	0.99494	11.45	0.60611	6.87287	1.22085
		11.5	0.81147	11.5191	0.95827	11.5191	0.84421	11.5191	0.75211	11.5191	0.62449	6.88088	1.25242	11.5	0.94659	11.5	0.88395	11.5	0.74226	11.5	0.66106	11.5	0.62083	6.88088	1.42741	11.5	0.72317	11.5	0.78908	11.5	0.72039	11.5	0.55439	11.5	0.6063	6.88088	1.33118	12.1765	0.80862	12.1765	0.875	12.1765	0.92278	12.1765	1.01574	11.5	0.6081	6.88088	1.22121
		11.55	0.82677	11.5689	0.96698	11.5689	0.8556	11.5689	0.75918	11.5689	0.63608	6.88889	1.25292	11.55	0.93968	11.55	0.90112	11.55	0.74838	11.55	0.67736	11.55	0.63949	6.88889	1.42805	11.55	0.73122	11.55	0.80226	11.55	0.72427	11.55	0.55148	11.55	0.60157	6.88889	1.33172	12.2324	0.83399	12.2324	0.90598	12.2324	0.9498	12.2324	1.03733	11.55	0.61685	6.88889	1.22157
		11.6	0.84396	11.6188	0.97724	11.6188	0.86526	11.6188	0.7695	11.6188	0.65014	6.8969	1.25341	11.6	0.93282	11.6	0.91006	11.6	0.75062	11.6	0.68863	11.6	0.65341	6.8969	1.4287	11.6	0.73819	11.6	0.81416	11.6	0.72738	11.6	0.55162	11.6	0.59959	6.8969	1.33225	12.2882	0.8594	12.2882	0.93799	12.2882	0.97907	12.2882	1.05802	11.6	0.62322	6.8969	1.22194
		11.65	0.86036	11.6686	0.98797	11.6686	0.87582	11.6686	0.77944	11.6686	0.66071	6.9049	1.25391	11.65	0.92608	11.65	0.92766	11.65	0.75986	11.65	0.70837	11.65	0.67652	6.9049	1.42934	11.65	0.75128	11.65	0.83171	11.65	0.73897	11.65	0.54965	11.65	0.59885	6.9049	1.33279	12.3441	0.8835	12.3441	0.96751	12.3441	1.0056	12.3441	1.07752	11.65	0.63329	6.9049	1.2223
		11.7	0.8753	11.7185	0.99482	11.7185	0.88447	11.7185	0.78549	11.7185	0.67271	6.91291	1.25442	11.7	0.92183	11.7	0.94433	11.7	0.76786	11.7	0.72697	11.7	0.69694	6.91291	1.42999	11.7	0.75952	11.7	0.844	11.7	0.74247	11.7	0.55016	11.7	0.59725	6.91291	1.33334	12.4	0.90806	12.4	0.99877	12.4	1.0345	12.4	1.09666	11.7	0.64521	6.91291	1.22267
		11.75	0.89057	11.7683	1.00691	11.7683	0.89705	11.7683	0.80065	11.7683	0.68633	6.92092	1.25492	11.75	0.92115	11.75	0.95492	11.75	0.77378	11.75	0.74318	11.75	0.71451	6.92092	1.43064	11.75	0.7724	11.75	0.85986	11.75	0.75566	11.75	0.55471	11.75	0.60091	6.92092	1.33388	12.4559	0.93018	12.4559	1.02689	12.4559	1.06012	12.4559	1.11469	11.75	0.65557	6.92092	1.22303
		11.8	0.9052	11.8182	1.01639	11.8182	0.90763	11.8182	0.81049	11.8182	0.69674	6.92893	1.25543	11.8	0.92032	11.8	0.9693	11.8	0.78087	11.8	0.75952	11.8	0.73439	6.92893	1.43129	11.8	0.78011	11.8	0.87189	11.8	0.76312	11.8	0.55127	11.8	0.59609	6.92893	1.33443	12.5118	0.95293	12.5118	1.05598	12.5118	1.08641	12.5118	1.1323	11.8	0.67108	6.92893	1.2234
		11.85	0.92146	11.868	1.02556	11.868	0.91828	11.868	0.82328	11.868	0.71293	6.93694	1.25593	11.85	0.92379	11.85	0.98108	11.85	0.78777	11.85	0.77512	11.85	0.75256	6.93694	1.43194	11.85	0.78804	11.85	0.88373	11.85	0.76543	11.85	0.55461	11.85	0.59616	6.93694	1.33498	12.5676	0.97427	12.5676	1.08222	12.5676	1.11032	12.5676	1.14904	11.85	0.68347	6.93694	1.22377
		11.9	0.93848	11.9179	1.03586	11.9179	0.9302	11.9179	0.83838	11.9179	0.72731	6.94494	1.25644	11.9	0.92704	11.9	0.99241	11.9	0.79563	11.9	0.79165	11.9	0.77105	6.94494	1.43259	11.9	0.80279	11.9	0.90172	11.9	0.78088	11.9	0.55969	11.9	0.59925	6.94494	1.33553	12.6235	0.99452	12.6235	1.10886	12.6235	1.13387	12.6235	1.16478	11.9	0.6969	6.94494	1.22415
		11.95	0.9496	11.9677	1.04463	11.9677	0.94063	11.9677	0.8508	11.9677	0.74107	6.95295	1.25696	11.95	0.92993	11.95	1.00407	11.95	0.80317	11.95	0.80686	11.95	0.78897	6.95295	1.43325	11.95	0.80866	11.95	0.91168	11.95	0.78534	11.95	0.55939	11.95	0.59493	6.95295	1.33608	12.6794	1.01403	12.6794	1.13366	12.6794	1.15571	12.6794	1.1801	11.95	0.71354	6.95295	1.22452
		12	0.95838	12.0176	1.05568	12.0176	0.95253	12.0176	0.8675	12.0176	0.75752	6.96096	1.25747	12	0.9348	12	1.01656	12	0.81339	12	0.8248	12	0.80792	6.96096	1.43391	12	0.81867	12	0.92476	12	0.79235	12	0.56511	12	0.59728	6.96096	1.33664	12.7353	1.03191	12.7353	1.15828	12.7353	1.17734	12.7353	1.1955	12	0.72928	6.96096	1.22489
		12.05	0.96958	12.0674	1.0651	12.0674	0.96332	12.0674	0.88225	12.0674	0.77138	6.96897	1.25799	12.05	0.93906	12.05	1.03051	12.05	0.82361	12.05	0.84142	12.05	0.82689	6.96897	1.43457	12.05	0.83121	12.05	0.93962	12.05	0.8065	12.05	0.56991	12.05	0.59866	6.96897	1.3372	12.7912	1.04886	12.7912	1.18023	12.7912	1.19676	12.7912	1.20898	12.05	0.74548	6.96897	1.22527
		12.1	0.98106	12.1173	1.07383	12.1173	0.97403	12.1173	0.89885	12.1173	0.78921	6.97698	1.25851	12.1	0.94338	12.1	1.03663	12.1	0.82808	12.1	0.85167	12.1	0.83907	6.97698	1.43524	12.1	0.83891	12.1	0.94908	12.1	0.81063	12.1	0.57589	12.1	0.6002	6.97698	1.33776	12.8471	1.06663	12.8471	1.20267	12.8471	1.21564	12.8471	1.22402	12.1	0.76272	6.97698	1.22565
		12.15	0.99034	12.1672	1.08216	12.1672	0.98425	12.1672	0.91168	12.1672	0.80256	6.98498	1.25903	12.15	0.94717	12.15	1.04667	12.15	0.83681	12.15	0.86648	12.15	0.85495	6.98498	1.4359	12.15	0.84917	12.15	0.96184	12.15	0.8178	12.15	0.58538	12.15	0.60547	6.98498	1.33832	12.9029	1.08234	12.9029	1.22206	12.9029	1.23241	12.9029	1.23701	12.15	0.78035	6.98498	1.22603
		12.2	0.99682	12.217	1.08927	12.217	0.99306	12.217	0.9226	12.217	0.81459	6.99299	1.25956	12.2	0.95088	12.2	1.0608	12.2	0.84965	12.2	0.88393	12.2	0.87412	6.99299	1.43657	12.2	0.85798	12.2	0.97282	12.2	0.82575	12.2	0.59315	12.2	0.60924	6.99299	1.33889	12.9588	1.09841	12.9588	1.24171	12.9588	1.24912	12.9588	1.2509	12.2	0.80013	6.99299	1.22641
		12.25	0.99936	12.2669	1.09726	12.2669	1.00201	12.2669	0.93792	12.2669	0.83003	7.001	1.26008	12.25	0.95366	12.25	1.06496	12.25	0.85658	12.25	0.89557	12.25	0.88711	7.001	1.43724	12.25	0.86767	12.25	0.98441	12.25	0.83378	12.25	0.60109	12.25	0.61226	7.001	1.33946	13.0147	1.1126	13.0147	1.25909	13.0147	1.26414	13.0147	1.2632	12.25	0.82024	7.001	1.22679
		12.3	1.0033	12.3167	1.10364	12.3167	1.01003	12.3167	0.95193	12.3167	0.84092	7.00901	1.26061	12.3	0.95673	12.3	1.07475	12.3	0.86761	12.3	0.91044	12.3	0.90353	7.00901	1.43791	12.3	0.87519	12.3	0.99443	12.3	0.84145	12.3	0.60682	12.3	0.61222	7.00901	1.34003	13.0706	1.12531	13.0706	1.27417	13.0706	1.27724	13.0706	1.274	12.3	0.84181	7.00901	1.22718
		12.35	1.0048	12.3666	1.10492	12.3666	1.01357	12.3666	0.96002	12.3666	0.85045	7.01702	1.26114	12.35	0.96071	12.35	1.08578	12.35	0.88076	12.35	0.92607	12.35	0.92127	7.01702	1.43859	12.35	0.88029	12.35	1.00001	12.35	0.84486	12.35	0.61318	12.35	0.61385	7.01702	1.3406	13.1265	1.13693	13.1265	1.28789	13.1265	1.28894	13.1265	1.28341	12.35	0.86642	7.01702	1.22757
		12.4	1.00189	12.4164	1.10712	12.4164	1.01825	12.4164	0.96823	12.4164	0.86127	7.02503	1.26168	12.4	0.96423	12.4	1.08786	12.4	0.8869	12.4	0.93442	12.4	0.93299	7.02503	1.43926	12.4	0.88712	12.4	1.00801	12.4	0.85128	12.4	0.62067	12.4	0.61691	7.02503	1.34117	13.1824	1.14688	13.1824	1.29841	13.1824	1.29826	13.1824	1.29118	12.4	0.888	7.02503	1.22795
		12.45	0.99964	12.4663	1.11204	12.4663	1.02563	12.4663	0.98085	12.4663	0.87241	7.03303	1.26221	12.45	0.96948	12.45	1.09521	12.45	0.8969	12.45	0.9455	12.45	0.94503	7.03303	1.43994	12.45	0.8905	12.45	1.01264	12.45	0.85589	12.45	0.62658	12.45	0.61797	7.03303	1.34175	13.2382	1.15692	13.2382	1.30914	13.2382	1.30761	13.2382	1.29837	12.45	0.91321	7.03303	1.22834
		12.5	0.99884	12.5161	1.11289	12.5161	1.02771	12.5161	0.98696	12.5161	0.88022	7.04104	1.26275	12.5	0.97453	12.5	1.10208	12.5	0.90906	12.5	0.95809	12.5	0.95807	7.04104	1.44062	12.5	0.89233	12.5	1.01493	12.5	0.85739	12.5	0.63182	12.5	0.61762	7.04104	1.34233	13.2941	1.16379	13.2941	1.31613	13.2941	1.3139	13.2941	1.30322	12.5	0.93693	7.04104	1.22873
		12.55	0.99303	12.566	1.11552	12.566	1.03276	12.566	0.99593	12.566	0.88969	7.04905	1.26329	12.55	0.98192	12.55	1.10624	12.55	0.9191	12.55	0.96839	12.55	0.97032	7.04905	1.4413	12.55	0.89599	12.55	1.01929	12.55	0.8623	12.55	0.63749	12.55	0.61862	7.04905	1.34291	13.35	1.17088	13.35	1.32375	13.35	1.32064	13.35	1.30737	12.55	0.95991	7.04905	1.22913
		12.6	0.98675	12.6158	1.12025	12.6158	1.04113	12.6158	1.00984	12.6158	0.90255	7.05706	1.26384	12.6	0.9884	12.6	1.11587	12.6	0.93427	12.6	0.98349	12.6	0.98473	7.05706	1.44199	12.6	0.89771	12.6	1.02046	12.6	0.86383	12.6	0.6444	12.6	0.61924	7.05706	1.3435	13.4059	1.17629	13.4059	1.32808	13.4059	1.3247	13.4059	1.31007	12.6	0.98385	7.05706	1.22952
		12.65	0.98813	12.6657	1.12262	12.6657	1.04613	12.6657	1.01718	12.6657	0.90967	7.06507	1.26438	12.65	0.99131	12.65	1.1233	12.65	0.94771	12.65	0.99582	12.65	0.99857	7.06507	1.44268	12.65	0.90073	12.65	1.02337	12.65	0.86372	12.65	0.65193	12.65	0.62121	7.06507	1.34408	13.4618	1.18057	13.4618	1.33217	13.4618	1.32881	13.4618	1.31182	12.65	1.00523	7.06507	1.22992
		12.7	0.98722	12.7155	1.1265	12.7155	1.05284	12.7155	1.02827	12.7155	0.9205	7.07307	1.26493	12.7	0.99477	12.7	1.12698	12.7	0.95783	12.7	1.00451	12.7	1.00817	7.07307	1.44337	12.7	0.90499	12.7	1.027	12.7	0.86791	12.7	0.65894	12.7	0.62491	7.07307	1.34467	13.5176	1.18468	13.5176	1.33529	13.5176	1.33162	13.5176	1.31301	12.7	1.02792	7.07307	1.23032
		12.75	0.9834	12.7654	1.1278	12.7654	1.05697	12.7654	1.03658	12.7654	0.92907	7.08108	1.26548	12.75	0.99746	12.75	1.13173	12.75	0.96855	12.75	1.01329	12.75	1.01514	7.08108	1.44406	12.75	0.90381	12.75	1.02447	12.75	0.86823	12.75	0.66396	12.75	0.62429	7.08108	1.34526	13.5735	1.18839	13.5735	1.33822	13.5735	1.33482	13.5735	1.31364	12.75	1.04902	7.08108	1.23072
		12.8	0.98062	12.8152	1.129	12.8152	1.06036	12.8152	1.04234	12.8152	0.93598	7.08909	1.26603	12.8	0.99961	12.8	1.13687	12.8	0.97853	12.8	1.02094	12.8	1.02405	7.08909	1.44475	12.8	0.90575	12.8	1.02508	12.8	0.86881	12.8	0.67189	12.8	0.62858	7.08909	1.34586	13.6294	1.19157	13.6294	1.34024	13.6294	1.3368	13.6294	1.31328	12.8	1.07112	7.08909	1.23112
		12.85	0.98088	12.8651	1.13174	12.8651	1.06646	12.8651	1.05311	12.8651	0.94724	7.0971	1.26659	12.85	1.00154	12.85	1.14147	12.85	0.98958	12.85	1.03057	12.85	1.03219	7.0971	1.44545	12.85	0.90705	12.85	1.02486	12.85	0.87048	12.85	0.6788	12.85	0.63058	7.0971	1.34646	13.6853	1.19489	13.6853	1.34253	13.6853	1.33911	13.6853	1.31329	12.85	1.09288	7.0971	1.23152
		12.9	0.98365	12.915	1.13422	12.915	1.07177	12.915	1.06127	12.915	0.95399	7.10511	1.26715	12.9	1.00368	12.9	1.14599	12.9	0.99934	12.9	1.03859	12.9	1.03863	7.10511	1.44615	12.9	0.90372	12.9	1.02028	12.9	0.86672	12.9	0.68361	12.9	0.63068	7.10511	1.34705	13.7412	1.19693	13.7412	1.34462	13.7412	1.3411	13.7412	1.31181	12.9	1.11409	7.10511	1.23193
		12.95	0.98846	12.9648	1.14155	12.9648	1.08141	12.9648	1.07376	12.9648	0.96739	7.11311	1.26771	12.95	1.00599	12.95	1.14881	12.95	1.00762	12.95	1.04379	12.95	1.04556	7.11311	1.44685	12.95	0.90878	12.95	1.02293	12.95	0.86793	12.95	0.69509	12.95	0.64007	7.11311	1.34766	13.7971	1.19924	13.7971	1.34589	13.7971	1.34246	13.7971	1.3106	12.95	1.13607	7.11311	1.23233
		13	0.99427	13.0147	1.14774	13.0147	1.09145	13.0147	1.08679	13.0147	0.97981	7.12112	1.26827	13	1.00782	13	1.15242	13	1.0176	13	1.05105	13	1.05225	7.12112	1.44755	13	0.91172	13	1.02361	13	0.87092	13	0.70343	13	0.6444	7.12112	1.34826	13.8529	1.20027	13.8529	1.34784	13.8529	1.34408	13.8529	1.30786	13	1.15668	7.12112	1.23274
		13.05	0.99606	13.0645	1.15157	13.0645	1.09813	13.0645	1.09495	13.0645	0.98713	7.12913	1.26884	13.05	1.00965	13.05	1.15657	13.05	1.02469	13.05	1.0569	13.05	1.05793	7.12913	1.44825	13.05	0.91135	13.05	1.0207	13.05	0.86987	13.05	0.71108	13.05	0.65033	7.12913	1.34887	13.9088	1.20236	13.9088	1.34915	13.9088	1.34492	13.9088	1.306	13.05	1.17913	7.12913	1.23315
		13.1	0.99906	13.1144	1.15612	13.1144	1.10597	13.1144	1.10551	13.1144	1.00027	7.13714	1.26941	13.1	1.01025	13.1	1.15929	13.1	1.03246	13.1	1.06254	13.1	1.06424	7.13714	1.44896	13.1	0.91652	13.1	1.02267	13.1	0.87251	13.1	0.7245	13.1	0.66161	7.13714	1.34948	13.9647	1.20399	13.9647	1.35258	13.9647	1.34738	13.9647	1.3036	13.1	1.2	7.13714	1.23356
		13.15	1.00804	13.1642	1.1618	13.1642	1.11439	13.1642	1.11608	13.1642	1.01141	7.14515	1.26998	13.15	1.00965	13.15	1.16629	13.15	1.04433	13.15	1.07222	13.15	1.07309	7.14515	1.44967	13.15	0.9176	13.15	1.02103	13.15	0.87487	13.15	0.73178	13.15	0.66736	7.14515	1.35009									13.15	1.22217	7.14515	1.23398
		13.2	1.02043	13.2141	1.17011	13.2141	1.12481	13.2141	1.12848	13.2141	1.02698	7.15315	1.27055	13.2	1.00987	13.2	1.17423	13.2	1.05561	13.2	1.08222	13.2	1.08314	7.15315	1.45038	13.2	0.92119	13.2	1.02174	13.2	0.87663	13.2	0.74302	13.2	0.67798	7.15315	1.3507									13.2	1.24405	7.15315	1.23439
		13.25	1.03224	13.2639	1.17443	13.2639	1.1333	13.2639	1.13886	13.2639	1.04212	7.16116	1.27113	13.25	1.0112	13.25	1.17747	13.25	1.06374	13.25	1.08815	13.25	1.08943	7.16116	1.4511	13.25	0.92803	13.25	1.02594	13.25	0.88061	13.25	0.75709	13.25	0.69077	7.16116	1.35132									13.25	1.26341	7.16116	1.23481
		13.3	1.04323	13.3138	1.17854	13.3138	1.1393	13.3138	1.1468	13.3138	1.05341	7.16917	1.27171	13.3	1.01249	13.3	1.18547	13.3	1.07476	13.3	1.09746	13.3	1.0986	7.16917	1.45181	13.3	0.93168	13.3	1.02656	13.3	0.88452	13.3	0.76436	13.3	0.6987	7.16917	1.35194									13.3	1.28453	7.16917	1.23523
		13.35	1.05064	13.3636	1.18581	13.3636	1.14903	13.3636	1.15883	13.3636	1.07025	7.17718	1.27229	13.35	1.01246	13.35	1.19494	13.35	1.08756	13.35	1.10893	13.35	1.10971	7.17718	1.45253	13.35	0.93793	13.35	1.02987	13.35	0.88934	13.35	0.77678	13.35	0.70921	7.17718	1.35256									13.35	1.30306	7.17718	1.23565
		13.4	1.0609	13.4135	1.18921	13.4135	1.15582	13.4135	1.16812	13.4135	1.0836	7.18519	1.27287	13.4	1.01367	13.4	1.19964	13.4	1.09572	13.4	1.11623	13.4	1.11678	7.18519	1.45325	13.4	0.94247	13.4	1.03121	13.4	0.89374	13.4	0.788	13.4	0.71882	7.18519	1.35319									13.4	1.32158	7.18519	1.23607
		13.45	1.07631	13.4633	1.19598	13.4633	1.1643	13.4633	1.17928	13.4633	1.09958	7.19319	1.27346	13.45	1.01555	13.45	1.2079	13.45	1.10652	13.45	1.12655	13.45	1.12627	7.19319	1.45397	13.45	0.94859	13.45	1.03416	13.45	0.89919	13.45	0.79981	13.45	0.73138	7.19319	1.35381									13.45	1.3392	7.19319	1.2365
		13.5	1.08681	13.5132	1.20349	13.5132	1.17493	13.5132	1.19026	13.5132	1.11773	7.2012	1.27405	13.5	1.01692	13.5	1.21828	13.5	1.12053	13.5	1.13917	13.5	1.13832	7.2012	1.4547	13.5	0.9575	13.5	1.04045	13.5	0.90648	13.5	0.81495	13.5	0.74626	7.2012	1.35444									13.5	1.35442	7.2012	1.23692
		13.55	1.0995	13.563	1.20562	13.563	1.17924	13.563	1.19671	13.563	1.12906	7.20921	1.27464	13.55	1.0188	13.55	1.2227	13.55	1.12869	13.55	1.1465	13.55	1.14603	7.20921	1.45543	13.55	0.96047	13.55	1.04023	13.55	0.91008	13.55	0.82369	13.55	0.75398	7.20921	1.35508									13.55	1.37005	7.20921	1.23735
		13.6	1.11346	13.6129	1.21087	13.6129	1.18675	13.6129	1.20671	13.6129	1.14361	7.21722	1.27523	13.6	1.02338	13.6	1.22861	13.6	1.13767	13.6	1.15433	13.6	1.1528	7.21722	1.45616	13.6	0.96915	13.6	1.04572	13.6	0.91609	13.6	0.83888	13.6	0.76858	7.21722	1.35571									13.6	1.38224	7.21722	1.23778
		13.65	1.12394	13.6628	1.21686	13.6628	1.19565	13.6628	1.21579	13.6628	1.15945	7.22523	1.27583	13.65	1.02972	13.65	1.23918	13.65	1.15094	13.65	1.1657	13.65	1.16385	7.22523	1.45689	13.65	0.97954	13.65	1.05291	13.65	0.92523	13.65	0.85221	13.65	0.78138	7.22523	1.35635									13.65	1.39468	7.22523	1.23821
		13.7	1.13733	13.7126	1.21895	13.7126	1.20104	13.7126	1.22417	13.7126	1.17197	7.23323	1.27643	13.7	1.03308	13.7	1.24719	13.7	1.1632	13.7	1.17713	13.7	1.17442	7.23323	1.45762	13.7	0.98335	13.7	1.05365	13.7	0.92913	13.7	0.85963	13.7	0.78888	7.23323	1.35699									13.7	1.40468	7.23323	1.23865
		13.75	1.1523	13.7625	1.22279	13.7625	1.20778	13.7625	1.23193	13.7625	1.18599	7.24124	1.27703	13.75	1.03652	13.75	1.25602	13.75	1.17456	13.75	1.18745	13.75	1.18257	7.24124	1.45836	13.75	0.99311	13.75	1.06052	13.75	0.93634	13.75	0.87469	13.75	0.8041	7.24124	1.35763									13.75	1.41263	7.24124	1.23908
		13.8	1.16907	13.8123	1.22615	13.8123	1.21326	13.8123	1.23911	13.8123	1.20014	7.24925	1.27764	13.8	1.04422	13.8	1.26783	13.8	1.18845	13.8	1.19999	13.8	1.1945	7.24925	1.4591	13.8	1.00225	13.8	1.06705	13.8	0.94516	13.8	0.88549	13.8	0.81382	7.24925	1.35828									13.8	1.42001	7.24925	1.23952
		13.85	1.1821	13.8622	1.22391	13.8622	1.2154	13.8622	1.24438	13.8622	1.2084	7.25726	1.27825	13.85	1.05129	13.85	1.27669	13.85	1.20217	13.85	1.21292	13.85	1.20613	7.25726	1.45984	13.85	1.00643	13.85	1.06886	13.85	0.94895	13.85	0.89144	13.85	0.8216	7.25726	1.35893									13.85	1.42473	7.25726	1.23996
		13.9	1.19418	13.912	1.22393	13.912	1.2184	13.912	1.24781	13.912	1.21635	7.26527	1.27886	13.9	1.05621	13.9	1.28481	13.9	1.21231	13.9	1.22159	13.9	1.21414	7.26527	1.46058	13.9	1.0112	13.9	1.071	13.9	0.95289	13.9	0.90124	13.9	0.83196	7.26527	1.35958									13.9	1.42988	7.26527	1.2404
		13.95	1.21022	13.9619	1.22753	13.9619	1.2252	13.9619	1.25725	13.9619	1.23093	7.27327	1.27947	13.95	1.06317	13.95	1.29461	13.95	1.22388	13.95	1.23242	13.95	1.22445	7.27327	1.46133	13.95	1.01836	13.95	1.07531	13.95	0.95948	13.95	0.9131	13.95	0.84364	7.27327	1.36024									13.95	1.43203	7.27327	1.24084
		14	1.2239									7.28128	1.28009	14	1.07173	14	1.3034	14	1.23552	14	1.2438	14	1.23471	7.28128	1.46207	14	1.02554	14	1.0793	14	0.96524	14	0.92177	14	0.85447	7.28128	1.36089									14	1.43418	7.28128	1.24129
												7.28929	1.28071											7.28929	1.46282											7.28929	1.36155											7.28929	1.24174
												7.2973	1.28133											7.2973	1.46357											7.2973	1.36222											7.2973	1.24218
												7.30531	1.28195											7.30531	1.46433											7.30531	1.36288											7.30531	1.24264
												7.31331	1.28258											7.31331	1.46509											7.31331	1.36355											7.31331	1.24309
												7.32132	1.28321											7.32132	1.46584											7.32132	1.36422											7.32132	1.24354
												7.32933	1.28384											7.32933	1.46661											7.32933	1.3649											7.32933	1.244
												7.33734	1.28448											7.33734	1.46737											7.33734	1.36557											7.33734	1.24446
												7.34535	1.28512											7.34535	1.46813											7.34535	1.36625											7.34535	1.24492
												7.35335	1.28576											7.35335	1.4689											7.35335	1.36694											7.35335	1.24538
												7.36136	1.2864											7.36136	1.46967											7.36136	1.36762											7.36136	1.24585
												7.36937	1.28705											7.36937	1.47044											7.36937	1.36831											7.36937	1.24632
												7.37738	1.2877											7.37738	1.47122											7.37738	1.369											7.37738	1.24679
												7.38539	1.28835											7.38539	1.472											7.38539	1.3697											7.38539	1.24726
												7.39339	1.28901											7.39339	1.47277											7.39339	1.3704											7.39339	1.24773
												7.4014	1.28967											7.4014	1.47356											7.4014	1.3711											7.4014	1.24821
												7.40941	1.29033											7.40941	1.47434											7.40941	1.3718											7.40941	1.24868
												7.41742	1.291											7.41742	1.47513											7.41742	1.37251											7.41742	1.24916
												7.42543	1.29166											7.42543	1.47591											7.42543	1.37322											7.42543	1.24965
												7.43343	1.29233											7.43343	1.4767											7.43343	1.37393											7.43343	1.25013
												7.44144	1.29301											7.44144	1.4775											7.44144	1.37465											7.44144	1.25062
												7.44945	1.29368											7.44945	1.47829											7.44945	1.37537											7.44945	1.2511
												7.45746	1.29436											7.45746	1.47909											7.45746	1.37609											7.45746	1.2516
												7.46547	1.29505											7.46547	1.47989											7.46547	1.37682											7.46547	1.25209
												7.47347	1.29573											7.47347	1.48069											7.47347	1.37754											7.47347	1.25258
												7.48148	1.29642											7.48148	1.48149											7.48148	1.37828											7.48148	1.25308
												7.48949	1.29711											7.48949	1.4823											7.48949	1.37901											7.48949	1.25358
												7.4975	1.29781											7.4975	1.48311											7.4975	1.37975											7.4975	1.25408
												7.50551	1.2985											7.50551	1.48392											7.50551	1.38049											7.50551	1.25459
												7.51351	1.29921											7.51351	1.48473											7.51351	1.38124											7.51351	1.25509
												7.52152	1.29991											7.52152	1.48554											7.52152	1.38198											7.52152	1.2556
												7.52953	1.30062											7.52953	1.48636											7.52953	1.38274											7.52953	1.25611
												7.53754	1.30133											7.53754	1.48718											7.53754	1.38349											7.53754	1.25663
												7.54555	1.30204											7.54555	1.488											7.54555	1.38425											7.54555	1.25714
												7.55355	1.30275											7.55355	1.48882											7.55355	1.38501											7.55355	1.25766
												7.56156	1.30347											7.56156	1.48965											7.56156	1.38577											7.56156	1.25818
												7.56957	1.3042											7.56957	1.49048											7.56957	1.38654											7.56957	1.2587
												7.57758	1.30492											7.57758	1.49131											7.57758	1.38731											7.57758	1.25923
												7.58559	1.30565											7.58559	1.49214											7.58559	1.38809											7.58559	1.25975
												7.59359	1.30638											7.59359	1.49297											7.59359	1.38887											7.59359	1.26028
												7.6016	1.30712											7.6016	1.49381											7.6016	1.38965											7.6016	1.26082
												7.60961	1.30785											7.60961	1.49465											7.60961	1.39043											7.60961	1.26135
												7.61762	1.3086											7.61762	1.49549											7.61762	1.39122											7.61762	1.26189
												7.62563	1.30934											7.62563	1.49633											7.62563	1.39201											7.62563	1.26243
												7.63363	1.31009											7.63363	1.49717											7.63363	1.39281											7.63363	1.26297
												7.64164	1.31084											7.64164	1.49802											7.64164	1.39361											7.64164	1.26351
												7.64965	1.31159											7.64965	1.49887											7.64965	1.39441											7.64965	1.26406
												7.65766	1.31235											7.65766	1.49972											7.65766	1.39522											7.65766	1.26461
												7.66567	1.31311											7.66567	1.50057											7.66567	1.39602											7.66567	1.26516
												7.67367	1.31387											7.67367	1.50142											7.67367	1.39684											7.67367	1.26572
												7.68168	1.31464											7.68168	1.50228											7.68168	1.39765											7.68168	1.26628
												7.68969	1.31541											7.68969	1.50314											7.68969	1.39847											7.68969	1.26683
												7.6977	1.31618											7.6977	1.504											7.6977	1.3993											7.6977	1.2674
												7.70571	1.31695											7.70571	1.50486											7.70571	1.40013											7.70571	1.26796
												7.71371	1.31773											7.71371	1.50573											7.71371	1.40096											7.71371	1.26853
												7.72172	1.31852											7.72172	1.50659											7.72172	1.40179											7.72172	1.2691
												7.72973	1.3193											7.72973	1.50746											7.72973	1.40263											7.72973	1.26967
												7.73774	1.32009											7.73774	1.50833											7.73774	1.40347											7.73774	1.27025
												7.74575	1.32088											7.74575	1.5092											7.74575	1.40432											7.74575	1.27083
												7.75375	1.32168											7.75375	1.51008											7.75375	1.40517											7.75375	1.27141
												7.76176	1.32247											7.76176	1.51095											7.76176	1.40602											7.76176	1.27199
												7.76977	1.32327											7.76977	1.51183											7.76977	1.40688											7.76977	1.27258
												7.77778	1.32408											7.77778	1.51271											7.77778	1.40774											7.77778	1.27317
												7.78579	1.32489											7.78579	1.51359											7.78579	1.40861											7.78579	1.27376
												7.79379	1.3257											7.79379	1.51447											7.79379	1.40948											7.79379	1.27435
												7.8018	1.32651											7.8018	1.51536											7.8018	1.41035											7.8018	1.27495
												7.80981	1.32733											7.80981	1.51624											7.80981	1.41122											7.80981	1.27555
												7.81782	1.32815											7.81782	1.51713											7.81782	1.41211											7.81782	1.27615
												7.82583	1.32897											7.82583	1.51802											7.82583	1.41299											7.82583	1.27676
												7.83383	1.32979											7.83383	1.51891											7.83383	1.41388											7.83383	1.27737
												7.84184	1.33062											7.84184	1.5198											7.84184	1.41477											7.84184	1.27798
												7.84985	1.33145											7.84985	1.5207											7.84985	1.41567											7.84985	1.27859
												7.85786	1.33229											7.85786	1.52159											7.85786	1.41657											7.85786	1.27921
												7.86587	1.33313											7.86587	1.52249											7.86587	1.41747											7.86587	1.27983
												7.87387	1.33397											7.87387	1.52339											7.87387	1.41838											7.87387	1.28045
												7.88188	1.33481											7.88188	1.52429											7.88188	1.41929											7.88188	1.28108
												7.88989	1.33566											7.88989	1.52519											7.88989	1.42021											7.88989	1.2817
												7.8979	1.33651											7.8979	1.52609											7.8979	1.42113											7.8979	1.28234
												7.90591	1.33736											7.90591	1.527											7.90591	1.42205											7.90591	1.28297
												7.91391	1.33822											7.91391	1.5279											7.91391	1.42298											7.91391	1.28361
												7.92192	1.33908											7.92192	1.52881											7.92192	1.42391											7.92192	1.28425
												7.92993	1.33994											7.92993	1.52972											7.92993	1.42485											7.92993	1.28489
												7.93794	1.3408											7.93794	1.53063											7.93794	1.42579											7.93794	1.28554
												7.94595	1.34167											7.94595	1.53154											7.94595	1.42674											7.94595	1.28619
												7.95395	1.34254											7.95395	1.53245											7.95395	1.42769											7.95395	1.28684
												7.96196	1.34341											7.96196	1.53336											7.96196	1.42864											7.96196	1.2875
												7.96997	1.34429											7.96997	1.53428											7.96997	1.4296											7.96997	1.28815
												7.97798	1.34517											7.97798	1.53519											7.97798	1.43056											7.97798	1.28882
												7.98599	1.34605											7.98599	1.53611											7.98599	1.43153											7.98599	1.28948
												7.99399	1.34693											7.99399	1.53703											7.99399	1.4325											7.99399	1.29015
												8.002	1.34782											8.002	1.53794											8.002	1.43347											8.002	1.29082
												8.01001	1.34871											8.01001	1.53886											8.01001	1.43445											8.01001	1.29149
												8.01802	1.3496											8.01802	1.53978											8.01802	1.43543											8.01802	1.29217
												8.02603	1.35049											8.02603	1.5407											8.02603	1.43642											8.02603	1.29285
												8.03403	1.35139											8.03403	1.54162											8.03403	1.43742											8.03403	1.29354
												8.04204	1.35229											8.04204	1.54255											8.04204	1.43841											8.04204	1.29422
												8.05005	1.35319											8.05005	1.54347											8.05005	1.43941											8.05005	1.29491
												8.05806	1.35409											8.05806	1.54439											8.05806	1.44042											8.05806	1.29561
												8.06607	1.355											8.06607	1.54531											8.06607	1.44143											8.06607	1.2963
												8.07407	1.35591											8.07407	1.54624											8.07407	1.44244											8.07407	1.297
												8.08208	1.35682											8.08208	1.54716											8.08208	1.44346											8.08208	1.29771
												8.09009	1.35773											8.09009	1.54809											8.09009	1.44448											8.09009	1.29841
												8.0981	1.35864											8.0981	1.54901											8.0981	1.44551											8.0981	1.29912
												8.10611	1.35956											8.10611	1.54994											8.10611	1.44654											8.10611	1.29984
												8.11411	1.36048											8.11411	1.55086											8.11411	1.44758											8.11411	1.30055
												8.12212	1.3614											8.12212	1.55179											8.12212	1.44862											8.12212	1.30127
												8.13013	1.36232											8.13013	1.55272											8.13013	1.44967											8.13013	1.302
												8.13814	1.36324											8.13814	1.55364											8.13814	1.45072											8.13814	1.30272
												8.14615	1.36417											8.14615	1.55457											8.14615	1.45177											8.14615	1.30345
												8.15415	1.3651											8.15415	1.55549											8.15415	1.45283											8.15415	1.30419
												8.16216	1.36602											8.16216	1.55642											8.16216	1.4539											8.16216	1.30493
												8.17017	1.36695											8.17017	1.55735											8.17017	1.45496											8.17017	1.30567
												8.17818	1.36789											8.17818	1.55827											8.17818	1.45604											8.17818	1.30641
												8.18619	1.36882											8.18619	1.55919											8.18619	1.45712											8.18619	1.30716
												8.19419	1.36975											8.19419	1.56012											8.19419	1.4582											8.19419	1.30791
												8.2022	1.37069											8.2022	1.56104											8.2022	1.45929											8.2022	1.30866
												8.21021	1.37162											8.21021	1.56197											8.21021	1.46038											8.21021	1.30942
												8.21822	1.37256											8.21822	1.56289											8.21822	1.46147											8.21822	1.31018
												8.22623	1.3735											8.22623	1.56381											8.22623	1.46257											8.22623	1.31095
												8.23423	1.37444											8.23423	1.56473											8.23423	1.46368											8.23423	1.31172
												8.24224	1.37538											8.24224	1.56565											8.24224	1.46479											8.24224	1.31249
												8.25025	1.37631											8.25025	1.56657											8.25025	1.46591											8.25025	1.31326
												8.25826	1.37725											8.25826	1.56749											8.25826	1.46703											8.25826	1.31404
												8.26627	1.37819											8.26627	1.5684											8.26627	1.46815											8.26627	1.31483
												8.27427	1.37914											8.27427	1.56932											8.27427	1.46928											8.27427	1.31561
												8.28228	1.38008											8.28228	1.57023											8.28228	1.47041											8.28228	1.3164
												8.29029	1.38102											8.29029	1.57114											8.29029	1.47155											8.29029	1.3172
												8.2983	1.38196											8.2983	1.57205											8.2983	1.4727											8.2983	1.31799
												8.30631	1.38289											8.30631	1.57296											8.30631	1.47384											8.30631	1.31879
												8.31431	1.38383											8.31431	1.57387											8.31431	1.475											8.31431	1.3196
												8.32232	1.38477											8.32232	1.57477											8.32232	1.47616											8.32232	1.32041
												8.33033	1.38571											8.33033	1.57568											8.33033	1.47732											8.33033	1.32122
												8.33834	1.38665											8.33834	1.57658											8.33834	1.47849											8.33834	1.32204
												8.34635	1.38758											8.34635	1.57747											8.34635	1.47966											8.34635	1.32286
												8.35435	1.38851											8.35435	1.57837											8.35435	1.48083											8.35435	1.32368
												8.36236	1.38945											8.36236	1.57926											8.36236	1.48202											8.36236	1.32451
												8.37037	1.39038											8.37037	1.58016											8.37037	1.4832											8.37037	1.32534
												8.37838	1.39131											8.37838	1.58104											8.37838	1.48439											8.37838	1.32617
												8.38639	1.39223											8.38639	1.58193											8.38639	1.48559											8.38639	1.32701
												8.39439	1.39316											8.39439	1.58281											8.39439	1.48679											8.39439	1.32785
												8.4024	1.39408											8.4024	1.58369											8.4024	1.488											8.4024	1.3287
												8.41041	1.395											8.41041	1.58457											8.41041	1.48921											8.41041	1.32955
												8.41842	1.39591											8.41842	1.58544											8.41842	1.49042											8.41842	1.3304
												8.42643	1.39683											8.42643	1.58631											8.42643	1.49164											8.42643	1.33126
												8.43443	1.39774											8.43443	1.58718											8.43443	1.49287											8.43443	1.33212
												8.44244	1.39864											8.44244	1.58804											8.44244	1.4941											8.44244	1.33298
												8.45045	1.39954											8.45045	1.5889											8.45045	1.49533											8.45045	1.33385
												8.45846	1.40044											8.45846	1.58975											8.45846	1.49657											8.45846	1.33472
												8.46647	1.40134											8.46647	1.5906											8.46647	1.49781											8.46647	1.3356
												8.47447	1.40223											8.47447	1.59145											8.47447	1.49906											8.47447	1.33648
												8.48248	1.40311											8.48248	1.59229											8.48248	1.50031											8.48248	1.33736
												8.49049	1.40399											8.49049	1.59312											8.49049	1.50157											8.49049	1.33825
												8.4985	1.40486											8.4985	1.59395											8.4985	1.50283											8.4985	1.33914
												8.50651	1.40573											8.50651	1.59478											8.50651	1.5041											8.50651	1.34004
												8.51451	1.40659											8.51451	1.5956											8.51451	1.50537											8.51451	1.34094
												8.52252	1.40745											8.52252	1.59642											8.52252	1.50665											8.52252	1.34184
												8.53053	1.4083											8.53053	1.59723											8.53053	1.50793											8.53053	1.34275
												8.53854	1.40914											8.53854	1.59803											8.53854	1.50921											8.53854	1.34366
												8.54655	1.40998											8.54655	1.59883											8.54655	1.5105											8.54655	1.34457
												8.55455	1.4108											8.55455	1.59962											8.55455	1.51179											8.55455	1.34549
												8.56256	1.41162											8.56256	1.60041											8.56256	1.51309											8.56256	1.34641
												8.57057	1.41243											8.57057	1.60119											8.57057	1.5144											8.57057	1.34734
												8.57858	1.41323											8.57858	1.60196											8.57858	1.5157											8.57858	1.34827
												8.58659	1.41403											8.58659	1.60273											8.58659	1.51701											8.58659	1.3492
												8.59459	1.41481											8.59459	1.60349											8.59459	1.51833											8.59459	1.35014
												8.6026	1.41558											8.6026	1.60424											8.6026	1.51965											8.6026	1.35108
												8.61061	1.41634											8.61061	1.60499											8.61061	1.52097											8.61061	1.35202
												8.61862	1.4171											8.61862	1.60572											8.61862	1.5223											8.61862	1.35297
												8.62663	1.41784											8.62663	1.60645											8.62663	1.52364											8.62663	1.35392
												8.63463	1.41857											8.63463	1.60717											8.63463	1.52497											8.63463	1.35488
												8.64264	1.41928											8.64264	1.60789											8.64264	1.52631											8.64264	1.35584
												8.65065	1.41999											8.65065	1.60859											8.65065	1.52766											8.65065	1.3568
												8.65866	1.42068											8.65866	1.60928											8.65866	1.52901											8.65866	1.35776
												8.66667	1.42135											8.66667	1.60997											8.66667	1.53036											8.66667	1.35873
												8.67467	1.42202											8.67467	1.61065											8.67467	1.53172											8.67467	1.35971
												8.68268	1.42266											8.68268	1.61132											8.68268	1.53308											8.68268	1.36069
												8.69069	1.4233											8.69069	1.61197											8.69069	1.53444											8.69069	1.36167
												8.6987	1.42391											8.6987	1.61262											8.6987	1.53581											8.6987	1.36265
												8.70671	1.42452											8.70671	1.61326											8.70671	1.53719											8.70671	1.36364
												8.71471	1.4251											8.71471	1.61388											8.71471	1.53856											8.71471	1.36463
												8.72272	1.42567											8.72272	1.6145											8.72272	1.53994											8.72272	1.36563
												8.73073	1.42621											8.73073	1.61511											8.73073	1.54132											8.73073	1.36662
												8.73874	1.42674											8.73874	1.6157											8.73874	1.54271											8.73874	1.36763
												8.74675	1.42725											8.74675	1.61628											8.74675	1.5441											8.74675	1.36863
												8.75475	1.42774											8.75475	1.61685											8.75475	1.54549											8.75475	1.36964
												8.76276	1.42821											8.76276	1.61741											8.76276	1.54689											8.76276	1.37065
												8.77077	1.42866											8.77077	1.61795											8.77077	1.54828											8.77077	1.37167
												8.77878	1.42909											8.77878	1.61849											8.77878	1.54969											8.77878	1.37268
												8.78679	1.42949											8.78679	1.619											8.78679	1.55109											8.78679	1.3737
												8.79479	1.42987											8.79479	1.61951											8.79479	1.5525											8.79479	1.37473
												8.8028	1.43023											8.8028	1.62											8.8028	1.55391											8.8028	1.37576
												8.81081	1.43056											8.81081	1.62048											8.81081	1.55532											8.81081	1.37679
												8.81882	1.43086											8.81882	1.62094											8.81882	1.55673											8.81882	1.37782
												8.82683	1.43114											8.82683	1.62139											8.82683	1.55815											8.82683	1.37886
												8.83483	1.43139											8.83483	1.62183											8.83483	1.55957											8.83483	1.3799
												8.84284	1.43161											8.84284	1.62224											8.84284	1.56099											8.84284	1.38094
												8.85085	1.43181											8.85085	1.62265											8.85085	1.56241											8.85085	1.38198
												8.85886	1.43197											8.85886	1.62303											8.85886	1.56384											8.85886	1.38303
												8.86687	1.4321											8.86687	1.6234											8.86687	1.56526											8.86687	1.38408
												8.87487	1.43221											8.87487	1.62376											8.87487	1.56669											8.87487	1.38513
												8.88288	1.43227											8.88288	1.62409											8.88288	1.56812											8.88288	1.38619
												8.89089	1.43231											8.89089	1.62441											8.89089	1.56955											8.89089	1.38724
												8.8989	1.43231											8.8989	1.62471											8.8989	1.57098											8.8989	1.3883
												8.90691	1.43228											8.90691	1.625											8.90691	1.57241											8.90691	1.38936
												8.91491	1.43221											8.91491	1.62526											8.91491	1.57385											8.91491	1.39043
												8.92292	1.4321											8.92292	1.6255											8.92292	1.57528											8.92292	1.39149
												8.93093	1.43196											8.93093	1.62573											8.93093	1.57672											8.93093	1.39256
												8.93894	1.43177											8.93894	1.62594											8.93894	1.57815											8.93894	1.39363
												8.94695	1.43155											8.94695	1.62612											8.94695	1.57958											8.94695	1.3947
												8.95495	1.43128											8.95495	1.62629											8.95495	1.58102											8.95495	1.39577
												8.96296	1.43097											8.96296	1.62643											8.96296	1.58245											8.96296	1.39685
												8.97097	1.43062											8.97097	1.62655											8.97097	1.58388											8.97097	1.39792
												8.97898	1.43023											8.97898	1.62665											8.97898	1.58532											8.97898	1.399
												8.98699	1.42979											8.98699	1.62673											8.98699	1.58675											8.98699	1.40008
												8.99499	1.4293											8.99499	1.62678											8.99499	1.58818											8.99499	1.40115
												9.003	1.42876											9.003	1.62682											9.003	1.5896											9.003	1.40223
												9.01101	1.42818											9.01101	1.62682											9.01101	1.59103											9.01101	1.40331
												9.01902	1.42755											9.01902	1.62681											9.01902	1.59246											9.01902	1.40439
												9.02703	1.42686											9.02703	1.62677											9.02703	1.59388											9.02703	1.40548
												9.03504	1.42612											9.03504	1.6267											9.03504	1.5953											9.03504	1.40656
												9.04304	1.42533											9.04304	1.62661											9.04304	1.59671											9.04304	1.40764
												9.05105	1.42449											9.05105	1.6265											9.05105	1.59813											9.05105	1.40872
												9.05906	1.42359											9.05906	1.62635											9.05906	1.59954											9.05906	1.4098
												9.06707	1.42263											9.06707	1.62618											9.06707	1.60094											9.06707	1.41088
												9.07508	1.42161											9.07508	1.62599											9.07508	1.60234											9.07508	1.41196
												9.08308	1.42054											9.08308	1.62576											9.08308	1.60374											9.08308	1.41304
												9.09109	1.4194											9.09109	1.62551											9.09109	1.60514											9.09109	1.41412
												9.0991	1.41821											9.0991	1.62522											9.0991	1.60652											9.0991	1.4152
												9.10711	1.41695											9.10711	1.62491											9.10711	1.60791											9.10711	1.41628
												9.11512	1.41563											9.11512	1.62457											9.11512	1.60928											9.11512	1.41735
												9.12312	1.41424											9.12312	1.6242											9.12312	1.61065											9.12312	1.41842
												9.13113	1.41278											9.13113	1.62379											9.13113	1.61202											9.13113	1.41949
												9.13914	1.41126											9.13914	1.62336											9.13914	1.61338											9.13914	1.42056
												9.14715	1.40967											9.14715	1.62289											9.14715	1.61472											9.14715	1.42163
												9.15516	1.40801											9.15516	1.6224											9.15516	1.61607											9.15516	1.42269
												9.16316	1.40628											9.16316	1.62186											9.16316	1.6174											9.16316	1.42375
												9.17117	1.40447											9.17117	1.6213											9.17117	1.61873											9.17117	1.42481
												9.17918	1.4026											9.17918	1.6207											9.17918	1.62004											9.17918	1.42586
												9.18719	1.40065											9.18719	1.62007											9.18719	1.62135											9.18719	1.42691
												9.1952	1.39862											9.1952	1.6194											9.1952	1.62265											9.1952	1.42796
												9.2032	1.39652											9.2032	1.61869											9.2032	1.62393											9.2032	1.429
												9.21121	1.39434											9.21121	1.61795											9.21121	1.62521											9.21121	1.43003
												9.21922	1.39208											9.21922	1.61718											9.21922	1.62647											9.21922	1.43107
												9.22723	1.38974											9.22723	1.61636											9.22723	1.62772											9.22723	1.43209
												9.23524	1.38733											9.23524	1.61551											9.23524	1.62896											9.23524	1.43311
												9.24324	1.38483											9.24324	1.61462											9.24324	1.63019											9.24324	1.43412
												9.25125	1.38225											9.25125	1.61369											9.25125	1.6314											9.25125	1.43513
												9.25926	1.37958											9.25926	1.61272											9.25926	1.6326											9.25926	1.43613
												9.26727	1.37683											9.26727	1.61171											9.26727	1.63378											9.26727	1.43713
												9.27528	1.374											9.27528	1.61066											9.27528	1.63495											9.27528	1.43811
												9.28328	1.37109											9.28328	1.60957											9.28328	1.6361											9.28328	1.43909
												9.29129	1.36808											9.29129	1.60844											9.29129	1.63723											9.29129	1.44006
												9.2993	1.36499											9.2993	1.60726											9.2993	1.63835											9.2993	1.44102
												9.30731	1.36182											9.30731	1.60605											9.30731	1.63944											9.30731	1.44197
												9.31532	1.35855											9.31532	1.60479											9.31532	1.64052											9.31532	1.44291
												9.32332	1.3552											9.32332	1.60348											9.32332	1.64158											9.32332	1.44384
												9.33133	1.35176											9.33133	1.60213											9.33133	1.64262											9.33133	1.44476
												9.33934	1.34823											9.33934	1.60074											9.33934	1.64364											9.33934	1.44567
												9.34735	1.34461											9.34735	1.5993											9.34735	1.64463											9.34735	1.44656
												9.35536	1.3409											9.35536	1.59781											9.35536	1.6456											9.35536	1.44745
												9.36336	1.3371											9.36336	1.59628											9.36336	1.64655											9.36336	1.44832
												9.37137	1.33322											9.37137	1.5947											9.37137	1.64748											9.37137	1.44918
												9.37938	1.32924											9.37938	1.59308											9.37938	1.64838											9.37938	1.45002
												9.38739	1.32518											9.38739	1.5914											9.38739	1.64925											9.38739	1.45085
												9.3954	1.32102											9.3954	1.58968											9.3954	1.65009											9.3954	1.45167
												9.4034	1.31678											9.4034	1.58791											9.4034	1.65091											9.4034	1.45247
												9.41141	1.31245											9.41141	1.58609											9.41141	1.6517											9.41141	1.45325
												9.41942	1.30803											9.41942	1.58422											9.41942	1.65246											9.41942	1.45401
												9.42743	1.30352											9.42743	1.58229											9.42743	1.65318											9.42743	1.45476
												9.43544	1.29892											9.43544	1.58032											9.43544	1.65388											9.43544	1.45549
												9.44344	1.29424											9.44344	1.57829											9.44344	1.65454											9.44344	1.4562
												9.45145	1.28948											9.45145	1.57622											9.45145	1.65517											9.45145	1.45689
												9.45946	1.28463											9.45946	1.57409											9.45946	1.65576											9.45946	1.45756
												9.46747	1.27969											9.46747	1.57191											9.46747	1.65632											9.46747	1.4582
												9.47548	1.27467											9.47548	1.56967											9.47548	1.65684											9.47548	1.45883
												9.48348	1.26958											9.48348	1.56738											9.48348	1.65732											9.48348	1.45943
												9.49149	1.2644											9.49149	1.56504											9.49149	1.65776											9.49149	1.46001
												9.4995	1.25914											9.4995	1.56264											9.4995	1.65816											9.4995	1.46056
												9.50751	1.2538											9.50751	1.56018											9.50751	1.65852											9.50751	1.46109
												9.51552	1.24839											9.51552	1.55768											9.51552	1.65883											9.51552	1.46159
												9.52352	1.24291											9.52352	1.55511											9.52352	1.6591											9.52352	1.46207
												9.53153	1.23735											9.53153	1.55249											9.53153	1.65932											9.53153	1.46251
												9.53954	1.23173											9.53954	1.54981											9.53954	1.6595											9.53954	1.46293
												9.54755	1.22603											9.54755	1.54708											9.54755	1.65962											9.54755	1.46332
												9.55556	1.22027											9.55556	1.54429											9.55556	1.6597											9.55556	1.46367
												9.56356	1.21444											9.56356	1.54144											9.56356	1.65973											9.56356	1.464
												9.57157	1.20855											9.57157	1.53853											9.57157	1.6597											9.57157	1.46429
												9.57958	1.2026											9.57958	1.53557											9.57958	1.65962											9.57958	1.46454
												9.58759	1.19659											9.58759	1.53255											9.58759	1.65948											9.58759	1.46476
												9.5956	1.19053											9.5956	1.52947											9.5956	1.65929											9.5956	1.46495
												9.6036	1.18442											9.6036	1.52633											9.6036	1.65903											9.6036	1.46509
												9.61161	1.17825											9.61161	1.52313											9.61161	1.65872											9.61161	1.4652
												9.61962	1.17204											9.61962	1.51988											9.61962	1.65835											9.61962	1.46527
												9.62763	1.16578											9.62763	1.51656											9.62763	1.65791											9.62763	1.4653
												9.63564	1.15948											9.63564	1.51319											9.63564	1.6574											9.63564	1.46528
												9.64364	1.15314											9.64364	1.50975											9.64364	1.65684											9.64364	1.46522
												9.65165	1.14677											9.65165	1.50626											9.65165	1.6562											9.65165	1.46512
												9.65966	1.14036											9.65966	1.50271											9.65966	1.65549											9.65966	1.46497
												9.66767	1.13392											9.66767	1.4991											9.66767	1.65471											9.66767	1.46477
												9.67568	1.12745											9.67568	1.49542											9.67568	1.65386											9.67568	1.46453
												9.68368	1.12096											9.68368	1.49169											9.68368	1.65293											9.68368	1.46423
												9.69169	1.11445											9.69169	1.4879											9.69169	1.65193											9.69169	1.46389
												9.6997	1.10792											9.6997	1.48405											9.6997	1.65084											9.6997	1.46349
												9.70771	1.10138											9.70771	1.48015											9.70771	1.64968											9.70771	1.46304
												9.71572	1.09482											9.71572	1.47618											9.71572	1.64844											9.71572	1.46253
												9.72372	1.08826											9.72372	1.47215											9.72372	1.64711											9.72372	1.46196
												9.73173	1.08169											9.73173	1.46807											9.73173	1.64569											9.73173	1.46134
												9.73974	1.07512											9.73974	1.46392											9.73974	1.64419											9.73974	1.46066
												9.74775	1.06855											9.74775	1.45972											9.74775	1.64261											9.74775	1.45991
												9.75576	1.06198											9.75576	1.45546											9.75576	1.64092											9.75576	1.4591
												9.76376	1.05542											9.76376	1.45114											9.76376	1.63915											9.76376	1.45823
												9.77177	1.04888											9.77177	1.44677											9.77177	1.63729											9.77177	1.4573
												9.77978	1.04234											9.77978	1.44234											9.77978	1.63532											9.77978	1.45629
												9.78779	1.03583											9.78779	1.43785											9.78779	1.63326											9.78779	1.45522
												9.7958	1.02933											9.7958	1.4333											9.7958	1.6311											9.7958	1.45408
												9.8038	1.02286											9.8038	1.4287											9.8038	1.62884											9.8038	1.45286
												9.81181	1.01641											9.81181	1.42405											9.81181	1.62647											9.81181	1.45157
												9.81982	1.00999											9.81982	1.41934											9.81982	1.624											9.81982	1.45021
												9.82783	1.0036											9.82783	1.41457											9.82783	1.62142											9.82783	1.44877
												9.83584	0.99725											9.83584	1.40975											9.83584	1.61874											9.83584	1.44725
												9.84384	0.99094											9.84384	1.40488											9.84384	1.61594											9.84384	1.44565
												9.85185	0.98466											9.85185	1.39995											9.85185	1.61303											9.85185	1.44398
												9.85986	0.97843											9.85986	1.39498											9.85986	1.61001											9.85986	1.44221
												9.86787	0.97224											9.86787	1.38995											9.86787	1.60688											9.86787	1.44037
												9.87588	0.9661											9.87588	1.38487											9.87588	1.60362											9.87588	1.43844
												9.88388	0.96001											9.88388	1.37974											9.88388	1.60025											9.88388	1.43642
												9.89189	0.95398											9.89189	1.37456											9.89189	1.59676											9.89189	1.43431
												9.8999	0.948											9.8999	1.36934											9.8999	1.59315											9.8999	1.43212
												9.90791	0.94207											9.90791	1.36406											9.90791	1.58941											9.90791	1.42983
												9.91592	0.93621											9.91592	1.35874											9.91592	1.58555											9.91592	1.42745
												9.92392	0.9304											9.92392	1.35338											9.92392	1.58156											9.92392	1.42497
												9.93193	0.92466											9.93193	1.34797											9.93193	1.57745											9.93193	1.4224
												9.93994	0.91899											9.93994	1.34251											9.93994	1.57321											9.93994	1.41973
												9.94795	0.91338											9.94795	1.33702											9.94795	1.56884											9.94795	1.41697
												9.95596	0.90783											9.95596	1.33148											9.95596	1.56434											9.95596	1.4141
												9.96396	0.90236											9.96396	1.3259											9.96396	1.55971											9.96396	1.41114
												9.97197	0.89696											9.97197	1.32028											9.97197	1.55495											9.97197	1.40807
												9.97998	0.89163											9.97998	1.31462											9.97998	1.55005											9.97998	1.4049
												9.98799	0.88638											9.98799	1.30892											9.98799	1.54502											9.98799	1.40162
												9.996	0.8812											9.996	1.30319											9.996	1.53986											9.996	1.39824
												10.004	0.8761											10.004	1.29742											10.004	1.53456											10.004	1.39476
												10.012	0.87107											10.012	1.29162											10.012	1.52912											10.012	1.39117
												10.02	0.86613											10.02	1.28579											10.02	1.52355											10.02	1.38747
												10.028	0.86126											10.028	1.27992											10.028	1.51784											10.028	1.38366
												10.036	0.85647											10.036	1.27402											10.036	1.512											10.036	1.37974
												10.044	0.85176											10.044	1.2681											10.044	1.50602											10.044	1.37572
												10.052	0.84714											10.052	1.26214											10.052	1.4999											10.052	1.37158
												10.0601	0.84259											10.0601	1.25616											10.0601	1.49364											10.0601	1.36734
												10.0681	0.83813											10.0681	1.25015											10.0681	1.48725											10.0681	1.36299
												10.0761	0.83375											10.0761	1.24412											10.0761	1.48073											10.0761	1.35852
												10.0841	0.82945											10.0841	1.23807											10.0841	1.47407											10.0841	1.35394
												10.0921	0.82523											10.0921	1.232											10.0921	1.46727											10.0921	1.34926
												10.1001	0.8211											10.1001	1.2259											10.1001	1.46034											10.1001	1.34446
												10.1081	0.81705											10.1081	1.21979											10.1081	1.45328											10.1081	1.33956
												10.1161	0.81308											10.1161	1.21366											10.1161	1.44609											10.1161	1.33454
												10.1241	0.8092											10.1241	1.20751											10.1241	1.43876											10.1241	1.32942
												10.1321	0.8054											10.1321	1.20135											10.1321	1.43131											10.1321	1.32418
												10.1401	0.80168											10.1401	1.19518											10.1401	1.42373											10.1401	1.31884
												10.1481	0.79804											10.1481	1.189											10.1481	1.41602											10.1481	1.31339
												10.1562	0.79449											10.1562	1.1828											10.1562	1.40819											10.1562	1.30784
												10.1642	0.79101											10.1642	1.1766											10.1642	1.40023											10.1642	1.30218
												10.1722	0.78762											10.1722	1.17039											10.1722	1.39216											10.1722	1.29642
												10.1802	0.78431											10.1802	1.16417											10.1802	1.38396											10.1802	1.29056
												10.1882	0.78108											10.1882	1.15795											10.1882	1.37565											10.1882	1.2846
												10.1962	0.77792											10.1962	1.15173											10.1962	1.36723											10.1962	1.27853
												10.2042	0.77485											10.2042	1.14551											10.2042	1.3587											10.2042	1.27237
												10.2122	0.77186											10.2122	1.13928											10.2122	1.35006											10.2122	1.26612
												10.2202	0.76894											10.2202	1.13306											10.2202	1.34131											10.2202	1.25977
												10.2282	0.7661											10.2282	1.12684											10.2282	1.33246											10.2282	1.25333
												10.2362	0.76333											10.2362	1.12062											10.2362	1.32351											10.2362	1.24681
												10.2442	0.76064											10.2442	1.11441											10.2442	1.31447											10.2442	1.24019
												10.2523	0.75803											10.2523	1.10821											10.2523	1.30534											10.2523	1.2335
												10.2603	0.75549											10.2603	1.10202											10.2603	1.29611											10.2603	1.22672
												10.2683	0.75302											10.2683	1.09584											10.2683	1.28681											10.2683	1.21987
												10.2763	0.75062											10.2763	1.08966											10.2763	1.27742											10.2763	1.21294
												10.2843	0.74829											10.2843	1.0835											10.2843	1.26795											10.2843	1.20594
												10.2923	0.74604											10.2923	1.07736											10.2923	1.25841											10.2923	1.19887
												10.3003	0.74385											10.3003	1.07123											10.3003	1.24881											10.3003	1.19173
												10.3083	0.74173											10.3083	1.06512											10.3083	1.23913											10.3083	1.18453
												10.3163	0.73968											10.3163	1.05902											10.3163	1.2294											10.3163	1.17728
												10.3243	0.73769											10.3243	1.05295											10.3243	1.21961											10.3243	1.16997
												10.3323	0.73577											10.3323	1.0469											10.3323	1.20977											10.3323	1.16261
												10.3403	0.73392											10.3403	1.04086											10.3403	1.19989											10.3403	1.1552
												10.3483	0.73212											10.3483	1.03486											10.3483	1.18996											10.3483	1.14774
												10.3564	0.73039											10.3564	1.02887											10.3564	1.17999											10.3564	1.14025
												10.3644	0.72872											10.3644	1.02291											10.3644	1.17											10.3644	1.13272
												10.3724	0.72711											10.3724	1.01698											10.3724	1.15997											10.3724	1.12516
												10.3804	0.72556											10.3804	1.01108											10.3804	1.14992											10.3804	1.11758
												10.3884	0.72406											10.3884	1.00521											10.3884	1.13985											10.3884	1.10997
												10.3964	0.72263											10.3964	0.99937											10.3964	1.12977											10.3964	1.10234
												10.4044	0.72125											10.4044	0.99355											10.4044	1.11968											10.4044	1.09469
												10.4124	0.71992											10.4124	0.98778											10.4124	1.10959											10.4124	1.08704
												10.4204	0.71865											10.4204	0.98203											10.4204	1.0995											10.4204	1.07937
												10.4284	0.71743											10.4284	0.97632											10.4284	1.08941											10.4284	1.07171
												10.4364	0.71626											10.4364	0.97065											10.4364	1.07934											10.4364	1.06404
												10.4444	0.71514											10.4444	0.96501											10.4444	1.06928											10.4444	1.05639
												10.4525	0.71407											10.4525	0.95941											10.4525	1.05924											10.4525	1.04874
												10.4605	0.71305											10.4605	0.95385											10.4605	1.04923											10.4605	1.04111
												10.4685	0.71208											10.4685	0.94832											10.4685	1.03925											10.4685	1.03349
												10.4765	0.71116											10.4765	0.94284											10.4765	1.0293											10.4765	1.0259
												10.4845	0.71028											10.4845	0.9374											10.4845	1.01939											10.4845	1.01833
												10.4925	0.70945											10.4925	0.932											10.4925	1.00952											10.4925	1.0108
												10.5005	0.70865											10.5005	0.92665											10.5005	0.99971											10.5005	1.00329
												10.5085	0.70791											10.5085	0.92133											10.5085	0.98994											10.5085	0.99583
												10.5165	0.7072											10.5165	0.91607											10.5165	0.98023											10.5165	0.98841
												10.5245	0.70654											10.5245	0.91084											10.5245	0.97059											10.5245	0.98103
												10.5325	0.70591											10.5325	0.90567											10.5325	0.961											10.5325	0.97371
												10.5405	0.70533											10.5405	0.90053											10.5405	0.95149											10.5405	0.96643
												10.5486	0.70478											10.5486	0.89545											10.5486	0.94205											10.5486	0.95922
												10.5566	0.70427											10.5566	0.89041											10.5566	0.93268											10.5566	0.95206
												10.5646	0.7038											10.5646	0.88542											10.5646	0.9234											10.5646	0.94496
												10.5726	0.70336											10.5726	0.88048											10.5726	0.9142											10.5726	0.93793
												10.5806	0.70296											10.5806	0.87559											10.5806	0.90508											10.5806	0.93097
												10.5886	0.70259											10.5886	0.87075											10.5886	0.89606											10.5886	0.92408
												10.5966	0.70225											10.5966	0.86596											10.5966	0.88712											10.5966	0.91727
												10.6046	0.70195											10.6046	0.86122											10.6046	0.87829											10.6046	0.91053
												10.6126	0.70168											10.6126	0.85652											10.6126	0.86955											10.6126	0.90387
												10.6206	0.70144											10.6206	0.85189											10.6206	0.86092											10.6206	0.89729
												10.6286	0.70123											10.6286	0.8473											10.6286	0.85239											10.6286	0.8908
												10.6366	0.70104											10.6366	0.84276											10.6366	0.84396											10.6366	0.88439
												10.6446	0.70089											10.6446	0.83828											10.6446	0.83565											10.6446	0.87807
												10.6526	0.70077											10.6526	0.83384											10.6526	0.82744											10.6526	0.87184
												10.6607	0.70067											10.6607	0.82946											10.6607	0.81935											10.6607	0.86571
												10.6687	0.7006											10.6687	0.82514											10.6687	0.81137											10.6687	0.85966
												10.6767	0.70055											10.6767	0.82086											10.6767	0.80351											10.6767	0.85372
												10.6847	0.70053											10.6847	0.81664											10.6847	0.79577											10.6847	0.84786
												10.6927	0.70053											10.6927	0.81247											10.6927	0.78815											10.6927	0.84211
												10.7007	0.70056											10.7007	0.80836											10.7007	0.78065											10.7007	0.83645
												10.7087	0.70061											10.7087	0.8043											10.7087	0.77327											10.7087	0.8309
												10.7167	0.70068											10.7167	0.80029											10.7167	0.76601											10.7167	0.82544
												10.7247	0.70078											10.7247	0.79634											10.7247	0.75888											10.7247	0.82008
												10.7327	0.70089											10.7327	0.79244											10.7327	0.75188											10.7327	0.81483
												10.7407	0.70103											10.7407	0.78859											10.7407	0.74499											10.7407	0.80968
												10.7487	0.70118											10.7487	0.7848											10.7487	0.73824											10.7487	0.80463
												10.7568	0.70136											10.7568	0.78106											10.7568	0.73161											10.7568	0.79969
												10.7648	0.70155											10.7648	0.77737											10.7648	0.72511											10.7648	0.79484
												10.7728	0.70177											10.7728	0.77374											10.7728	0.71874											10.7728	0.79011
												10.7808	0.702											10.7808	0.77016											10.7808	0.71249											10.7808	0.78547
												10.7888	0.70225											10.7888	0.76663											10.7888	0.70637											10.7888	0.78094
												10.7968	0.70251											10.7968	0.76316											10.7968	0.70038											10.7968	0.77651
												10.8048	0.70279											10.8048	0.75974											10.8048	0.69451											10.8048	0.77218
												10.8128	0.70309											10.8128	0.75637											10.8128	0.68877											10.8128	0.76796
												10.8208	0.7034											10.8208	0.75305											10.8208	0.68316											10.8208	0.76384
												10.8288	0.70373											10.8288	0.74979											10.8288	0.67767											10.8288	0.75982
												10.8368	0.70407											10.8368	0.74658											10.8368	0.67231											10.8368	0.7559
												10.8448	0.70443											10.8448	0.74342											10.8448	0.66707											10.8448	0.75208
												10.8529	0.7048											10.8529	0.74031											10.8529	0.66196											10.8529	0.74836
												10.8609	0.70518											10.8609	0.73726											10.8609	0.65697											10.8609	0.74474
												10.8689	0.70558											10.8689	0.73425											10.8689	0.6521											10.8689	0.74121
												10.8769	0.70599											10.8769	0.7313											10.8769	0.64736											10.8769	0.73779
												10.8849	0.70641											10.8849	0.72839											10.8849	0.64273											10.8849	0.73446
												10.8929	0.70684											10.8929	0.72554											10.8929	0.63822											10.8929	0.73122
												10.9009	0.70728											10.9009	0.72274											10.9009	0.63383											10.9009	0.72808
												10.9089	0.70774											10.9089	0.71998											10.9089	0.62956											10.9089	0.72503
												10.9169	0.7082											10.9169	0.71728											10.9169	0.62541											10.9169	0.72208
												10.9249	0.70868											10.9249	0.71462											10.9249	0.62137											10.9249	0.71921
												10.9329	0.70916											10.9329	0.71201											10.9329	0.61744											10.9329	0.71644
												10.9409	0.70965											10.9409	0.70946											10.9409	0.61362											10.9409	0.71375
												10.9489	0.71016											10.9489	0.70694											10.9489	0.60992											10.9489	0.71115
												10.957	0.71067											10.957	0.70448											10.957	0.60632											10.957	0.70864
												10.965	0.71119											10.965	0.70206											10.965	0.60284											10.965	0.70621
												10.973	0.71172											10.973	0.69969											10.973	0.59945											10.973	0.70386
												10.981	0.71226											10.981	0.69737											10.981	0.59618											10.981	0.70159
												10.989	0.7128											10.989	0.69509											10.989	0.59301											10.989	0.69941
												10.997	0.71335											10.997	0.69286											10.997	0.58994											10.997	0.69731
												11.005	0.71391											11.005	0.69067											11.005	0.58697											11.005	0.69528
												11.013	0.71448											11.013	0.68853											11.013	0.58409											11.013	0.69333
												11.021	0.71505											11.021	0.68643											11.021	0.58132											11.021	0.69145
												11.029	0.71563											11.029	0.68438											11.029	0.57864											11.029	0.68965
												11.037	0.71621											11.037	0.68237											11.037	0.57606											11.037	0.68792
												11.045	0.7168											11.045	0.6804											11.045	0.57357											11.045	0.68626
												11.0531	0.7174											11.0531	0.67847											11.0531	0.57117											11.0531	0.68468
												11.0611	0.718											11.0611	0.67659											11.0611	0.56885											11.0611	0.68316
												11.0691	0.71861											11.0691	0.67475											11.0691	0.56663											11.0691	0.6817
												11.0771	0.71922											11.0771	0.67295											11.0771	0.56449											11.0771	0.68031
												11.0851	0.71984											11.0851	0.67119											11.0851	0.56244											11.0851	0.67899
												11.0931	0.72046											11.0931	0.66947											11.0931	0.56047											11.0931	0.67773
												11.1011	0.72108											11.1011	0.66779											11.1011	0.55859											11.1011	0.67653
												11.1091	0.72171											11.1091	0.66614											11.1091	0.55678											11.1091	0.67539
												11.1171	0.72234											11.1171	0.66454											11.1171	0.55505											11.1171	0.67431
												11.1251	0.72298											11.1251	0.66298											11.1251	0.5534											11.1251	0.67329
												11.1331	0.72362											11.1331	0.66145											11.1331	0.55182											11.1331	0.67232
												11.1411	0.72427											11.1411	0.65996											11.1411	0.55032											11.1411	0.67141
												11.1492	0.72491											11.1492	0.65851											11.1492	0.54888											11.1492	0.67055
												11.1572	0.72556											11.1572	0.6571											11.1572	0.54752											11.1572	0.66975
												11.1652	0.72622											11.1652	0.65572											11.1652	0.54623											11.1652	0.66899
												11.1732	0.72687											11.1732	0.65437											11.1732	0.54501											11.1732	0.66829
												11.1812	0.72753											11.1812	0.65307											11.1812	0.54385											11.1812	0.66763
												11.1892	0.72819											11.1892	0.65179											11.1892	0.54276											11.1892	0.66702
												11.1972	0.72886											11.1972	0.65055											11.1972	0.54173											11.1972	0.66646
												11.2052	0.72952											11.2052	0.64935											11.2052	0.54076											11.2052	0.66595
												11.2132	0.73019											11.2132	0.64818											11.2132	0.53986											11.2132	0.66547
												11.2212	0.73086											11.2212	0.64704											11.2212	0.53901											11.2212	0.66504
												11.2292	0.73153											11.2292	0.64593											11.2292	0.53822											11.2292	0.66466
												11.2372	0.73221											11.2372	0.64486											11.2372	0.53749											11.2372	0.66431
												11.2453	0.73288											11.2453	0.64381											11.2453	0.53681											11.2453	0.664
												11.2532	0.73356											11.2532	0.6428											11.2532	0.53619											11.2532	0.66373
												11.2613	0.73423											11.2613	0.64182											11.2613	0.53562											11.2613	0.6635
												11.2693	0.73491											11.2693	0.64087											11.2693	0.5351											11.2693	0.66331
												11.2773	0.73559											11.2773	0.63995											11.2773	0.53463											11.2773	0.66315
												11.2853	0.73627											11.2853	0.63906											11.2853	0.53421											11.2853	0.66303
												11.2933	0.73695											11.2933	0.63819											11.2933	0.53384											11.2933	0.66294
												11.3013	0.73764											11.3013	0.63736											11.3013	0.53351											11.3013	0.66288
												11.3093	0.73832											11.3093	0.63656											11.3093	0.53323											11.3093	0.66286
												11.3173	0.739											11.3173	0.63578											11.3173	0.533											11.3173	0.66286
												11.3253	0.73969											11.3253	0.63503											11.3253	0.5328											11.3253	0.6629
												11.3333	0.74037											11.3333	0.6343											11.3333	0.53265											11.3333	0.66296
												11.3413	0.74106											11.3413	0.6336											11.3413	0.53254											11.3413	0.66306
												11.3493	0.74174											11.3493	0.63293											11.3493	0.53247											11.3493	0.66318
												11.3574	0.74243											11.3574	0.63229											11.3574	0.53244											11.3574	0.66333
												11.3654	0.74311											11.3654	0.63167											11.3654	0.53245											11.3654	0.6635
												11.3734	0.7438											11.3734	0.63107											11.3734	0.53249											11.3734	0.6637
												11.3814	0.74448											11.3814	0.6305											11.3814	0.53257											11.3814	0.66392
												11.3894	0.74517											11.3894	0.62995											11.3894	0.53268											11.3894	0.66417
												11.3974	0.74585											11.3974	0.62943											11.3974	0.53283											11.3974	0.66444
												11.4054	0.74654											11.4054	0.62893											11.4054	0.53301											11.4054	0.66474
												11.4134	0.74722											11.4134	0.62845											11.4134	0.53322											11.4134	0.66505
												11.4214	0.7479											11.4214	0.628											11.4214	0.53347											11.4214	0.66539
												11.4294	0.74859											11.4294	0.62757											11.4294	0.53374											11.4294	0.66574
												11.4374	0.74927											11.4374	0.62716											11.4374	0.53404											11.4374	0.66612
												11.4454	0.74995											11.4454	0.62677											11.4454	0.53437											11.4454	0.66651
												11.4535	0.75063											11.4535	0.6264											11.4535	0.53473											11.4535	0.66692
												11.4615	0.75131											11.4615	0.62605											11.4615	0.53512											11.4615	0.66735
												11.4695	0.75199											11.4695	0.62572											11.4695	0.53553											11.4695	0.6678
												11.4775	0.75267											11.4775	0.62542											11.4775	0.53597											11.4775	0.66827
												11.4855	0.75335											11.4855	0.62513											11.4855	0.53643											11.4855	0.66875
												11.4935	0.75403											11.4935	0.62486											11.4935	0.53692											11.4935	0.66924
												11.5015	0.7547											11.5015	0.62462											11.5015	0.53743											11.5015	0.66975
												11.5095	0.75538											11.5095	0.62439											11.5095	0.53796											11.5095	0.67028
												11.5175	0.75605											11.5175	0.62418											11.5175	0.53852											11.5175	0.67082
												11.5255	0.75672											11.5255	0.62398											11.5255	0.53909											11.5255	0.67137
												11.5335	0.7574											11.5335	0.62381											11.5335	0.53969											11.5335	0.67194
												11.5415	0.75807											11.5415	0.62365											11.5415	0.5403											11.5415	0.67252
												11.5495	0.75874											11.5495	0.62351											11.5495	0.54094											11.5495	0.67311
												11.5576	0.7594											11.5576	0.62339											11.5576	0.54159											11.5576	0.67371
												11.5656	0.76007											11.5656	0.62328											11.5656	0.54226											11.5656	0.67432
												11.5736	0.76074											11.5736	0.62319											11.5736	0.54295											11.5736	0.67495
												11.5816	0.7614											11.5816	0.62311											11.5816	0.54366											11.5816	0.67558
												11.5896	0.76206											11.5896	0.62305											11.5896	0.54438											11.5896	0.67623
												11.5976	0.76273											11.5976	0.62301											11.5976	0.54512											11.5976	0.67688
												11.6056	0.76339											11.6056	0.62298											11.6056	0.54587											11.6056	0.67755
												11.6136	0.76404											11.6136	0.62297											11.6136	0.54664											11.6136	0.67822
												11.6216	0.7647											11.6216	0.62297											11.6216	0.54742											11.6216	0.6789
												11.6296	0.76536											11.6296	0.62298											11.6296	0.54822											11.6296	0.67959
												11.6376	0.76601											11.6376	0.62301											11.6376	0.54903											11.6376	0.68029
												11.6456	0.76666											11.6456	0.62306											11.6456	0.54985											11.6456	0.68099
												11.6537	0.76731											11.6537	0.62311											11.6537	0.55069											11.6537	0.68171
												11.6617	0.76796											11.6617	0.62318											11.6617	0.55153											11.6617	0.68242
												11.6697	0.76861											11.6697	0.62327											11.6697	0.55239											11.6697	0.68315
												11.6777	0.76926											11.6777	0.62336											11.6777	0.55326											11.6777	0.68388
												11.6857	0.7699											11.6857	0.62347											11.6857	0.55414											11.6857	0.68462
												11.6937	0.77054											11.6937	0.62359											11.6937	0.55503											11.6937	0.68536
												11.7017	0.77119											11.7017	0.62372											11.7017	0.55593											11.7017	0.68611
												11.7097	0.77182											11.7097	0.62387											11.7097	0.55684											11.7097	0.68687
												11.7177	0.77246											11.7177	0.62402											11.7177	0.55776											11.7177	0.68763
												11.7257	0.7731											11.7257	0.62419											11.7257	0.55868											11.7257	0.68839
												11.7337	0.77373											11.7337	0.62437											11.7337	0.55962											11.7337	0.68916
												11.7417	0.77436											11.7417	0.62456											11.7417	0.56056											11.7417	0.68993
												11.7498	0.77499											11.7498	0.62476											11.7498	0.56151											11.7498	0.69071
												11.7578	0.77562											11.7578	0.62497											11.7578	0.56247											11.7578	0.69149
												11.7658	0.77625											11.7658	0.62519											11.7658	0.56344											11.7658	0.69227
												11.7738	0.77687											11.7738	0.62542											11.7738	0.56441											11.7738	0.69306
												11.7818	0.77749											11.7818	0.62566											11.7818	0.56539											11.7818	0.69385
												11.7898	0.77812											11.7898	0.62591											11.7898	0.56638											11.7898	0.69464
												11.7978	0.77873											11.7978	0.62617											11.7978	0.56737											11.7978	0.69544
												11.8058	0.77935											11.8058	0.62644											11.8058	0.56836											11.8058	0.69624
												11.8138	0.77997											11.8138	0.62672											11.8138	0.56936											11.8138	0.69704
												11.8218	0.78058											11.8218	0.627											11.8218	0.57037											11.8218	0.69784
												11.8298	0.78119											11.8298	0.6273											11.8298	0.57138											11.8298	0.69865
												11.8378	0.7818											11.8378	0.6276											11.8378	0.5724											11.8378	0.69946
												11.8459	0.78241											11.8459	0.62791											11.8459	0.57342											11.8459	0.70027
												11.8538	0.78301											11.8538	0.62823											11.8538	0.57444											11.8538	0.70108
												11.8619	0.78362											11.8619	0.62856											11.8619	0.57547											11.8619	0.70189
												11.8699	0.78422											11.8699	0.6289											11.8699	0.5765											11.8699	0.7027
												11.8779	0.78482											11.8779	0.62924											11.8779	0.57754											11.8779	0.70352
												11.8859	0.78541											11.8859	0.62959											11.8859	0.57858											11.8859	0.70433
												11.8939	0.78601											11.8939	0.62995											11.8939	0.57962											11.8939	0.70515
												11.9019	0.7866											11.9019	0.63032											11.9019	0.58066											11.9019	0.70597
												11.9099	0.7872											11.9099	0.63069											11.9099	0.58171											11.9099	0.70678
												11.9179	0.78778											11.9179	0.63107											11.9179	0.58276											11.9179	0.7076
												11.9259	0.78837											11.9259	0.63146											11.9259	0.58381											11.9259	0.70842
												11.9339	0.78896											11.9339	0.63185											11.9339	0.58487											11.9339	0.70924
												11.9419	0.78954											11.9419	0.63225											11.9419	0.58592											11.9419	0.71006
												11.9499	0.79012											11.9499	0.63266											11.9499	0.58698											11.9499	0.71088
												11.958	0.7907											11.958	0.63307											11.958	0.58804											11.958	0.7117
												11.966	0.79128											11.966	0.63348											11.966	0.5891											11.966	0.71252
												11.974	0.79186											11.974	0.63391											11.974	0.59016											11.974	0.71333
												11.982	0.79243											11.982	0.63434											11.982	0.59122											11.982	0.71415
												11.99	0.793											11.99	0.63477											11.99	0.59228											11.99	0.71497
												11.998	0.79357											11.998	0.63521											11.998	0.59335											11.998	0.71579
												12.006	0.79414											12.006	0.63566											12.006	0.59441											12.006	0.7166
												12.014	0.7947											12.014	0.63611											12.014	0.59548											12.014	0.71742
												12.022	0.79527											12.022	0.63656											12.022	0.59654											12.022	0.71824
												12.03	0.79583											12.03	0.63702											12.03	0.59761											12.03	0.71905
												12.038	0.79639											12.038	0.63749											12.038	0.59867											12.038	0.71986
												12.046	0.79694											12.046	0.63796											12.046	0.59974											12.046	0.72068
												12.0541	0.7975											12.0541	0.63843											12.0541	0.6008											12.0541	0.72149
												12.0621	0.79805											12.0621	0.63891											12.0621	0.60187											12.0621	0.7223
												12.0701	0.7986											12.0701	0.6394											12.0701	0.60293											12.0701	0.72311
												12.0781	0.79915											12.0781	0.63988											12.0781	0.604											12.0781	0.72391
												12.0861	0.7997											12.0861	0.64038											12.0861	0.60506											12.0861	0.72472
												12.0941	0.80025											12.0941	0.64087											12.0941	0.60612											12.0941	0.72553
												12.1021	0.80079											12.1021	0.64137											12.1021	0.60719											12.1021	0.72633
												12.1101	0.80133											12.1101	0.64187											12.1101	0.60825											12.1101	0.72713
												12.1181	0.80187											12.1181	0.64238											12.1181	0.60931											12.1181	0.72793
												12.1261	0.80241											12.1261	0.64289											12.1261	0.61037											12.1261	0.72873
												12.1341	0.80294											12.1341	0.64341											12.1341	0.61143											12.1341	0.72953
												12.1421	0.80348											12.1421	0.64392											12.1421	0.61248											12.1421	0.73032
												12.1502	0.80401											12.1502	0.64444											12.1502	0.61354											12.1502	0.73112
												12.1582	0.80454											12.1582	0.64497											12.1582	0.6146											12.1582	0.73191
												12.1662	0.80507											12.1662	0.6455											12.1662	0.61565											12.1662	0.7327
												12.1742	0.80559											12.1742	0.64603											12.1742	0.6167											12.1742	0.73349
												12.1822	0.80611											12.1822	0.64656											12.1822	0.61775											12.1822	0.73428
												12.1902	0.80664											12.1902	0.6471											12.1902	0.6188											12.1902	0.73506
												12.1982	0.80716											12.1982	0.64764											12.1982	0.61985											12.1982	0.73584
												12.2062	0.80767											12.2062	0.64818											12.2062	0.62089											12.2062	0.73662
												12.2142	0.80819											12.2142	0.64872											12.2142	0.62194											12.2142	0.7374
												12.2222	0.8087											12.2222	0.64927											12.2222	0.62298											12.2222	0.73818
												12.2302	0.80922											12.2302	0.64982											12.2302	0.62402											12.2302	0.73895
												12.2382	0.80973											12.2382	0.65037											12.2382	0.62505											12.2382	0.73973
												12.2462	0.81023											12.2462	0.65092											12.2462	0.62609											12.2462	0.7405
												12.2543	0.81074											12.2543	0.65148											12.2543	0.62712											12.2543	0.74126
												12.2623	0.81124											12.2623	0.65204											12.2623	0.62815											12.2623	0.74203
												12.2703	0.81175											12.2703	0.6526											12.2703	0.62918											12.2703	0.74279
												12.2783	0.81225											12.2783	0.65316											12.2783	0.63021											12.2783	0.74355
												12.2863	0.81274											12.2863	0.65373											12.2863	0.63123											12.2863	0.74431
												12.2943	0.81324											12.2943	0.65429											12.2943	0.63226											12.2943	0.74507
												12.3023	0.81374											12.3023	0.65486											12.3023	0.63328											12.3023	0.74583
												12.3103	0.81423											12.3103	0.65543											12.3103	0.63429											12.3103	0.74658
												12.3183	0.81472											12.3183	0.656											12.3183	0.63531											12.3183	0.74733
												12.3263	0.81521											12.3263	0.65657											12.3263	0.63632											12.3263	0.74807
												12.3343	0.8157											12.3343	0.65715											12.3343	0.63733											12.3343	0.74882
												12.3423	0.81618											12.3423	0.65773											12.3423	0.63834											12.3423	0.74956
												12.3504	0.81666											12.3504	0.6583											12.3504	0.63934											12.3504	0.7503
												12.3584	0.81715											12.3584	0.65888											12.3584	0.64035											12.3584	0.75104
												12.3664	0.81763											12.3664	0.65946											12.3664	0.64134											12.3664	0.75178
												12.3744	0.8181											12.3744	0.66004											12.3744	0.64234											12.3744	0.75251
												12.3824	0.81858											12.3824	0.66063											12.3824	0.64334											12.3824	0.75324
												12.3904	0.81905											12.3904	0.66121											12.3904	0.64433											12.3904	0.75397
												12.3984	0.81953											12.3984	0.6618											12.3984	0.64532											12.3984	0.75469
												12.4064	0.82											12.4064	0.66238											12.4064	0.6463											12.4064	0.75541
												12.4144	0.82047											12.4144	0.66297											12.4144	0.64728											12.4144	0.75613
												12.4224	0.82093											12.4224	0.66356											12.4224	0.64827											12.4224	0.75685
												12.4304	0.8214											12.4304	0.66415											12.4304	0.64924											12.4304	0.75757
												12.4384	0.82186											12.4384	0.66474											12.4384	0.65022											12.4384	0.75828
												12.4465	0.82232											12.4465	0.66533											12.4465	0.65119											12.4465	0.75899
												12.4544	0.82278											12.4544	0.66592											12.4544	0.65216											12.4544	0.7597
												12.4625	0.82324											12.4625	0.66651											12.4625	0.65312											12.4625	0.7604
												12.4705	0.8237											12.4705	0.66711											12.4705	0.65409											12.4705	0.76111
												12.4785	0.82415											12.4785	0.6677											12.4785	0.65505											12.4785	0.76181
												12.4865	0.8246											12.4865	0.66829											12.4865	0.656											12.4865	0.7625
												12.4945	0.82506											12.4945	0.66889											12.4945	0.65696											12.4945	0.7632
												12.5025	0.8255											12.5025	0.66948											12.5025	0.65791											12.5025	0.76389
												12.5105	0.82595											12.5105	0.67008											12.5105	0.65886											12.5105	0.76458
												12.5185	0.8264											12.5185	0.67068											12.5185	0.6598											12.5185	0.76527
												12.5265	0.82684											12.5265	0.67127											12.5265	0.66074											12.5265	0.76595
												12.5345	0.82728											12.5345	0.67187											12.5345	0.66168											12.5345	0.76664
												12.5425	0.82772											12.5425	0.67247											12.5425	0.66262											12.5425	0.76732
												12.5505	0.82816											12.5505	0.67306											12.5505	0.66355											12.5505	0.76799
												12.5586	0.8286											12.5586	0.67366											12.5586	0.66448											12.5586	0.76867
												12.5666	0.82904											12.5666	0.67426											12.5666	0.66541											12.5666	0.76934
												12.5746	0.82947											12.5746	0.67486											12.5746	0.66633											12.5746	0.77001
												12.5826	0.8299											12.5826	0.67545											12.5826	0.66725											12.5826	0.77067
												12.5906	0.83033											12.5906	0.67605											12.5906	0.66817											12.5906	0.77134
												12.5986	0.83076											12.5986	0.67665											12.5986	0.66908											12.5986	0.772
												12.6066	0.83119											12.6066	0.67725											12.6066	0.66999											12.6066	0.77266
												12.6146	0.83162											12.6146	0.67785											12.6146	0.6709											12.6146	0.77332
												12.6226	0.83204											12.6226	0.67845											12.6226	0.6718											12.6226	0.77397
												12.6306	0.83246											12.6306	0.67904											12.6306	0.67271											12.6306	0.77462
												12.6386	0.83288											12.6386	0.67964											12.6386	0.6736											12.6386	0.77527
												12.6466	0.8333											12.6466	0.68024											12.6466	0.6745											12.6466	0.77592
												12.6547	0.83372											12.6547	0.68084											12.6547	0.67539											12.6547	0.77656
												12.6627	0.83414											12.6627	0.68144											12.6627	0.67628											12.6627	0.7772
												12.6707	0.83455											12.6707	0.68203											12.6707	0.67717											12.6707	0.77784
												12.6787	0.83496											12.6787	0.68263											12.6787	0.67805											12.6787	0.77848
												12.6867	0.83537											12.6867	0.68323											12.6867	0.67893											12.6867	0.77911
												12.6947	0.83578											12.6947	0.68383											12.6947	0.67981											12.6947	0.77974
												12.7027	0.83619											12.7027	0.68442											12.7027	0.68068											12.7027	0.78037
												12.7107	0.8366											12.7107	0.68502											12.7107	0.68155											12.7107	0.781
												12.7187	0.837											12.7187	0.68561											12.7187	0.68242											12.7187	0.78162
												12.7267	0.83741											12.7267	0.68621											12.7267	0.68328											12.7267	0.78224
												12.7347	0.83781											12.7347	0.68681											12.7347	0.68414											12.7347	0.78286
												12.7427	0.83821											12.7427	0.6874											12.7427	0.685											12.7427	0.78347
												12.7508	0.83861											12.7508	0.68799											12.7508	0.68586											12.7508	0.78409
												12.7588	0.839											12.7588	0.68859											12.7588	0.68671											12.7588	0.7847
												12.7668	0.8394											12.7668	0.68918											12.7668	0.68756											12.7668	0.78531
												12.7748	0.83979											12.7748	0.68977											12.7748	0.6884											12.7748	0.78591
												12.7828	0.84019											12.7828	0.69037											12.7828	0.68924											12.7828	0.78652
												12.7908	0.84058											12.7908	0.69096											12.7908	0.69008											12.7908	0.78712
												12.7988	0.84097											12.7988	0.69155											12.7988	0.69092											12.7988	0.78772
												12.8068	0.84135											12.8068	0.69214											12.8068	0.69175											12.8068	0.78831
												12.8148	0.84174											12.8148	0.69273											12.8148	0.69258											12.8148	0.78891
												12.8228	0.84213											12.8228	0.69332											12.8228	0.69341											12.8228	0.7895
												12.8308	0.84251											12.8308	0.69391											12.8308	0.69423											12.8308	0.79009
												12.8388	0.84289											12.8388	0.6945											12.8388	0.69506											12.8388	0.79068
												12.8468	0.84327											12.8468	0.69508											12.8468	0.69587											12.8468	0.79126
												12.8549	0.84365											12.8549	0.69567											12.8549	0.69669											12.8549	0.79184
												12.8629	0.84403											12.8629	0.69626											12.8629	0.6975											12.8629	0.79242
												12.8709	0.84441											12.8709	0.69684											12.8709	0.69831											12.8709	0.793
												12.8789	0.84478											12.8789	0.69743											12.8789	0.69911											12.8789	0.79357
												12.8869	0.84516											12.8869	0.69801											12.8869	0.69992											12.8869	0.79415
												12.8949	0.84553											12.8949	0.69859											12.8949	0.70072											12.8949	0.79472
												12.9029	0.8459											12.9029	0.69918											12.9029	0.70151											12.9029	0.79528
												12.9109	0.84627											12.9109	0.69976											12.9109	0.70231											12.9109	0.79585
												12.9189	0.84664											12.9189	0.70034											12.9189	0.7031											12.9189	0.79641
												12.9269	0.847											12.9269	0.70092											12.9269	0.70388											12.9269	0.79697
												12.9349	0.84737											12.9349	0.7015											12.9349	0.70467											12.9349	0.79753
												12.9429	0.84773											12.9429	0.70208											12.9429	0.70545											12.9429	0.79809
												12.951	0.8481											12.951	0.70265											12.951	0.70623											12.951	0.79864
												12.959	0.84846											12.959	0.70323											12.959	0.707											12.959	0.79919
												12.967	0.84882											12.967	0.70381											12.967	0.70778											12.967	0.79974
												12.975	0.84918											12.975	0.70438											12.975	0.70855											12.975	0.80029
												12.983	0.84953											12.983	0.70496											12.983	0.70931											12.983	0.80083
												12.991	0.84989											12.991	0.70553											12.991	0.71008											12.991	0.80138
												12.999	0.85024											12.999	0.7061											12.999	0.71084											12.999	0.80192
												13.007	0.8506											13.007	0.70667											13.007	0.7116											13.007	0.80246
												13.015	0.85095											13.015	0.70724											13.015	0.71235											13.015	0.80299
												13.023	0.8513											13.023	0.70781											13.023	0.7131											13.023	0.80353
												13.031	0.85165											13.031	0.70838											13.031	0.71385											13.031	0.80406
												13.039	0.852											13.039	0.70895											13.039	0.7146											13.039	0.80459
												13.0471	0.85234											13.0471	0.70951											13.0471	0.71534											13.0471	0.80511
												13.0551	0.85269											13.0551	0.71008											13.0551	0.71608											13.0551	0.80564
												13.0631	0.85303											13.0631	0.71064											13.0631	0.71682											13.0631	0.80616
												13.0711	0.85337											13.0711	0.71121											13.0711	0.71756											13.0711	0.80668
												13.0791	0.85372											13.0791	0.71177											13.0791	0.71829											13.0791	0.8072
												13.0871	0.85406											13.0871	0.71233											13.0871	0.71902											13.0871	0.80772
												13.0951	0.85439											13.0951	0.71289											13.0951	0.71975											13.0951	0.80823
												13.1031	0.85473											13.1031	0.71345											13.1031	0.72047											13.1031	0.80874
												13.1111	0.85507											13.1111	0.71401											13.1111	0.72119											13.1111	0.80925
												13.1191	0.8554											13.1191	0.71457											13.1191	0.72191											13.1191	0.80976
												13.1271	0.85574											13.1271	0.71512											13.1271	0.72262											13.1271	0.81027
												13.1351	0.85607											13.1351	0.71568											13.1351	0.72334											13.1351	0.81077
												13.1431	0.8564											13.1431	0.71623											13.1431	0.72405											13.1431	0.81127
												13.1511	0.85673											13.1511	0.71679											13.1511	0.72475											13.1511	0.81177
												13.1592	0.85706											13.1592	0.71734											13.1592	0.72546											13.1592	0.81227
												13.1672	0.85739											13.1672	0.71789											13.1672	0.72616											13.1672	0.81277
												13.1752	0.85772											13.1752	0.71844											13.1752	0.72686											13.1752	0.81326
												13.1832	0.85804											13.1832	0.71899											13.1832	0.72756											13.1832	0.81375
												13.1912	0.85837											13.1912	0.71954											13.1912	0.72825											13.1912	0.81424
												13.1992	0.85869											13.1992	0.72008											13.1992	0.72894											13.1992	0.81473
												13.2072	0.85901											13.2072	0.72063											13.2072	0.72963											13.2072	0.81521
												13.2152	0.85933											13.2152	0.72117											13.2152	0.73032											13.2152	0.8157
												13.2232	0.85965											13.2232	0.72172											13.2232	0.731											13.2232	0.81618
												13.2312	0.85997											13.2312	0.72226											13.2312	0.73168											13.2312	0.81666
												13.2392	0.86029											13.2392	0.7228											13.2392	0.73236											13.2392	0.81714
												13.2472	0.8606											13.2472	0.72334											13.2472	0.73303											13.2472	0.81761
												13.2553	0.86092											13.2553	0.72388											13.2553	0.73371											13.2553	0.81809
												13.2633	0.86123											13.2633	0.72441											13.2633	0.73438											13.2633	0.81856
												13.2713	0.86154											13.2713	0.72495											13.2713	0.73504											13.2713	0.81903
												13.2793	0.86186											13.2793	0.72549											13.2793	0.73571											13.2793	0.8195
												13.2873	0.86217											13.2873	0.72602											13.2873	0.73637											13.2873	0.81996
												13.2953	0.86248											13.2953	0.72655											13.2953	0.73703											13.2953	0.82043
												13.3033	0.86278											13.3033	0.72709											13.3033	0.73769											13.3033	0.82089
												13.3113	0.86309											13.3113	0.72762											13.3113	0.73834											13.3113	0.82135
												13.3193	0.8634											13.3193	0.72815											13.3193	0.739											13.3193	0.82181
												13.3273	0.8637											13.3273	0.72867											13.3273	0.73965											13.3273	0.82226
												13.3353	0.864											13.3353	0.7292											13.3353	0.74029											13.3353	0.82272
												13.3433	0.86431											13.3433	0.72973											13.3433	0.74094											13.3433	0.82317
												13.3514	0.86461											13.3514	0.73025											13.3514	0.74158											13.3514	0.82362
												13.3594	0.86491											13.3594	0.73078											13.3594	0.74222											13.3594	0.82407
												13.3674	0.86521											13.3674	0.7313											13.3674	0.74286											13.3674	0.82452
												13.3754	0.86551											13.3754	0.73182											13.3754	0.74349											13.3754	0.82497
												13.3834	0.8658											13.3834	0.73234											13.3834	0.74413											13.3834	0.82541
												13.3914	0.8661											13.3914	0.73286											13.3914	0.74476											13.3914	0.82585
												13.3994	0.8664											13.3994	0.73338											13.3994	0.74538											13.3994	0.82629
												13.4074	0.86669											13.4074	0.73389											13.4074	0.74601											13.4074	0.82673
												13.4154	0.86698											13.4154	0.73441											13.4154	0.74663											13.4154	0.82717
												13.4234	0.86727											13.4234	0.73492											13.4234	0.74725											13.4234	0.8276
												13.4314	0.86757											13.4314	0.73544											13.4314	0.74787											13.4314	0.82804
												13.4394	0.86786											13.4394	0.73595											13.4394	0.74849											13.4394	0.82847
												13.4474	0.86814											13.4474	0.73646											13.4474	0.7491											13.4474	0.8289
												13.4555	0.86843											13.4555	0.73697											13.4555	0.74971											13.4555	0.82933
												13.4635	0.86872											13.4635	0.73748											13.4635	0.75032											13.4635	0.82975
												13.4715	0.86901											13.4715	0.73798											13.4715	0.75093											13.4715	0.83018
												13.4795	0.86929											13.4795	0.73849											13.4795	0.75153											13.4795	0.8306
												13.4875	0.86957											13.4875	0.73899											13.4875	0.75213											13.4875	0.83102
												13.4955	0.86986											13.4955	0.7395											13.4955	0.75273											13.4955	0.83144
												13.5035	0.87014											13.5035	0.74											13.5035	0.75333											13.5035	0.83186
												13.5115	0.87042											13.5115	0.7405											13.5115	0.75392											13.5115	0.83228
												13.5195	0.8707											13.5195	0.741											13.5195	0.75452											13.5195	0.83269
												13.5275	0.87098											13.5275	0.7415											13.5275	0.75511											13.5275	0.8331
												13.5355	0.87126											13.5355	0.742											13.5355	0.7557											13.5355	0.83352
												13.5435	0.87153											13.5435	0.74249											13.5435	0.75628											13.5435	0.83392
												13.5516	0.87181											13.5516	0.74299											13.5516	0.75687											13.5516	0.83433
												13.5596	0.87208											13.5596	0.74348											13.5596	0.75745											13.5596	0.83474
												13.5676	0.87236											13.5676	0.74397											13.5676	0.75803											13.5676	0.83514
												13.5756	0.87263											13.5756	0.74447											13.5756	0.7586											13.5756	0.83555
												13.5836	0.8729											13.5836	0.74496											13.5836	0.75918											13.5836	0.83595
												13.5916	0.87317											13.5916	0.74544											13.5916	0.75975											13.5916	0.83635
												13.5996	0.87344											13.5996	0.74593											13.5996	0.76032											13.5996	0.83675
												13.6076	0.87371											13.6076	0.74642											13.6076	0.76089											13.6076	0.83715
												13.6156	0.87398											13.6156	0.74691											13.6156	0.76146											13.6156	0.83754
												13.6236	0.87425											13.6236	0.74739											13.6236	0.76202											13.6236	0.83793
												13.6316	0.87452											13.6316	0.74787											13.6316	0.76258											13.6316	0.83833
												13.6396	0.87478											13.6396	0.74835											13.6396	0.76315											13.6396	0.83872
												13.6477	0.87505											13.6477	0.74884											13.6477	0.7637											13.6477	0.83911
												13.6557	0.87531											13.6557	0.74931											13.6557	0.76426											13.6557	0.83949
												13.6637	0.87557											13.6637	0.74979											13.6637	0.76481											13.6637	0.83988
												13.6717	0.87584											13.6717	0.75027											13.6717	0.76536											13.6717	0.84027
												13.6797	0.8761											13.6797	0.75075											13.6797	0.76591											13.6797	0.84065
												13.6877	0.87636											13.6877	0.75122											13.6877	0.76646											13.6877	0.84103
												13.6957	0.87662											13.6957	0.75169											13.6957	0.76701											13.6957	0.84141
												13.7037	0.87687											13.7037	0.75217											13.7037	0.76755											13.7037	0.84179
												13.7117	0.87713											13.7117	0.75264											13.7117	0.76809											13.7117	0.84217
												13.7197	0.87739											13.7197	0.75311											13.7197	0.76863											13.7197	0.84254
												13.7277	0.87764											13.7277	0.75358											13.7277	0.76917											13.7277	0.84292
												13.7357	0.8779											13.7357	0.75404											13.7357	0.76971											13.7357	0.84329
												13.7437	0.87815											13.7437	0.75451											13.7437	0.77024											13.7437	0.84366
												13.7517	0.87841											13.7517	0.75498											13.7517	0.77077											13.7517	0.84403
												13.7598	0.87866											13.7598	0.75544											13.7598	0.7713											13.7598	0.8444
												13.7678	0.87891											13.7678	0.7559											13.7678	0.77183											13.7678	0.84477
												13.7758	0.87916											13.7758	0.75636											13.7758	0.77235											13.7758	0.84513
												13.7838	0.87941											13.7838	0.75683											13.7838	0.77288											13.7838	0.8455
												13.7918	0.87966											13.7918	0.75728											13.7918	0.7734											13.7918	0.84586
												13.7998	0.87991											13.7998	0.75774											13.7998	0.77392											13.7998	0.84622
												13.8078	0.88015											13.8078	0.7582											13.8078	0.77444											13.8078	0.84658
												13.8158	0.8804											13.8158	0.75866											13.8158	0.77495											13.8158	0.84694
												13.8238	0.88065											13.8238	0.75911											13.8238	0.77547											13.8238	0.8473
												13.8318	0.88089											13.8318	0.75956											13.8318	0.77598											13.8318	0.84766
												13.8398	0.88114											13.8398	0.76002											13.8398	0.77649											13.8398	0.84801
												13.8478	0.88138											13.8478	0.76047											13.8478	0.777											13.8478	0.84836
												13.8559	0.88162											13.8559	0.76092											13.8559	0.77751											13.8559	0.84872
												13.8639	0.88186											13.8639	0.76137											13.8639	0.77801											13.8639	0.84907
												13.8719	0.8821											13.8719	0.76181											13.8719	0.77851											13.8719	0.84942
												13.8799	0.88234											13.8799	0.76226											13.8799	0.77901											13.8799	0.84976
												13.8879	0.88258											13.8879	0.76271											13.8879	0.77951											13.8879	0.85011
												13.8959	0.88282											13.8959	0.76315											13.8959	0.78001											13.8959	0.85046
												13.9039	0.88306											13.9039	0.76359											13.9039	0.78051											13.9039	0.8508
												13.9119	0.88329											13.9119	0.76404											13.9119	0.781											13.9119	0.85114
												13.9199	0.88353											13.9199	0.76448											13.9199	0.78149											13.9199	0.85149
												13.9279	0.88377											13.9279	0.76492											13.9279	0.78198											13.9279	0.85183
												13.9359	0.884											13.9359	0.76536											13.9359	0.78247											13.9359	0.85216
												13.9439	0.88423											13.9439	0.76579											13.9439	0.78296											13.9439	0.8525
												13.952	0.88447											13.952	0.76623											13.952	0.78344											13.952	0.85284
												13.96	0.8847											13.96	0.76666											13.96	0.78393											13.96	0.85317
												13.968	0.88493											13.968	0.7671											13.968	0.78441											13.968	0.85351
												13.976	0.88516											13.976	0.76753											13.976	0.78489											13.976	0.85384
												13.984	0.88539											13.984	0.76796											13.984	0.78537											13.984	0.85417
												13.992	0.88562											13.992	0.76839											13.992	0.78584											13.992	0.8545
												14	0.88585											14	0.76882											14	0.78632											14	0.85483
[truncated: 36 more columns]

## Sheet: Figure 3b
Figure 3b
		Fe3C-700												Fe3C-675												Fe3C-650												Fe3C-625
		x	y	x	y	x	y	x	y	x	y	x	y	x	y	x	y	x	y	x	y	x	y	x	y	x	y	x	y	x	y	x	y	x	y	x	y	x	y	x	y	x	y	x	y	x	y	x	y
		6	0.35404	6.0352	0.39699	6.0352	0.54627	6.0352	0.58413	6.0352	0.58413	6	0.0877	6	0.45263	6	0.40744	6	0.53419	6	0.47911	6	0.39807	5	0.04709	6	0.3717	6	0.22581	6	0.41711	6	0.62067	6	0.6153	6	0.05643	6.0294	-0.04931	6.0294	-0.07672	6.0294	-0.02558	6.0294	-0.06847	6	-0.18575	6	0.01812
		6.05	0.35339	6.085	0.3972	6.085	0.54084	6.085	0.57714	6.085	0.57714	6.00801	0.08814	6.05	0.44805	6.05	0.39661	6.05	0.51719	6.05	0.46603	6.05	0.38681	5.00901	0.04732	6.05	0.37185	6.05	0.2274	6.05	0.41413	6.05	0.62056	6.05	0.61448	6.00801	0.05669	6.0853	-0.04659	6.0853	-0.06755	6.0853	-0.01859	6.0853	-0.06559	6.05	-0.18001	6.00898	0.01822
		6.1	0.3514	6.1349	0.39676	6.1349	0.53383	6.1349	0.57138	6.1349	0.57138	6.01602	0.08859	6.1	0.44325	6.1	0.39875	6.1	0.51264	6.1	0.46573	6.1	0.3886	5.01802	0.04754	6.1	0.3686	6.1	0.2272	6.1	0.40857	6.1	0.61365	6.1	0.60303	6.01602	0.05695	6.1412	-0.04381	6.1412	-0.05801	6.1412	-0.01097	6.1412	-0.06231	6.1	-0.17417	6.01796	0.01831
		6.15	0.34708	6.1848	0.39394	6.1848	0.52307	6.1848	0.56181	6.1848	0.56181	6.02402	0.08904	6.15	0.43494	6.15	0.3959	6.15	0.50389	6.15	0.45951	6.15	0.38547	5.02703	0.04776	6.15	0.36529	6.15	0.22759	6.15	0.40045	6.15	0.60859	6.15	0.59626	6.02402	0.05721	6.1971	-0.03979	6.1971	-0.04711	6.1971	-0.00254	6.1971	-0.05801	6.15	-0.16761	6.02694	0.01841
		6.2	0.34518	6.2346	0.39446	6.2346	0.51703	6.2346	0.55341	6.2346	0.55341	6.03203	0.0895	6.2	0.42633	6.2	0.38478	6.2	0.48888	6.2	0.44758	6.2	0.37578	5.03604	0.04799	6.2	0.36383	6.2	0.22883	6.2	0.39619	6.2	0.6044	6.2	0.59237	6.03203	0.05748	6.2529	-0.03539	6.2529	-0.03597	6.2529	0.00694	6.2529	-0.05302	6.2	-0.15907	6.03592	0.0185
		6.25	0.34079	6.2845	0.39217	6.2845	0.50783	6.2845	0.54717	6.2845	0.54717	6.04004	0.08995	6.25	0.41861	6.25	0.38726	6.25	0.48463	6.25	0.44681	6.25	0.37757	5.04505	0.04821	6.25	0.3593	6.25	0.22808	6.25	0.38919	6.25	0.5991	6.25	0.58222	6.04004	0.05775	6.3088	-0.02968	6.3088	-0.02325	6.3088	0.01696	6.3088	-0.04695	6.25	-0.15108	6.0449	0.0186
		6.3	0.33499	6.3343	0.38777	6.3343	0.49606	6.3343	0.53574	6.3343	0.53574	6.04805	0.09041	6.3	0.40734	6.3	0.37742	6.3	0.46923	6.3	0.43281	6.3	0.36663	5.05405	0.04844	6.3	0.35611	6.3	0.22803	6.3	0.38192	6.3	0.59433	6.3	0.57724	6.04805	0.05802	6.3647	-0.02329	6.3647	-0.00988	6.3647	0.02863	6.3647	-0.03989	6.3	-0.14142	6.05388	0.0187
		6.35	0.3312	6.3842	0.38427	6.3842	0.48671	6.3842	0.52572	6.3842	0.52572	6.05606	0.09088	6.35	0.39463	6.35	0.37072	6.35	0.45868	6.35	0.42383	6.35	0.36097	5.06306	0.04867	6.35	0.35141	6.35	0.22722	6.35	0.37439	6.35	0.58428	6.35	0.56362	6.05606	0.05829	6.4206	-0.01635	6.4206	0.00399	6.4206	0.03996	6.4206	-0.03238	6.35	-0.13091	6.06286	0.01879
		6.4	0.32125	6.434	0.38195	6.434	0.47705	6.434	0.51954	6.434	0.51954	6.06406	0.09134	6.4	0.38448	6.4	0.37145	6.4	0.45405	6.4	0.4214	6.4	0.36064	5.07207	0.0489	6.4	0.34534	6.4	0.22602	6.4	0.36502	6.4	0.57687	6.4	0.55407	6.06406	0.05856	6.4765	-0.00837	6.4765	0.01875	6.4765	0.05303	6.4765	-0.0238	6.4	-0.12027	6.07184	0.01889
		6.45	0.31281	6.4839	0.37975	6.4839	0.46824	6.4839	0.50832	6.4839	0.50832	6.07207	0.09181	6.45	0.37366	6.45	0.36046	6.45	0.43888	6.45	0.40691	6.45	0.34817	5.08108	0.04913	6.45	0.34102	6.45	0.22579	6.45	0.35709	6.45	0.57099	6.45	0.54825	6.07207	0.05883	6.5324	-0.000245124	6.5324	0.03333	6.5324	0.06563	6.5324	-0.01496	6.45	-0.10761	6.08082	0.01899
		6.5	0.30472	6.5337	0.37592	6.5337	0.45864	6.5337	0.50067	6.5337	0.50067	6.08008	0.09229	6.5	0.3622	6.5	0.36088	6.5	0.43533	6.5	0.4033	6.5	0.34812	5.09009	0.04937	6.5	0.33698	6.5	0.22615	6.5	0.34949	6.5	0.56412	6.5	0.53931	6.08008	0.05911	6.5882	0.00879	6.5882	0.04855	6.5882	0.0791	6.5882	-0.00536	6.5	-0.09521	6.0898	0.01909
		6.55	0.29237	6.5836	0.37338	6.5836	0.45113	6.5836	0.49422	6.5836	0.49422	6.08809	0.09276	6.55	0.35255	6.55	0.35493	6.55	0.42792	6.55	0.39619	6.55	0.34199	5.0991	0.0496	6.55	0.33297	6.55	0.22611	6.55	0.34258	6.55	0.56025	6.55	0.53557	6.08809	0.05939	6.6441	0.01828	6.6441	0.06365	6.6441	0.0926	6.6441	0.00498	6.55	-0.08127	6.09878	0.01919
		6.6	0.28315	6.6334	0.36882	6.6334	0.44249	6.6334	0.48257	6.6334	0.48257	6.0961	0.09324	6.6	0.34464	6.6	0.34408	6.6	0.41526	6.6	0.38337	6.6	0.33208	5.10811	0.04984	6.6	0.32634	6.6	0.22468	6.6	0.33318	6.6	0.55122	6.6	0.52305	6.0961	0.05967	6.7	0.02775	6.7	0.07823	6.7	0.10569	6.7	0.01513	6.6	-0.06662	6.10775	0.01929
		6.65	0.27255	6.6833	0.36516	6.6833	0.43351	6.6833	0.47434	6.6833	0.47434	6.1041	0.09372	6.65	0.33713	6.65	0.3446	6.65	0.41106	6.65	0.37825	6.65	0.33013	5.11712	0.05007	6.65	0.31956	6.65	0.22313	6.65	0.32319	6.65	0.54058	6.65	0.51392	6.1041	0.05995	6.7559	0.03772	6.7559	0.09242	6.7559	0.11878	6.7559	0.02585	6.65	-0.05149	6.11673	0.0194
		6.7	0.26221	6.7331	0.36604	6.7331	0.43024	6.7331	0.46973	6.7331	0.46973	6.11211	0.0942	6.7	0.32826	6.7	0.33309	6.7	0.39752	6.7	0.3652	6.7	0.31785	5.12613	0.05031	6.7	0.31216	6.7	0.22032	6.7	0.31312	6.7	0.53262	6.7	0.50589	6.11211	0.06023	6.8118	0.04739	6.8118	0.10495	6.8118	0.13055	6.8118	0.03617	6.7	-0.0349	6.12571	0.0195
		6.75	0.25411	6.783	0.36348	6.783	0.42351	6.783	0.4645	6.783	0.4645	6.12012	0.09469	6.75	0.32203	6.75	0.32771	6.75	0.38936	6.75	0.35684	6.75	0.31419	5.13514	0.05055	6.75	0.30481	6.75	0.21839	6.75	0.30242	6.75	0.52435	6.75	0.49685	6.12012	0.06051	6.8676	0.05728	6.8676	0.11647	6.8676	0.14174	6.8676	0.04672	6.75	-0.01835	6.13469	0.0196
		6.8	0.24551	6.8328	0.36002	6.8328	0.41628	6.8328	0.45654	6.8328	0.45654	6.12813	0.09518	6.8	0.31548	6.8	0.32768	6.8	0.38765	6.8	0.35321	6.8	0.31155	5.14414	0.05079	6.8	0.30214	6.8	0.21956	6.8	0.29713	6.8	0.51901	6.8	0.49438	6.12813	0.0608	6.9235	0.06696	6.9235	0.12566	6.9235	0.15096	6.9235	0.05704	6.8	-0.000929138	6.14367	0.01971
		6.85	0.23734	6.8827	0.35936	6.8827	0.41292	6.8827	0.45073	6.8827	0.45073	6.13614	0.09568	6.85	0.30683	6.85	0.31371	6.85	0.37378	6.85	0.33993	6.85	0.29973	5.15315	0.05103	6.85	0.29707	6.85	0.21868	6.85	0.28896	6.85	0.51145	6.85	0.4845	6.13614	0.06108	6.9794	0.07628	6.9794	0.1329	6.9794	0.15906	6.9794	0.0668	6.85	0.01675	6.15265	0.01981
		6.9	0.22777	6.9326	0.36089	6.9326	0.41049	6.9326	0.44781	6.9326	0.44781	6.14414	0.09617	6.9	0.30251	6.9	0.30591	6.9	0.36277	6.9	0.32868	6.9	0.29412	5.16216	0.05128	6.9	0.28958	6.9	0.21561	6.9	0.27875	6.9	0.49958	6.9	0.47751	6.14414	0.06137	7.0353	0.08548	7.0353	0.13705	7.0353	0.16475	7.0353	0.07631	6.9	0.03429	6.16163	0.01991
		6.95	0.22396	6.9824	0.36172	6.9824	0.40822	6.9824	0.44265	6.9824	0.44265	6.15215	0.09667	6.95	0.29903	6.95	0.29778	6.95	0.35419	6.95	0.31844	6.95	0.28599	5.17117	0.05152	6.95	0.28289	6.95	0.21219	6.95	0.27024	6.95	0.49042	6.95	0.47133	6.15215	0.06166	7.0912	0.09402	7.0912	0.13875	7.0912	0.16871	7.0912	0.08503	6.95	0.05196	6.17061	0.02002
		7	0.22104	7.0323	0.36252	7.0323	0.40514	7.0323	0.44161	7.0323	0.44161	6.16016	0.09718	7	0.29367	7	0.28587	7	0.34176	7	0.30582	7	0.27745	5.18018	0.05177	7	0.2756	7	0.2088	7	0.26039	7	0.48109	7	0.4644	6.16016	0.06195	7.1471	0.10218	7.1471	0.13789	7.1471	0.1699	7.1471	0.09309	7	0.06839	6.17959	0.02013
		7.05	0.21707	7.0821	0.3639	7.0821	0.40344	7.0821	0.4393	7.0821	0.4393	6.16817	0.09768	7.05	0.28998	7.05	0.28243	7.05	0.3352	7.05	0.29842	7.05	0.27361	5.18919	0.05202	7.05	0.2726	7.05	0.20874	7.05	0.256	7.05	0.47364	7.05	0.46283	6.16817	0.06225	7.2029	0.10929	7.2029	0.13474	7.2029	0.16951	7.2029	0.10014	7.05	0.08377	6.18857	0.02023
		7.1	0.21656	7.132	0.36404	7.132	0.40183	7.132	0.43402	7.132	0.43402	6.17618	0.09819	7.1	0.28793	7.1	0.27028	7.1	0.32469	7.1	0.28755	7.1	0.26488	5.1982	0.05227	7.1	0.27172	7.1	0.20988	7.1	0.25203	7.1	0.46783	7.1	0.45646	6.17618	0.06254	7.2588	0.11601	7.2588	0.13157	7.2588	0.16779	7.2588	0.10614	7.1	0.09722	6.19755	0.02034
		7.15	0.21079	7.1818	0.36574	7.1818	0.40088	7.1818	0.43434	7.1818	0.43434	6.18418	0.0987	7.15	0.28709	7.15	0.25565	7.15	0.31004	7.15	0.27307	7.15	0.25492	5.20721	0.05252	7.15	0.26923	7.15	0.20873	7.15	0.24685	7.15	0.45905	7.15	0.45171	6.18418	0.06284	7.3147	0.12104	7.3147	0.1268	7.3147	0.16471	7.3147	0.11047	7.15	0.10857	6.20653	0.02045
		7.2	0.20602	7.2317	0.36486	7.2317	0.39817	7.2317	0.43206	7.2317	0.43206	6.19219	0.09922	7.2	0.28596	7.2	0.24594	7.2	0.29903	7.2	0.2612	7.2	0.24627	5.21622	0.05277	7.2	0.26576	7.2	0.2069	7.2	0.24201	7.2	0.45165	7.2	0.44504	6.19219	0.06314	7.3706	0.1249	7.3706	0.12278	7.3706	0.16102	7.3706	0.11311	7.2	0.11701	6.21551	0.02056
		7.25	0.2058	7.2815	0.3619	7.2815	0.39294	7.2815	0.4269	7.2815	0.4269	6.2002	0.09974	7.25	0.28735	7.25	0.23262	7.25	0.28702	7.25	0.24857	7.25	0.23802	5.22523	0.05302	7.25	0.26394	7.25	0.20683	7.25	0.23622	7.25	0.44547	7.25	0.43993	6.2002	0.06344	7.4265	0.12698	7.4265	0.11832	7.4265	0.15636	7.4265	0.11383	7.25	0.12332	6.22449	0.02067
		7.3	0.20639	7.3314	0.36255	7.3314	0.39155	7.3314	0.42473	7.3314	0.42473	6.20821	0.10026	7.3	0.29046	7.3	0.22556	7.3	0.27848	7.3	0.23954	7.3	0.23379	5.23423	0.05328	7.3	0.26316	7.3	0.20751	7.3	0.23299	7.3	0.44013	7.3	0.43794	6.20821	0.06374	7.4824	0.12737	7.4824	0.11431	7.4824	0.15155	7.4824	0.11268	7.3	0.1271	6.23347	0.02078
		7.35	0.20861	7.3812	0.36196	7.3812	0.38954	7.3812	0.42266	7.3812	0.42266	6.21622	0.10079	7.35	0.29051	7.35	0.21605	7.35	0.27033	7.35	0.22954	7.35	0.22737	5.24324	0.05353	7.35	0.26276	7.35	0.20865	7.35	0.22998	7.35	0.43736	7.35	0.43155	6.21622	0.06405	7.5382	0.12617	7.5382	0.11063	7.5382	0.14619	7.5382	0.10972	7.35	0.12889	6.24245	0.02089
		7.4	0.20496	7.4311	0.35723	7.4311	0.38393	7.4311	0.41918	7.4311	0.41918	6.22422	0.10132	7.4	0.28848	7.4	0.20428	7.4	0.25909	7.4	0.21888	7.4	0.21952	5.25225	0.05379	7.4	0.26267	7.4	0.20925	7.4	0.22699	7.4	0.43344	7.4	0.42881	6.22422	0.06436	7.5941	0.12396	7.5941	0.10718	7.5941	0.14134	7.5941	0.10646	7.4	0.1301	6.25143	0.02101
		7.45	0.20204	7.4809	0.35331	7.4809	0.38049	7.4809	0.41558	7.4809	0.41558	6.23223	0.10185	7.45	0.28652	7.45	0.19747	7.45	0.25146	7.45	0.21203	7.45	0.21658	5.26126	0.05405	7.45	0.25879	7.45	0.20636	7.45	0.22198	7.45	0.42618	7.45	0.42048	6.23223	0.06466	7.65	0.12035	7.65	0.10349	7.65	0.13553	7.65	0.10152	7.45	0.12979	6.26041	0.02112
		7.5	0.20222	7.5308	0.3512	7.5308	0.37759	7.5308	0.41337	7.5308	0.41337	6.24024	0.10239	7.5	0.28589	7.5	0.18126	7.5	0.23899	7.5	0.19605	7.5	0.20683	5.27027	0.05431	7.5	0.25694	7.5	0.20525	7.5	0.21676	7.5	0.41991	7.5	0.41305	6.24024	0.06497	7.7059	0.11692	7.7059	0.10013	7.7059	0.13084	7.7059	0.09749	7.5	0.12973	6.26939	0.02123
		7.55	0.19874	7.5806	0.34952	7.5806	0.37505	7.5806	0.41191	7.5806	0.41191	6.24825	0.10293	7.55	0.28336	7.55	0.17411	7.55	0.23042	7.55	0.18688	7.55	0.19991	5.27928	0.05457	7.55	0.25704	7.55	0.20563	7.55	0.21387	7.55	0.41565	7.55	0.4121	6.24825	0.06529	7.7618	0.11346	7.7618	0.09677	7.7618	0.12558	7.7618	0.09314	7.55	0.12911	6.27837	0.02135
		7.6	0.20136	7.6305	0.34775	7.6305	0.37375	7.6305	0.41106	7.6305	0.41106	6.25626	0.10348	7.6	0.28088	7.6	0.16564	7.6	0.22202	7.6	0.17981	7.6	0.19569	5.28829	0.05484	7.6	0.25706	7.6	0.20677	7.6	0.21097	7.6	0.41377	7.6	0.40769	6.25626	0.0656	7.8176	0.11025	7.8176	0.09345	7.8176	0.12061	7.8176	0.08909	7.6	0.12825	6.28735	0.02147
		7.65	0.20524	7.6804	0.34383	7.6804	0.37096	7.6804	0.4092	7.6804	0.4092	6.26426	0.10402	7.65	0.28181	7.65	0.15049	7.65	0.20993	7.65	0.16558	7.65	0.18824	5.2973	0.0551	7.65	0.25773	7.65	0.20789	7.65	0.20842	7.65	0.41158	7.65	0.40561	6.26426	0.06591	7.8735	0.10803	7.8735	0.09099	7.8735	0.11633	7.8735	0.08606	7.65	0.12767	6.29633	0.02158
		7.7	0.2029	7.7302	0.34082	7.7302	0.36887	7.7302	0.4067	7.7302	0.4067	6.27227	0.10457	7.7	0.28089	7.7	0.15462	7.7	0.21196	7.7	0.16686	7.7	0.1911	5.30631	0.05537	7.7	0.25347	7.7	0.20422	7.7	0.20161	7.7	0.40424	7.7	0.3979	6.27227	0.06623	7.9294	0.10598	7.9294	0.0892	7.9294	0.11235	7.9294	0.08294	7.7	0.12675	6.30531	0.0217
		7.75	0.21053	7.7801	0.33851	7.7801	0.36608	7.7801	0.40502	7.7801	0.40502	6.28028	0.10513	7.75	0.27797	7.75	0.14271	7.75	0.20336	7.75	0.1587	7.75	0.18549	5.31532	0.05564	7.75	0.25151	7.75	0.20313	7.75	0.1958	7.75	0.39928	7.75	0.39072	6.28028	0.06655	7.9853	0.10596	7.9853	0.08915	7.9853	0.11031	7.9853	0.08231	7.75	0.1264	6.31429	0.02182
		7.8	0.21891	7.8299	0.33611	7.8299	0.36367	7.8299	0.40525	7.8299	0.40525	6.28829	0.10569	7.8	0.27879	7.8	0.12958	7.8	0.19132	7.8	0.14551	7.8	0.17827	5.32432	0.05591	7.8	0.25159	7.8	0.20273	7.8	0.19212	7.8	0.39589	7.8	0.38864	6.28829	0.06687	8.0412	0.10497	8.0412	0.08844	8.0412	0.10733	8.0412	0.08007	7.8	0.12528	6.32326	0.02194
		7.85	0.21813	7.8798	0.33812	7.8798	0.3666	7.8798	0.40749	7.8798	0.40749	6.2963	0.10625	7.85	0.27732	7.85	0.1308	7.85	0.19086	7.85	0.14398	7.85	0.17864	5.33333	0.05618	7.85	0.24988	7.85	0.20089	7.85	0.18457	7.85	0.39096	7.85	0.38262	6.2963	0.0672	8.0971	0.10592	8.0971	0.08959	8.0971	0.10641	8.0971	0.07992	7.85	0.1246	6.33224	0.02206
		7.9	0.2266	7.9296	0.33836	7.9296	0.36709	7.9296	0.40713	7.9296	0.40713	6.3043	0.10682	7.9	0.26954	7.9	0.12171	7.9	0.18373	7.9	0.1369	7.9	0.17587	5.34234	0.05645	7.9	0.25176	7.9	0.20237	7.9	0.18057	7.9	0.39103	7.9	0.38141	6.3043	0.06752	8.1529	0.10673	8.1529	0.0909	8.1529	0.1052	8.1529	0.07943	7.9	0.12422	6.34122	0.02218
		7.95	0.23377	7.9795	0.3365	7.9795	0.36634	7.9795	0.40801	7.9795	0.40801	6.31231	0.10739	7.95	0.26447	7.95	0.12241	7.95	0.1806	7.95	0.1327	7.95	0.17655	5.35135	0.05672	7.95	0.25121	7.95	0.20058	7.95	0.17628	7.95	0.3885	7.95	0.37825	6.31231	0.06785	8.2088	0.10853	8.2088	0.09377	8.2088	0.10542	8.2088	0.08011	7.95	0.1234	6.3502	0.0223
		8	0.23692	8.0293	0.33777	8.0293	0.36755	8.0293	0.40958	8.0293	0.40958	6.32032	0.10796	8	0.25787	8	0.12087	8	0.17947	8	0.1315	8	0.1769	5.36036	0.057	8	0.24774	8	0.19761	8	0.16715	8	0.38221	8	0.37095	6.32032	0.06818	8.2647	0.11088	8.2647	0.09746	8.2647	0.10696	8.2647	0.08137	8	0.12342	6.35918	0.02242
		8.05	0.25253	8.0792	0.33997	8.0792	0.367	8.0792	0.4079	8.0792	0.4079	6.32833	0.10854	8.05	0.24825	8.05	0.12016	8.05	0.17926	8.05	0.13379	8.05	0.18357	5.36937	0.05728	8.05	0.24685	8.05	0.19636	8.05	0.15997	8.05	0.37936	8.05	0.36934	6.32833	0.06851	8.3206	0.11341	8.3206	0.10198	8.3206	0.10917	8.3206	0.08267	8.05	0.12294	6.36816	0.02254
		8.1	0.26362	8.129	0.3438	8.129	0.36928	8.129	0.41129	8.129	0.41129	6.33634	0.10912	8.1	0.24019	8.1	0.12774	8.1	0.18165	8.1	0.13592	8.1	0.18843	5.37838	0.05756	8.1	0.2475	8.1	0.19615	8.1	0.15456	8.1	0.37743	8.1	0.36797	6.33634	0.06884	8.3765	0.11666	8.3765	0.10688	8.3765	0.11282	8.3765	0.08489	8.1	0.12288	6.37714	0.02267
		8.15	0.27262	8.1789	0.3513	8.1789	0.37536	8.1789	0.41407	8.1789	0.41407	6.34434	0.1097	8.15	0.22943	8.15	0.12204	8.15	0.17391	8.15	0.12887	8.15	0.18464	5.38739	0.05784	8.15	0.24611	8.15	0.19498	8.15	0.14663	8.15	0.3754	8.15	0.36447	6.34434	0.06918	8.4324	0.11983	8.4324	0.11296	8.4324	0.11668	8.4324	0.08729	8.15	0.12342	6.38612	0.02279
		8.2	0.28468	8.2287	0.3582	8.2287	0.38197	8.2287	0.41817	8.2287	0.41817	6.35235	0.11029	8.2	0.22147	8.2	0.12898	8.2	0.17176	8.2	0.12977	8.2	0.19128	5.3964	0.05812	8.2	0.24548	8.2	0.19351	8.2	0.13963	8.2	0.37312	8.2	0.36185	6.35235	0.06952	8.4882	0.12444	8.4882	0.12043	8.4882	0.1227	8.4882	0.09112	8.2	0.12438	6.3951	0.02292
		8.25	0.2925	8.2786	0.3628	8.2786	0.38721	8.2786	0.42217	8.2786	0.42217	6.36036	0.11088	8.25	0.21431	8.25	0.14672	8.25	0.1836	8.25	0.1415	8.25	0.20497	5.40541	0.05841	8.25	0.24659	8.25	0.19462	8.25	0.1341	8.25	0.36926	8.25	0.35718	6.36036	0.06986	8.5441	0.12885	8.5441	0.12854	8.5441	0.12908	8.5441	0.09489	8.25	0.12576	6.40408	0.02304
		8.3	0.30482	8.3284	0.37023	8.3284	0.39247	8.3284	0.42299	8.3284	0.42299	6.36837	0.11148	8.3	0.20361	8.3	0.16123	8.3	0.19426	8.3	0.15506	8.3	0.22127	5.41441	0.05869	8.3	0.24451	8.3	0.19322	8.3	0.12414	8.3	0.36624	8.3	0.35212	6.36837	0.0702	8.6	0.13342	8.6	0.1379	8.6	0.13719	8.6	0.0985	8.3	0.12828	6.41306	0.02317
		8.35	0.32316	8.3783	0.38068	8.3783	0.4013	8.3783	0.43232	8.3783	0.43232	6.37638	0.11208	8.35	0.19965	8.35	0.18712	8.35	0.20474	8.35	0.16964	8.35	0.23837	5.42342	0.05898	8.35	0.2445	8.35	0.19373	8.35	0.11478	8.35	0.3647	8.35	0.35232	6.37638	0.07054	8.6559	0.1391	8.6559	0.14873	8.6559	0.14665	8.6559	0.10268	8.35	0.13071	6.42204	0.0233
		8.4	0.34118	8.4282	0.3932	8.4282	0.41501	8.4282	0.43876	8.4282	0.43876	6.38438	0.11269	8.4	0.20058	8.4	0.20639	8.4	0.21613	8.4	0.18147	8.4	0.25054	5.43243	0.05927	8.4	0.24675	8.4	0.19646	8.4	0.10994	8.4	0.36567	8.4	0.35311	6.38438	0.07089	8.7118	0.14484	8.7118	0.16077	8.7118	0.15683	8.7118	0.10712	8.4	0.13439	6.43102	0.02343
		8.45	0.35982	8.478	0.40862	8.478	0.43128	8.478	0.44605	8.478	0.44605	6.39239	0.11329	8.45	0.20252	8.45	0.23248	8.45	0.23659	8.45	0.2075	8.45	0.27614	5.44144	0.05956	8.45	0.24732	8.45	0.19613	8.45	0.10215	8.45	0.36804	8.45	0.35261	6.39239	0.07124	8.7676	0.15184	8.7676	0.17567	8.7676	0.17021	8.7676	0.11114	8.45	0.13981	6.44	0.02356
		8.5	0.37797	8.5279	0.42501	8.5279	0.44977	8.5279	0.46173	8.5279	0.46173	6.4004	0.11391	8.5	0.20835	8.5	0.2704	8.5	0.26076	8.5	0.23695	8.5	0.30569	5.45045	0.05985	8.5	0.24996	8.5	0.19859	8.5	0.09237	8.5	0.36944	8.5	0.35348	6.4004	0.07159	8.8235	0.16199	8.8235	0.19486	8.8235	0.1862	8.8235	0.1195	8.5	0.14415	6.44898	0.02369
		8.55	0.39562	8.5777	0.44102	8.5777	0.46928	8.5777	0.47052	8.5777	0.47052	6.40841	0.11452	8.55	0.21986	8.55	0.30294	8.55	0.28711	8.55	0.26517	8.55	0.33659	5.45946	0.06015	8.55	0.25631	8.55	0.20525	8.55	0.08639	8.55	0.37442	8.55	0.35709	6.40841	0.07194	8.8794	0.17155	8.8794	0.21661	8.8794	0.20664	8.8794	0.12618	8.55	0.15042	6.45796	0.02382
		8.6	0.41826	8.6276	0.46012	8.6276	0.49349	8.6276	0.48633	8.6276	0.48633	6.41642	0.11515	8.6	0.23689	8.6	0.34388	8.6	0.32536	8.6	0.31192	8.6	0.38129	5.46847	0.06044	8.6	0.26481	8.6	0.21356	8.6	0.08285	8.6	0.38261	8.6	0.36554	6.41642	0.07229	8.9353	0.18547	8.9353	0.24456	8.9353	0.23115	8.9353	0.1369	8.6	0.15689	6.46694	0.02396
		8.65	0.44548	8.6774	0.4837	8.6774	0.52312	8.6774	0.50857	8.6774	0.50857	6.42442	0.11577	8.65	0.2559	8.65	0.38671	8.65	0.35994	8.65	0.35411	8.65	0.42222	5.47748	0.06074	8.65	0.27651	8.65	0.22613	8.65	0.07962	8.65	0.39382	8.65	0.37743	6.42442	0.07265	8.9912	0.20056	8.9912	0.27492	8.9912	0.25962	8.9912	0.14788	8.65	0.16312	6.47592	0.02409
		8.7	0.47162	8.7273	0.50599	8.7273	0.55143	8.7273	0.52828	8.7273	0.52828	6.43243	0.1164	8.7	0.27994	8.7	0.42606	8.7	0.39446	8.7	0.39454	8.7	0.46459	5.48649	0.06104	8.7	0.29573	8.7	0.2455	8.7	0.08578	8.7	0.41358	8.7	0.39388	6.43243	0.07301	9.0471	0.21906	9.0471	0.30955	9.0471	0.29096	9.0471	0.16082	8.7	0.17101	6.4849	0.02423
		8.75	0.49688	8.7771	0.52645	8.7771	0.58023	8.7771	0.55198	8.7771	0.55198	6.44044	0.11703	8.75	0.31441	8.75	0.47447	8.75	0.44111	8.75	0.4499	8.75	0.5159	5.4955	0.06134	8.75	0.31218	8.75	0.26127	8.75	0.0913	8.75	0.43216	8.75	0.41093	6.44044	0.07337	9.1029	0.23821	9.1029	0.34545	9.1029	0.32515	9.1029	0.174	8.75	0.17745	6.49388	0.02436
		8.8	0.51905	8.827	0.54978	8.827	0.61292	8.827	0.57764	8.827	0.57764	6.44845	0.11767	8.8	0.3532	8.8	0.51778	8.8	0.48301	8.8	0.5001	8.8	0.56411	5.5045	0.06164	8.8	0.32925	8.8	0.27844	8.8	0.09445	8.8	0.44988	8.8	0.42678	6.44845	0.07373	9.1588	0.25983	9.1588	0.385	9.1588	0.36178	9.1588	0.18792	8.8	0.18425	6.50286	0.0245
		8.85	0.54724	8.8768	0.57813	8.8768	0.65059	8.8768	0.61143	8.8768	0.61143	6.45646	0.11832	8.85	0.39231	8.85	0.56629	8.85	0.53087	8.85	0.55753	8.85	0.62188	5.51351	0.06195	8.85	0.35916	8.85	0.30726	8.85	0.11116	8.85	0.47904	8.85	0.4532	6.45646	0.0741	9.2147	0.28391	9.2147	0.42593	9.2147	0.40018	9.2147	0.20412	8.85	0.19069	6.51184	0.02464
		8.9	0.57768	8.9267	0.60599	8.9267	0.68984	8.9267	0.64657	8.9267	0.64657	6.46446	0.11896	8.9	0.43876	8.9	0.61908	8.9	0.58402	8.9	0.62168	8.9	0.67993	5.52252	0.06225	8.9	0.38858	8.9	0.33483	8.9	0.12992	8.9	0.51106	8.9	0.4849	6.46446	0.07447	9.2706	0.30801	9.2706	0.46734	9.2706	0.43995	9.2706	0.21925	8.9	0.19657	6.52082	0.02478
		8.95	0.60534	8.9765	0.63254	8.9765	0.7286	8.9765	0.68346	8.9765	0.68346	6.47247	0.11961	8.95	0.48988	8.95	0.66032	8.95	0.62952	8.95	0.67697	8.95	0.73153	5.53153	0.06256	8.95	0.42097	8.95	0.36576	8.95	0.15147	8.95	0.54375	8.95	0.51602	6.47247	0.07484	9.3265	0.33555	9.3265	0.51	9.3265	0.48012	9.3265	0.23693	8.95	0.20356	6.5298	0.02492
		9	0.63656	9.0264	0.66013	9.0264	0.76929	9.0264	0.72361	9.0264	0.72361	6.48048	0.12027	9	0.53955	9	0.71113	9	0.68245	9	0.74216	9	0.79263	5.54054	0.06287	9	0.46566	9	0.40826	9	0.18603	9	0.587	9	0.55545	6.48048	0.07521	9.3824	0.36244	9.3824	0.55071	9.3824	0.51987	9.3824	0.25342	9	0.20884	6.53877	0.02506
		9.05	0.6646	9.0762	0.68586	9.0762	0.80995	9.0762	0.76247	9.0762	0.76247	6.48849	0.12093	9.05	0.59112	9.05	0.75478	9.05	0.7289	9.05	0.80149	9.05	0.84558	5.54955	0.06319	9.05	0.50965	9.05	0.44915	9.05	0.22222	9.05	0.63292	9.05	0.59686	6.48849	0.07559	9.4382	0.39128	9.4382	0.59179	9.4382	0.55877	9.4382	0.27134	9.05	0.21646	6.54775	0.0252
		9.1	0.69737	9.1261	0.7125	9.1261	0.84973	9.1261	0.80683	9.1261	0.80683	6.4965	0.12159	9.1	0.64458	9.1	0.79286	9.1	0.77408	9.1	0.85757	9.1	0.89779	5.55856	0.0635	9.1	0.55584	9.1	0.49128	9.1	0.2635	9.1	0.67658	9.1	0.63908	6.4965	0.07596	9.4941	0.41969	9.4941	0.63042	9.4941	0.59636	9.4941	0.28818	9.1	0.22301	6.55673	0.02534
		9.15	0.72894	9.176	0.73608	9.176	0.88556	9.176	0.84512	9.176	0.84512	6.5045	0.12226	9.15	0.69838	9.15	0.84066	9.15	0.82657	9.15	0.92227	9.15	0.95653	5.56757	0.06382	9.15	0.60744	9.15	0.53741	9.15	0.3105	9.15	0.72727	9.15	0.68955	6.5045	0.07634	9.55	0.45092	9.55	0.66827	9.55	0.63194	9.55	0.30669	9.15	0.23116	6.56571	0.02549
		9.2	0.75391	9.2258	0.75733	9.2258	0.92192	9.2258	0.88281	9.2258	0.88281	6.51251	0.12294	9.2	0.75245	9.2	0.87567	9.2	0.86975	9.2	0.97626	9.2	1.00397	5.57658	0.06413	9.2	0.65919	9.2	0.58293	9.2	0.36081	9.2	0.78211	9.2	0.74236	6.51251	0.07673	9.6059	0.48274	9.6059	0.70471	9.6059	0.66798	9.6059	0.32543	9.2	0.24288	6.57469	0.02563
		9.25	0.78293	9.2757	0.7798	9.2757	0.95953	9.2757	0.92617	9.2757	0.92617	6.52052	0.12362	9.25	0.80682	9.25	0.91138	9.25	0.91468	9.25	1.03137	9.25	1.05355	5.58559	0.06445	9.25	0.71605	9.25	0.63275	9.25	0.4208	9.25	0.83684	9.25	0.79573	6.52052	0.07711	9.6618	0.51469	9.6618	0.7387	9.6618	0.69995	9.6618	0.34412	9.25	0.25351	6.58367	0.02578
		9.3	0.8073	9.3255	0.79671	9.3255	0.99019	9.3255	0.96162	9.3255	0.96162	6.52853	0.1243	9.3	0.86314	9.3	0.94714	9.3	0.95944	9.3	1.08712	9.3	1.10177	5.59459	0.06477	9.3	0.77156	9.3	0.6809	9.3	0.47746	9.3	0.89173	9.3	0.84818	6.52853	0.0775	9.7176	0.54806	9.7176	0.77102	9.7176	0.73165	9.7176	0.36309	9.3	0.27177	6.59265	0.02592
		9.35	0.83242	9.3754	0.81338	9.3754	1.02071	9.3754	0.99868	9.3754	0.99868	6.53654	0.12499	9.35	0.92013	9.35	0.97253	9.35	0.9958	9.35	1.13346	9.35	1.142	5.6036	0.0651	9.35	0.82876	9.35	0.7306	9.35	0.53762	9.35	0.94872	9.35	0.90415	6.53654	0.07789	9.7735	0.58019	9.7735	0.79971	9.7735	0.75907	9.7735	0.38135	9.35	0.28774	6.60163	0.02607
		9.4	0.85826	9.4252	0.82896	9.4252	1.05056	9.4252	1.03708	9.4252	1.03708	6.54454	0.12568	9.4	0.97493	9.4	1.00212	9.4	1.03453	9.4	1.18152	9.4	1.18408	5.61261	0.06542	9.4	0.89071	9.4	0.78352	9.4	0.60749	9.4	1.00818	9.4	0.96313	6.54454	0.07828	9.8294	0.61465	9.8294	0.82723	9.8294	0.78589	9.8294	0.40061	9.4	0.30737	6.61061	0.02622
		9.45	0.88012	9.4751	0.8381	9.4751	1.07334	9.4751	1.0671	9.4751	1.0671	6.55255	0.12638	9.45	1.03037	9.45	1.02935	9.45	1.07452	9.45	1.22953	9.45	1.22439	5.62162	0.06575	9.45	0.94673	9.45	0.82995	9.45	0.66953	9.45	1.06774	9.45	1.02151	6.55255	0.07867	9.8853	0.64837	9.8853	0.8526	9.8853	0.80998	9.8853	0.41973	9.45	0.33253	6.61959	0.02637
		9.5	0.89952	9.5249	0.84736	9.5249	1.09583	9.5249	1.09571	9.5249	1.09571	6.56056	0.12708	9.5	1.08439	9.5	1.05221	9.5	1.10968	9.5	1.27328	9.5	1.25999	5.63063	0.06608	9.5	1.00577	9.5	0.87877	9.5	0.73856	9.5	1.12736	9.5	1.08104	6.56056	0.07907	9.9412	0.68177	9.9412	0.87627	9.9412	0.83306	9.9412	0.43852	9.5	0.35514	6.62857	0.02652
		9.55	0.91514	9.5748	0.85258	9.5748	1.11542	9.5748	1.12278	9.5748	1.12278	6.56857	0.12779	9.55	1.13437	9.55	1.07514	9.55	1.14294	9.55	1.31474	9.55	1.29335	5.63964	0.06641	9.55	1.06267	9.55	0.92337	9.55	0.80922	9.55	1.18232	9.55	1.13478	6.56857	0.07947	9.9971	0.71383	9.9971	0.89757	9.9971	0.85375	9.9971	0.45574	9.55	0.38387	6.63755	0.02668
		9.6	0.92854	9.6246	0.85254	9.6246	1.1284	9.6246	1.14627	9.6246	1.14627	6.57658	0.1285	9.6	1.18161	9.6	1.08732	9.6	1.17066	9.6	1.34859	9.6	1.31921	5.64865	0.06675	9.6	1.11304	9.6	0.96165	9.6	0.8701	9.6	1.23425	9.6	1.18668	6.57658	0.07987	10.0529	0.74651	10.0529	0.91707	10.0529	0.87225	10.0529	0.4733	9.6	0.40816	6.64653	0.02683
		9.65	0.93993	9.6745	0.85021	9.6745	1.13774	9.6745	1.16318	9.6745	1.16318	6.58458	0.12922	9.65	1.22467	9.65	1.10096	9.65	1.19597	9.65	1.38046	9.65	1.34312	5.65766	0.06708	9.65	1.16472	9.65	1.00197	9.65	0.93589	9.65	1.28593	9.65	1.23872	6.58458	0.08028	10.1088	0.77584	10.1088	0.93274	10.1088	0.88819	10.1088	0.48786	9.65	0.43714	6.65551	0.02699
		9.7	0.95204	9.7243	0.84191	9.7243	1.14078	9.7243	1.17488	9.7243	1.17488	6.59259	0.12994	9.7	1.26209	9.7	1.11108	9.7	1.21825	9.7	1.40739	9.7	1.3634	5.66667	0.06742	9.7	1.21277	9.7	1.03791	9.7	0.99941	9.7	1.33425	9.7	1.28745	6.59259	0.08069	10.1647	0.80473	10.1647	0.94715	10.1647	0.90159	10.1647	0.50244	9.7	0.46484	6.66449	0.02714
		9.75	0.96181	9.7742	0.8345	9.7742	1.14298	9.7742	1.1881	9.7742	1.1881	6.6006	0.13067	9.75	1.29449	9.75	1.11418	9.75	1.23707	9.75	1.42998	9.75	1.37909	5.67568	0.06776	9.75	1.25849	9.75	1.07239	9.75	1.06199	9.75	1.37818	9.75	1.33219	6.6006	0.0811	10.2206	0.82959	10.2206	0.95721	10.2206	0.91171	10.2206	0.51406	9.75	0.48856	6.67347	0.0273
		9.8	0.96373	9.824	0.82339	9.824	1.14054	9.824	1.19638	9.824	1.19638	6.60861	0.1314	9.8	1.32122	9.8	1.11962	9.8	1.25403	9.8	1.45074	9.8	1.39211	5.68468	0.0681	9.8	1.29844	9.8	1.10021	9.8	1.1205	9.8	1.41905	9.8	1.37082	6.60861	0.08151	10.2765	0.8519	10.2765	0.96404	10.2765	0.91794	10.2765	0.52385	9.8	0.51557	6.68245	0.02746
		9.85	0.962	9.8739	0.80444	9.8739	1.13015	9.8739	1.19699	9.8739	1.19699	6.61662	0.13213	9.85	1.34457	9.85	1.1165	9.85	1.26492	9.85	1.46287	9.85	1.39798	5.69369	0.06844	9.85	1.33217	9.85	1.12078	9.85	1.17111	9.85	1.45569	9.85	1.40791	6.61662	0.08192	10.3324	0.87055	10.3324	0.96709	10.3324	0.9214	10.3324	0.53083	9.85	0.53722	6.69143	0.02762
		9.9	0.95627	9.9238	0.7862	9.9238	1.12012	9.9238	1.19662	9.9238	1.19662	6.62462	0.13288	9.9	1.36342	9.9	1.11097	9.9	1.27232	9.9	1.47252	9.9	1.40145	5.7027	0.06879	9.9	1.36136	9.9	1.13818	9.9	1.2221	9.9	1.48393	9.9	1.43938	6.62462	0.08234	10.3882	0.88593	10.3882	0.96601	10.3882	0.9204	10.3882	0.53567	9.9	0.5586	6.70041	0.02778
		9.95	0.95473	9.9736	0.76699	9.9736	1.1061	9.9736	1.1932	9.9736	1.1932	6.63263	0.13362	9.95	1.37429	9.95	1.10124	9.95	1.27398	9.95	1.47309	9.95	1.39699	5.71171	0.06914	9.95	1.38577	9.95	1.1506	9.95	1.26569	9.95	1.51212	9.95	1.46698	6.63263	0.08276	10.4441	0.8977	10.4441	0.96178	10.4441	0.91673	10.4441	0.53779	9.95	0.57802	6.70939	0.02794
		10	0.95358	10.0235	0.74455	10.0235	1.08657	10.0235	1.18444	10.0235	1.18444	6.64064	0.13438	10	1.38314	10	1.0872	10	1.27446	10	1.46975	10	1.38943	5.72072	0.06949	10	1.40976	10	1.16339	10	1.30866	10	1.53671	10	1.49311	6.64064	0.08319	10.5	0.90575	10.5	0.95386	10.5	0.90891	10.5	0.53858	10	0.59526	6.71837	0.0281
		10.05	0.93874	10.0733	0.72054	10.0733	1.0665	10.0733	1.17522	10.0733	1.17522	6.64865	0.13514	10.05	1.38921	10.05	1.0758	10.05	1.27459	10.05	1.46968	10.05	1.38253	5.72973	0.06984	10.05	1.42677	10.05	1.16931	10.05	1.34904	10.05	1.55509	10.05	1.51236	6.64865	0.08361	10.5559	0.91174	10.5559	0.94353	10.5559	0.899	10.5559	0.53741	10.05	0.61023	6.72735	0.02827
		10.1	0.92779	10.1232	0.69533	10.1232	1.04316	10.1232	1.16349	10.1232	1.16349	6.65666	0.1359	10.1	1.38839	10.1	1.05446	10.1	1.26567	10.1	1.45684	10.1	1.36606	5.73874	0.0702	10.1	1.43941	10.1	1.17031	10.1	1.38015	10.1	1.57407	10.1	1.52953	6.65666	0.08404	10.6118	0.91336	10.6118	0.92909	10.6118	0.88545	10.6118	0.53424	10.1	0.62194	6.73633	0.02843
		10.15	0.91497	10.173	0.66739	10.173	1.01482	10.173	1.14446	10.173	1.14446	6.66466	0.13667	10.15	1.38217	10.15	1.03696	10.15	1.26048	10.15	1.44416	10.15	1.35167	5.74775	0.07055	10.15	1.44803	10.15	1.16805	10.15	1.40926	10.15	1.58199	10.15	1.54118	6.66466	0.08447	10.6676	0.91203	10.6676	0.91216	10.6676	0.86989	10.6676	0.52946	10.15	0.63356	6.74531	0.0286
		10.2	0.8972	10.2229	0.63938	10.2229	0.98546	10.2229	1.12595	10.2229	1.12595	6.67267	0.13744	10.2	1.37036	10.2	1.01988	10.2	1.25301	10.2	1.43118	10.2	1.33297	5.75676	0.07091	10.2	1.44848	10.2	1.15816	10.2	1.43101	10.2	1.58583	10.2	1.54639	6.67267	0.08491	10.7235	0.90644	10.7235	0.89102	10.7235	0.85001	10.7235	0.52243	10.2	0.6428	6.75428	0.02877
		10.25	0.88146	10.2727	0.60662	10.2727	0.94806	10.2727	1.09872	10.2727	1.09872	6.68068	0.13822	10.25	1.3545	10.25	0.98296	10.25	1.22738	10.25	1.39708	10.25	1.29898	5.76577	0.07127	10.25	1.44582	10.25	1.14597	10.25	1.44832	10.25	1.58668	10.25	1.54858	6.68068	0.08535	10.7794	0.89821	10.7794	0.86683	10.7794	0.82817	10.7794	0.51427	10.25	0.65087	6.76326	0.02894
		10.3	0.85213	10.3226	0.57386	10.3226	0.91155	10.3226	1.07032	10.3226	1.07032	6.68869	0.13901	10.3	1.33265	10.3	0.95677	10.3	1.209	10.3	1.36742	10.3	1.26969	5.77477	0.07164	10.3	1.43904	10.3	1.13002	10.3	1.46078	10.3	1.58093	10.3	1.54674	6.68869	0.08579	10.8353	0.88508	10.8353	0.83729	10.8353	0.80107	10.8353	0.50225	10.3	0.65702	6.77224	0.02911
		10.35	0.82254	10.3724	0.54388	10.3724	0.87761	10.3724	1.04376	10.3724	1.04376	6.6967	0.1398	10.35	1.30164	10.35	0.934	10.35	1.19359	10.35	1.34303	10.35	1.23988	5.78378	0.072	10.35	1.42503	10.35	1.10785	10.35	1.46412	10.35	1.57517	10.35	1.53992	6.6967	0.08623	10.8912	0.87002	10.8912	0.80659	10.8912	0.77357	10.8912	0.49047	10.35	0.66206	6.78122	0.02928
		10.4	0.80023	10.4223	0.50624	10.4223	0.83237	10.4223	1.00705	10.4223	1.00705	6.7047	0.14059	10.4	1.26816	10.4	0.89922	10.4	1.16622	10.4	1.30515	10.4	1.20306	5.79279	0.07237	10.4	1.40446	10.4	1.08029	10.4	1.46282	10.4	1.55983	10.4	1.52699	6.7047	0.08668	10.9471	0.84875	10.9471	0.76969	10.9471	0.74084	10.9471	0.4741	10.4	0.66642	6.7902	0.02946
		10.45	0.77081	10.4721	0.47474	10.4721	0.79339	10.4721	0.97694	10.4721	0.97694	6.71271	0.1414	10.45	1.23401	10.45	0.87075	10.45	1.14267	10.45	1.26771	10.45	1.16556	5.8018	0.07274	10.45	1.3816	10.45	1.05075	10.45	1.4554	10.45	1.54076	10.45	1.51156	6.71271	0.08713	11.0029	0.82393	11.0029	0.73032	11.0029	0.70634	11.0029	0.45637	10.45	0.66776	6.79918	0.02963
		10.5	0.74197	10.522	0.44613	10.522	0.75572	10.522	0.94276	10.522	0.94276	6.72072	0.1422	10.5	1.19497	10.5	0.84222	10.5	1.12078	10.5	1.2347	10.5	1.13027	5.81081	0.07311	10.5	1.35471	10.5	1.01832	10.5	1.44335	10.5	1.51989	10.5	1.4911	6.72072	0.08758	11.0588	0.79405	11.0588	0.68538	11.0588	0.66758	11.0588	0.43473	10.5	0.66997	6.80816	0.02981
		10.55	0.71041	10.5718	0.41262	10.5718	0.71231	10.5718	0.90129	10.5718	0.90129	6.72873	0.14302	10.55	1.15788	10.55	0.81073	10.55	1.09102	10.55	1.1918	10.55	1.08878	5.81982	0.07349	10.55	1.32308	10.55	0.98129	10.55	1.42592	10.55	1.49327	10.55	1.46773	6.72873	0.08803	11.1147	0.7615	11.1147	0.6382	11.1147	0.62638	11.1147	0.41183	10.55	0.66962	6.81714	0.02999
		10.6	0.66874	10.6217	0.38152	10.6217	0.67283	10.6217	0.866	10.6217	0.866	6.73674	0.14384	10.6	1.12	10.6	0.77805	10.6	1.05874	10.6	1.14153	10.6	1.03872	5.82883	0.07386	10.6	1.28782	10.6	0.94219	10.6	1.40189	10.6	1.46475	10.6	1.4403	6.73674	0.08849	11.1706	0.72509	11.1706	0.58858	11.1706	0.58375	11.1706	0.38643	10.6	0.66757	6.82612	0.03016
		10.65	0.63317	10.6716	0.35124	10.6716	0.63271	10.6716	0.82621	10.6716	0.82621	6.74474	0.14466	10.65	1.07682	10.65	0.74921	10.65	1.03129	10.65	1.09963	10.65	0.99727	5.83784	0.07424	10.65	1.24393	10.65	0.89586	10.65	1.3711	10.65	1.42703	10.65	1.40298	6.74474	0.08895	11.2265	0.6864	11.2265	0.53693	11.2265	0.53796	11.2265	0.35999	10.65	0.66625	6.8351	0.03034
		10.7	0.60078	10.7214	0.32083	10.7214	0.59342	10.7214	0.78641	10.7214	0.78641	6.75275	0.14549	10.7	1.03749	10.7	0.72937	10.7	1.00951	10.7	1.0627	10.7	0.95997	5.84685	0.07463	10.7	1.20075	10.7	0.85039	10.7	1.336	10.7	1.38818	10.7	1.3666	6.75275	0.08942	11.2824	0.64406	11.2824	0.48401	11.2824	0.49247	11.2824	0.3307	10.7	0.66176	6.84408	0.03053
		10.75	0.57042	10.7713	0.28933	10.7713	0.55196	10.7713	0.74222	10.7713	0.74222	6.76076	0.14633	10.75	1.00168	10.75	0.70905	10.75	0.99078	10.75	1.02608	10.75	0.9224	5.85586	0.07501	10.75	1.1551	10.75	0.80414	10.75	1.29611	10.75	1.3488	10.75	1.32745	6.76076	0.08988	11.3382	0.59973	11.3382	0.42905	11.3382	0.44397	11.3382	0.29993	10.75	0.65673	6.85306	0.03071
		10.8	0.54014	10.8211	0.26651	10.8211	0.51721	10.8211	0.70251	10.8211	0.70251	6.76877	0.14717	10.8	0.96523	10.8	0.6878	10.8	0.96563	10.8	0.98728	10.8	0.88319	5.86486	0.0754	10.8	1.10431	10.8	0.75359	10.8	1.25142	10.8	1.30418	10.8	1.28548	6.76877	0.09035	11.3941	0.55425	11.3941	0.37515	11.3941	0.39712	11.3941	0.26819	10.8	0.65007	6.86204	0.03089
		10.85	0.50579	10.871	0.24871	10.871	0.49125	10.871	0.67146	10.871	0.67146	6.77678	0.14802	10.85	0.93364	10.85	0.66824	10.85	0.94253	10.85	0.94819	10.85	0.84332	5.87387	0.07579	10.85	1.05476	10.85	0.70455	10.85	1.20563	10.85	1.2593	10.85	1.24429	6.77678	0.09083	11.45	0.50889	11.45	0.32159	11.45	0.34953	11.45	0.23691	10.85	0.64045	6.87102	0.03108
		10.9	0.47467	10.9208	0.22686	10.9208	0.4623	10.9208	0.63268	10.9208	0.63268	6.78478	0.14887	10.9	0.90412	10.9	0.64201	10.9	0.9201	10.9	0.90971	10.9	0.80548	5.88288	0.07618	10.9	1.00095	10.9	0.65135	10.9	1.15675	10.9	1.21371	10.9	1.19844	6.78478	0.09131	11.5059	0.46355	11.5059	0.27164	11.5059	0.30542	11.5059	0.20647	10.9	0.63089	6.88	0.03127
		10.95	0.44294	10.9707	0.21243	10.9707	0.43838	10.9707	0.60185	10.9707	0.60185	6.79279	0.14974	10.95	0.87538	10.95	0.62734	10.95	0.90247	10.95	0.88072	10.95	0.77654	5.89189	0.07657	10.95	0.95175	10.95	0.60359	10.95	1.10603	10.95	1.16968	10.95	1.15894	6.79279	0.09179	11.5618	0.41957	11.5618	0.22469	11.5618	0.26291	11.5618	0.17644	10.95	0.61736	6.88898	0.03146
		11	0.41337	11.0205	0.19674	11.0205	0.41668	11.0205	0.57176	11.0205	0.57176	6.8008	0.1506	11	0.84822	11	0.61469	11	0.88672	11	0.84976	11	0.74834	5.9009	0.07697	11	0.90473	11	0.5605	11	1.05531	11	1.12317	11	1.11726	6.8008	0.09227	11.6176	0.37769	11.6176	0.18137	11.6176	0.22437	11.6176	0.15001	11	0.6016	6.89796	0.03165
		11.05	0.38842	11.0704	0.17952	11.0704	0.39387	11.0704	0.53767	11.0704	0.53767	6.80881	0.15148	11.05	0.8238	11.05	0.59061	11.05	0.86516	11.05	0.81637	11.05	0.71692	5.90991	0.07737	11.05	0.85644	11.05	0.51617	11.05	1.00594	11.05	1.08003	11.05	1.07579	6.80881	0.09276	11.6735	0.33461	11.6735	0.13906	11.6735	0.18702	11.6735	0.12026	11.05	0.58422	6.90694	0.03184
		11.1	0.36465	11.1202	0.17275	11.1202	0.37948	11.1202	0.51758	11.1202	0.51758	6.81682	0.15236	11.1	0.80674	11.1	0.57711	11.1	0.84895	11.1	0.79256	11.1	0.69145	5.91892	0.07777	11.1	0.81449	11.1	0.47857	11.1	0.96009	11.1	1.04058	11.1	1.04133	6.81682	0.09325	11.7294	0.2974	11.7294	0.10214	11.7294	0.15317	11.7294	0.0968	11.1	0.56325	6.91592	0.03203
		11.15	0.33963	11.1701	0.1661	11.1701	0.36638	11.1701	0.49754	11.1701	0.49754	6.82482	0.15324	11.15	0.7908	11.15	0.56256	11.15	0.82901	11.15	0.76009	11.15	0.66237	5.92793	0.07817	11.15	0.77083	11.15	0.44096	11.15	0.9128	11.15	0.99639	11.15	0.99891	6.82482	0.09374	11.7853	0.25952	11.7853	0.06524	11.7853	0.12024	11.7853	0.07139	11.15	0.53993	6.9249	0.03223
		11.2	0.31385	11.2199	0.15524	11.2199	0.34914	11.2199	0.47357	11.2199	0.47357	6.83283	0.15414	11.2	0.77323	11.2	0.54091	11.2	0.80746	11.2	0.72913	11.2	0.63344	5.93694	0.07858	11.2	0.73083	11.2	0.40546	11.2	0.87022	11.2	0.95673	11.2	0.9622	6.83283	0.09424	11.8412	0.22555	11.8412	0.03298	11.8412	0.09011	11.8412	0.04918	11.2	0.51414	6.93388	0.03243
		11.25	0.29394	11.2698	0.14905	11.2698	0.33769	11.2698	0.45711	11.2698	0.45711	6.84084	0.15503	11.25	0.75967	11.25	0.52848	11.25	0.79207	11.25	0.70665	11.25	0.60936	5.94595	0.07899	11.25	0.69311	11.25	0.37276	11.25	0.82603	11.25	0.91757	11.25	0.9286	6.84084	0.09474	11.8971	0.19223	11.8971	0.00248	11.8971	0.06281	11.8971	0.02764	11.25	0.48535	6.94286	0.03262
		11.3	0.27697	11.3196	0.14797	11.3196	0.33123	11.3196	0.44494	11.3196	0.44494	6.84885	0.15594	11.3	0.74676	11.3	0.51422	11.3	0.77209	11.3	0.67967	11.3	0.58561	5.95495	0.0794	11.3	0.66124	11.3	0.34763	11.3	0.78637	11.3	0.8826	11.3	0.89493	6.84885	0.09524	11.9529	0.1638	11.9529	-0.02396	11.9529	0.03743	11.9529	0.00971	11.3	0.4538	6.95184	0.03282
		11.35	0.26362	11.3695	0.14503	11.3695	0.32279	11.3695	0.43137	11.3695	0.43137	6.85686	0.15685	11.35	0.73169	11.35	0.50197	11.35	0.75634	11.35	0.65968	11.35	0.56668	5.96396	0.07982	11.35	0.63595	11.35	0.32794	11.35	0.75633	11.35	0.85156	11.35	0.86943	6.85686	0.09575	12.0088	0.13637	12.0088	-0.04925	12.0088	0.01481	12.0088	-0.00651	11.35	0.42216	6.96082	0.03302
		11.4	0.24911	11.4194	0.13949	11.4194	0.31252	11.4194	0.41569	11.4194	0.41569	6.86486	0.15777	11.4	0.71839	11.4	0.48852	11.4	0.73703	11.4	0.63652	11.4	0.54086	5.97297	0.08023	11.4	0.60524	11.4	0.30346	11.4	0.72004	11.4	0.81903	11.4	0.84032	6.86486	0.09626	12.0647	0.11313	12.0647	-0.07224	12.0647	-0.00701	12.0647	-0.02054	11.4	0.38931	6.96979	0.03323
		11.45	0.2367	11.4692	0.13809	11.4692	0.30457	11.4692	0.40469	11.4692	0.40469	6.87287	0.1587	11.45	0.7064	11.45	0.47026	11.45	0.71245	11.45	0.60825	11.45	0.51613	5.98198	0.08065	11.45	0.58615	11.45	0.29033	11.45	0.6947	11.45	0.79505	11.45	0.81689	6.87287	0.09677	12.1206	0.09312	12.1206	-0.09148	12.1206	-0.0254	12.1206	-0.03128	11.45	0.35544	6.97877	0.03343
		11.5	0.22999	11.5191	0.13582	11.5191	0.29781	11.5191	0.39137	11.5191	0.39137	6.88088	0.15963	11.5	0.69303	11.5	0.46082	11.5	0.69505	11.5	0.58928	11.5	0.4983	5.99099	0.08108	11.5	0.57028	11.5	0.27974	11.5	0.67383	11.5	0.77018	11.5	0.7957	6.88088	0.09729	12.1765	0.07566	12.1765	-0.10976	12.1765	-0.04296	12.1765	-0.04058	11.5	0.32269	6.98775	0.03364
		11.55	0.22186	11.5689	0.13403	11.5689	0.29013	11.5689	0.37941	11.5689	0.37941	6.88889	0.16057	11.55	0.67935	11.55	0.44823	11.55	0.67533	11.55	0.56762	11.55	0.47608	6	0.0815	11.55	0.54771	11.55	0.26278	11.55	0.64739	11.55	0.74398	11.55	0.77287	6.88889	0.09781	12.2324	0.06247	12.2324	-0.12228	12.2324	-0.0558	12.2324	-0.04588	11.55	0.29012	6.99673	0.03385
		11.6	0.21567	11.6188	0.13357	11.6188	0.28164	11.6188	0.36799	11.6188	0.36799	6.8969	0.16151	11.6	0.66632	11.6	0.43767	11.6	0.65835	11.6	0.54889	11.6	0.4605	6.00901	0.08193	11.6	0.53317	11.6	0.25322	11.6	0.6318	11.6	0.71747	11.6	0.75284	6.8969	0.09833	12.2882	0.05214	12.2882	-0.13379	12.2882	-0.06751	12.2882	-0.04988	11.6	0.25805	7.00571	0.03406
		11.65	0.20713	11.6686	0.12888	11.6686	0.27269	11.6686	0.35171	11.6686	0.35171	6.9049	0.16247	11.65	0.65505	11.65	0.43181	11.65	0.64234	11.65	0.53345	11.65	0.44492	6.01802	0.08236	11.65	0.51744	11.65	0.24371	11.65	0.612	11.65	0.6906	11.65	0.72935	6.9049	0.09886	12.3441	0.04626	12.3441	-0.14068	12.3441	-0.07506	12.3441	-0.05	11.65	0.2289	7.01469	0.03427
		11.7	0.20142	11.7185	0.12825	11.7185	0.26704	11.7185	0.34261	11.7185	0.34261	6.91291	0.16343	11.7	0.6461	11.7	0.42161	11.7	0.62499	11.7	0.51628	11.7	0.42747	6.02703	0.0828	11.7	0.50479	11.7	0.23675	11.7	0.59662	11.7	0.67039	11.7	0.71107	6.91291	0.09939	12.4	0.04176	12.4	-0.14491	12.4	-0.08003	12.4	-0.04945	11.7	0.20155	7.02367	0.03448
		11.75	0.20047	11.7683	0.12869	11.7683	0.26179	11.7683	0.3321	11.7683	0.3321	6.92092	0.16439	11.75	0.63761	11.75	0.41588	11.75	0.60967	11.75	0.50237	11.75	0.4157	6.03604	0.08323	11.75	0.49474	11.75	0.23269	11.75	0.58596	11.75	0.64479	11.75	0.69015	6.92092	0.09993	12.4559	0.04051	12.4559	-0.14629	12.4559	-0.08351	12.4559	-0.04624	11.75	0.17415	7.03265	0.0347
		11.8	0.19836	11.8182	0.1258	11.8182	0.25344	11.8182	0.3175	11.8182	0.3175	6.92893	0.16537	11.8	0.63112	11.8	0.41141	11.8	0.59439	11.8	0.48952	11.8	0.40339	6.04505	0.08367	11.8	0.4819	11.8	0.22673	11.8	0.56602	11.8	0.62203	11.8	0.67093	6.92893	0.10046	12.5118	0.04146	12.5118	-0.14378	12.5118	-0.08278	12.5118	-0.04199	11.8	0.15007	7.04163	0.03491
		11.85	0.19968	11.868	0.12697	11.868	0.24936	11.868	0.30864	11.868	0.30864	6.93694	0.16635	11.85	0.62428	11.85	0.40643	11.85	0.58163	11.85	0.47864	11.85	0.39351	6.05405	0.08411	11.85	0.47622	11.85	0.22615	11.85	0.55947	11.85	0.60449	11.85	0.6589	6.93694	0.10101	12.5676	0.04464	12.5676	-0.13857	12.5676	-0.08024	12.5676	-0.03547	11.85	0.12274	7.05061	0.03513
		11.9	0.19758	11.9179	0.12653	11.9179	0.24503	11.9179	0.29689	11.9179	0.29689	6.94494	0.16734	11.9	0.61405	11.9	0.40609	11.9	0.57037	11.9	0.47071	11.9	0.38626	6.06306	0.08456	11.9	0.46513	11.9	0.22093	11.9	0.54905	11.9	0.57855	11.9	0.63745	6.94494	0.10155	12.6235	0.04992	12.6235	-0.12894	12.6235	-0.07358	12.6235	-0.02812	11.9	0.09965	7.05959	0.03535
		11.95	0.1962	11.9677	0.12432	11.9677	0.2377	11.9677	0.28283	11.9677	0.28283	6.95295	0.16833	11.95	0.6033	11.95	0.40637	11.95	0.56043	11.95	0.46496	11.95	0.3802	6.07207	0.08501	11.95	0.45322	11.95	0.21505	11.95	0.53214	11.95	0.55536	11.95	0.61827	6.95295	0.1021	12.6794	0.05585	12.6794	-0.11811	12.6794	-0.0658	12.6794	-0.01994	11.95	0.07615	7.06857	0.03557
		12	0.19896	12.0176	0.12411	12.0176	0.23381	12.0176	0.27332	12.0176	0.27332	6.96096	0.16933	12	0.59099	12	0.40553	12	0.54899	12	0.45833	12	0.37353	6.08108	0.08546	12	0.44816	12	0.21557	12	0.52721	12	0.53358	12	0.60073	6.96096	0.10266	12.7353	0.06185	12.7353	-0.1045	12.7353	-0.05514	12.7353	-0.01204	12	0.04923	7.07755	0.0358
		12.05	0.20384	12.0674	0.12252	12.0674	0.22822	12.0674	0.26394	12.0674	0.26394	6.96897	0.17034	12.05	0.57735	12.05	0.40382	12.05	0.53603	12.05	0.45059	12.05	0.367	6.09009	0.08591	12.05	0.43798	12.05	0.21151	12.05	0.51372	12.05	0.50912	12.05	0.57955	6.96897	0.10322	12.7912	0.07062	12.7912	-0.08892	12.7912	-0.04344	12.7912	-0.0027	12.05	0.02635	7.08653	0.03602
		12.1	0.20824	12.1173	0.1202	12.1173	0.22134	12.1173	0.25257	12.1173	0.25257	6.97698	0.17136	12.1	0.56308	12.1	0.40189	12.1	0.52457	12.1	0.44481	12.1	0.36244	6.0991	0.08637	12.1	0.43032	12.1	0.21068	12.1	0.50124	12.1	0.48875	12.1	0.56228	6.97698	0.10378	12.8471	0.07799	12.8471	-0.07197	12.8471	-0.03007	12.8471	0.00627	12.1	-0.000663662	7.09551	0.03625
		12.15	0.21106	12.1672	0.11695	12.1672	0.21398	12.1672	0.23921	12.1672	0.23921	6.98498	0.17239	12.15	0.54911	12.15	0.40534	12.15	0.51647	12.15	0.44261	12.15	0.36167	6.10811	0.08683	12.15	0.42177	12.15	0.20923	12.15	0.49276	12.15	0.466	12.15	0.54218	6.98498	0.10434	12.9029	0.08504	12.9029	-0.05403	12.9029	-0.01578	12.9029	0.01438	12.15	-0.02353	7.10449	0.03648
		12.2	0.2152	12.217	0.11431	12.217	0.20659	12.217	0.23074	12.217	0.23074	6.99299	0.17342	12.2	0.53622	12.2	0.40468	12.2	0.50627	12.2	0.4382	12.2	0.35936	6.11712	0.08729	12.2	0.41114	12.2	0.20503	12.2	0.47967	12.2	0.44176	12.2	0.5194	6.99299	0.10491	12.9588	0.09142	12.9588	-0.0357	12.9588	-0.00148	12.9588	0.02292	12.2	-0.04846	7.11347	0.03671
		12.25	0.21707	12.2669	0.11382	12.2669	0.20274	12.2669	0.22541	12.2669	0.22541	7.001	0.17446	12.25	0.52399	12.25	0.40576	12.25	0.49714	12.25	0.43595	12.25	0.35819	6.12613	0.08776	12.25	0.40169	12.25	0.20305	12.25	0.46863	12.25	0.41785	12.25	0.49612	7.001	0.10549	13.0147	0.09656	13.0147	-0.01841	13.0147	0.01228	13.0147	0.02988	12.25	-0.07319	7.12245	0.03694
		12.3	0.22109	12.3167	0.109	12.3167	0.19425	12.3167	0.21331	12.3167	0.21331	7.00901	0.17551	12.3	0.51256	12.3	0.41169	12.3	0.49153	12.3	0.43652	12.3	0.36061	6.13514	0.08823	12.3	0.38817	12.3	0.19625	12.3	0.45259	12.3	0.39405	12.3	0.47429	7.00901	0.10606	13.0706	0.10247	13.0706	0.000188638	13.0706	0.02699	13.0706	0.03757	12.3	-0.09382	7.13143	0.03718
		12.35	0.22294	12.3666	0.10549	12.3666	0.1878	12.3666	0.20417	12.3666	0.20417	7.01702	0.17656	12.35	0.50044	12.35	0.40967	12.35	0.48089	12.35	0.43186	12.35	0.35883	6.14414	0.0887	12.35	0.37948	12.35	0.19452	12.35	0.44092	12.35	0.37324	12.35	0.45489	7.01702	0.10665	13.1265	0.10755	13.1265	0.01879	13.1265	0.04176	13.1265	0.04455	12.35	-0.11659	7.14041	0.03741
		12.4	0.22365	12.4164	0.10604	12.4164	0.18513	12.4164	0.20024	12.4164	0.20024	7.02503	0.17763	12.4	0.48897	12.4	0.41309	12.4	0.47432	12.4	0.432	12.4	0.36064	6.15315	0.08917	12.4	0.37173	12.4	0.19474	12.4	0.43314	12.4	0.35264	12.4	0.43435	7.02503	0.10723	13.1824	0.11333	13.1824	0.03807	13.1824	0.05715	13.1824	0.05222	12.4	-0.13434	7.14939	0.03765
		12.45	0.2284	12.4663	0.10184	12.4663	0.17708	12.4663	0.19141	12.4663	0.19141	7.03303	0.1787	12.45	0.47741	12.45	0.41858	12.45	0.47136	12.45	0.43413	12.45	0.36403	6.16216	0.08965	12.45	0.3615	12.45	0.19134	12.45	0.41959	12.45	0.33323	12.45	0.41404	7.03303	0.10782	13.2382	0.11734	13.2382	0.05692	13.2382	0.07204	13.2382	0.05905	12.45	-0.15086	7.15837	0.03789
		12.5	0.22566	12.5161	0.09865	12.5161	0.17228	12.5161	0.185	12.5161	0.185	7.04104	0.17978	12.5	0.4674	12.5	0.4194	12.5	0.46588	12.5	0.43467	12.5	0.36712	6.17117	0.09013	12.5	0.35528	12.5	0.19191	12.5	0.41072	12.5	0.31565	12.5	0.39614	7.04104	0.10842	13.2941	0.12238	13.2941	0.0749	13.2941	0.08625	13.2941	0.06646	12.5	-0.16582	7.16735	0.03814
		12.55	0.22118	12.566	0.09826	12.566	0.16972	12.566	0.18252	12.566	0.18252	7.04905	0.18087	12.55	0.45806	12.55	0.4236	12.55	0.46229	12.55	0.43704	12.55	0.37121	6.18018	0.09062	12.55	0.34608	12.55	0.18904	12.55	0.40036	12.55	0.29792	12.55	0.37781	7.04905	0.10901	13.35	0.12674	13.35	0.09263	13.35	0.10057	13.35	0.07309	12.55	-0.17694	7.17632	0.03838
		12.6	0.22353	12.6158	0.0951	12.6158	0.16394	12.6158	0.17669	12.6158	0.17669	7.05706	0.18196	12.6	0.44502	12.6	0.42555	12.6	0.45766	12.6	0.43645	12.6	0.37258	6.18919	0.09111	12.6	0.33659	12.6	0.18689	12.6	0.38686	12.6	0.28105	12.6	0.35962	7.05706	0.10962	13.4059	0.13042	13.4059	0.10849	13.4059	0.11356	13.4059	0.07941	12.6	-0.18575	7.1853	0.03863
		12.65	0.22154	12.6657	0.09071	12.6657	0.15718	12.6657	0.16976	12.6657	0.16976	7.06507	0.18307	12.65	0.43279	12.65	0.42255	12.65	0.44924	12.65	0.43245	12.65	0.37229	6.1982	0.0916	12.65	0.32896	12.65	0.18644	12.65	0.37748	12.65	0.26307	12.65	0.34162	7.06507	0.11022	13.4618	0.13285	13.4618	0.12384	13.4618	0.12568	13.4618	0.08466	12.65	-0.19123	7.19428	0.03888
		12.7	0.216	12.7155	0.08691	12.7155	0.15185	12.7155	0.16631	12.7155	0.16631	7.07307	0.18418	12.7	0.4235	12.7	0.42253	12.7	0.44422	12.7	0.43126	12.7	0.37236	6.20721	0.09209	12.7	0.31734	12.7	0.18169	12.7	0.3649	12.7	0.24529	12.7	0.32062	7.07307	0.11083	13.5176	0.13549	13.5176	0.13626	13.5176	0.13552	13.5176	0.08969	12.7	-0.19407	7.20326	0.03913
		12.75	0.20841	12.7654	0.08197	12.7654	0.1457	12.7654	0.16056	12.7654	0.16056	7.08108	0.1853	12.75	0.41293	12.75	0.42073	12.75	0.43845	12.75	0.4285	12.75	0.3719	6.21622	0.09259	12.75	0.30859	12.75	0.17993	12.75	0.35187	12.75	0.23162	12.75	0.30433	7.08108	0.11145	13.5735	0.13608	13.5735	0.14703	13.5735	0.14425	13.5735	0.0928	12.75	-0.19442	7.21224	0.03938
		12.8	0.2049	12.8152	0.08024	12.8152	0.14339	12.8152	0.16064	12.8152	0.16064	7.08909	0.18643	12.8	0.40303	12.8	0.41805	12.8	0.43312	12.8	0.42656	12.8	0.37208	6.22523	0.09309	12.8	0.30189	12.8	0.17919	12.8	0.34064	12.8	0.21946	12.8	0.2901	7.08909	0.11207	13.6294	0.13636	13.6294	0.15466	13.6294	0.15005	13.6294	0.09557	12.8	-0.19225	7.22122	0.03964
		12.85	0.20122	12.8651	0.07901	12.8651	0.14191	12.8651	0.16174	12.8651	0.16174	7.0971	0.18757	12.85	0.39429	12.85	0.41766	12.85	0.43079	12.85	0.42731	12.85	0.37291	6.23423	0.0936	12.85	0.28991	12.85	0.17385	12.85	0.32561	12.85	0.20409	12.85	0.27091	7.0971	0.11269	13.6853	0.13451	13.6853	0.161	13.6853	0.15507	13.6853	0.09655	12.85	-0.18771	7.2302	0.0399
		12.9	0.19436	12.915	0.07721	12.915	0.13827	12.915	0.15989	12.915	0.15989	7.10511	0.18871	12.9	0.38703	12.9	0.413	12.9	0.42489	12.9	0.42251	12.9	0.37186	6.24324	0.09411	12.9	0.28241	12.9	0.17206	12.9	0.31315	12.9	0.19253	12.9	0.25691	7.10511	0.11332	13.7412	0.13097	13.7412	0.16327	13.7412	0.15641	13.7412	0.09587	12.9	-0.18089	7.23918	0.04016
		12.95	0.19098	12.9648	0.07756	12.9648	0.13812	12.9648	0.16226	12.9648	0.16226	7.11311	0.18987	12.95	0.3798	12.95	0.40633	12.95	0.41841	12.95	0.41668	12.95	0.36744	6.25225	0.09462	12.95	0.27631	12.95	0.17115	12.95	0.30318	12.95	0.18301	12.95	0.24312	7.11311	0.11396	13.7971	0.12769	13.7971	0.16495	13.7971	0.15717	13.7971	0.09494	12.95	-0.17223	7.24816	0.04042
		13	0.18053	13.0147	0.07368	13.0147	0.1332	13.0147	0.15872	13.0147	0.15872	7.12112	0.19103	13	0.37242	13	0.40228	13	0.41293	13	0.4126	13	0.36417	6.26126	0.09513	13	0.26322	13	0.16395	13	0.28809	13	0.16834	13	0.22445	7.12112	0.11459	13.8529	0.1229	13.8529	0.16378	13.8529	0.15504	13.8529	0.0926	13	-0.16112	7.25714	0.04068
		13.05	0.1715	13.0645	0.0722	13.0645	0.13044	13.0645	0.15905	13.0645	0.15905	7.12913	0.1922	13.05	0.36529	13.05	0.3936	13.05	0.40395	13.05	0.40341	13.05	0.35709	6.27027	0.09565	13.05	0.25385	13.05	0.15969	13.05	0.27433	13.05	0.15834	13.05	0.21074	7.12913	0.11524	13.9088	0.11945	13.9088	0.16276	13.9088	0.15295	13.9088	0.09106	13.05	-0.14919	7.26612	0.04095
		13.1	0.16957	13.1144	0.07309	13.1144	0.13089	13.1144	0.16283	13.1144	0.16283	7.13714	0.19338	13.1	0.35663	13.1	0.38712	13.1	0.39804	13.1	0.39726	13.1	0.35138	6.27928	0.09617	13.1	0.24431	13.1	0.15541	13.1	0.26205	13.1	0.14802	13.1	0.19591	7.13714	0.11588	13.9647	0.1137	13.9647	0.15957	13.9647	0.14846	13.9647	0.08784	13.1	-0.13565	7.2751	0.04122
		13.15	0.16682	13.1642	0.07425	13.1642	0.13012	13.1642	0.16379	13.1642	0.16379	7.14515	0.19457	13.15	0.34919	13.15	0.3824	13.15	0.39225	13.15	0.392	13.15	0.34765	6.28829	0.0967	13.15	0.23269	13.15	0.14873	13.15	0.24796	13.15	0.13618	13.15	0.18021	7.14515	0.11654									13.15	-0.1205	7.28408	0.04149
		13.2	0.16177	13.2141	0.07565	13.2141	0.13157	13.2141	0.16643	13.2141	0.16643	7.15315	0.19577	13.2	0.34349	13.2	0.37104	13.2	0.38132	13.2	0.38066	13.2	0.33793	6.2973	0.09723	13.2	0.22454	13.2	0.14528	13.2	0.23479	13.2	0.12929	13.2	0.16918	7.15315	0.11719									13.2	-0.10574	7.29306	0.04176
		13.25	0.15587	13.2639	0.07601	13.2639	0.13105	13.2639	0.16756	13.2639	0.16756	7.16116	0.19698	13.25	0.33893	13.25	0.3632	13.25	0.37343	13.25	0.37221	13.25	0.33116	6.30631	0.09776	13.25	0.2144	13.25	0.13943	13.25	0.22282	13.25	0.11894	13.25	0.15615	7.16116	0.11785									13.25	-0.08882	7.30204	0.04204
		13.3	0.14779	13.3138	0.08234	13.3138	0.13618	13.3138	0.17557	13.3138	0.17557	7.16917	0.1982	13.3	0.33312	13.3	0.35595	13.3	0.36563	13.3	0.36434	13.3	0.32472	6.31532	0.09829	13.3	0.2054	13.3	0.13426	13.3	0.21252	13.3	0.11117	13.3	0.14548	7.16917	0.11852									13.3	-0.07103	7.31102	0.04232
		13.35	0.14104	13.3636	0.08584	13.3636	0.1403	13.3636	0.18095	13.3636	0.18095	7.17718	0.19942	13.35	0.32826	13.35	0.34419	13.35	0.35505	13.35	0.35322	13.35	0.3152	6.32432	0.09883	13.35	0.19646	13.35	0.12912	13.35	0.20048	13.35	0.10591	13.35	0.13702	7.17718	0.11919									13.35	-0.05354	7.32	0.0426
		13.4	0.14161	13.4135	0.08835	13.4135	0.14137	13.4135	0.18329	13.4135	0.18329	7.18519	0.20066	13.4	0.32516	13.4	0.33308	13.4	0.34412	13.4	0.34199	13.4	0.30554	6.33333	0.09938	13.4	0.18923	13.4	0.12505	13.4	0.1906	13.4	0.10034	13.4	0.13023	7.18519	0.11987									13.4	-0.03448	7.32898	0.04288
		13.45	0.13851	13.4633	0.0952	13.4633	0.14826	13.4633	0.19104	13.4633	0.19104	7.19319	0.2019	13.45	0.32023	13.45	0.32461	13.45	0.33649	13.45	0.3337	13.45	0.29842	6.34234	0.09993	13.45	0.18752	13.45	0.12661	13.45	0.1844	13.45	0.09928	13.45	0.12729	7.19319	0.12055									13.45	-0.01666	7.33796	0.04317
		13.5	0.13584	13.5132	0.09643	13.5132	0.14983	13.5132	0.19428	13.5132	0.19428	7.2012	0.20316	13.5	0.31558	13.5	0.31289	13.5	0.32675	13.5	0.32294	13.5	0.29063	6.35135	0.10048	13.5	0.18131	13.5	0.12358	13.5	0.17448	13.5	0.09511	13.5	0.11955	7.2012	0.12123									13.5	0.0017	7.34694	0.04346
		13.55	0.13541	13.563	0.09974	13.563	0.15254	13.563	0.20025	13.563	0.20025	7.20921	0.20442	13.55	0.31196	13.55	0.29981	13.55	0.31478	13.55	0.31032	13.55	0.27966	6.36036	0.10103	13.55	0.17725	13.55	0.12186	13.55	0.16649	13.55	0.09409	13.55	0.11652	7.20921	0.12192									13.55	0.01948	7.35592	0.04375
		13.6	0.13276	13.6129	0.10614	13.6129	0.15889	13.6129	0.2073	13.6129	0.2073	7.21722	0.20569	13.6	0.30933	13.6	0.29402	13.6	0.30974	13.6	0.30343	13.6	0.27463	6.36937	0.10159	13.6	0.1782	13.6	0.12538	13.6	0.16302	13.6	0.09543	13.6	0.11629	7.21722	0.12262									13.6	0.03618	7.3649	0.04404
		13.65	0.13346	13.6628	0.10719	13.6628	0.15993	13.6628	0.2108	13.6628	0.2108	7.22523	0.20698	13.65	0.30418	13.65	0.28506	13.65	0.30273	13.65	0.29522	13.65	0.26905	6.37838	0.10215	13.65	0.17324	13.65	0.12307	13.65	0.15559	13.65	0.09117	13.65	0.10939	7.22523	0.12332									13.65	0.05284	7.37388	0.04434
		13.7	0.13611	13.7126	0.10819	13.7126	0.16094	13.7126	0.21427	13.7126	0.21427	7.23323	0.20827	13.7	0.29903	13.7	0.27505	13.7	0.29439	13.7	0.28651	13.7	0.26125	6.38739	0.10272	13.7	0.17278	13.7	0.12423	13.7	0.14915	13.7	0.09471	13.7	0.11069	7.23323	0.12403									13.7	0.06713	7.38286	0.04464
		13.75	0.1403	13.7625	0.11145	13.7625	0.1637	13.7625	0.21834	13.7625	0.21834	7.24124	0.20957	13.75	0.29848	13.75	0.27071	13.75	0.29042	13.75	0.28129	13.75	0.25831	6.3964	0.10329	13.75	0.17587	13.75	0.12896	13.75	0.14747	13.75	0.09911	13.75	0.11171	7.24124	0.12474									13.75	0.08141	7.39183	0.04494
		13.8	0.14287	13.8123	0.11042	13.8123	0.16368	13.8123	0.22057	13.8123	0.22057	7.24925	0.21089	13.8	0.29716	13.8	0.26202	13.8	0.28479	13.8	0.27508	13.8	0.25432	6.40541	0.10386	13.8	0.17332	13.8	0.12825	13.8	0.14299	13.8	0.09749	13.8	0.10797	7.24925	0.12546									13.8	0.09433	7.40081	0.04524
		13.85	0.1431	13.8622	0.10906	13.8622	0.1624	13.8622	0.21993	13.8622	0.21993	7.25726	0.21221	13.85	0.29245	13.85	0.25343	13.85	0.27798	13.85	0.26731	13.85	0.24886	6.41441	0.10444	13.85	0.17169	13.85	0.12779	13.85	0.13759	13.85	0.09923	13.85	0.10818	7.25726	0.12618									13.85	0.10616	7.40979	0.04555
		13.9	0.14951	13.912	0.11302	13.912	0.16553	13.912	0.22456	13.912	0.22456	7.26527	0.21354	13.9	0.28893	13.9	0.2501	13.9	0.27473	13.9	0.26318	13.9	0.24728	6.42342	0.10502	13.9	0.17457	13.9	0.13169	13.9	0.1376	13.9	0.10455	13.9	0.11	7.26527	0.12691									13.9	0.11669	7.41877	0.04586
		13.95	0.1546	13.9619	0.11354	13.9619	0.16719	13.9619	0.22669	13.9619	0.22669	7.27327	0.21489	13.95	0.28678	13.95	0.24407	13.95	0.27128	13.95	0.25949	13.95	0.2448	6.43243	0.10561	13.95	0.17679	13.95	0.13471	13.95	0.13783	13.95	0.10526	13.95	0.10967	7.27327	0.12764									13.95	0.12501	7.42775	0.04617
		14	0.15769							6.0352	0.69613	7.28128	0.21624	14	0.28228	14	0.24115	14	0.26962	14	0.25679	14	0.24398	6.44144	0.1062	14	0.17551	14	0.13483	14	0.13488	14	0.10244	14	0.10542	7.28128	0.12838									14	0.13393	7.43673	0.04649
										6.085	0.68915	7.28929	0.2176											6.45045	0.10679											7.28929	0.12912	--	--									7.44571	0.0468
										6.1349	0.6809	7.2973	0.21898											6.45946	0.10739											7.2973	0.12987	--	--									7.45469	0.04713
										6.1848	0.66954	7.30531	0.22036											6.46847	0.10799											7.30531	0.13062	--	--									7.46367	0.04745
										6.2346	0.66218	7.31331	0.22176											6.47748	0.1086											7.31331	0.13138	--	--									7.47265	0.04778
										6.2845	0.65399	7.32132	0.22317											6.48649	0.10921											7.32132	0.13215	--	--									7.48163	0.04811
										6.3343	0.64113	7.32933	0.22458											6.4955	0.10983											7.32933	0.13292	--	--									7.49061	0.04844
										6.3842	0.63084	7.33734	0.22601											6.5045	0.11045											7.33734	0.1337	--	--									7.49959	0.04877
										6.434	0.62244	7.34535	0.22745											6.51351	0.11107											7.34535	0.13448	--	--									7.50857	0.04911
										6.4839	0.6091	7.35335	0.2289											6.52252	0.1117											7.35335	0.13527	--	--									7.51755	0.04946
										6.5337	0.59924	7.36136	0.23036											6.53153	0.11233											7.36136	0.13607	--	--									7.52653	0.0498
										6.5836	0.59171	7.36937	0.23183											6.54054	0.11297											7.36937	0.13687	--	--									7.53551	0.05015
										6.6334	0.57672	7.37738	0.23332											6.54955	0.11361											7.37738	0.13768	--	--									7.54449	0.0505
										6.6833	0.56636	7.38539	0.23481											6.55856	0.11426											7.38539	0.13849	--	--									7.55347	0.05086
										6.7331	0.5618	7.39339	0.23632											6.56757	0.11491											7.39339	0.13931	--	--									7.56245	0.05121
										6.783	0.55414	7.4014	0.23784											6.57658	0.11557											7.4014	0.14014	--	--									7.57143	0.05157
										6.8328	0.54669	7.40941	0.23937											6.58559	0.11623											7.40941	0.14097	--	--									7.58041	0.05194
										6.8827	0.53914	7.41742	0.24091											6.59459	0.11689											7.41742	0.14181	--	--									7.58939	0.05231
										6.9326	0.53517	7.42543	0.24247											6.6036	0.11756											7.42543	0.14266	--	--									7.59837	0.05268
										6.9824	0.53286	7.43343	0.24403											6.61261	0.11824											7.43343	0.14351	--	--									7.60734	0.05305
										7.0323	0.531	7.44144	0.24561											6.62162	0.11892											7.44144	0.14437	--	--									7.61632	0.05343
										7.0821	0.5303	7.44945	0.2472											6.63063	0.1196											7.44945	0.14523											7.6253	0.05382
										7.132	0.52941	7.45746	0.24881											6.63964	0.12029											7.45746	0.1461											7.63428	0.0542
										7.1818	0.53026	7.46547	0.25042											6.64865	0.12098											7.46547	0.14698											7.64326	0.05459
										7.2317	0.52867	7.47347	0.25205											6.65766	0.12168											7.47347	0.14787											7.65224	0.05499
										7.2815	0.5268	7.48148	0.25369											6.66667	0.12239											7.48148	0.14876											7.66122	0.05538
										7.3314	0.52672	7.48949	0.25534											6.67568	0.1231											7.48949	0.14966											7.6702	0.05578
										7.3812	0.52775	7.4975	0.25701											6.68468	0.12381											7.4975	0.15057											7.67918	0.05619
										7.4311	0.52808	7.50551	0.25869											6.69369	0.12453											7.50551	0.15148											7.68816	0.0566
										7.4809	0.52599	7.51351	0.26038											6.7027	0.12526											7.51351	0.1524											7.69714	0.05701
										7.5308	0.52726	7.52152	0.26209											6.71171	0.12599											7.52152	0.15333											7.70612	0.05743
										7.5806	0.52906	7.52953	0.26381											6.72072	0.12672											7.52953	0.15426											7.7151	0.05785
										7.6305	0.53139	7.53754	0.26554											6.72973	0.12747											7.53754	0.1552											7.72408	0.05827
										7.6804	0.53471	7.54555	0.26729											6.73874	0.12821											7.54555	0.15615											7.73306	0.0587
										7.7302	0.53636	7.55355	0.26905											6.74775	0.12896											7.55355	0.15711											7.74204	0.05913
										7.7801	0.54064	7.56156	0.27082											6.75676	0.12972											7.56156	0.15808											7.75102	0.05957
										7.8299	0.54694	7.56957	0.27261											6.76577	0.13049											7.56957	0.15905											7.76	0.06001
										7.8798	0.55552	7.57758	0.27441											6.77477	0.13125											7.57758	0.16003											7.76898	0.06046
										7.9296	0.56546	7.58559	0.27622											6.78378	0.13203											7.58559	0.16102											7.77796	0.06091
										7.9795	0.57634	7.59359	0.27805											6.79279	0.13281											7.59359	0.16201											7.78694	0.06136
										8.0293	0.58744	7.6016	0.2799											6.8018	0.13359											7.6016	0.16302											7.79592	0.06182
										8.0792	0.59863	7.60961	0.28175											6.81081	0.13439											7.60961	0.16403											7.8049	0.06229
										8.129	0.61547	7.61762	0.28363											6.81982	0.13518											7.61762	0.16505											7.81388	0.06276
										8.1789	0.63135	7.62563	0.28551											6.82883	0.13599											7.62563	0.16608											7.82285	0.06323
										8.2287	0.6493	7.63363	0.28742											6.83784	0.1368											7.63363	0.16711											7.83183	0.06371
										8.2786	0.67062	7.64164	0.28933											6.84685	0.13761											7.64164	0.16816											7.84081	0.06419
										8.3284	0.68864	7.64965	0.29126											6.85586	0.13843											7.64965	0.16921											7.84979	0.06468
										8.3783	0.7131	7.65766	0.29321											6.86486	0.13926											7.65766	0.17027											7.85877	0.06517
										8.4282	0.7415	7.66567	0.29517											6.87387	0.1401											7.66567	0.17134											7.86775	0.06567
										8.478	0.76767	7.67367	0.29715											6.88288	0.14094											7.67367	0.17242											7.87673	0.06617
										8.5279	0.79953	7.68168	0.29914											6.89189	0.14178											7.68168	0.17351											7.88571	0.06668
										8.5777	0.83006	7.68969	0.30115											6.9009	0.14264											7.68969	0.17461											7.89469	0.06719
										8.6276	0.86131	7.6977	0.30317											6.90991	0.1435											7.6977	0.17571											7.90367	0.06771
										8.6774	0.89993	7.70571	0.30521											6.91892	0.14436											7.70571	0.17683											7.91265	0.06824
										8.7273	0.93534	7.71371	0.30727											6.92793	0.14523											7.71371	0.17795											7.92163	0.06876
										8.7771	0.96825	7.72172	0.30934											6.93694	0.14611											7.72172	0.17908											7.93061	0.0693
										8.827	1.00657	7.72973	0.31143											6.94595	0.147											7.72973	0.18023											7.93959	0.06984
										8.8768	1.04591	7.73774	0.31353											6.95495	0.14789											7.73774	0.18138											7.94857	0.07038
										8.9267	1.08453	7.74575	0.31565											6.96396	0.14879											7.74575	0.18254											7.95755	0.07094
										8.9765	1.12525	7.75375	0.31778											6.97297	0.1497											7.75375	0.18371											7.96653	0.07149
										9.0264	1.1638	7.76176	0.31994											6.98198	0.15061											7.76176	0.18489											7.97551	0.07206
										9.0762	1.20121	7.76977	0.32211											6.99099	0.15153											7.76977	0.18608											7.98449	0.07262
										9.1261	1.23859	7.77778	0.32429											7	0.15246											7.77778	0.18728											7.99347	0.0732
										9.176	1.26987	7.78579	0.3265											7.00901	0.15339											7.78579	0.18849											8.00245	0.07378
										9.2258	1.30079	7.79379	0.32872											7.01802	0.15433											7.79379	0.18971											8.01143	0.07437
										9.2757	1.32945	7.8018	0.33095											7.02703	0.15528											7.8018	0.19094											8.02041	0.07496
										9.3255	1.35233	7.80981	0.33321											7.03604	0.15624											7.80981	0.19218											8.02938	0.07556
										9.3754	1.37557	7.81782	0.33548											7.04505	0.1572											7.81782	0.19343											8.03836	0.07617
										9.4252	1.39694	7.82583	0.33777											7.05405	0.15817											7.82583	0.19469											8.04734	0.07678
										9.4751	1.41173	7.83383	0.34008											7.06306	0.15915											7.83383	0.19596											8.05632	0.0774
										9.5249	1.42061	7.84184	0.3424											7.07207	0.16014											7.84184	0.19724											8.0653	0.07802
										9.5748	1.42713	7.84985	0.34474											7.08108	0.16113											7.84985	0.19854											8.07428	0.07865
										9.6246	1.43015	7.85786	0.3471											7.09009	0.16213											7.85786	0.19984											8.08326	0.07929
										9.6745	1.42598	7.86587	0.34948											7.0991	0.16314											7.86587	0.20115											8.09224	0.07994
										9.7243	1.41768	7.87387	0.35188											7.10811	0.16416											7.87387	0.20248											8.10122	0.08059
										9.7742	1.40741	7.88188	0.35429											7.11712	0.16518											7.88188	0.20382											8.1102	0.08125
										9.824	1.39128	7.88989	0.35673											7.12613	0.16622											7.88989	0.20517											8.11918	0.08192
										9.8739	1.36991	7.8979	0.35918											7.13514	0.16726											7.8979	0.20653											8.12816	0.08259
										9.9238	1.34679	7.90591	0.36165											7.14414	0.16831											7.90591	0.2079											8.13714	0.08328
										9.9736	1.32095	7.91391	0.36414											7.15315	0.16937											7.91391	0.20928											8.14612	0.08397
										10.0235	1.29265	7.92192	0.36665											7.16216	0.17043											7.92192	0.21068											8.1551	0.08466
										10.0733	1.26446	7.92993	0.36917											7.17117	0.17151											7.92993	0.21208											8.16408	0.08537
										10.1232	1.23336	7.93794	0.37172											7.18018	0.17259											7.93794	0.2135											8.17306	0.08608
										10.173	1.19693	7.94595	0.37428											7.18919	0.17368											7.94595	0.21493											8.18204	0.0868
										10.2229	1.15995	7.95395	0.37687											7.1982	0.17478											7.95395	0.21638											8.19102	0.08753
										10.2727	1.11857	7.96196	0.37947											7.20721	0.17589											7.96196	0.21783											8.2	0.08827
										10.3226	1.07848	7.96997	0.38209											7.21622	0.17701											7.96997	0.2193											8.20898	0.08901
										10.3724	1.04072	7.97798	0.38474											7.22523	0.17813											7.97798	0.22078											8.21796	0.08976
										10.4223	0.99859	7.98599	0.3874											7.23423	0.17927											7.98599	0.22228											8.22694	0.09053
										10.4721	0.96363	7.99399	0.39008											7.24324	0.18041											7.99399	0.22378											8.23592	0.0913
										10.522	0.92175	8.002	0.39278											7.25225	0.18156											8.002	0.2253											8.24489	0.09208
										10.5718	0.87872	8.01001	0.39551											7.26126	0.18273											8.01001	0.22683											8.25387	0.09286
										10.6217	0.84148	8.01802	0.39825											7.27027	0.1839											8.01802	0.22838											8.26285	0.09366
										10.6716	0.79797	8.02603	0.40101											7.27928	0.18508											8.02603	0.22994											8.27183	0.09447
										10.7214	0.76227	8.03403	0.40379											7.28829	0.18627											8.03403	0.23151											8.28081	0.09528
										10.7713	0.72074	8.04204	0.4066											7.2973	0.18747											8.04204	0.2331											8.28979	0.09611
										10.8211	0.68068	8.05005	0.40942											7.30631	0.18868											8.05005	0.2347											8.29877	0.09694
										10.871	0.65398	8.05806	0.41226											7.31532	0.1899											8.05806	0.23632											8.30775	0.09778
										10.9208	0.61788	8.06607	0.41513											7.32432	0.19113											8.06607	0.23795											8.31673	0.09864
										10.9707	0.58574	8.07407	0.41801											7.33333	0.19237											8.07407	0.23959											8.32571	0.0995
										11.0205	0.55885	8.08208	0.42092											7.34234	0.19362											8.08208	0.24125											8.33469	0.10037
										11.0704	0.52712	8.09009	0.42385											7.35135	0.19488											8.09009	0.24292											8.34367	0.10126
										11.1202	0.5057	8.0981	0.42679											7.36036	0.19615											8.0981	0.24461											8.35265	0.10215
										11.1701	0.48784	8.10611	0.42976											7.36937	0.19743											8.10611	0.24631											8.36163	0.10305
										11.2199	0.46212	8.11411	0.43275											7.37838	0.19872											8.11411	0.24803											8.37061	0.10397
										11.2698	0.44493	8.12212	0.43576											7.38739	0.20002											8.12212	0.24976											8.37959	0.1049
										11.3196	0.43406	8.13013	0.4388											7.3964	0.20134											8.13013	0.25151											8.38857	0.10583
										11.3695	0.41501	8.13814	0.44185											7.40541	0.20266											8.13814	0.25327											8.39755	0.10678
										11.4194	0.39977	8.14615	0.44493											7.41441	0.20399											8.14615	0.25505											8.40653	0.10774
										11.4692	0.38712	8.15415	0.44802											7.42342	0.20534											8.15415	0.25684											8.41551	0.10871
										11.5191	0.37128	8.16216	0.45114											7.43243	0.20669											8.16216	0.25865											8.42449	0.10969
										11.5689	0.36117	8.17017	0.45428											7.44144	0.20806											8.17017	0.26048											8.43347	0.11068
										11.6188	0.34632	8.17818	0.45744											7.45045	0.20944											8.17818	0.26232											8.44245	0.11169
										11.6686	0.32928	8.18619	0.46062											7.45946	0.21082											8.18619	0.26418											8.45143	0.11271
										11.7185	0.31929	8.19419	0.46383											7.46847	0.21223											8.19419	0.26606											8.4604	0.11374
										11.7683	0.30474	8.2022	0.46705											7.47748	0.21364											8.2022	0.26795											8.46938	0.11478
										11.8182	0.29244	8.21021	0.4703											7.48649	0.21506											8.21021	0.26986											8.47836	0.11583
										11.868	0.28357	8.21822	0.47357											7.4955	0.2165											8.21822	0.27179											8.48734	0.1169
										11.9179	0.26998	8.22623	0.47686											7.5045	0.21794											8.22623	0.27373											8.49632	0.11798
										11.9677	0.25678	8.23423	0.48017											7.51351	0.2194											8.23423	0.2757											8.5053	0.11908
										12.0176	0.24442	8.24224	0.4835											7.52252	0.22088											8.24224	0.27768											8.51428	0.12018
										12.0674	0.23494	8.25025	0.48686											7.53153	0.22236											8.25025	0.27968											8.52326	0.1213
										12.1173	0.22455	8.25826	0.49024											7.54054	0.22386											8.25826	0.28169											8.53224	0.12244
										12.1672	0.20999	8.26627	0.49364											7.54955	0.22536											8.26627	0.28373											8.54122	0.12359
										12.217	0.20166	8.27427	0.49706											7.55856	0.22689											8.27427	0.28578											8.5502	0.12475
										12.2669	0.19344	8.28228	0.5005											7.56757	0.22842											8.28228	0.28785											8.55918	0.12593
										12.3167	0.18133	8.29029	0.50396											7.57658	0.22997											8.29029	0.28994											8.56816	0.12712
										12.3666	0.17449	8.2983	0.50745											7.58559	0.23153											8.2983	0.29205											8.57714	0.12833
										12.4164	0.16802	8.30631	0.51096											7.59459	0.2331											8.30631	0.29418											8.58612	0.12955
										12.4663	0.15814	8.31431	0.51449											7.6036	0.23469											8.31431	0.29633											8.5951	0.13079
										12.5161	0.15111	8.32232	0.51804											7.61261	0.23629											8.32232	0.29849											8.60408	0.13204
										12.566	0.14612	8.33033	0.52161											7.62162	0.2379											8.33033	0.30068											8.61306	0.13331
										12.6158	0.13793	8.33834	0.52521											7.63063	0.23952											8.33834	0.30289											8.62204	0.13459
										12.6657	0.12999	8.34635	0.52882											7.63964	0.24116											8.34635	0.30512											8.63102	0.13589
										12.7155	0.12437	8.35435	0.53246											7.64865	0.24282											8.35435	0.30737											8.64	0.13721
										12.7654	0.11737	8.36236	0.53612											7.65766	0.24449											8.36236	0.30963											8.64898	0.13854
										12.8152	0.11563	8.37037	0.53979											7.66667	0.24617											8.37037	0.31192											8.65796	0.13989
										12.8651	0.11361	8.37838	0.5435											7.67568	0.24786											8.37838	0.31423											8.66694	0.14126
										12.915	0.10985	8.38639	0.54722											7.68468	0.24958											8.38639	0.31657											8.67591	0.14265
										12.9648	0.10865	8.39439	0.55096											7.69369	0.2513											8.39439	0.31892											8.68489	0.14405
										13.0147	0.09873	8.4024	0.55472											7.7027	0.25304											8.4024	0.3213											8.69387	0.14547
										13.0645	0.09539	8.41041	0.55851											7.71171	0.2548											8.41041	0.32369											8.70285	0.14691
										13.1144	0.09437	8.41842	0.56231											7.72072	0.25656											8.41842	0.32611											8.71183	0.14837
										13.1642	0.08987	8.42643	0.56613											7.72973	0.25835											8.42643	0.32855											8.72081	0.14985
										13.2141	0.08983	8.43443	0.56998											7.73874	0.26015											8.43443	0.33102											8.72979	0.15134
										13.2639	0.08505	8.44244	0.57384											7.74775	0.26196											8.44244	0.33351											8.73877	0.15286
										13.3138	0.08929	8.45045	0.57773											7.75676	0.2638											8.45045	0.33602											8.74775	0.15439
										13.3636	0.09231	8.45846	0.58163											7.76577	0.26564											8.45846	0.33855											8.75673	0.15595
										13.4135	0.08951	8.46647	0.58556											7.77477	0.2675											8.46647	0.34111											8.76571	0.15753
										13.4633	0.09648	8.47447	0.5895											7.78378	0.26938											8.47447	0.34369											8.77469	0.15912
										13.5132	0.09852	8.48248	0.59346											7.79279	0.27128											8.48248	0.34629											8.78367	0.16074
										13.563	0.10193	8.49049	0.59744											7.8018	0.27319											8.49049	0.34892											8.79265	0.16238
										13.6129	0.11075	8.4985	0.60144											7.81081	0.27511											8.4985	0.35158											8.80163	0.16404
										13.6628	0.11399	8.50651	0.60546											7.81982	0.27706											8.50651	0.35426											8.81061	0.16572
										13.7126	0.11713	8.51451	0.6095											7.82883	0.27902											8.51451	0.35696											8.81959	0.16743
										13.7625	0.12443	8.52252	0.61355											7.83784	0.28099											8.52252	0.35969											8.82857	0.16916
										13.8123	0.1272	8.53053	0.61763											7.84685	0.28299											8.53053	0.36244											8.83755	0.17091
										13.8622	0.12703	8.53854	0.62172											7.85586	0.285											8.53854	0.36522											8.84653	0.17268
										13.912	0.1345	8.54655	0.62582											7.86486	0.28703											8.54655	0.36803											8.85551	0.17448
										13.9619	0.13886	8.55455	0.62995											7.87387	0.28907											8.55455	0.37086											8.86449	0.1763
												8.56256	0.63409											7.88288	0.29114											8.56256	0.37372											8.87347	0.17815
												8.57057	0.63824											7.89189	0.29322											8.57057	0.3766											8.88245	0.18002
												8.57858	0.64242											7.9009	0.29532											8.57858	0.37952											8.89142	0.18191
												8.58659	0.6466											7.90991	0.29743											8.58659	0.38245											8.9004	0.18383
												8.59459	0.65081											7.91892	0.29957											8.59459	0.38542											8.90938	0.18578
												8.6026	0.65502											7.92793	0.30172											8.6026	0.38842											8.91836	0.18776
												8.61061	0.65925											7.93694	0.3039											8.61061	0.39144											8.92734	0.18976
												8.61862	0.6635											7.94595	0.30609											8.61862	0.39449											8.93632	0.19179
												8.62663	0.66776											7.95495	0.3083											8.62663	0.39757											8.9453	0.19384
												8.63463	0.67203											7.96396	0.31053											8.63463	0.40068											8.95428	0.19592
												8.64264	0.67632											7.97297	0.31278											8.64264	0.40382											8.96326	0.19804
												8.65065	0.68061											7.98198	0.31505											8.65065	0.40698											8.97224	0.20018
												8.65866	0.68492											7.99099	0.31734											8.65866	0.41018											8.98122	0.20235
												8.66667	0.68924											8	0.31964											8.66667	0.41341											8.9902	0.20455
												8.67467	0.69357											8.00901	0.32197											8.67467	0.41666											8.99918	0.20678
												8.68268	0.69791											8.01802	0.32432											8.68268	0.41995											9.00816	0.20904
												8.69069	0.70226											8.02703	0.32669											8.69069	0.42327											9.01714	0.21133
												8.6987	0.70662											8.03604	0.32908											8.6987	0.42662											9.02612	0.21365
												8.70671	0.71099											8.04505	0.33149											8.70671	0.43											9.0351	0.21601
												8.71471	0.71537											8.05405	0.33392											8.71471	0.43341											9.04408	0.2184
												8.72272	0.71975											8.06306	0.33637											8.72272	0.43685											9.05306	0.22082
												8.73073	0.72414											8.07207	0.33885											8.73073	0.44033											9.06204	0.22327
												8.73874	0.72854											8.08108	0.34134											8.73874	0.44383											9.07102	0.22576
												8.74675	0.73294											8.09009	0.34386											8.74675	0.44737											9.08	0.22828
												8.75475	0.73735											8.0991	0.3464											8.75475	0.45095											9.08898	0.23084
												8.76276	0.74176											8.10811	0.34896											8.76276	0.45455											9.09795	0.23344
												8.77077	0.74617											8.11712	0.35154											8.77077	0.4582											9.10693	0.23606
												8.77878	0.75059											8.12613	0.35414											8.77878	0.46187											9.11591	0.23873
												8.78679	0.75501											8.13514	0.35677											8.78679	0.46558											9.12489	0.24143
												8.79479	0.75943											8.14414	0.35942											8.79479	0.46932											9.13387	0.24417
												8.8028	0.76386											8.15315	0.3621											8.8028	0.4731											9.14285	0.24695
												8.81081	0.76828											8.16216	0.36479											8.81081	0.47691											9.15183	0.24977
												8.81882	0.7727											8.17117	0.36751											8.81882	0.48076											9.16081	0.25262
												8.82683	0.77712											8.18018	0.37026											8.82683	0.48464											9.16979	0.25552
												8.83483	0.78153											8.18919	0.37303											8.83483	0.48856											9.17877	0.25846
												8.84284	0.78595											8.1982	0.37582											8.84284	0.49251											9.18775	0.26143
												8.85085	0.79036											8.20721	0.37863											8.85085	0.4965											9.19673	0.26445
												8.85886	0.79476											8.21622	0.38147											8.85886	0.50053											9.20571	0.26751
												8.86687	0.79916											8.22523	0.38434											8.86687	0.50459											9.21469	0.27061
												8.87487	0.80355											8.23423	0.38723											8.87487	0.50869											9.22367	0.27376
												8.88288	0.80794											8.24324	0.39014											8.88288	0.51283											9.23265	0.27695
												8.89089	0.81231											8.25225	0.39308											8.89089	0.51701											9.24163	0.28018
												8.8989	0.81668											8.26126	0.39605											8.8989	0.52122											9.25061	0.28346
												8.90691	0.82104											8.27027	0.39904											8.90691	0.52547											9.25959	0.28678
												8.91491	0.82538											8.27928	0.40205											8.91491	0.52976											9.26857	0.29015
												8.92292	0.82971											8.28829	0.40509											8.92292	0.53409											9.27755	0.29356
												8.93093	0.83403											8.2973	0.40816											8.93093	0.53846											9.28653	0.29702
												8.93894	0.83834											8.30631	0.41126											8.93894	0.54287											9.29551	0.30053
												8.94695	0.84263											8.31532	0.41438											8.94695	0.54731											9.30449	0.30409
												8.95495	0.84691											8.32432	0.41752											8.95495	0.5518											9.31346	0.30769
												8.96296	0.85116											8.33333	0.4207											8.96296	0.55632											9.32244	0.31135
												8.97097	0.8554											8.34234	0.4239											8.97097	0.56089											9.33142	0.31505
												8.97898	0.85962											8.35135	0.42713											8.97898	0.56549											9.3404	0.31881
												8.98699	0.86382											8.36036	0.43039											8.98699	0.57014											9.34938	0.32261
												8.99499	0.868											8.36937	0.43367											8.99499	0.57483											9.35836	0.32647
												9.003	0.87216											8.37838	0.43698											9.003	0.57955											9.36734	0.33037
												9.01101	0.87629											8.38739	0.44032											9.01101	0.58432											9.37632	0.33433
												9.01902	0.8804											8.3964	0.44369											9.01902	0.58913											9.3853	0.33834
												9.02703	0.88448											8.40541	0.44708											9.02703	0.59398											9.39428	0.34241
												9.03504	0.88854											8.41441	0.45051											9.03504	0.59888											9.40326	0.34653
												9.04304	0.89257											8.42342	0.45396											9.04304	0.60381											9.41224	0.3507
												9.05105	0.89657											8.43243	0.45744											9.05105	0.60879											9.42122	0.35493
												9.05906	0.90054											8.44144	0.46095											9.05906	0.61381											9.4302	0.35921
												9.06707	0.90448											8.45045	0.4645											9.06707	0.61887											9.43918	0.36354
												9.07508	0.90838											8.45946	0.46807											9.07508	0.62397											9.44816	0.36794
												9.08308	0.91226											8.46847	0.47166											9.08308	0.62912											9.45714	0.37238
												9.09109	0.9161											8.47748	0.47529											9.09109	0.63431											9.46612	0.37689
												9.0991	0.9199											8.48649	0.47895											9.0991	0.63954											9.4751	0.38145
												9.10711	0.92367											8.4955	0.48264											9.10711	0.64481											9.48408	0.38607
												9.11512	0.9274											8.5045	0.48636											9.11512	0.65013											9.49306	0.39074
												9.12312	0.93109											8.51351	0.49011											9.12312	0.65549											9.50204	0.39547
												9.13113	0.93474											8.52252	0.49389											9.13113	0.66089											9.51102	0.40026
												9.13914	0.93835											8.53153	0.4977											9.13914	0.66634											9.52	0.40511
												9.14715	0.94192											8.54054	0.50155											9.14715	0.67183											9.52897	0.41001
												9.15516	0.94544											8.54955	0.50542											9.15516	0.67736											9.53795	0.41497
												9.16316	0.94892											8.55856	0.50932											9.16316	0.68294											9.54693	0.41999
												9.17117	0.95235											8.56757	0.51326											9.17117	0.68855											9.55591	0.42507
												9.17918	0.95574											8.57658	0.51723											9.17918	0.69422											9.56489	0.4302
												9.18719	0.95908											8.58559	0.52122											9.18719	0.69992											9.57387	0.43539
												9.1952	0.96237											8.59459	0.52525											9.1952	0.70567											9.58285	0.44064
												9.2032	0.96561											8.6036	0.52931											9.2032	0.71146											9.59183	0.44595
												9.21121	0.96881											8.61261	0.53341											9.21121	0.71729											9.60081	0.45131
												9.21922	0.97194											8.62162	0.53753											9.21922	0.72317											9.60979	0.45673
												9.22723	0.97503											8.63063	0.54169											9.22723	0.72908											9.61877	0.4622
												9.23524	0.97806											8.63964	0.54588											9.23524	0.73505											9.62775	0.46773
												9.24324	0.98104											8.64865	0.5501											9.24324	0.74105											9.63673	0.47332
												9.25125	0.98396											8.65766	0.55436											9.25125	0.74709											9.64571	0.47896
												9.25926	0.98682											8.66667	0.55864											9.25926	0.75318											9.65469	0.48465
												9.26727	0.98963											8.67568	0.56296											9.26727	0.75931											9.66367	0.49039
												9.27528	0.99238											8.68468	0.56731											9.27528	0.76548											9.67265	0.49619
												9.28328	0.99507											8.69369	0.5717											9.28328	0.77169											9.68163	0.50204
												9.29129	0.99769											8.7027	0.57611											9.29129	0.77794											9.69061	0.50794
												9.2993	1.00026											8.71171	0.58056											9.2993	0.78423											9.69959	0.51388
												9.30731	1.00276											8.72072	0.58504											9.30731	0.79056											9.70857	0.51988
												9.31532	1.0052											8.72973	0.58956											9.31532	0.79693											9.71755	0.52592
												9.32332	1.00758											8.73874	0.5941											9.32332	0.80334											9.72653	0.532
												9.33133	1.00989											8.74775	0.59868											9.33133	0.80979											9.73551	0.53813
												9.33934	1.01213											8.75676	0.60329											9.33934	0.81628											9.74448	0.5443
												9.34735	1.01431											8.76577	0.60794											9.34735	0.8228											9.75346	0.55051
												9.35536	1.01643											8.77477	0.61261											9.35536	0.82936											9.76244	0.55676
												9.36336	1.01847											8.78378	0.61732											9.36336	0.83596											9.77142	0.56304
												9.37137	1.02044											8.79279	0.62207											9.37137	0.8426											9.7804	0.56935
												9.37938	1.02235											8.8018	0.62684											9.37938	0.84927											9.78938	0.5757
												9.38739	1.02419											8.81081	0.63165											9.38739	0.85597											9.79836	0.58208
												9.3954	1.02595											8.81982	0.63649											9.3954	0.86271											9.80734	0.58848
												9.4034	1.02765											8.82883	0.64136											9.4034	0.86948											9.81632	0.59491
												9.41141	1.02927											8.83784	0.64626											9.41141	0.87629											9.8253	0.60136
												9.41942	1.03082											8.84685	0.65119											9.41942	0.88312											9.83428	0.60782
												9.42743	1.0323											8.85586	0.65616											9.42743	0.88999											9.84326	0.61431
												9.43544	1.03371											8.86486	0.66116											9.43544	0.89689											9.85224	0.6208
												9.44344	1.03504											8.87387	0.66619											9.44344	0.90382											9.86122	0.6273
												9.45145	1.0363											8.88288	0.67125											9.45145	0.91077											9.8702	0.63381
												9.45946	1.03749											8.89189	0.67634											9.45946	0.91775											9.87918	0.64032
												9.46747	1.0386											8.9009	0.68146											9.46747	0.92476											9.88816	0.64683
												9.47548	1.03963											8.90991	0.68661											9.47548	0.93179											9.89714	0.65333
												9.48348	1.04059											8.91892	0.69179											9.48348	0.93885											9.90612	0.65982
												9.49149	1.04148											8.92793	0.69701											9.49149	0.94593											9.9151	0.66629
												9.4995	1.04229											8.93694	0.70225											9.4995	0.95303											9.92408	0.67275
												9.50751	1.04302											8.94595	0.70752											9.50751	0.96015											9.93306	0.67918
												9.51552	1.04368											8.95495	0.71282											9.51552	0.96729											9.94204	0.68559
												9.52352	1.04426											8.96396	0.71815											9.52352	0.97445											9.95102	0.69197
												9.53153	1.04477											8.97297	0.72351											9.53153	0.98162											9.95999	0.6983
												9.53954	1.0452											8.98198	0.72889											9.53954	0.98881											9.96897	0.7046
												9.54755	1.04556											8.99099	0.73431											9.54755	0.99602											9.97795	0.71085
												9.55556	1.04584											9	0.73975											9.55556	1.00323											9.98693	0.71705
												9.56356	1.04604											9.00901	0.74522											9.56356	1.01046											9.99591	0.72319
												9.57157	1.04617											9.01802	0.75071											9.57157	1.01769											10.0049	0.72926
												9.57958	1.04622											9.02703	0.75623											9.57958	1.02493											10.0139	0.73527
												9.58759	1.0462											9.03604	0.76177											9.58759	1.03218											10.0229	0.74121
												9.5956	1.0461											9.04505	0.76734											9.5956	1.03943											10.0318	0.74706
												9.6036	1.04593											9.05405	0.77294											9.6036	1.04668											10.0408	0.75284
												9.61161	1.04568											9.06306	0.77855											9.61161	1.05393											10.0498	0.75852
												9.61962	1.04536											9.07207	0.78419											9.61962	1.06118											10.0588	0.7641
												9.62763	1.04496											9.08108	0.78985											9.62763	1.06843											10.0678	0.76959
												9.63564	1.04449											9.09009	0.79554											9.63564	1.07567											10.0767	0.77496
												9.64364	1.04395											9.0991	0.80124											9.64364	1.08291											10.0857	0.78023
												9.65165	1.04333											9.10811	0.80697											9.65165	1.09013											10.0947	0.78537
												9.65966	1.04264											9.11712	0.81271											9.65966	1.09734											10.1037	0.79039
												9.66767	1.04188											9.12613	0.81848											9.66767	1.10454											10.1127	0.79528
												9.67568	1.04105											9.13514	0.82426											9.67568	1.11173											10.1216	0.80004
												9.68368	1.04014											9.14414	0.83006											9.68368	1.11889											10.1306	0.80465
												9.69169	1.03917											9.15315	0.83588											9.69169	1.12603											10.1396	0.80912
												9.6997	1.03813											9.16216	0.84171											9.6997	1.13316											10.1486	0.81344
												9.70771	1.03701											9.17117	0.84755											9.70771	1.14025											10.1576	0.8176
												9.71572	1.03583											9.18018	0.85342											9.71572	1.14732											10.1665	0.8216
												9.72372	1.03458											9.18919	0.85929											9.72372	1.15436											10.1755	0.82543
												9.73173	1.03327											9.1982	0.86517											9.73173	1.16136											10.1845	0.82909
												9.73974	1.03188											9.20721	0.87107											9.73974	1.16833											10.1935	0.83258
												9.74775	1.03043											9.21622	0.87698											9.74775	1.17527											10.2024	0.83589
												9.75576	1.02892											9.22523	0.88289											9.75576	1.18216											10.2114	0.83901
												9.76376	1.02734											9.23423	0.88881											9.76376	1.18901											10.2204	0.84194
												9.77177	1.0257											9.24324	0.89474											9.77177	1.19582											10.2294	0.84469
												9.77978	1.02399											9.25225	0.90068											9.77978	1.20258											10.2384	0.84724
												9.78779	1.02222											9.26126	0.90662											9.78779	1.20929											10.2473	0.84959
												9.7958	1.0204											9.27027	0.91256											9.7958	1.21594											10.2563	0.85174
												9.8038	1.01851											9.27928	0.91851											9.8038	1.22254											10.2653	0.85368
												9.81181	1.01656											9.28829	0.92445											9.81181	1.22908											10.2743	0.85542
												9.81982	1.01455											9.2973	0.9304											9.81982	1.23556											10.2833	0.85696
												9.82783	1.01249											9.30631	0.93634											9.82783	1.24197											10.2922	0.85828
												9.83584	1.01037											9.31532	0.94228											9.83584	1.24832											10.3012	0.85939
												9.84384	1.00819											9.32432	0.94822											9.84384	1.2546											10.3102	0.86029
												9.85185	1.00596											9.33333	0.95415											9.85185	1.26081											10.3192	0.86098
												9.85986	1.00368											9.34234	0.96008											9.85986	1.26694											10.3282	0.86145
												9.86787	1.00134											9.35135	0.96599											9.86787	1.273											10.3371	0.86172
												9.87588	0.99895											9.36036	0.97189											9.87588	1.27897											10.3461	0.86176
												9.88388	0.99651											9.36937	0.97779											9.88388	1.28486											10.3551	0.8616
												9.89189	0.99402											9.37838	0.98367											9.89189	1.29066											10.3641	0.86122
												9.8999	0.99148											9.38739	0.98953											9.8999	1.29638											10.3731	0.86064
												9.90791	0.98889											9.3964	0.99538											9.90791	1.302											10.382	0.85984
												9.91592	0.98625											9.40541	1.00121											9.91592	1.30753											10.391	0.85883
												9.92392	0.98357											9.41441	1.00702											9.92392	1.31296											10.4	0.85762
												9.93193	0.98085											9.42342	1.01281											9.93193	1.3183											10.409	0.85621
												9.93994	0.97808											9.43243	1.01858											9.93994	1.32353											10.4179	0.8546
												9.94795	0.97526											9.44144	1.02433											9.94795	1.32865											10.4269	0.85278
												9.95596	0.97241											9.45045	1.03004											9.95596	1.33367											10.4359	0.85078
												9.96396	0.96951											9.45946	1.03573											9.96396	1.33858											10.4449	0.84858
												9.97197	0.96658											9.46847	1.04139											9.97197	1.34338											10.4539	0.84619
												9.97998	0.9636											9.47748	1.04702											9.97998	1.34806											10.4628	0.84362
												9.98799	0.96059											9.48649	1.05262											9.98799	1.35262											10.4718	0.84087
												9.996	0.95754											9.4955	1.05818											9.996	1.35706											10.4808	0.83794
												10.004	0.95446											9.5045	1.0637											10.004	1.36139											10.4898	0.83484
												10.012	0.95134											9.51351	1.06919											10.012	1.36558											10.4988	0.83157
												10.02	0.94819											9.52252	1.07463											10.02	1.36966											10.5077	0.82814
												10.028	0.945											9.53153	1.08004											10.028	1.3736											10.5167	0.82456
												10.036	0.94178											9.54054	1.08539											10.036	1.37741											10.5257	0.82082
												10.044	0.93853											9.54955	1.09071											10.044	1.38109											10.5347	0.81693
												10.052	0.93526											9.55856	1.09597											10.052	1.38463											10.5437	0.8129
												10.0601	0.93195											9.56757	1.10119											10.0601	1.38804											10.5526	0.80873
												10.0681	0.92861											9.57658	1.10635											10.0681	1.39131											10.5616	0.80443
												10.0761	0.92525											9.58559	1.11146											10.0761	1.39444											10.5706	0.80001
												10.0841	0.92186											9.59459	1.11652											10.0841	1.39743											10.5796	0.79546
												10.0921	0.91845											9.6036	1.12152											10.0921	1.40027											10.5886	0.79079
												10.1001	0.91502											9.61261	1.12646											10.1001	1.40297											10.5975	0.78602
												10.1081	0.91156											9.62162	1.13134											10.1081	1.40552											10.6065	0.78114
												10.1161	0.90808											9.63063	1.13615											10.1161	1.40793											10.6155	0.77616
												10.1241	0.90457											9.63964	1.1409											10.1241	1.41019											10.6245	0.77109
												10.1321	0.90105											9.64865	1.14559											10.1321	1.4123											10.6335	0.76592
												10.1401	0.89751											9.65766	1.1502											10.1401	1.41425											10.6424	0.76068
												10.1481	0.89395											9.66667	1.15475											10.1481	1.41606											10.6514	0.75535
												10.1562	0.89037											9.67568	1.15922											10.1562	1.41771											10.6604	0.74995
												10.1642	0.88677											9.68468	1.16362											10.1642	1.41921											10.6694	0.74448
												10.1722	0.88316											9.69369	1.16795											10.1722	1.42056											10.6784	0.73895
												10.1802	0.87954											9.7027	1.1722											10.1802	1.42175											10.6873	0.73336
												10.1882	0.8759											9.71171	1.17637											10.1882	1.42279											10.6963	0.72772
												10.1962	0.87224											9.72072	1.18045											10.1962	1.42368											10.7053	0.72203
												10.2042	0.86858											9.72973	1.18446											10.2042	1.4244											10.7143	0.71629
												10.2122	0.8649											9.73874	1.18838											10.2122	1.42498											10.7233	0.71052
												10.2202	0.86121											9.74775	1.19221											10.2202	1.42539											10.7322	0.70471
												10.2282	0.85751											9.75676	1.19596											10.2282	1.42566											10.7412	0.69887
												10.2362	0.85381											9.76577	1.19962											10.2362	1.42576											10.7502	0.693
												10.2442	0.85009											9.77477	1.20319											10.2442	1.42572											10.7592	0.68711
												10.2523	0.84637											9.78378	1.20667											10.2523	1.42552											10.7682	0.6812
												10.2603	0.84264											9.79279	1.21005											10.2603	1.42516											10.7771	0.67528
												10.2683	0.8389											9.8018	1.21334											10.2683	1.42465											10.7861	0.66934
												10.2763	0.83515											9.81081	1.21653											10.2763	1.42399											10.7951	0.6634
												10.2843	0.83141											9.81982	1.21962											10.2843	1.42318											10.8041	0.65745
												10.2923	0.82765											9.82883	1.22261											10.2923	1.42221											10.8131	0.6515
												10.3003	0.8239											9.83784	1.22551											10.3003	1.4211											10.822	0.64556
												10.3083	0.82014											9.84685	1.2283											10.3083	1.41984											10.831	0.63962
												10.3163	0.81638											9.85586	1.23099											10.3163	1.41843											10.84	0.63369
												10.3243	0.81261											9.86486	1.23358											10.3243	1.41687											10.849	0.62777
												10.3323	0.80885											9.87387	1.23606											10.3323	1.41517											10.858	0.62186
												10.3403	0.80508											9.88288	1.23843											10.3403	1.41332											10.8669	0.61597
												10.3483	0.80132											9.89189	1.2407											10.3483	1.41134											10.8759	0.6101
												10.3564	0.79755											9.9009	1.24286											10.3564	1.40921											10.8849	0.60425
												10.3644	0.79379											9.90991	1.24491											10.3644	1.40694											10.8939	0.59842
												10.3724	0.79003											9.91892	1.24686											10.3724	1.40454											10.9029	0.59262
												10.3804	0.78627											9.92793	1.24869											10.3804	1.402											10.9118	0.58685
												10.3884	0.78251											9.93694	1.25041											10.3884	1.39932											10.9208	0.5811
												10.3964	0.77876											9.94595	1.25202											10.3964	1.39652											10.9298	0.57539
												10.4044	0.77501											9.95495	1.25352											10.4044	1.39358											10.9388	0.56971
												10.4124	0.77126											9.96396	1.2549											10.4124	1.39052											10.9477	0.56406
												10.4204	0.76752											9.97297	1.25617											10.4204	1.38733											10.9567	0.55845
												10.4284	0.76379											9.98198	1.25733											10.4284	1.38402											10.9657	0.55288
												10.4364	0.76006											9.99099	1.25837											10.4364	1.38058											10.9747	0.54734
												10.4444	0.75633											10	1.25931											10.4444	1.37703											10.9837	0.54185
												10.4525	0.75262											10.009	1.26012											10.4525	1.37336											10.9926	0.53639
												10.4605	0.74891											10.018	1.26082											10.4605	1.36958											11.0016	0.53098
												10.4685	0.7452											10.027	1.26141											10.4685	1.36568											11.0106	0.52561
												10.4765	0.74151											10.036	1.26188											10.4765	1.36167											11.0196	0.52028
												10.4845	0.73782											10.045	1.26224											10.4845	1.35756											11.0286	0.515
												10.4925	0.73414											10.0541	1.26249											10.4925	1.35334											11.0375	0.50977
												10.5005	0.73047											10.0631	1.26262											10.5005	1.34902											11.0465	0.50457
												10.5085	0.72681											10.0721	1.26263											10.5085	1.3446											11.0555	0.49943
												10.5165	0.72316											10.0811	1.26254											10.5165	1.34008											11.0645	0.49433
												10.5245	0.71952											10.0901	1.26233											10.5245	1.33547											11.0735	0.48928
												10.5325	0.71589											10.0991	1.262											10.5325	1.33077											11.0824	0.48428
												10.5405	0.71227											10.1081	1.26157											10.5405	1.32597											11.0914	0.47932
												10.5486	0.70866											10.1171	1.26102											10.5486	1.32109											11.1004	0.47442
												10.5566	0.70506											10.1261	1.26036											10.5566	1.31613											11.1094	0.46956
												10.5646	0.70148											10.1351	1.25959											10.5646	1.31108											11.1184	0.46475
												10.5726	0.6979											10.1441	1.25871											10.5726	1.30595											11.1273	0.45999
												10.5806	0.69434											10.1532	1.25773											10.5806	1.30075											11.1363	0.45528
												10.5886	0.69079											10.1622	1.25663											10.5886	1.29547											11.1453	0.45062
												10.5966	0.68725											10.1712	1.25542											10.5966	1.29012											11.1543	0.44601
												10.6046	0.68373											10.1802	1.25411											10.6046	1.2847											11.1633	0.44144
												10.6126	0.68021											10.1892	1.2527											10.6126	1.27922											11.1722	0.43693
												10.6206	0.67671											10.1982	1.25118											10.6206	1.27367											11.1812	0.43246
												10.6286	0.67323											10.2072	1.24955											10.6286	1.26806											11.1902	0.42805
												10.6366	0.66975											10.2162	1.24783											10.6366	1.26239											11.1992	0.42368
												10.6446	0.66629											10.2252	1.246											10.6446	1.25666											11.2082	0.41937
												10.6526	0.66285											10.2342	1.24407											10.6526	1.25088											11.2171	0.4151
												10.6607	0.65942											10.2432	1.24205											10.6607	1.24505											11.2261	0.41088
												10.6687	0.656											10.2523	1.23992											10.6687	1.23917											11.2351	0.4067
												10.6767	0.6526											10.2613	1.2377											10.6767	1.23324											11.2441	0.40258
												10.6847	0.64921											10.2703	1.23539											10.6847	1.22727											11.253	0.3985
												10.6927	0.64584											10.2793	1.23298											10.6927	1.22126											11.262	0.39448
												10.7007	0.64248											10.2883	1.23048											10.7007	1.21521											11.271	0.39049
												10.7087	0.63913											10.2973	1.22789											10.7087	1.20912											11.28	0.38656
												10.7167	0.6358											10.3063	1.22521											10.7167	1.20299											11.289	0.38267
												10.7247	0.63249											10.3153	1.22244											10.7247	1.19683											11.298	0.37883
												10.7327	0.62919											10.3243	1.21959											10.7327	1.19064											11.3069	0.37503
												10.7407	0.62591											10.3333	1.21665											10.7407	1.18442											11.3159	0.37128
												10.7487	0.62264											10.3423	1.21363											10.7487	1.17818											11.3249	0.36758
												10.7568	0.61939											10.3514	1.21052											10.7568	1.17191											11.3339	0.36391
												10.7648	0.61616											10.3604	1.20734											10.7648	1.16562											11.3429	0.3603
												10.7728	0.61294											10.3694	1.20408											10.7728	1.15931											11.3518	0.35673
												10.7808	0.60973											10.3784	1.20074											10.7808	1.15298											11.3608	0.3532
												10.7888	0.60654											10.3874	1.19733											10.7888	1.14663											11.3698	0.34971
												10.7968	0.60337											10.3964	1.19385											10.7968	1.14027											11.3788	0.34627
												10.8048	0.60021											10.4054	1.19029											10.8048	1.1339											11.3878	0.34286
												10.8128	0.59707											10.4144	1.18667											10.8128	1.12751											11.3967	0.3395
												10.8208	0.59395											10.4234	1.18297											10.8208	1.12112											11.4057	0.33619
												10.8288	0.59084											10.4324	1.17921											10.8288	1.11472											11.4147	0.33291
												10.8368	0.58775											10.4414	1.17539											10.8368	1.10831											11.4237	0.32967
												10.8448	0.58468											10.4505	1.1715											10.8448	1.1019											11.4327	0.32647
												10.8529	0.58162											10.4595	1.16755											10.8529	1.09548											11.4416	0.32332
												10.8609	0.57858											10.4685	1.16354											10.8609	1.08906											11.4506	0.3202
												10.8689	0.57555											10.4775	1.15947											10.8689	1.08265											11.4596	0.31712
												10.8769	0.57254											10.4865	1.15535											10.8769	1.07624											11.4686	0.31408
												10.8849	0.56955											10.4955	1.15118											10.8849	1.06983											11.4775	0.31107
												10.8929	0.56657											10.5045	1.14695											10.8929	1.06342											11.4865	0.30811
												10.9009	0.56361											10.5135	1.14267											10.9009	1.05702											11.4955	0.30518
												10.9089	0.56067											10.5225	1.13834											10.9089	1.05063											11.5045	0.30229
												10.9169	0.55774											10.5315	1.13396											10.9169	1.04425											11.5135	0.29943
												10.9249	0.55483											10.5405	1.12954											10.9249	1.03787											11.5224	0.29661
												10.9329	0.55193											10.5495	1.12507											10.9329	1.03151											11.5314	0.29382
												10.9409	0.54906											10.5586	1.12057											10.9409	1.02516											11.5404	0.29107
												10.9489	0.54619											10.5676	1.11602											10.9489	1.01882											11.5494	0.28835
												10.957	0.54335											10.5766	1.11143											10.957	1.0125											11.5584	0.28567
												10.965	0.54052											10.5856	1.1068											10.965	1.0062											11.5673	0.28302
												10.973	0.53771											10.5946	1.10214											10.973	0.99991											11.5763	0.2804
												10.981	0.53491											10.6036	1.09744											10.981	0.99364											11.5853	0.27781
												10.989	0.53213											10.6126	1.09271											10.989	0.98738											11.5943	0.27526
												10.997	0.52937											10.6216	1.08795											10.997	0.98115											11.6033	0.27274
												11.005	0.52662											10.6306	1.08316											11.005	0.97493											11.6122	0.27025
												11.013	0.52389											10.6396	1.07835											11.013	0.96874											11.6212	0.26779
												11.021	0.52118											10.6486	1.0735											11.021	0.96257											11.6302	0.26536
												11.029	0.51848											10.6577	1.06863											11.029	0.95642											11.6392	0.26296
												11.037	0.5158											10.6667	1.06374											11.037	0.9503											11.6482	0.2606
												11.045	0.51313											10.6757	1.05882											11.045	0.9442											11.6571	0.25826
												11.0531	0.51048											10.6847	1.05388											11.0531	0.93813											11.6661	0.25594
												11.0611	0.50785											10.6937	1.04893											11.0611	0.93208											11.6751	0.25366
												11.0691	0.50523											10.7027	1.04395											11.0691	0.92605											11.6841	0.25141
												11.0771	0.50263											10.7117	1.03896											11.0771	0.92006											11.693	0.24918
												11.0851	0.50004											10.7207	1.03396											11.0851	0.91409											11.702	0.24698
												11.0931	0.49747											10.7297	1.02894											11.0931	0.90815											11.711	0.24481
												11.1011	0.49492											10.7387	1.0239											11.1011	0.90224											11.72	0.24266
												11.1091	0.49238											10.7477	1.01886											11.1091	0.89635											11.729	0.24054
												11.1171	0.48986											10.7568	1.0138											11.1171	0.8905											11.7379	0.23845
												11.1251	0.48735											10.7658	1.00874											11.1251	0.88468											11.7469	0.23638
												11.1331	0.48486											10.7748	1.00366											11.1331	0.87888											11.7559	0.23434
												11.1411	0.48238											10.7838	0.99858											11.1411	0.87312											11.7649	0.23232
												11.1492	0.47992											10.7928	0.9935											11.1492	0.86739											11.7739	0.23032
												11.1572	0.47748											10.8018	0.98841											11.1572	0.86169											11.7828	0.22835
												11.1652	0.47505											10.8108	0.98331											11.1652	0.85602											11.7918	0.22641
												11.1732	0.47263											10.8198	0.97822											11.1732	0.85039											11.8008	0.22448
												11.1812	0.47023											10.8288	0.97312											11.1812	0.84478											11.8098	0.22258
												11.1892	0.46785											10.8378	0.96802											11.1892	0.83921											11.8188	0.22071
												11.1972	0.46548											10.8468	0.96292											11.1972	0.83368											11.8277	0.21885
												11.2052	0.46313											10.8559	0.95783											11.2052	0.82817											11.8367	0.21702
												11.2132	0.46079											10.8649	0.95273											11.2132	0.8227											11.8457	0.21521
												11.2212	0.45846											10.8739	0.94764											11.2212	0.81726											11.8547	0.21342
												11.2292	0.45615											10.8829	0.94256											11.2292	0.81186											11.8637	0.21165
												11.2372	0.45386											10.8919	0.93748											11.2372	0.80649											11.8727	0.2099
												11.2453	0.45158											10.9009	0.9324											11.2453	0.80115											11.8816	0.20818
												11.2532	0.44931											10.9099	0.92733											11.2532	0.79585											11.8906	0.20647
												11.2613	0.44706											10.9189	0.92227											11.2613	0.79059											11.8996	0.20478
												11.2693	0.44482											10.9279	0.91722											11.2693	0.78536											11.9086	0.20312
												11.2773	0.4426											10.9369	0.91218											11.2773	0.78016											11.9175	0.20147
												11.2853	0.44039											10.9459	0.90715											11.2853	0.77499											11.9265	0.19984
												11.2933	0.4382											10.955	0.90212											11.2933	0.76987											11.9355	0.19824
												11.3013	0.43602											10.964	0.89711											11.3013	0.76477											11.9445	0.19665
												11.3093	0.43385											10.973	0.89211											11.3093	0.75971											11.9535	0.19508
												11.3173	0.4317											10.982	0.88713											11.3173	0.75469											11.9624	0.19352
												11.3253	0.42956											10.991	0.88215											11.3253	0.7497											11.9714	0.19199
												11.3333	0.42744											11	0.87719											11.3333	0.74475											11.9804	0.19047
												11.3413	0.42532											11.009	0.87225											11.3413	0.73983											11.9894	0.18897
												11.3493	0.42323											11.018	0.86732											11.3493	0.73495											11.9984	0.18749
												11.3574	0.42114											11.027	0.8624											11.3574	0.7301											12.0073	0.18602
												11.3654	0.41907											11.036	0.8575											11.3654	0.72528											12.0163	0.18457
												11.3734	0.41702											11.045	0.85262											11.3734	0.7205											12.0253	0.18314
												11.3814	0.41497											11.0541	0.84775											11.3814	0.71576											12.0343	0.18172
												11.3894	0.41294											11.0631	0.84291											11.3894	0.71105											12.0433	0.18032
												11.3974	0.41093											11.0721	0.83807											11.3974	0.70637											12.0522	0.17894
												11.4054	0.40892											11.0811	0.83326											11.4054	0.70173											12.0612	0.17757
												11.4134	0.40693											11.0901	0.82847											11.4134	0.69712											12.0702	0.17621
												11.4214	0.40496											11.0991	0.8237											11.4214	0.69255											12.0792	0.17488
												11.4294	0.40299											11.1081	0.81894											11.4294	0.68801											12.0882	0.17355
												11.4374	0.40104											11.1171	0.81421											11.4374	0.6835											12.0971	0.17224
												11.4454	0.3991											11.1261	0.80949											11.4454	0.67903											12.1061	0.17095
												11.4535	0.39717											11.1351	0.8048											11.4535	0.67459											12.1151	0.16967
												11.4615	0.39526											11.1441	0.80012											11.4615	0.67019											12.1241	0.1684
												11.4695	0.39336											11.1532	0.79547											11.4695	0.66582											12.1331	0.16715
												11.4775	0.39147											11.1622	0.79084											11.4775	0.66149											12.142	0.16592
												11.4855	0.38959											11.1712	0.78623											11.4855	0.65718											12.151	0.16469
												11.4935	0.38773											11.1802	0.78165											11.4935	0.65291											12.16	0.16348
												11.5015	0.38587											11.1892	0.77708											11.5015	0.64868											12.169	0.16228
												11.5095	0.38403											11.1982	0.77254											11.5095	0.64447											12.1779	0.1611
												11.5175	0.3822											11.2072	0.76802											11.5175	0.6403											12.1869	0.15993
												11.5255	0.38039											11.2162	0.76353											11.5255	0.63616											12.1959	0.15877
												11.5335	0.37858											11.2252	0.75905											11.5335	0.63205											12.2049	0.15762
												11.5415	0.37679											11.2342	0.7546											11.5415	0.62798											12.2139	0.15649
												11.5495	0.37501											11.2432	0.75018											11.5495	0.62394											12.2228	0.15536
												11.5576	0.37324											11.2523	0.74578											11.5576	0.61993											12.2318	0.15425
												11.5656	0.37148											11.2613	0.7414											11.5656	0.61595											12.2408	0.15316
												11.5736	0.36973											11.2703	0.73704											11.5736	0.612											12.2498	0.15207
												11.5816	0.368											11.2793	0.73271											11.5816	0.60808											12.2588	0.151
												11.5896	0.36627											11.2883	0.72841											11.5896	0.6042											12.2677	0.14993
												11.5976	0.36456											11.2973	0.72412											11.5976	0.60034											12.2767	0.14888
												11.6056	0.36286											11.3063	0.71987											11.6056	0.59652											12.2857	0.14784
												11.6136	0.36117											11.3153	0.71563											11.6136	0.59273											12.2947	0.14681
												11.6216	0.35949											11.3243	0.71143											11.6216	0.58897											12.3037	0.14579
												11.6296	0.35782											11.3333	0.70724											11.6296	0.58523											12.3126	0.14478
												11.6376	0.35616											11.3423	0.70308											11.6376	0.58153											12.3216	0.14378
												11.6456	0.35451											11.3514	0.69895											11.6456	0.57786											12.3306	0.1428
												11.6537	0.35288											11.3604	0.69484											11.6537	0.57421											12.3396	0.14182
												11.6617	0.35125											11.3694	0.69076											11.6617	0.5706											12.3486	0.14085
												11.6697	0.34964											11.3784	0.6867											11.6697	0.56701											12.3575	0.13989
												11.6777	0.34803											11.3874	0.68266											11.6777	0.56346											12.3665	0.13895
												11.6857	0.34644											11.3964	0.67865											11.6857	0.55993											12.3755	0.13801
												11.6937	0.34485											11.4054	0.67467											11.6937	0.55643											12.3845	0.13708
												11.7017	0.34328											11.4144	0.67071											11.7017	0.55296											12.3935	0.13616
												11.7097	0.34171											11.4234	0.66677											11.7097	0.54952											12.4024	0.13525
												11.7177	0.34016											11.4324	0.66286											11.7177	0.5461											12.4114	0.13435
												11.7257	0.33862											11.4414	0.65898											11.7257	0.54272											12.4204	0.13346
												11.7337	0.33708											11.4505	0.65512											11.7337	0.53936											12.4294	0.13258
												11.7417	0.33556											11.4595	0.65129											11.7417	0.53603											12.4384	0.1317
												11.7498	0.33404											11.4685	0.64748											11.7498	0.53272											12.4473	0.13084
												11.7578	0.33254											11.4775	0.64369											11.7578	0.52944											12.4563	0.12998
												11.7658	0.33105											11.4865	0.63993											11.7658	0.52619											12.4653	0.12914
												11.7738	0.32956											11.4955	0.63619											11.7738	0.52296											12.4743	0.1283
												11.7818	0.32809											11.5045	0.63248											11.7818	0.51977											12.4833	0.12747
												11.7898	0.32662											11.5135	0.6288											11.7898	0.51659											12.4922	0.12665
												11.7978	0.32516											11.5225	0.62514											11.7978	0.51344											12.5012	0.12583
												11.8058	0.32372											11.5315	0.6215											11.8058	0.51032											12.5102	0.12503
												11.8138	0.32228											11.5405	0.61789											11.8138	0.50723											12.5192	0.12423
												11.8218	0.32085											11.5495	0.6143											11.8218	0.50416											12.5282	0.12344
												11.8298	0.31943											11.5586	0.61074											11.8298	0.50111											12.5371	0.12265
												11.8378	0.31802											11.5676	0.6072											11.8378	0.49809											12.5461	0.12188
												11.8459	0.31662											11.5766	0.60368											11.8459	0.49509											12.5551	0.12111
												11.8538	0.31523											11.5856	0.60019											11.8538	0.49212											12.5641	0.12035
												11.8619	0.31384											11.5946	0.59672											11.8619	0.48917											12.5731	0.1196
												11.8699	0.31247											11.6036	0.59328											11.8699	0.48625											12.582	0.11885
												11.8779	0.3111											11.6126	0.58986											11.8779	0.48335											12.591	0.11811
												11.8859	0.30974											11.6216	0.58646											11.8859	0.48047											12.6	0.11738
												11.8939	0.3084											11.6306	0.58309											11.8939	0.47761											12.609	0.11666
												11.9019	0.30706											11.6396	0.57974											11.9019	0.47478											12.618	0.11594
												11.9099	0.30572											11.6486	0.57642											11.9099	0.47198											12.6269	0.11523
												11.9179	0.3044											11.6577	0.57312											11.9179	0.46919											12.6359	0.11453
												11.9259	0.30309											11.6667	0.56984											11.9259	0.46643											12.6449	0.11383
												11.9339	0.30178											11.6757	0.56658											11.9339	0.46369											12.6539	0.11314
												11.9419	0.30048											11.6847	0.56335											11.9419	0.46097											12.6629	0.11245
												11.9499	0.29919											11.6937	0.56014											11.9499	0.45828											12.6718	0.11178
												11.958	0.29791											11.7027	0.55695											11.958	0.4556											12.6808	0.11111
												11.966	0.29663											11.7117	0.55379											11.966	0.45295											12.6898	0.11044
												11.974	0.29537											11.7207	0.55065											11.974	0.45032											12.6988	0.10978
												11.982	0.29411											11.7297	0.54753											11.982	0.44771											12.7078	0.10913
												11.99	0.29286											11.7387	0.54443											11.99	0.44512											12.7167	0.10848
												11.998	0.29162											11.7477	0.54136											11.998	0.44255											12.7257	0.10784
												12.006	0.29038											11.7568	0.5383											12.006	0.44001											12.7347	0.10721
												12.014	0.28916											11.7658	0.53527											12.014	0.43748											12.7437	0.10658
												12.022	0.28794											11.7748	0.53226											12.022	0.43497											12.7526	0.10595
												12.03	0.28673											11.7838	0.52928											12.03	0.43249											12.7616	0.10533
												12.038	0.28552											11.7928	0.52631											12.038	0.43002											12.7706	0.10472
												12.046	0.28433											11.8018	0.52337											12.046	0.42757											12.7796	0.10412
												12.0541	0.28314											11.8108	0.52044											12.0541	0.42515											12.7886	0.10351
												12.0621	0.28196											11.8198	0.51754											12.0621	0.42274											12.7975	0.10292
												12.0701	0.28078											11.8288	0.51466											12.0701	0.42035											12.8065	0.10233
												12.0781	0.27962											11.8378	0.5118											12.0781	0.41798											12.8155	0.10174
												12.0861	0.27846											11.8468	0.50896											12.0861	0.41563											12.8245	0.10116
												12.0941	0.2773											11.8559	0.50614											12.0941	0.4133											12.8335	0.10059
												12.1021	0.27616											11.8649	0.50334											12.1021	0.41099											12.8424	0.10002
												12.1101	0.27502											11.8739	0.50056											12.1101	0.40869											12.8514	0.09945
												12.1181	0.27389											11.8829	0.4978											12.1181	0.40642											12.8604	0.09889
												12.1261	0.27276											11.8919	0.49507											12.1261	0.40416											12.8694	0.09834
												12.1341	0.27165											11.9009	0.49235											12.1341	0.40192											12.8784	0.09779
												12.1421	0.27054											11.9099	0.48965											12.1421	0.3997											12.8873	0.09725
												12.1502	0.26943											11.9189	0.48697											12.1502	0.39749											12.8963	0.0967
												12.1582	0.26834											11.9279	0.48431											12.1582	0.39531											12.9053	0.09617
												12.1662	0.26725											11.9369	0.48167											12.1662	0.39314											12.9143	0.09564
												12.1742	0.26616											11.9459	0.47905											12.1742	0.39098											12.9233	0.09511
												12.1822	0.26509											11.955	0.47645											12.1822	0.38885											12.9322	0.09459
												12.1902	0.26402											11.964	0.47387											12.1902	0.38673											12.9412	0.09407
												12.1982	0.26295											11.973	0.47131											12.1982	0.38462											12.9502	0.09356
												12.2062	0.26189											11.982	0.46876											12.2062	0.38254											12.9592	0.09305
												12.2142	0.26084											11.991	0.46623											12.2142	0.38047											12.9681	0.09255
												12.2222	0.2598											12	0.46373											12.2222	0.37841											12.9771	0.09205
												12.2302	0.25876											12.009	0.46124											12.2302	0.37638											12.9861	0.09155
												12.2382	0.25773											12.018	0.45877											12.2382	0.37435											12.9951	0.09106
												12.2462	0.2567											12.027	0.45631											12.2462	0.37235											13.0041	0.09057
												12.2543	0.25568											12.036	0.45388											12.2543	0.37036											13.013	0.09009
												12.2623	0.25467											12.045	0.45146											12.2623	0.36838											13.022	0.08961
												12.2703	0.25366											12.0541	0.44906											12.2703	0.36642											13.031	0.08914
												12.2783	0.25266											12.0631	0.44668											12.2783	0.36448											13.04	0.08867
												12.2863	0.25167											12.0721	0.44431											12.2863	0.36255											13.049	0.0882
												12.2943	0.25068											12.0811	0.44197											12.2943	0.36064											13.0579	0.08774
												12.3023	0.24969											12.0901	0.43963											12.3023	0.35874											13.0669	0.08728
												12.3103	0.24872											12.0991	0.43732											12.3103	0.35685											13.0759	0.08682
												12.3183	0.24774											12.1081	0.43502											12.3183	0.35498											13.0849	0.08637
												12.3263	0.24678											12.1171	0.43274											12.3263	0.35312											13.0939	0.08592
												12.3343	0.24582											12.1261	0.43048											12.3343	0.35128											13.1029	0.08548
												12.3423	0.24486											12.1351	0.42823											12.3423	0.34945											13.1118	0.08504
												12.3504	0.24392											12.1441	0.426											12.3504	0.34764											13.1208	0.0846
												12.3584	0.24297											12.1532	0.42379											12.3584	0.34584											13.1298	0.08417
												12.3664	0.24204											12.1622	0.42159											12.3664	0.34405											13.1388	0.08374
												12.3744	0.2411											12.1712	0.41941											12.3744	0.34228											13.1478	0.08331
												12.3824	0.24018											12.1802	0.41724											12.3824	0.34052											13.1567	0.08289
												12.3904	0.23926											12.1892	0.41509											12.3904	0.33878											13.1657	0.08247
												12.3984	0.23834											12.1982	0.41296											12.3984	0.33704											13.1747	0.08205
												12.4064	0.23743											12.2072	0.41084											12.4064	0.33532											13.1837	0.08164
		--	--									12.4144	0.23653											12.2162	0.40873											12.4144	0.33362											13.1926	0.08123
		--	--									12.4224	0.23563											12.2252	0.40665											12.4224	0.33192											13.2016	0.08082
		--	--									12.4304	0.23473											12.2342	0.40457											12.4304	0.33024											13.2106	0.08042
		--	--									12.4384	0.23384											12.2432	0.40251											12.4384	0.32857											13.2196	0.08002
		--	--									12.4465	0.23296											12.2523	0.40047											12.4465	0.32692											13.2286	0.07963
		--	--									12.4544	0.23208											12.2613	0.39844											12.4544	0.32528											13.2375	0.07923
		--	--									12.4625	0.23121											12.2703	0.39643											12.4625	0.32364											13.2465	0.07884
		--	--									12.4705	0.23034											12.2793	0.39443											12.4705	0.32203											13.2555	0.07845
		--	--									12.4785	0.22948											12.2883	0.39244											12.4785	0.32042											13.2645	0.07807
		--	--									12.4865	0.22862											12.2973	0.39047											12.4865	0.31882											13.2735	0.07769
		--	--									12.4945	0.22776											12.3063	0.38851											12.4945	0.31724											13.2824	0.07731
		--	--									12.5025	0.22691											12.3153	0.38657											12.5025	0.31567											13.2914	0.07694
		--	--									12.5105	0.22607											12.3243	0.38464											12.5105	0.31411											13.3004	0.07656
		--	--									12.5185	0.22523											12.3333	0.38273											12.5185	0.31256											13.3094	0.07619
		--	--									12.5265	0.2244											12.3423	0.38082											12.5265	0.31103											13.3184	0.07583
		--	--									12.5345	0.22357											12.3514	0.37894											12.5345	0.3095											13.3273	0.07546
		--	--									12.5425	0.22275											12.3604	0.37706											12.5425	0.30799											13.3363	0.0751
		--	--									12.5505	0.22193											12.3694	0.3752											12.5505	0.30648											13.3453	0.07474
		--	--									12.5586	0.22111											12.3784	0.37335											12.5586	0.30499											13.3543	0.07439
		--	--									12.5666	0.2203											12.3874	0.37152											12.5666	0.30351											13.3633	0.07404
		--	--									12.5746	0.2195											12.3964	0.3697											12.5746	0.30204											13.3722	0.07369
		--	--									12.5826	0.21869											12.4054	0.36789											12.5826	0.30058											13.3812	0.07334
		--	--									12.5906	0.2179											12.4144	0.36609											12.5906	0.29913											13.3902	0.07299
		--	--									12.5986	0.21711											12.4234	0.36431											12.5986	0.29769											13.3992	0.07265
												12.6066	0.21632											12.4324	0.36254											12.6066	0.29626											13.4081	0.07231
												12.6146	0.21554											12.4414	0.36078											12.6146	0.29485											13.4171	0.07197
												12.6226	0.21476											12.4505	0.35904											12.6226	0.29344											13.4261	0.07164
												12.6306	0.21398											12.4595	0.35731											12.6306	0.29204											13.4351	0.07131
												12.6386	0.21321											12.4685	0.35558											12.6386	0.29066											13.4441	0.07098
												12.6466	0.21245											12.4775	0.35388											12.6466	0.28928											13.453	0.07065
												12.6547	0.21169											12.4865	0.35218											12.6547	0.28791											13.462	0.07033
												12.6627	0.21093											12.4955	0.3505											12.6627	0.28655											13.471	0.07
												12.6707	0.21018											12.5045	0.34882											12.6707	0.28521											13.48	0.06968
												12.6787	0.20943											12.5135	0.34716											12.6787	0.28387											13.489	0.06937
												12.6867	0.20868											12.5225	0.34551											12.6867	0.28254											13.4979	0.06905
												12.6947	0.20794											12.5315	0.34388											12.6947	0.28122											13.5069	0.06874
												12.7027	0.20721											12.5405	0.34225											12.7027	0.27991											13.5159	0.06843
												12.7107	0.20648											12.5495	0.34063											12.7107	0.27861											13.5249	0.06812
												12.7187	0.20575											12.5586	0.33903											12.7187	0.27732											13.5339	0.06781
												12.7267	0.20503											12.5676	0.33744											12.7267	0.27604											13.5428	0.06751
												12.7347	0.20431											12.5766	0.33586											12.7347	0.27476											13.5518	0.06721
												12.7427	0.20359											12.5856	0.33429											12.7427	0.2735											13.5608	0.06691
												12.7508	0.20288											12.5946	0.33273											12.7508	0.27224											13.5698	0.06661
												12.7588	0.20217											12.6036	0.33118											12.7588	0.271											13.5788	0.06632
												12.7668	0.20147											12.6126	0.32964											12.7668	0.26976											13.5877	0.06602
												12.7748	0.20077											12.6216	0.32811											12.7748	0.26853											13.5967	0.06573
												12.7828	0.20007											12.6306	0.3266											12.7828	0.26731											13.6057	0.06544
												12.7908	0.19938											12.6396	0.32509											12.7908	0.2661											13.6147	0.06516
												12.7988	0.19869											12.6486	0.3236											12.7988	0.2649											13.6237	0.06487
												12.8068	0.198											12.6577	0.32211											12.8068	0.2637											13.6326	0.06459
												12.8148	0.19732											12.6667	0.32063											12.8148	0.26251											13.6416	0.06431
												12.8228	0.19665											12.6757	0.31917											12.8228	0.26133											13.6506	0.06403
												12.8308	0.19597											12.6847	0.31771											12.8308	0.26016											13.6596	0.06375
												12.8388	0.1953											12.6937	0.31627											12.8388	0.259											13.6686	0.06348
												12.8468	0.19464											12.7027	0.31483											12.8468	0.25785											13.6775	0.06321
												12.8549	0.19397											12.7117	0.31341											12.8549	0.2567											13.6865	0.06293
												12.8629	0.19331											12.7207	0.31199											12.8629	0.25556											13.6955	0.06267
												12.8709	0.19266											12.7297	0.31059											12.8709	0.25443											13.7045	0.0624
												12.8789	0.19201											12.7387	0.30919											12.8789	0.25331											13.7135	0.06213
												12.8869	0.19136											12.7477	0.3078											12.8869	0.25219											13.7224	0.06187
												12.8949	0.19071											12.7568	0.30642											12.8949	0.25108											13.7314	0.06161
												12.9029	0.19007											12.7658	0.30506											12.9029	0.24998											13.7404	0.06135
												12.9109	0.18943											12.7748	0.3037											12.9109	0.24889											13.7494	0.06109
												12.9189	0.1888											12.7838	0.30235											12.9189	0.24781											13.7584	0.06083
												12.9269	0.18817											12.7928	0.30101											12.9269	0.24673											13.7673	0.06058
												12.9349	0.18754											12.8018	0.29967											12.9349	0.24566											13.7763	0.06033
												12.9429	0.18691											12.8108	0.29835											12.9429	0.24459											13.7853	0.06007
												12.951	0.18629											12.8198	0.29704											12.951	0.24354											13.7943	0.05983
												12.959	0.18567											12.8288	0.29573											12.959	0.24249											13.8033	0.05958
												12.967	0.18506											12.8378	0.29443											12.967	0.24144											13.8122	0.05933
												12.975	0.18445											12.8468	0.29315											12.975	0.24041											13.8212	0.05909
												12.983	0.18384											12.8559	0.29187											12.983	0.23938											13.8302	0.05884
												12.991	0.18324											12.8649	0.2906											12.991	0.23836											13.8392	0.0586
												12.999	0.18263											12.8739	0.28933											12.999	0.23734											13.8482	0.05836
												13.007	0.18203											12.8829	0.28808											13.007	0.23633											13.8571	0.05813
												13.015	0.18144											12.8919	0.28683											13.015	0.23533											13.8661	0.05789
												13.023	0.18085											12.9009	0.2856											13.023	0.23434											13.8751	0.05766
												13.031	0.18026											12.9099	0.28437											13.031	0.23335											13.8841	0.05742
												13.039	0.17967											12.9189	0.28315											13.039	0.23237											13.8931	0.05719
												13.0471	0.17909											12.9279	0.28193											13.0471	0.23139											13.902	0.05696
												13.0551	0.17851											12.9369	0.28073											13.0551	0.23042											13.911	0.05673
												13.0631	0.17793											12.9459	0.27953											13.0631	0.22946											13.92	0.0565
												13.0711	0.17736											12.955	0.27834											13.0711	0.2285											13.929	0.05628
												13.0791	0.17679											12.964	0.27716											13.0791	0.22755											13.938	0.05606
												13.0871	0.17622											12.973	0.27599											13.0871	0.22661											13.9469	0.05583
												13.0951	0.17565											12.982	0.27482											13.0951	0.22567											13.9559	0.05561
												13.1031	0.17509											12.991	0.27366											13.1031	0.22474											13.9649	0.05539
												13.1111	0.17453											13	0.27251											13.1111	0.22381											13.9739	0.05517
												13.1191	0.17397											13.009	0.27137											13.1191	0.22289											13.9828	0.05496
												13.1271	0.17342											13.018	0.27023											13.1271	0.22198											13.9918	0.05474
												13.1351	0.17287											13.027	0.2691											13.1351	0.22107											14.0008	0.05453
												13.1431	0.17232											13.036	0.26798											13.1431	0.22017											14.0098	0.05431
												13.1511	0.17178											13.045	0.26686											13.1511	0.21927											14.0188	0.0541
												13.1592	0.17123											13.0541	0.26576											13.1592	0.21838											14.0277	0.05389
												13.1672	0.17069											13.0631	0.26466											13.1672	0.2175											14.0367	0.05368
												13.1752	0.17016											13.0721	0.26356											13.1752	0.21662											14.0457	0.05348
												13.1832	0.16962											13.0811	0.26248											13.1832	0.21575											14.0547	0.05327
												13.1912	0.16909											13.0901	0.2614											13.1912	0.21488											14.0637	0.05307
												13.1992	0.16856											13.0991	0.26033											13.1992	0.21401											14.0726	0.05286
												13.2072	0.16804											13.1081	0.25926											13.2072	0.21316											14.0816	0.05266
												13.2152	0.16751											13.1171	0.2582											13.2152	0.21231											14.0906	0.05246
												13.2232	0.16699											13.1261	0.25715											13.2232	0.21146											14.0996	0.05226
												13.2312	0.16648											13.1351	0.2561											13.2312	0.21062											14.1086	0.05206
												13.2392	0.16596											13.1441	0.25507											13.2392	0.20978											14.1175	0.05187
												13.2472	0.16545											13.1532	0.25403											13.2472	0.20895											14.1265	0.05167
												13.2553	0.16494											13.1622	0.25301											13.2553	0.20813											14.1355	0.05148
												13.2633	0.16443											13.1712	0.25199											13.2633	0.20731											14.1445	0.05128
												13.2713	0.16392											13.1802	0.25098											13.2713	0.20649											14.1535	0.05109
												13.2793	0.16342											13.1892	0.24997											13.2793	0.20568											14.1624	0.0509
												13.2873	0.16292											13.1982	0.24897											13.2873	0.20488											14.1714	0.05071
												13.2953	0.16242											13.2072	0.24798											13.2953	0.20408											14.1804	0.05052
												13.3033	0.16193											13.2162	0.24699											13.3033	0.20328											14.1894	0.05033
												13.3113	0.16144											13.2252	0.24601											13.3113	0.20249											14.1984	0.05015
												13.3193	0.16095											13.2342	0.24503											13.3193	0.20171											14.2073	0.04996
												13.3273	0.16046											13.2432	0.24406											13.3273	0.20093											14.2163	0.04978
												13.3353	0.15997											13.2523	0.2431											13.3353	0.20015											14.2253	0.04959
												13.3433	0.15949											13.2613	0.24214											13.3433	0.19938											14.2343	0.04941
												13.3514	0.15901											13.2703	0.24119											13.3514	0.19861											14.2432	0.04923
												13.3594	0.15853											13.2793	0.24025											13.3594	0.19785											14.2522	0.04905
												13.3674	0.15805											13.2883	0.23931											13.3674	0.19709											14.2612	0.04887
												13.3754	0.15758											13.2973	0.23837											13.3754	0.19634											14.2702	0.0487
												13.3834	0.15711											13.3063	0.23744											13.3834	0.19559											14.2792	0.04852
												13.3914	0.15664											13.3153	0.23652											13.3914	0.19485											14.2881	0.04835
												13.3994	0.15617											13.3243	0.2356											13.3994	0.19411											14.2971	0.04817
												13.4074	0.15571											13.3333	0.23469											13.4074	0.19338											14.3061	0.048
												13.4154	0.15525											13.3423	0.23379											13.4154	0.19265											14.3151	0.04783
												13.4234	0.15479											13.3514	0.23289											13.4234	0.19192											14.3241	0.04765
												13.4314	0.15433											13.3604	0.23199											13.4314	0.1912											14.3331	0.04748
												13.4394	0.15387											13.3694	0.2311											13.4394	0.19049											14.342	0.04732
												13.4474	0.15342											13.3784	0.23022											13.4474	0.18977											14.351	0.04715
												13.4555	0.15297											13.3874	0.22934											13.4555	0.18907											14.36	0.04698
												13.4635	0.15252											13.3964	0.22847											13.4635	0.18836											14.369	0.04681
												13.4715	0.15207											13.4054	0.2276											13.4715	0.18766											14.378	0.04665
												13.4795	0.15163											13.4144	0.22674											13.4795	0.18697											14.3869	0.04648
												13.4875	0.15119											13.4234	0.22588											13.4875	0.18627											14.3959	0.04632
												13.4955	0.15075											13.4324	0.22503											13.4955	0.18559											14.4049	0.04616
												13.5035	0.15031											13.4414	0.22418											13.5035	0.1849											14.4139	0.046
												13.5115	0.14987											13.4505	0.22334											13.5115	0.18422											14.4229	0.04584
												13.5195	0.14944											13.4595	0.2225											13.5195	0.18355											14.4318	0.04568
												13.5275	0.14901											13.4685	0.22167											13.5275	0.18288											14.4408	0.04552
												13.5355	0.14858											13.4775	0.22084											13.5355	0.18221											14.4498	0.04536
												13.5435	0.14815											13.4865	0.22002											13.5435	0.18155											14.4588	0.04521
												13.5516	0.14772											13.4955	0.2192											13.5516	0.18089											14.4677	0.04505
												13.5596	0.1473											13.5045	0.21839											13.5596	0.18023											14.4767	0.0449
												13.5676	0.14688											13.5135	0.21758											13.5676	0.17958											14.4857	0.04474
												13.5756	0.14646											13.5225	0.21678											13.5756	0.17893											14.4947	0.04459
												13.5836	0.14604											13.5315	0.21598											13.5836	0.17829											14.5037	0.04444
												13.5916	0.14562											13.5405	0.21519											13.5916	0.17765											14.5126	0.04428
												13.5996	0.14521											13.5495	0.2144											13.5996	0.17701											14.5216	0.04413
												13.6076	0.1448											13.5586	0.21362											13.6076	0.17638											14.5306	0.04398
												13.6156	0.14439											13.5676	0.21284											13.6156	0.17575											14.5396	0.04384
												13.6236	0.14398											13.5766	0.21206											13.6236	0.17512											14.5486	0.04369
												13.6316	0.14357											13.5856	0.21129											13.6316	0.1745											14.5575	0.04354
												13.6396	0.14317											13.5946	0.21053											13.6396	0.17388											14.5665	0.0434
												13.6477	0.14277											13.6036	0.20976											13.6477	0.17327											14.5755	0.04325
												13.6557	0.14237											13.6126	0.20901											13.6557	0.17265											14.5845	0.04311
												13.6637	0.14197											13.6216	0.20825											13.6637	0.17205											14.5935	0.04296
												13.6717	0.14157											13.6306	0.20751											13.6717	0.17144											14.6024	0.04282
												13.6797	0.14118											13.6396	0.20676											13.6797	0.17084											14.6114	0.04268
												13.6877	0.14078											13.6486	0.20602											13.6877	0.17024											14.6204	0.04253
												13.6957	0.14039											13.6577	0.20529											13.6957	0.16965											14.6294	0.04239
												13.7037	0.14											13.6667	0.20455											13.7037	0.16906											14.6384	0.04225
												13.7117	0.13962											13.6757	0.20383											13.7117	0.16847											14.6473	0.04212
												13.7197	0.13923											13.6847	0.2031											13.7197	0.16788											14.6563	0.04198
												13.7277	0.13885											13.6937	0.20239											13.7277	0.1673											14.6653	0.04184
												13.7357	0.13846											13.7027	0.20167											13.7357	0.16673											14.6743	0.0417
												13.7437	0.13808											13.7117	0.20096											13.7437	0.16615											14.6832	0.04157
												13.7517	0.1377											13.7207	0.20025											13.7517	0.16558											14.6922	0.04143
												13.7598	0.13733											13.7297	0.19955											13.7598	0.16501											14.7012	0.0413
												13.7678	0.13695											13.7387	0.19885											13.7678	0.16445											14.7102	0.04116
												13.7758	0.13658											13.7477	0.19816											13.7758	0.16388											14.7192	0.04103
												13.7838	0.13621											13.7568	0.19747											13.7838	0.16332											14.7281	0.0409
												13.7918	0.13584											13.7658	0.19678											13.7918	0.16277											14.7371	0.04077
												13.7998	0.13547											13.7748	0.1961											13.7998	0.16222											14.7461	0.04064
												13.8078	0.1351											13.7838	0.19542											13.8078	0.16167											14.7551	0.04051
												13.8158	0.13473											13.7928	0.19474											13.8158	0.16112											14.7641	0.04038
												13.8238	0.13437											13.8018	0.19407											13.8238	0.16058											14.773	0.04025
												13.8318	0.13401											13.8108	0.1934											13.8318	0.16004											14.782	0.04012
												13.8398	0.13365											13.8198	0.19274											13.8398	0.1595											14.791	0.03999
												13.8478	0.13329											13.8288	0.19208											13.8478	0.15896											14.8	0.03987
												13.8559	0.13293											13.8378	0.19142											13.8559	0.15843											14.809	0.03974
												13.8639	0.13258											13.8468	0.19077											13.8639	0.1579											14.8179	0.03961
												13.8719	0.13222											13.8559	0.19012											13.8719	0.15738											14.8269	0.03949
												13.8799	0.13187											13.8649	0.18947											13.8799	0.15685											14.8359	0.03937
												13.8879	0.13152											13.8739	0.18883											13.8879	0.15633											14.8449	0.03924
												13.8959	0.13117											13.8829	0.18819											13.8959	0.15581											14.8539	0.03912
												13.9039	0.13082											13.8919	0.18756											13.9039	0.1553											14.8628	0.039
												13.9119	0.13048											13.9009	0.18692											13.9119	0.15479											14.8718	0.03888
												13.9199	0.13013											13.9099	0.1863											13.9199	0.15428											14.8808	0.03876
												13.9279	0.12979											13.9189	0.18567											13.9279	0.15377											14.8898	0.03864
												13.9359	0.12945											13.9279	0.18505											13.9359	0.15327											14.8988	0.03852
												13.9439	0.12911											13.9369	0.18443											13.9439	0.15277											14.9077	0.0384
												13.952	0.12877											13.9459	0.18382											13.952	0.15227											14.9167	0.03828
												13.96	0.12843											13.955	0.18321											13.96	0.15177											14.9257	0.03816
												13.968	0.1281											13.964	0.1826											13.968	0.15128											14.9347	0.03804
												13.976	0.12776											13.973	0.18199											13.976	0.15079											14.9437	0.03793
												13.984	0.12743											13.982	0.18139											13.984	0.1503											14.9526	0.03781
												13.992	0.1271											13.991	0.18079											13.992	0.14982											14.9616	0.0377
												14	0.12677											14	0.1802											14	0.14933											14.9706	0.03758
[truncated: 36 more columns]

## Sheet: Figure 3c
Figure 3c
		Fe3C-700	Fe3C-675	Fe3C-650	Fe3C-625	Fe3C-600	Fe3C-575	Fe3C-550		linear fitting
	fr	9.8	10.05	10.2	10.33	10.75	11.1	11.5		x	y
		9.57	9.8	10.1	10.33	10.85	11.05	11.67		1	9.64679
		9.77	10.05	10.35	10.33	10.85	11.2	11.67		1.00601	9.64858
		9.87	9.95	10.25	10.5	10.95	10.9	11.4		1.01201	9.65037
		9.62	9.9	10.25	10.5	11	11.05	11.55		1.01802	9.65217
	EAB	2.69	3.75	2.6	3.05	2.75	2.6	2.55		1.02402	9.65396
	RLmin	-56.99	-43.29	-45.73	-58.52	-42.02	-44.39	-52.09		1.03003	9.65576
	fRL	9.82	10.45	6.55	6.85	12.25	10.25	15.85		1.03604	9.65755
	tRL	1.35	1.1	1.25	1.25	1.25	2.6	1.2		1.04204	9.65935
										1.04805	9.66114
										1.05405	9.66294
										1.06006	9.66473
										1.06607	9.66653
										1.07207	9.66832
										1.07808	9.67011
										1.08408	9.67191
										1.09009	9.6737
										1.0961	9.6755
										1.1021	9.67729
										1.10811	9.67909
										1.11411	9.68088
										1.12012	9.68268
										1.12613	9.68447
										1.13213	9.68626
										1.13814	9.68806
										1.14414	9.68985
										1.15015	9.69165
										1.15616	9.69344
										1.16216	9.69524
										1.16817	9.69703
										1.17417	9.69883
										1.18018	9.70062
										1.18619	9.70242
										1.19219	9.70421
										1.1982	9.706
										1.2042	9.7078
										1.21021	9.70959
										1.21622	9.71139
										1.22222	9.71318
										1.22823	9.71498
										1.23423	9.71677
										1.24024	9.71857
										1.24625	9.72036
										1.25225	9.72216
										1.25826	9.72395
										1.26426	9.72574
										1.27027	9.72754
										1.27628	9.72933
										1.28228	9.73113
										1.28829	9.73292
										1.29429	9.73472
										1.3003	9.73651
										1.30631	9.73831
										1.31231	9.7401
										1.31832	9.74189
										1.32432	9.74369
										1.33033	9.74548
										1.33634	9.74728
										1.34234	9.74907
										1.34835	9.75087
										1.35435	9.75266
										1.36036	9.75446
										1.36637	9.75625
										1.37237	9.75805
										1.37838	9.75984
										1.38438	9.76163
										1.39039	9.76343
										1.3964	9.76522
										1.4024	9.76702
										1.40841	9.76881
										1.41441	9.77061
										1.42042	9.7724
										1.42643	9.7742
										1.43243	9.77599
										1.43844	9.77778
										1.44444	9.77958
										1.45045	9.78137
										1.45646	9.78317
										1.46246	9.78496
										1.46847	9.78676
										1.47447	9.78855
										1.48048	9.79035
										1.48649	9.79214
										1.49249	9.79394
										1.4985	9.79573
										1.5045	9.79752
										1.51051	9.79932
										1.51652	9.80111
										1.52252	9.80291
										1.52853	9.8047
										1.53453	9.8065
										1.54054	9.80829
										1.54655	9.81009
										1.55255	9.81188
										1.55856	9.81368
										1.56456	9.81547
										1.57057	9.81726
										1.57658	9.81906
										1.58258	9.82085
										1.58859	9.82265
										1.59459	9.82444
										1.6006	9.82624
										1.60661	9.82803
										1.61261	9.82983
										1.61862	9.83162
										1.62462	9.83341
										1.63063	9.83521
										1.63664	9.837
										1.64264	9.8388
										1.64865	9.84059
										1.65465	9.84239
										1.66066	9.84418
										1.66667	9.84598
										1.67267	9.84777
										1.67868	9.84957
										1.68468	9.85136
										1.69069	9.85315
										1.6967	9.85495
										1.7027	9.85674
										1.70871	9.85854
										1.71471	9.86033
										1.72072	9.86213
										1.72673	9.86392
										1.73273	9.86572
										1.73874	9.86751
										1.74474	9.8693
										1.75075	9.8711
										1.75676	9.87289
										1.76276	9.87469
										1.76877	9.87648
										1.77477	9.87828
										1.78078	9.88007
										1.78679	9.88187
										1.79279	9.88366
										1.7988	9.88546
										1.8048	9.88725
										1.81081	9.88904
										1.81682	9.89084
										1.82282	9.89263
										1.82883	9.89443
										1.83483	9.89622
										1.84084	9.89802
										1.84685	9.89981
										1.85285	9.90161
										1.85886	9.9034
										1.86486	9.90519
										1.87087	9.90699
										1.87688	9.90878
										1.88288	9.91058
										1.88889	9.91237
										1.89489	9.91417
										1.9009	9.91596
										1.90691	9.91776
										1.91291	9.91955
										1.91892	9.92135
										1.92492	9.92314
										1.93093	9.92493
										1.93694	9.92673
										1.94294	9.92852
										1.94895	9.93032
										1.95495	9.93211
										1.96096	9.93391
										1.96697	9.9357
										1.97297	9.9375
										1.97898	9.93929
										1.98498	9.94109
										1.99099	9.94288
										1.997	9.94467
										2.003	9.94647
										2.00901	9.94826
										2.01502	9.95006
										2.02102	9.95185
										2.02703	9.95365
										2.03303	9.95544
										2.03904	9.95724
										2.04505	9.95903
										2.05105	9.96082
										2.05706	9.96262
										2.06306	9.96441
										2.06907	9.96621
										2.07508	9.968
										2.08108	9.9698
										2.08709	9.97159
										2.09309	9.97339
										2.0991	9.97518
										2.10511	9.97698
										2.11111	9.97877
										2.11712	9.98056
										2.12312	9.98236
										2.12913	9.98415
										2.13514	9.98595
										2.14114	9.98774
										2.14715	9.98954
										2.15315	9.99133
										2.15916	9.99313
										2.16517	9.99492
										2.17117	9.99671
										2.17718	9.99851
										2.18318	10.0003
										2.18919	10.0021
										2.1952	10.0039
										2.2012	10.0057
										2.20721	10.0075
										2.21321	10.0093
										2.21922	10.0111
										2.22523	10.0129
										2.23123	10.0147
										2.23724	10.0165
										2.24324	10.0183
										2.24925	10.02
										2.25526	10.0218
										2.26126	10.0236
										2.26727	10.0254
										2.27327	10.0272
										2.27928	10.029
										2.28529	10.0308
										2.29129	10.0326
										2.2973	10.0344
										2.3033	10.0362
										2.30931	10.038
										2.31532	10.0398
										2.32132	10.0416
										2.32733	10.0434
										2.33333	10.0452
										2.33934	10.047
										2.34535	10.0488
										2.35135	10.0505
										2.35736	10.0523
										2.36336	10.0541
										2.36937	10.0559
										2.37538	10.0577
										2.38138	10.0595
										2.38739	10.0613
										2.39339	10.0631
										2.3994	10.0649
										2.40541	10.0667
										2.41141	10.0685
										2.41742	10.0703
										2.42342	10.0721
										2.42943	10.0739
										2.43544	10.0757
										2.44144	10.0775
										2.44745	10.0793
										2.45345	10.0811
										2.45946	10.0829
										2.46547	10.0846
										2.47147	10.0864
										2.47748	10.0882
										2.48348	10.09
										2.48949	10.0918
										2.4955	10.0936
										2.5015	10.0954
										2.50751	10.0972
										2.51351	10.099
										2.51952	10.1008
										2.52553	10.1026
										2.53153	10.1044
										2.53754	10.1062
										2.54354	10.108
										2.54955	10.1098
										2.55556	10.1116
										2.56156	10.1134
										2.56757	10.1151
										2.57357	10.1169
										2.57958	10.1187
										2.58559	10.1205
										2.59159	10.1223
										2.5976	10.1241
										2.6036	10.1259
										2.60961	10.1277
										2.61562	10.1295
										2.62162	10.1313
										2.62763	10.1331
										2.63363	10.1349
										2.63964	10.1367
										2.64565	10.1385
										2.65165	10.1403
										2.65766	10.1421
										2.66366	10.1439
										2.66967	10.1457
										2.67568	10.1474
										2.68168	10.1493
										2.68769	10.151
										2.69369	10.1528
										2.6997	10.1546
										2.70571	10.1564
										2.71171	10.1582
										2.71772	10.16
										2.72372	10.1618
										2.72973	10.1636
										2.73574	10.1654
										2.74174	10.1672
										2.74775	10.169
										2.75375	10.1708
										2.75976	10.1726
										2.76577	10.1744
										2.77177	10.1762
										2.77778	10.178
										2.78378	10.1798
										2.78979	10.1815
										2.7958	10.1833
										2.8018	10.1851
										2.80781	10.1869
										2.81381	10.1887
										2.81982	10.1905
										2.82583	10.1923
										2.83183	10.1941
										2.83784	10.1959
										2.84384	10.1977
										2.84985	10.1995
										2.85586	10.2013
										2.86186	10.2031
										2.86787	10.2049
										2.87387	10.2067
										2.87988	10.2085
										2.88589	10.2103
										2.89189	10.2121
										2.8979	10.2139
										2.9039	10.2157
										2.90991	10.2174
										2.91592	10.2192
										2.92192	10.221
										2.92793	10.2228
										2.93393	10.2246
										2.93994	10.2264
										2.94595	10.2282
										2.95195	10.23
										2.95796	10.2318
										2.96396	10.2336
										2.96997	10.2354
										2.97598	10.2372
										2.98198	10.239
										2.98799	10.2408
										2.99399	10.2426
										3	10.2444
										3.00601	10.2462
										3.01201	10.2479
										3.01802	10.2497
										3.02402	10.2515
										3.03003	10.2533
										3.03604	10.2551
										3.04204	10.2569
										3.04805	10.2587
										3.05405	10.2605
										3.06006	10.2623
										3.06607	10.2641
										3.07207	10.2659
										3.07808	10.2677
										3.08408	10.2695
										3.09009	10.2713
										3.0961	10.2731
										3.1021	10.2749
										3.10811	10.2767
										3.11411	10.2784
										3.12012	10.2803
										3.12613	10.282
										3.13213	10.2838
										3.13814	10.2856
										3.14414	10.2874
										3.15015	10.2892
										3.15616	10.291
										3.16216	10.2928
										3.16817	10.2946
										3.17417	10.2964
										3.18018	10.2982
										3.18619	10.3
										3.19219	10.3018
										3.1982	10.3036
										3.2042	10.3054
										3.21021	10.3072
										3.21622	10.309
										3.22222	10.3108
										3.22823	10.3125
										3.23423	10.3143
										3.24024	10.3161
										3.24625	10.3179
										3.25225	10.3197
										3.25826	10.3215
										3.26426	10.3233
										3.27027	10.3251
										3.27628	10.3269
										3.28228	10.3287
										3.28829	10.3305
										3.29429	10.3323
										3.3003	10.3341
										3.30631	10.3359
										3.31231	10.3377
										3.31832	10.3395
										3.32432	10.3413
										3.33033	10.3431
										3.33634	10.3448
										3.34234	10.3466
										3.34835	10.3484
										3.35435	10.3502
										3.36036	10.352
										3.36637	10.3538
										3.37237	10.3556
										3.37838	10.3574
										3.38438	10.3592
										3.39039	10.361
										3.3964	10.3628
										3.4024	10.3646
										3.40841	10.3664
										3.41441	10.3682
										3.42042	10.37
										3.42643	10.3718
										3.43243	10.3736
										3.43844	10.3754
										3.44444	10.3772
										3.45045	10.3789
										3.45646	10.3807
										3.46246	10.3825
										3.46847	10.3843
										3.47447	10.3861
										3.48048	10.3879
										3.48649	10.3897
										3.49249	10.3915
										3.4985	10.3933
										3.5045	10.3951
										3.51051	10.3969
										3.51652	10.3987
										3.52252	10.4005
										3.52853	10.4023
										3.53453	10.4041
										3.54054	10.4059
										3.54655	10.4077
										3.55255	10.4094
										3.55856	10.4113
										3.56456	10.413
										3.57057	10.4148
										3.57658	10.4166
										3.58258	10.4184
										3.58859	10.4202
										3.59459	10.422
										3.6006	10.4238
										3.60661	10.4256
										3.61261	10.4274
										3.61862	10.4292
										3.62462	10.431
										3.63063	10.4328
										3.63664	10.4346
										3.64264	10.4364
										3.64865	10.4382
										3.65465	10.44
										3.66066	10.4418
										3.66667	10.4436
										3.67267	10.4453
										3.67868	10.4471
										3.68468	10.4489
										3.69069	10.4507
										3.6967	10.4525
										3.7027	10.4543
										3.70871	10.4561
										3.71471	10.4579
										3.72072	10.4597
										3.72673	10.4615
										3.73273	10.4633
										3.73874	10.4651
										3.74474	10.4669
										3.75075	10.4687
										3.75676	10.4705
										3.76276	10.4723
										3.76877	10.4741
										3.77477	10.4758
										3.78078	10.4776
										3.78679	10.4794
										3.79279	10.4812
										3.7988	10.483
										3.8048	10.4848
										3.81081	10.4866
										3.81682	10.4884
										3.82282	10.4902
										3.82883	10.492
										3.83483	10.4938
										3.84084	10.4956
										3.84685	10.4974
										3.85285	10.4992
										3.85886	10.501
										3.86486	10.5028
										3.87087	10.5046
										3.87688	10.5064
										3.88288	10.5082
										3.88889	10.5099
										3.89489	10.5117
										3.9009	10.5135
										3.90691	10.5153
										3.91291	10.5171
										3.91892	10.5189
										3.92492	10.5207
										3.93093	10.5225
										3.93694	10.5243
										3.94294	10.5261
										3.94895	10.5279
										3.95495	10.5297
										3.96096	10.5315
										3.96697	10.5333
										3.97297	10.5351
										3.97898	10.5369
										3.98498	10.5387
										3.99099	10.5404
										3.997	10.5422
										4.003	10.544
										4.00901	10.5458
										4.01502	10.5476
										4.02102	10.5494
										4.02703	10.5512
										4.03303	10.553
										4.03904	10.5548
										4.04505	10.5566
										4.05105	10.5584
										4.05706	10.5602
										4.06306	10.562
										4.06907	10.5638
										4.07508	10.5656
										4.08108	10.5674
										4.08709	10.5692
										4.09309	10.571
										4.0991	10.5727
										4.10511	10.5746
										4.11111	10.5763
										4.11712	10.5781
										4.12312	10.5799
										4.12913	10.5817
										4.13514	10.5835
										4.14114	10.5853
										4.14715	10.5871
										4.15315	10.5889
										4.15916	10.5907
										4.16517	10.5925
										4.17117	10.5943
										4.17718	10.5961
										4.18318	10.5979
										4.18919	10.5997
										4.1952	10.6015
										4.2012	10.6033
										4.20721	10.6051
										4.21321	10.6068
										4.21922	10.6086
										4.22523	10.6104
										4.23123	10.6122
										4.23724	10.614
										4.24324	10.6158
										4.24925	10.6176
										4.25526	10.6194
										4.26126	10.6212
										4.26727	10.623
										4.27327	10.6248
										4.27928	10.6266
										4.28529	10.6284
										4.29129	10.6302
										4.2973	10.632
										4.3033	10.6338
										4.30931	10.6356
										4.31532	10.6373
										4.32132	10.6392
										4.32733	10.6409
										4.33333	10.6427
										4.33934	10.6445
										4.34535	10.6463
										4.35135	10.6481
										4.35736	10.6499
										4.36336	10.6517
										4.36937	10.6535
										4.37538	10.6553
										4.38138	10.6571
										4.38739	10.6589
										4.39339	10.6607
										4.3994	10.6625
										4.40541	10.6643
										4.41141	10.6661
										4.41742	10.6679
										4.42342	10.6697
										4.42943	10.6715
										4.43544	10.6732
										4.44144	10.675
										4.44745	10.6768
										4.45345	10.6786
										4.45946	10.6804
										4.46547	10.6822
										4.47147	10.684
										4.47748	10.6858
										4.48348	10.6876
										4.48949	10.6894
										4.4955	10.6912
										4.5015	10.693
										4.50751	10.6948
										4.51351	10.6966
										4.51952	10.6984
										4.52553	10.7002
										4.53153	10.702
										4.53754	10.7037
										4.54354	10.7056
										4.54955	10.7073
										4.55556	10.7091
										4.56156	10.7109
										4.56757	10.7127
										4.57357	10.7145
										4.57958	10.7163
										4.58559	10.7181
										4.59159	10.7199
										4.5976	10.7217
										4.6036	10.7235
										4.60961	10.7253
										4.61562	10.7271
										4.62162	10.7289
										4.62763	10.7307
										4.63363	10.7325
										4.63964	10.7343
										4.64565	10.7361
										4.65165	10.7378
										4.65766	10.7396
										4.66366	10.7414
										4.66967	10.7432
										4.67568	10.745
										4.68168	10.7468
										4.68769	10.7486
										4.69369	10.7504
										4.6997	10.7522
										4.70571	10.754
										4.71171	10.7558
										4.71772	10.7576
										4.72372	10.7594
										4.72973	10.7612
										4.73574	10.763
										4.74174	10.7648
										4.74775	10.7666
										4.75375	10.7683
										4.75976	10.7701
										4.76577	10.7719
										4.77177	10.7737
										4.77778	10.7755
										4.78378	10.7773
										4.78979	10.7791
										4.7958	10.7809
										4.8018	10.7827
										4.80781	10.7845
										4.81381	10.7863
										4.81982	10.7881
										4.82583	10.7899
										4.83183	10.7917
										4.83784	10.7935
										4.84384	10.7953
										4.84985	10.7971
										4.85586	10.7989
										4.86186	10.8006
										4.86787	10.8025
										4.87387	10.8042
										4.87988	10.806
										4.88589	10.8078
										4.89189	10.8096
										4.8979	10.8114
										4.9039	10.8132
										4.90991	10.815
										4.91592	10.8168
										4.92192	10.8186
										4.92793	10.8204
										4.93393	10.8222
										4.93994	10.824
										4.94595	10.8258
										4.95195	10.8276
										4.95796	10.8294
										4.96396	10.8312
										4.96997	10.833
										4.97598	10.8347
										4.98198	10.8366
										4.98799	10.8383
										4.99399	10.8401
										5	10.8419
										5.00601	10.8437
										5.01201	10.8455
										5.01802	10.8473
										5.02402	10.8491
										5.03003	10.8509
										5.03604	10.8527
										5.04204	10.8545
										5.04805	10.8563
										5.05405	10.8581
										5.06006	10.8599
										5.06607	10.8617
										5.07207	10.8635
										5.07808	10.8653
										5.08408	10.8671
										5.09009	10.8689
										5.0961	10.8706
										5.1021	10.8724
										5.10811	10.8742
										5.11411	10.876
										5.12012	10.8778
										5.12613	10.8796
										5.13213	10.8814
										5.13814	10.8832
										5.14414	10.885
										5.15015	10.8868
										5.15616	10.8886
										5.16216	10.8904
										5.16817	10.8922
										5.17417	10.894
										5.18018	10.8958
										5.18619	10.8976
										5.19219	10.8994
										5.1982	10.9011
										5.2042	10.9029
										5.21021	10.9047
										5.21622	10.9065
										5.22222	10.9083
										5.22823	10.9101
										5.23423	10.9119
										5.24024	10.9137
										5.24625	10.9155
										5.25225	10.9173
										5.25826	10.9191
										5.26426	10.9209
										5.27027	10.9227
										5.27628	10.9245
										5.28228	10.9263
										5.28829	10.9281
										5.29429	10.9299
										5.3003	10.9316
										5.30631	10.9335
										5.31231	10.9352
										5.31832	10.937
										5.32432	10.9388
										5.33033	10.9406
										5.33634	10.9424
										5.34234	10.9442
										5.34835	10.946
										5.35435	10.9478
										5.36036	10.9496
										5.36637	10.9514
										5.37237	10.9532
										5.37838	10.955
										5.38438	10.9568
										5.39039	10.9586
										5.3964	10.9604
										5.4024	10.9622
										5.40841	10.964
										5.41441	10.9657
										5.42042	10.9675
										5.42643	10.9693
										5.43243	10.9711
										5.43844	10.9729
										5.44444	10.9747
										5.45045	10.9765
										5.45646	10.9783
										5.46246	10.9801
										5.46847	10.9819
										5.47447	10.9837
										5.48048	10.9855
										5.48649	10.9873
										5.49249	10.9891
										5.4985	10.9909
										5.5045	10.9927
										5.51051	10.9945
										5.51652	10.9963
										5.52252	10.998
										5.52853	10.9999
										5.53453	11.0016
										5.54054	11.0034
										5.54655	11.0052
										5.55255	11.007
										5.55856	11.0088
										5.56456	11.0106
										5.57057	11.0124
										5.57658	11.0142
										5.58258	11.016
										5.58859	11.0178
										5.59459	11.0196
										5.6006	11.0214
										5.60661	11.0232
										5.61261	11.025
										5.61862	11.0268
										5.62462	11.0286
										5.63063	11.0304
										5.63664	11.0321
										5.64264	11.0339
										5.64865	11.0357
										5.65465	11.0375
										5.66066	11.0393
										5.66667	11.0411
										5.67267	11.0429
										5.67868	11.0447
										5.68468	11.0465
										5.69069	11.0483
										5.6967	11.0501
										5.7027	11.0519
										5.70871	11.0537
										5.71471	11.0555
										5.72072	11.0573
										5.72673	11.0591
										5.73273	11.0609
										5.73874	11.0626
										5.74474	11.0645
										5.75075	11.0662
										5.75676	11.068
										5.76276	11.0698
										5.76877	11.0716
										5.77477	11.0734
										5.78078	11.0752
										5.78679	11.077
										5.79279	11.0788
										5.7988	11.0806
										5.8048	11.0824
										5.81081	11.0842
										5.81682	11.086
										5.82282	11.0878
										5.82883	11.0896
										5.83483	11.0914
										5.84084	11.0932
										5.84685	11.095
										5.85285	11.0968
										5.85886	11.0985
										5.86486	11.1003
										5.87087	11.1021
										5.87688	11.1039
										5.88288	11.1057
										5.88889	11.1075
										5.89489	11.1093
										5.9009	11.1111
										5.90691	11.1129
										5.91291	11.1147
										5.91892	11.1165
										5.92492	11.1183
										5.93093	11.1201
										5.93694	11.1219
										5.94294	11.1237
										5.94895	11.1255
										5.95495	11.1273
										5.96096	11.129
										5.96697	11.1308
										5.97297	11.1326
										5.97898	11.1344
										5.98498	11.1362
										5.99099	11.138
										5.997	11.1398
										6.003	11.1416
										6.00901	11.1434
										6.01502	11.1452
										6.02102	11.147
										6.02703	11.1488
										6.03303	11.1506
										6.03904	11.1524
										6.04505	11.1542
										6.05105	11.156
										6.05706	11.1578
										6.06306	11.1596
										6.06907	11.1614
										6.07508	11.1631
										6.08108	11.1649
										6.08709	11.1667
										6.09309	11.1685
										6.0991	11.1703
										6.10511	11.1721
										6.11111	11.1739
										6.11712	11.1757
										6.12312	11.1775
										6.12913	11.1793
										6.13514	11.1811
										6.14114	11.1829
										6.14715	11.1847
										6.15315	11.1865
										6.15916	11.1883
										6.16517	11.1901
										6.17117	11.1919
										6.17718	11.1936
										6.18318	11.1954
										6.18919	11.1972
										6.1952	11.199
										6.2012	11.2008
										6.20721	11.2026
										6.21321	11.2044
										6.21922	11.2062
										6.22523	11.208
										6.23123	11.2098
										6.23724	11.2116
										6.24324	11.2134
										6.24925	11.2152
										6.25526	11.217
										6.26126	11.2188
										6.26727	11.2206
										6.27327	11.2224
										6.27928	11.2242
										6.28529	11.2259
										6.29129	11.2278
										6.2973	11.2295
										6.3033	11.2313
										6.30931	11.2331
										6.31532	11.2349
										6.32132	11.2367
										6.32733	11.2385
										6.33333	11.2403
										6.33934	11.2421
										6.34535	11.2439
										6.35135	11.2457
										6.35736	11.2475
										6.36336	11.2493
										6.36937	11.2511
										6.37538	11.2529
										6.38138	11.2547
										6.38739	11.2565
										6.39339	11.2583
										6.3994	11.26
										6.40541	11.2618
										6.41141	11.2636
										6.41742	11.2654
										6.42342	11.2672
										6.42943	11.269
										6.43544	11.2708
										6.44144	11.2726
										6.44745	11.2744
										6.45345	11.2762
										6.45946	11.278
										6.46547	11.2798
										6.47147	11.2816
										6.47748	11.2834
										6.48348	11.2852
										6.48949	11.287
										6.4955	11.2888
										6.5015	11.2906
										6.50751	11.2924
										6.51351	11.2941
										6.51952	11.2959
										6.52553	11.2977
										6.53153	11.2995
										6.53754	11.3013
										6.54354	11.3031
										6.54955	11.3049
										6.55556	11.3067
										6.56156	11.3085
										6.56757	11.3103
										6.57357	11.3121
										6.57958	11.3139
										6.58559	11.3157
										6.59159	11.3175
										6.5976	11.3193
										6.6036	11.3211
										6.60961	11.3229
										6.61562	11.3247
										6.62162	11.3264
										6.62763	11.3282
										6.63363	11.33
										6.63964	11.3318
										6.64565	11.3336
										6.65165	11.3354
										6.65766	11.3372
										6.66366	11.339
										6.66967	11.3408
										6.67568	11.3426
										6.68168	11.3444
										6.68769	11.3462
										6.69369	11.348
										6.6997	11.3498
										6.70571	11.3516
										6.71171	11.3534
										6.71772	11.3552
										6.72372	11.3569
										6.72973	11.3588
										6.73574	11.3605
										6.74174	11.3623
										6.74775	11.3641
										6.75375	11.3659
										6.75976	11.3677
										6.76577	11.3695
										6.77177	11.3713
										6.77778	11.3731
										6.78378	11.3749
										6.78979	11.3767
										6.7958	11.3785
										6.8018	11.3803
										6.80781	11.3821
										6.81381	11.3839
										6.81982	11.3857
										6.82583	11.3875
										6.83183	11.3893
										6.83784	11.391
										6.84384	11.3928
										6.84985	11.3946
										6.85586	11.3964
										6.86186	11.3982
										6.86787	11.4
										6.87387	11.4018
										6.87988	11.4036
										6.88589	11.4054
										6.89189	11.4072
										6.8979	11.409
										6.9039	11.4108
										6.90991	11.4126
										6.91592	11.4144
										6.92192	11.4162
										6.92793	11.418
										6.93393	11.4198
										6.93994	11.4215
										6.94595	11.4233
										6.95195	11.4251
										6.95796	11.4269
										6.96396	11.4287
										6.96997	11.4305
										6.97598	11.4323
										6.98198	11.4341
										6.98799	11.4359
										6.99399	11.4377
										7	11.4395

## Sheet: Figure 3d
Figure 3d
			fr	μi
		This work	9.58	1.05
			10.07	1.27
			10.24	1.43
			10.33	0.86
			10.87	0.82
			11	1
			11.56	0.89
		RE IMC	7	1.3
			7.8	0.84
			7.8	0.73
			2.9	0.52
			5	0.9
			4	0.75
			7.4	1.06
			5	0.83
			6.2	0.86
			6	0.55
			5.4	1.12
			3.59	0.95
		carbonyl iron	2.1	1.95
			5.6	0.75
			4	1.8
			4.9	1.83
			4.9	1.6
			4.75	2.03
		FeSiAl	2.4	1.3
			6	1.05
			5	1.2
			5.5	0.38
			5.5	0.55
			5	0.39
			5	0.3
			3	1.22
			3.2	1.17
			9.4	0.48
		Ferrite	7	0.43
			5.1	0.18
			4	0.35
			7.1	0.35
			6.2	0.3
			5.5	0.25
			3	0.9
			3	0.31
			3	0.41
			3.8	0.52
			3.5	0.6
			9.1	0.31

## Sheet: Figure 3e
Figure 3e
		Fe3C-700	Fe3C-675	Fe3C-650	Fe3C-625	Fe3C-600	Fe3C-575	Fe3C-550
		0.07253	0.05849	0.04397	0.01519	0.01616	0.0076	0.01004
		0.07288	0.05874	0.04416	0.01525	0.01623	0.00763	0.01008
		0.07323	0.059	0.04435	0.01532	0.01629	0.00767	0.01012
		0.07358	0.05926	0.04454	0.01539	0.01636	0.00769	0.01015
		0.07394	0.05951	0.04474	0.01545	0.01643	0.00773	0.01019
		0.07429	0.05977	0.04494	0.01553	0.01649	0.00776	0.01024
		0.07465	0.06004	0.04514	0.0156	0.01656	0.00779	0.01027
		0.07502	0.06029	0.04533	0.01566	0.01663	0.00782	0.01031
		0.07538	0.06056	0.04553	0.01574	0.0167	0.00785	0.01035
		0.07575	0.06083	0.04573	0.01581	0.01676	0.00788	0.01039
		0.07613	0.06109	0.04593	0.01588	0.01683	0.00791	0.01043
		0.07649	0.06136	0.04614	0.01594	0.0169	0.00795	0.01046
		0.07687	0.06163	0.04634	0.01602	0.01697	0.00798	0.0105
		0.07724	0.0619	0.04654	0.01609	0.01704	0.00801	0.01054
		0.07762	0.06217	0.04675	0.01616	0.01711	0.00805	0.01059
		0.078	0.06245	0.04695	0.01624	0.01718	0.00808	0.01063
		0.07838	0.06272	0.04716	0.01631	0.01725	0.00811	0.01067
		0.07877	0.063	0.04737	0.01638	0.01732	0.00814	0.01071
		0.07916	0.06328	0.04758	0.01646	0.01739	0.00818	0.01075
		0.07955	0.06356	0.04779	0.01653	0.01746	0.00821	0.01079
		0.07994	0.06384	0.048	0.01661	0.01753	0.00824	0.01083
		0.08033	0.06412	0.04822	0.01668	0.0176	0.00828	0.01087
		0.08073	0.0644	0.04843	0.01676	0.01768	0.00832	0.01091
		0.08113	0.06469	0.04865	0.01683	0.01775	0.00835	0.01095
		0.08153	0.06498	0.04886	0.01691	0.01782	0.00838	0.011
		0.08193	0.06527	0.04908	0.01699	0.0179	0.00841	0.01104
		0.08234	0.06556	0.0493	0.01706	0.01797	0.00845	0.01108
		0.08275	0.06586	0.04952	0.01714	0.01804	0.00849	0.01112
		0.08316	0.06614	0.04975	0.01722	0.01812	0.00852	0.01116
		0.08357	0.06644	0.04997	0.0173	0.0182	0.00855	0.01121
		0.08399	0.06674	0.05019	0.01738	0.01827	0.00859	0.01125
		0.08441	0.06704	0.05042	0.01746	0.01835	0.00863	0.01129
		0.08484	0.06734	0.05065	0.01754	0.01842	0.00866	0.01134
		0.08526	0.06764	0.05087	0.01762	0.0185	0.0087	0.01138
		0.08568	0.06795	0.0511	0.0177	0.01858	0.00873	0.01142
		0.08611	0.06825	0.05133	0.01778	0.01865	0.00877	0.01147
		0.08655	0.06856	0.05156	0.01787	0.01873	0.00881	0.01151
		0.08698	0.06887	0.0518	0.01795	0.01881	0.00885	0.01156
		0.08742	0.06918	0.05203	0.01804	0.01889	0.00888	0.0116
		0.08786	0.06949	0.05227	0.01812	0.01897	0.00892	0.01165
		0.0883	0.0698	0.05251	0.0182	0.01905	0.00895	0.0117
		0.08875	0.07012	0.05275	0.01828	0.01913	0.00899	0.01174
		0.0892	0.07044	0.05298	0.01837	0.01921	0.00903	0.01179
		0.08964	0.07076	0.05323	0.01846	0.01929	0.00907	0.01183
		0.0901	0.07107	0.05347	0.01855	0.01937	0.00911	0.01187
		0.09055	0.0714	0.05372	0.01863	0.01945	0.00914	0.01192
		0.09102	0.07173	0.05396	0.01872	0.01953	0.00918	0.01197
		0.09148	0.07205	0.05421	0.01881	0.01962	0.00922	0.01201
		0.09195	0.07238	0.05446	0.01889	0.0197	0.00926	0.01206
		0.09241	0.07271	0.05471	0.01898	0.01978	0.0093	0.01211
		0.09289	0.07304	0.05496	0.01907	0.01986	0.00934	0.01216
		0.09335	0.07337	0.05521	0.01916	0.01995	0.00938	0.01221
		0.09384	0.07371	0.05546	0.01925	0.02003	0.00942	0.01225
		0.09431	0.07405	0.05572	0.01934	0.02012	0.00946	0.0123
		0.0948	0.07439	0.05598	0.01943	0.0202	0.0095	0.01235
		0.09528	0.07473	0.05623	0.01953	0.02029	0.00954	0.0124
		0.09577	0.07508	0.05649	0.01961	0.02038	0.00958	0.01245
		0.09627	0.07542	0.05676	0.01971	0.02047	0.00962	0.0125
		0.09676	0.07577	0.05702	0.0198	0.02055	0.00966	0.01254
		0.09726	0.07612	0.05728	0.0199	0.02064	0.0097	0.01259
		0.09776	0.07647	0.05755	0.01999	0.02073	0.00974	0.01264
		0.09827	0.07683	0.05782	0.02009	0.02081	0.00978	0.01269
		0.09877	0.07717	0.05808	0.02018	0.0209	0.00982	0.01274
		0.09928	0.07754	0.05835	0.02028	0.021	0.00987	0.01279
		0.0998	0.07789	0.05863	0.02038	0.02108	0.00991	0.01284
		0.10032	0.07825	0.0589	0.02047	0.02117	0.00995	0.01289
		0.10084	0.07862	0.05918	0.02058	0.02127	0.00999	0.01295
		0.10136	0.07898	0.05946	0.02067	0.02135	0.01004	0.01299
		0.10189	0.07935	0.05973	0.02077	0.02145	0.01008	0.01305
		0.10242	0.07972	0.06001	0.02087	0.02154	0.01012	0.0131
		0.10296	0.08009	0.06029	0.02097	0.02164	0.01017	0.01315
		0.1035	0.08047	0.06058	0.02107	0.02172	0.01021	0.0132
		0.10404	0.08085	0.06086	0.02117	0.02182	0.01026	0.01326
		0.10458	0.08122	0.06115	0.02128	0.02191	0.0103	0.01331
		0.10513	0.0816	0.06144	0.02138	0.02201	0.01035	0.01336
		0.10569	0.08199	0.06173	0.02149	0.0221	0.01039	0.01341
		0.10624	0.08237	0.06202	0.02159	0.02221	0.01044	0.01347
		0.10679	0.08276	0.06231	0.02169	0.0223	0.01048	0.01352
		0.10736	0.08315	0.06261	0.0218	0.02239	0.01052	0.01358
		0.10792	0.08355	0.06291	0.0219	0.0225	0.01057	0.01363
		0.1085	0.08394	0.06321	0.02201	0.02259	0.01062	0.01368
		0.10907	0.08433	0.06351	0.02212	0.02269	0.01066	0.01374
		0.10965	0.08473	0.06381	0.02223	0.02279	0.01071	0.0138
		0.11023	0.08514	0.06411	0.02234	0.02289	0.01076	0.01385
		0.11081	0.08554	0.06442	0.02245	0.02299	0.01081	0.01391
		0.1114	0.08594	0.06474	0.02256	0.0231	0.01085	0.01396
		0.112	0.08635	0.06504	0.02267	0.02319	0.0109	0.01402
		0.11259	0.08676	0.06535	0.02278	0.02329	0.01095	0.01408
		0.11319	0.08718	0.06567	0.0229	0.0234	0.011	0.01413
		0.1138	0.0876	0.06599	0.02301	0.0235	0.01105	0.01419
		0.1144	0.08801	0.0663	0.02312	0.02361	0.0111	0.01425
		0.11502	0.08843	0.06662	0.02323	0.02371	0.01114	0.01431
		0.11564	0.08885	0.06694	0.02335	0.02382	0.01119	0.01436
		0.11626	0.08928	0.06726	0.02347	0.02392	0.01124	0.01443
		0.11688	0.08971	0.06759	0.02358	0.02403	0.01129	0.01448
		0.11751	0.09014	0.06792	0.0237	0.02413	0.01134	0.01454
		0.11814	0.09058	0.06825	0.02383	0.02424	0.01139	0.0146
		0.11878	0.09101	0.06858	0.02394	0.02435	0.01144	0.01466
		0.11942	0.09145	0.06892	0.02406	0.02446	0.0115	0.01472
		0.12007	0.09189	0.06925	0.02418	0.02456	0.01154	0.01478
		0.12071	0.09233	0.06959	0.02431	0.02467	0.0116	0.01484
		0.12137	0.09279	0.06993	0.02442	0.02479	0.01165	0.0149
		0.12203	0.09323	0.07027	0.02455	0.0249	0.0117	0.01496
		0.12269	0.09368	0.07061	0.02467	0.02501	0.01175	0.01502
		0.12336	0.09414	0.07096	0.0248	0.02512	0.01181	0.01509
		0.12403	0.0946	0.07131	0.02492	0.02523	0.01185	0.01515
		0.12471	0.09506	0.07166	0.02505	0.02534	0.01191	0.01521
		0.12538	0.09552	0.07202	0.02518	0.02546	0.01197	0.01527
		0.12607	0.09599	0.07237	0.02531	0.02558	0.01202	0.01533
		0.12676	0.09645	0.07272	0.02543	0.02569	0.01207	0.0154
		0.12746	0.09693	0.07309	0.02556	0.02581	0.01213	0.01546
		0.12816	0.09741	0.07345	0.0257	0.02593	0.01218	0.01552
		0.12886	0.09788	0.07381	0.02583	0.02604	0.01224	0.01559
		0.12957	0.09836	0.07418	0.02596	0.02616	0.01229	0.01566
		0.13028	0.09885	0.07454	0.02609	0.02628	0.01235	0.01572
		0.131	0.09933	0.07492	0.02623	0.02639	0.0124	0.01579
		0.13172	0.09982	0.07528	0.02636	0.02652	0.01246	0.01585
		0.13245	0.10031	0.07566	0.0265	0.02664	0.01252	0.01592
		0.13319	0.10081	0.07604	0.02663	0.02676	0.01258	0.01598
		0.13392	0.10131	0.07642	0.02677	0.02688	0.01263	0.01605
		0.13466	0.10181	0.0768	0.02691	0.02701	0.01269	0.01612
		0.13541	0.10232	0.07719	0.02705	0.02713	0.01275	0.01619
		0.13616	0.10283	0.07758	0.02719	0.02726	0.01281	0.01625
		0.13692	0.10334	0.07796	0.02733	0.02738	0.01286	0.01632
		0.13768	0.10385	0.07836	0.02748	0.02751	0.01293	0.0164
		0.13845	0.10437	0.07876	0.02762	0.02763	0.01298	0.01646
		0.13923	0.10489	0.07915	0.02776	0.02776	0.01305	0.01653
		0.14	0.10541	0.07955	0.02791	0.02788	0.0131	0.0166
		0.14079	0.10594	0.07995	0.02805	0.02802	0.01317	0.01667
		0.14158	0.10647	0.08036	0.0282	0.02815	0.01323	0.01674
		0.14237	0.107	0.08077	0.02835	0.02828	0.01328	0.01681
		0.14317	0.10754	0.08117	0.0285	0.02841	0.01335	0.01688
		0.14397	0.10808	0.08159	0.02865	0.02854	0.01341	0.01696
		0.14479	0.10862	0.082	0.0288	0.02867	0.01347	0.01703
		0.1456	0.10918	0.08242	0.02895	0.02881	0.01354	0.0171
		0.14643	0.10973	0.08285	0.0291	0.02894	0.0136	0.01717
		0.14726	0.11028	0.08327	0.02927	0.02908	0.01366	0.01725
		0.14809	0.11084	0.08369	0.02942	0.02921	0.01373	0.01732
		0.14892	0.1114	0.08412	0.02957	0.02935	0.01379	0.01739
		0.14977	0.11196	0.08456	0.02973	0.02948	0.01386	0.01747
		0.15062	0.11253	0.08499	0.02989	0.02962	0.01392	0.01754
		0.15148	0.1131	0.08543	0.03005	0.02976	0.01399	0.01762
		0.15234	0.11368	0.08587	0.03021	0.0299	0.01405	0.01769
		0.15321	0.11426	0.08632	0.03037	0.03005	0.01412	0.01777
		0.15408	0.11485	0.08676	0.03054	0.03018	0.01418	0.01784
		0.15496	0.11543	0.08721	0.0307	0.03033	0.01425	0.01792
		0.15585	0.11602	0.08767	0.03087	0.03047	0.01432	0.01799
		0.15674	0.11662	0.08812	0.03104	0.03061	0.01439	0.01807
		0.15764	0.11721	0.08858	0.0312	0.03076	0.01446	0.01815
		0.15854	0.11782	0.08904	0.03137	0.03091	0.01453	0.01823
		0.15946	0.11842	0.08951	0.03155	0.03105	0.0146	0.01831
		0.16037	0.11904	0.08997	0.03171	0.0312	0.01466	0.01839
		0.1613	0.11965	0.09045	0.03189	0.03135	0.01473	0.01847
		0.16223	0.12027	0.09092	0.03206	0.0315	0.0148	0.01855
		0.16317	0.12089	0.0914	0.03224	0.03165	0.01487	0.01863
		0.16411	0.12151	0.09188	0.03241	0.0318	0.01495	0.01871
		0.16506	0.12214	0.09237	0.03259	0.03196	0.01502	0.01879
		0.16602	0.12278	0.09285	0.03278	0.03211	0.01509	0.01888
		0.16698	0.12342	0.09335	0.03295	0.03226	0.01516	0.01896
		0.16795	0.12406	0.09384	0.03313	0.03242	0.01524	0.01904
		0.16893	0.12471	0.09434	0.03332	0.03258	0.01531	0.01912
		0.16991	0.12536	0.09483	0.0335	0.03273	0.01539	0.01921
		0.1709	0.12601	0.09534	0.03369	0.03289	0.01546	0.01929
		0.17189	0.12667	0.09584	0.03387	0.03305	0.01554	0.01938
		0.1729	0.12734	0.09635	0.03406	0.03321	0.01561	0.01946
		0.17392	0.12801	0.09687	0.03426	0.03337	0.01568	0.01955
		0.17493	0.12868	0.09738	0.03445	0.03353	0.01576	0.01964
		0.17595	0.12936	0.09791	0.03463	0.0337	0.01584	0.01972
		0.17699	0.13004	0.09843	0.03483	0.03386	0.01592	0.01981
		0.17803	0.13072	0.09896	0.03503	0.03403	0.01599	0.0199
		0.17907	0.13142	0.09949	0.03522	0.03419	0.01607	0.01999
		0.18013	0.13211	0.10003	0.03542	0.03436	0.01615	0.02007
		0.18119	0.13281	0.10057	0.03562	0.03453	0.01623	0.02016
		0.18226	0.13352	0.10111	0.03582	0.03469	0.01631	0.02025
		0.18333	0.13423	0.10166	0.03603	0.03487	0.01639	0.02034
		0.18442	0.13494	0.10221	0.03623	0.03504	0.01647	0.02044
		0.18551	0.13566	0.10276	0.03644	0.03521	0.01655	0.02052
		0.18661	0.13638	0.10332	0.03664	0.03539	0.01663	0.02062
		0.18772	0.13712	0.10389	0.03685	0.03556	0.01672	0.02071
		0.18883	0.13785	0.10445	0.03706	0.03573	0.0168	0.0208
		0.18995	0.13859	0.10502	0.03728	0.03592	0.01689	0.02089
		0.19108	0.13933	0.10559	0.03749	0.03609	0.01697	0.02099
		0.19223	0.14007	0.10617	0.0377	0.03627	0.01705	0.02109
		0.19337	0.14083	0.10675	0.03792	0.03645	0.01714	0.02118
		0.19452	0.14159	0.10734	0.03814	0.03663	0.01723	0.02127
		0.19569	0.14235	0.10793	0.03836	0.03682	0.01731	0.02138
		0.19685	0.14312	0.10853	0.03859	0.037	0.0174	0.02147
		0.19803	0.14389	0.10913	0.03881	0.03719	0.01748	0.02157
		0.19922	0.14467	0.10973	0.03903	0.03738	0.01757	0.02166
		0.20041	0.14546	0.11034	0.03926	0.03756	0.01766	0.02176
		0.20162	0.14625	0.11095	0.03949	0.03775	0.01775	0.02186
		0.20283	0.14704	0.11156	0.03972	0.03794	0.01784	0.02196
		0.20405	0.14784	0.11218	0.03995	0.03813	0.01793	0.02206
		0.20529	0.14865	0.1128	0.04019	0.03833	0.01802	0.02216
		0.20652	0.14946	0.11344	0.04042	0.03852	0.01811	0.02226
		0.20777	0.15028	0.11407	0.04066	0.03872	0.0182	0.02236
		0.20902	0.1511	0.11471	0.0409	0.03891	0.0183	0.02247
		0.21029	0.15193	0.11535	0.04114	0.03911	0.01839	0.02257
		0.21156	0.15277	0.116	0.04138	0.0393	0.01849	0.02267
		0.21284	0.15361	0.11665	0.04163	0.03951	0.01858	0.02278
		0.21413	0.15445	0.11731	0.04188	0.03971	0.01868	0.02289
		0.21543	0.1553	0.11797	0.04213	0.03991	0.01877	0.02299
		0.21674	0.15616	0.11864	0.04238	0.04011	0.01887	0.0231
		0.21806	0.15702	0.11931	0.04263	0.04032	0.01896	0.0232
		0.21939	0.15789	0.11998	0.04288	0.04053	0.01906	0.02331
		0.22072	0.15877	0.12067	0.04314	0.04073	0.01916	0.02342
		0.22207	0.15965	0.12135	0.0434	0.04094	0.01926	0.02353
		0.22342	0.16054	0.12204	0.04367	0.04116	0.01936	0.02364
		0.22479	0.16143	0.12273	0.04393	0.04137	0.01947	0.02375
		0.22616	0.16233	0.12344	0.0442	0.04159	0.01956	0.02386
		0.22755	0.16324	0.12414	0.04446	0.0418	0.01966	0.02397
		0.22894	0.16415	0.12486	0.04473	0.04202	0.01977	0.02409
		0.23034	0.16507	0.12557	0.04501	0.04224	0.01987	0.0242
		0.23176	0.166	0.1263	0.04528	0.04245	0.01998	0.02431
		0.23318	0.16692	0.12702	0.04556	0.04268	0.02008	0.02442
		0.23461	0.16786	0.12775	0.04584	0.0429	0.02019	0.02454
		0.23606	0.16881	0.12849	0.04611	0.04312	0.0203	0.02466
		0.23751	0.16976	0.12924	0.0464	0.04336	0.0204	0.02478
		0.23897	0.17072	0.12998	0.04669	0.04358	0.02051	0.02489
		0.24044	0.17169	0.13074	0.04697	0.04381	0.02061	0.02501
		0.24193	0.17265	0.1315	0.04726	0.04404	0.02073	0.02513
		0.24342	0.17364	0.13226	0.04756	0.04427	0.02083	0.02525
		0.24492	0.17462	0.13304	0.04785	0.04451	0.02095	0.02536
		0.24644	0.17562	0.13381	0.04815	0.04474	0.02106	0.02549
		0.24796	0.17661	0.1346	0.04845	0.04498	0.02117	0.02561
		0.24949	0.17762	0.13538	0.04875	0.04522	0.02129	0.02573
		0.25104	0.17863	0.13618	0.04905	0.04546	0.0214	0.02585
		0.25259	0.17966	0.13698	0.04936	0.0457	0.02151	0.02598
		0.25416	0.18068	0.13779	0.04967	0.04594	0.02163	0.0261
		0.25574	0.18172	0.1386	0.04999	0.04619	0.02175	0.02623
		0.25732	0.18276	0.13941	0.0503	0.04643	0.02186	0.02636
		0.25892	0.18381	0.14024	0.05062	0.04668	0.02198	0.02648
		0.26053	0.18487	0.14107	0.05094	0.04694	0.0221	0.02661
		0.26215	0.18594	0.14191	0.05126	0.04719	0.02222	0.02674
		0.26378	0.18701	0.14275	0.05158	0.04744	0.02234	0.02687
		0.26542	0.18809	0.14361	0.05192	0.0477	0.02246	0.027
		0.26708	0.18918	0.14446	0.05224	0.04795	0.02258	0.02713
		0.26874	0.19028	0.14533	0.05258	0.04822	0.02271	0.02727
		0.27042	0.19138	0.1462	0.05292	0.04848	0.02283	0.0274
		0.27211	0.19249	0.14707	0.05326	0.04874	0.02296	0.02753
		0.27381	0.19361	0.14796	0.0536	0.04901	0.02308	0.02767
		0.27551	0.19474	0.14884	0.05395	0.04927	0.02321	0.0278
		0.27724	0.19588	0.14974	0.0543	0.04954	0.02334	0.02793
		0.27897	0.19702	0.15064	0.05465	0.04981	0.02347	0.02808
		0.28071	0.19817	0.15156	0.055	0.05009	0.0236	0.02821
		0.28247	0.19934	0.15247	0.05536	0.05036	0.02373	0.02835
		0.28423	0.2005	0.1534	0.05572	0.05064	0.02386	0.02849
		0.28602	0.20169	0.15433	0.05609	0.05091	0.024	0.02863
		0.28781	0.20287	0.15527	0.05646	0.0512	0.02413	0.02877
		0.28961	0.20407	0.15622	0.05682	0.05148	0.02426	0.02892
		0.29142	0.20527	0.15717	0.0572	0.05176	0.0244	0.02906
		0.29325	0.20648	0.15813	0.05758	0.05205	0.02453	0.0292
		0.29509	0.2077	0.1591	0.05796	0.05234	0.02467	0.02936
		0.29694	0.20894	0.16008	0.05834	0.05263	0.02482	0.0295
		0.2988	0.21018	0.16106	0.05873	0.05292	0.02495	0.02965
		0.30068	0.21142	0.16205	0.05912	0.05322	0.02509	0.02979
		0.30256	0.21268	0.16305	0.05951	0.05351	0.02524	0.02994
		0.30446	0.21395	0.16406	0.05991	0.05381	0.02538	0.03009
		0.30637	0.21523	0.16508	0.06031	0.05412	0.02552	0.03024
		0.30829	0.21651	0.1661	0.06072	0.05443	0.02567	0.03039
		0.31023	0.21781	0.16713	0.06112	0.05473	0.02582	0.03055
		0.31218	0.21912	0.16817	0.06154	0.05504	0.02596	0.0307
		0.31413	0.22043	0.16922	0.06196	0.05535	0.02611	0.03086
		0.3161	0.22175	0.17028	0.06238	0.05566	0.02626	0.03102
		0.31809	0.22309	0.17134	0.0628	0.05598	0.02641	0.03118
		0.32008	0.22443	0.17241	0.06322	0.05629	0.02656	0.03133
		0.3221	0.22578	0.17349	0.06366	0.05662	0.02672	0.03149
		0.32412	0.22714	0.17458	0.06409	0.05694	0.02687	0.03166
		0.32615	0.22852	0.17568	0.06453	0.05726	0.02703	0.03182
		0.3282	0.2299	0.17679	0.06498	0.05759	0.02718	0.03198
		0.33026	0.23129	0.1779	0.06542	0.05792	0.02734	0.03214
		0.33233	0.2327	0.17903	0.06587	0.05825	0.0275	0.03231
		0.33441	0.23411	0.18016	0.06633	0.05858	0.02766	0.03248
		0.33651	0.23554	0.1813	0.06679	0.05892	0.02782	0.03264
		0.33862	0.23698	0.18246	0.06725	0.05926	0.02799	0.03281
		0.34074	0.23842	0.18362	0.06772	0.05961	0.02815	0.03298
		0.34288	0.23988	0.18479	0.06819	0.05995	0.02832	0.03315
		0.34503	0.24135	0.18597	0.06867	0.0603	0.02849	0.03332
		0.34719	0.24282	0.18716	0.06915	0.06065	0.02865	0.03349
		0.34936	0.24432	0.18836	0.06963	0.06101	0.02882	0.03367
		0.35154	0.24581	0.18957	0.07013	0.06136	0.02899	0.03384
		0.35374	0.24732	0.19079	0.07063	0.06172	0.02916	0.03402
		0.35596	0.24885	0.19201	0.07112	0.06208	0.02934	0.0342
		0.35818	0.25038	0.19326	0.07163	0.06244	0.02951	0.03438
		0.36041	0.25193	0.1945	0.07213	0.06281	0.02969	0.03457
		0.36266	0.25349	0.19576	0.07265	0.06318	0.02986	0.03474
		0.36492	0.25506	0.19703	0.07317	0.06355	0.03004	0.03493
		0.3672	0.25663	0.19831	0.0737	0.06392	0.03023	0.03511
		0.36949	0.25823	0.1996	0.07423	0.0643	0.03041	0.03529
		0.37179	0.25983	0.2009	0.07476	0.06468	0.03059	0.03549
		0.3741	0.26145	0.20221	0.07529	0.06507	0.03078	0.03567
		0.37642	0.26307	0.20353	0.07584	0.06545	0.03097	0.03587
		0.37876	0.26472	0.20486	0.07639	0.06585	0.03115	0.03605
		0.38111	0.26637	0.20621	0.07695	0.06624	0.03134	0.03624
		0.38348	0.26804	0.20757	0.07751	0.06664	0.03154	0.03644
		0.38585	0.26971	0.20892	0.07807	0.06704	0.03172	0.03664
		0.38823	0.2714	0.2103	0.07864	0.06744	0.03192	0.03684
		0.39064	0.27311	0.21169	0.07922	0.06785	0.03211	0.03703
		0.39305	0.27482	0.21309	0.0798	0.06825	0.03232	0.03723
		0.39548	0.27655	0.2145	0.08039	0.06866	0.03252	0.03743
		0.39791	0.27829	0.21593	0.08099	0.06908	0.03272	0.03763
		0.40037	0.28004	0.21736	0.08159	0.0695	0.03292	0.03784
		0.40283	0.28181	0.2188	0.08219	0.06992	0.03312	0.03804
		0.4053	0.28359	0.22026	0.08281	0.07034	0.03333	0.03825
		0.40779	0.28538	0.22173	0.08342	0.07078	0.03354	0.03846
		0.41028	0.28719	0.22322	0.08405	0.07121	0.03374	0.03866
		0.4128	0.289	0.22471	0.08468	0.07165	0.03396	0.03888
		0.41532	0.29084	0.22622	0.08532	0.07208	0.03417	0.03909
		0.41786	0.29269	0.22774	0.08596	0.07253	0.03439	0.03931
		0.4204	0.29455	0.22927	0.08662	0.07297	0.0346	0.03952
		0.42296	0.29643	0.23081	0.08727	0.07342	0.03482	0.03974
		0.42553	0.29831	0.23237	0.08794	0.07387	0.03504	0.03996
		0.42811	0.30022	0.23395	0.0886	0.07433	0.03527	0.04018
		0.43071	0.30214	0.23553	0.08928	0.0748	0.03549	0.0404
		0.43332	0.30407	0.23712	0.08997	0.07526	0.03571	0.04063
		0.43593	0.30602	0.23873	0.09065	0.07572	0.03594	0.04085
		0.43856	0.30798	0.24036	0.09135	0.0762	0.03618	0.04107
		0.44121	0.30995	0.24199	0.09205	0.07667	0.0364	0.04131
		0.44385	0.31194	0.24365	0.09277	0.07716	0.03664	0.04154
		0.44652	0.31394	0.24531	0.09349	0.07764	0.03688	0.04177
		0.44919	0.31596	0.24699	0.09421	0.07813	0.03711	0.042
		0.45187	0.318	0.24868	0.09495	0.07862	0.03735	0.04224
		0.45458	0.32005	0.25039	0.09569	0.07912	0.0376	0.04248
		0.45727	0.32211	0.25211	0.09644	0.07961	0.03784	0.04272
		0.46	0.32419	0.25384	0.0972	0.08012	0.03809	0.04296
		0.46272	0.32629	0.2556	0.09797	0.08063	0.03834	0.0432
		0.46546	0.3284	0.25736	0.09874	0.08114	0.03859	0.04345
		0.46821	0.33053	0.25914	0.09952	0.08166	0.03885	0.0437
		0.47097	0.33267	0.26093	0.10032	0.08218	0.0391	0.04394
		0.47374	0.33483	0.26275	0.10111	0.08271	0.03936	0.04419
		0.47652	0.337	0.26457	0.10192	0.08324	0.03962	0.04445
		0.47931	0.33919	0.26641	0.10273	0.08377	0.03988	0.0447
		0.48211	0.3414	0.26827	0.10356	0.08431	0.04014	0.04496
		0.48492	0.34362	0.27014	0.10439	0.08485	0.04041	0.04522
		0.48774	0.34586	0.27202	0.10524	0.0854	0.04068	0.04548
		0.49057	0.34812	0.27393	0.10609	0.08596	0.04096	0.04574
		0.4934	0.35039	0.27585	0.10695	0.08651	0.04123	0.046
		0.49625	0.35268	0.27778	0.10782	0.08708	0.04151	0.04627
		0.49911	0.35498	0.27973	0.10869	0.08765	0.04179	0.04654
		0.50198	0.35731	0.2817	0.10958	0.08821	0.04207	0.04681
		0.50485	0.35965	0.28368	0.11048	0.08879	0.04236	0.04708
		0.50774	0.362	0.28568	0.11139	0.08937	0.04264	0.04736
		0.51063	0.36437	0.2877	0.11231	0.08996	0.04293	0.04764
		0.51353	0.36677	0.28973	0.11324	0.09055	0.04322	0.04791
		0.51645	0.36917	0.29178	0.11418	0.09115	0.04352	0.04819
		0.51936	0.3716	0.29385	0.11512	0.09175	0.04382	0.04848
		0.52229	0.37405	0.29594	0.11608	0.09236	0.04412	0.04876
		0.52522	0.37651	0.29804	0.11705	0.09297	0.04443	0.04905
		0.52817	0.37899	0.30016	0.11803	0.09359	0.04473	0.04935
		0.53112	0.38148	0.3023	0.11902	0.09421	0.04504	0.04964
		0.53408	0.38399	0.30446	0.12003	0.09484	0.04535	0.04993
		0.53705	0.38653	0.30663	0.12104	0.09548	0.04567	0.05024
		0.54002	0.38908	0.30883	0.12206	0.09611	0.04599	0.05053
		0.54301	0.39165	0.31104	0.1231	0.09676	0.04631	0.05083
		0.54599	0.39423	0.31327	0.12415	0.09741	0.04664	0.05114
		0.549	0.39684	0.31551	0.1252	0.09807	0.04697	0.05145
		0.552	0.39946	0.31778	0.12628	0.09873	0.0473	0.05176
		0.55501	0.40211	0.32006	0.12737	0.0994	0.04763	0.05207
		0.55803	0.40477	0.32237	0.12846	0.10007	0.04797	0.05238
		0.56106	0.40744	0.32469	0.12957	0.10075	0.04831	0.05271
		0.5641	0.41014	0.32703	0.13069	0.10144	0.04865	0.05302
		0.56713	0.41286	0.3294	0.13182	0.10213	0.049	0.05334
		0.57018	0.4156	0.33178	0.13297	0.10283	0.04935	0.05367
		0.57324	0.41836	0.33418	0.13413	0.10354	0.04971	0.054
		0.5763	0.42113	0.3366	0.1353	0.10425	0.05007	0.05433
		0.57937	0.42392	0.33904	0.13649	0.10496	0.05043	0.05467
		0.58244	0.42674	0.34151	0.13769	0.10568	0.05079	0.055
		0.58553	0.42957	0.34399	0.1389	0.10642	0.05116	0.05534
		0.58861	0.43243	0.34649	0.14013	0.10715	0.05153	0.05568
		0.59172	0.4353	0.34902	0.14137	0.1079	0.05191	0.05603
		0.59481	0.43819	0.35156	0.14263	0.10865	0.05229	0.05637
		0.59792	0.4411	0.35412	0.1439	0.1094	0.05267	0.05673
		0.60104	0.44404	0.3567	0.14519	0.11017	0.05306	0.05708
		0.60416	0.44698	0.35931	0.14648	0.11094	0.05345	0.05744
		0.60729	0.44996	0.36194	0.14781	0.11172	0.05384	0.0578
		0.61043	0.45295	0.36459	0.14914	0.1125	0.05424	0.05816
		0.61357	0.45596	0.36726	0.15049	0.11329	0.05464	0.05853
		0.61672	0.45899	0.36995	0.15185	0.11409	0.05505	0.0589
		0.61988	0.46204	0.37266	0.15323	0.1149	0.05547	0.05927
		0.62305	0.46511	0.3754	0.15463	0.11571	0.05588	0.05965
		0.62622	0.46821	0.37816	0.15603	0.11653	0.05631	0.06002
		0.6294	0.47132	0.38094	0.15747	0.11736	0.05673	0.06041
		0.63258	0.47446	0.38374	0.15892	0.1182	0.05715	0.0608
		0.63578	0.4776	0.38657	0.16038	0.11905	0.05759	0.06118
		0.63898	0.48078	0.38941	0.16186	0.11989	0.05803	0.06158
		0.64219	0.48398	0.39228	0.16336	0.12076	0.05847	0.06197
		0.64541	0.48719	0.39517	0.16487	0.12163	0.05892	0.06237
		0.64863	0.49043	0.39809	0.16641	0.1225	0.05937	0.06277
		0.65187	0.49368	0.40102	0.16796	0.12339	0.05983	0.06318
		0.65511	0.49696	0.40399	0.16953	0.12427	0.06029	0.06359
		0.65837	0.50026	0.40697	0.17113	0.12518	0.06075	0.064
		0.66163	0.50357	0.40998	0.17274	0.12608	0.06122	0.06442
		0.6649	0.50692	0.41301	0.17436	0.127	0.0617	0.06484
		0.66818	0.51027	0.41607	0.17602	0.12793	0.06218	0.06526
		0.67147	0.51366	0.41914	0.17768	0.12887	0.06267	0.06569
		0.67477	0.51706	0.42225	0.17937	0.12981	0.06316	0.06612
		0.67808	0.52048	0.42536	0.18108	0.13076	0.06366	0.06656
		0.68141	0.52393	0.42852	0.18282	0.13172	0.06416	0.067
		0.68474	0.52739	0.43169	0.18457	0.13269	0.06467	0.06745
		0.68809	0.53088	0.43489	0.18634	0.13367	0.06518	0.06789
		0.69144	0.53438	0.43811	0.18813	0.13466	0.0657	0.06835
		0.69482	0.53791	0.44135	0.18995	0.13566	0.06623	0.0688
		0.69819	0.54145	0.44463	0.19179	0.13667	0.06676	0.06926
		0.70159	0.54503	0.44791	0.19365	0.13768	0.06729	0.06972
		0.70499	0.54862	0.45124	0.19554	0.13871	0.06784	0.07019
		0.70842	0.55223	0.45458	0.19745	0.13975	0.06839	0.07067
		0.71185	0.55586	0.45794	0.19938	0.14079	0.06894	0.07114
		0.7153	0.55951	0.46134	0.20133	0.14185	0.0695	0.07163
		0.71877	0.56319	0.46476	0.20331	0.14292	0.07007	0.07211
		0.72226	0.56689	0.4682	0.20531	0.14399	0.07064	0.0726
		0.72575	0.5706	0.47166	0.20734	0.14508	0.07122	0.0731
		0.72926	0.57433	0.47516	0.20939	0.14618	0.07181	0.0736
		0.7328	0.5781	0.47867	0.21148	0.14729	0.0724	0.0741
		0.73634	0.58187	0.48221	0.21358	0.14841	0.073	0.07461
		0.73991	0.58567	0.48578	0.21571	0.14953	0.07361	0.07512
		0.74349	0.58949	0.48937	0.21786	0.15068	0.07423	0.07565
		0.74709	0.59333	0.49299	0.22005	0.15183	0.07484	0.07617
		0.75071	0.59719	0.49663	0.22226	0.15299	0.07547	0.0767
		0.75435	0.60106	0.50029	0.2245	0.15416	0.07611	0.07723
		0.75802	0.60497	0.50399	0.22676	0.15535	0.07675	0.07777
		0.7617	0.60889	0.5077	0.22905	0.15655	0.0774	0.07831
		0.7654	0.61283	0.51145	0.23137	0.15775	0.07806	0.07886
		0.76912	0.61679	0.51521	0.23373	0.15897	0.07872	0.07942
		0.77287	0.62077	0.51901	0.2361	0.16021	0.0794	0.07998
		0.77663	0.62477	0.52283	0.23851	0.16145	0.08008	0.08054
		0.78043	0.6288	0.52667	0.24095	0.1627	0.08077	0.08112
		0.78424	0.63283	0.53054	0.24342	0.16397	0.08147	0.08169
		0.78807	0.63689	0.53443	0.24592	0.16525	0.08218	0.08227
		0.79193	0.64098	0.53835	0.24845	0.16655	0.08289	0.08286
		0.79582	0.64508	0.54229	0.25101	0.16785	0.08362	0.08345
		0.79973	0.6492	0.54627	0.2536	0.16918	0.08435	0.08405
		0.80366	0.65334	0.55026	0.25622	0.1705	0.08509	0.08465
		0.80762	0.65749	0.55428	0.25888	0.17185	0.08584	0.08527
		0.8116	0.66167	0.55832	0.26157	0.1732	0.0866	0.08589
		0.81561	0.66587	0.56239	0.26429	0.17457	0.08736	0.08651
		0.81963	0.67008	0.56649	0.26704	0.17596	0.08814	0.08714
		0.8237	0.67432	0.57061	0.26983	0.17736	0.08894	0.08777
		0.82778	0.67857	0.57475	0.27266	0.17877	0.08973	0.08842
		0.83189	0.68284	0.57892	0.27551	0.1802	0.09054	0.08906
		0.83602	0.68712	0.58312	0.2784	0.18164	0.09136	0.08972
		0.84017	0.69144	0.58734	0.28133	0.18309	0.09219	0.09038
		0.84436	0.69576	0.59158	0.28429	0.18456	0.09303	0.09105
		0.84856	0.70011	0.59585	0.28729	0.18604	0.09387	0.09172
		0.8528	0.70446	0.60015	0.29032	0.18754	0.09473	0.09241
		0.85706	0.70884	0.60446	0.29339	0.18905	0.09561	0.09309
		0.86134	0.71324	0.60881	0.29649	0.19058	0.09648	0.09378
		0.86564	0.71765	0.61318	0.29963	0.19212	0.09738	0.09449
		0.86997	0.72208	0.61757	0.30281	0.19368	0.09829	0.0952
		0.87432	0.72653	0.62199	0.30603	0.19525	0.0992	0.09592
		0.87868	0.73099	0.62643	0.30929	0.19683	0.10013	0.09664
		0.88307	0.73548	0.6309	0.31257	0.19844	0.10107	0.09738
		0.88749	0.73997	0.63539	0.31591	0.20006	0.10202	0.09811
		0.89191	0.74448	0.6399	0.31928	0.20169	0.10299	0.09886
		0.89636	0.74901	0.64444	0.32268	0.20335	0.10397	0.09962
		0.90083	0.75355	0.64901	0.32614	0.20501	0.10496	0.10038
		0.90531	0.75812	0.6536	0.32962	0.2067	0.10597	0.10115
		0.9098	0.76269	0.65821	0.33315	0.2084	0.10698	0.10193
		0.91431	0.76728	0.66285	0.33671	0.21011	0.10801	0.10272
		0.91883	0.77188	0.66751	0.34032	0.21185	0.10906	0.10352
		0.92337	0.7765	0.6722	0.34396	0.2136	0.11012	0.10432
		0.9279	0.78114	0.67691	0.34765	0.21537	0.11119	0.10513
		0.93245	0.78579	0.68165	0.35137	0.21716	0.11228	0.10595
		0.93701	0.79045	0.68641	0.35514	0.21896	0.11339	0.10679
		0.94156	0.79512	0.69119	0.35895	0.22078	0.1145	0.10763
		0.94612	0.79981	0.696	0.3628	0.22262	0.11564	0.10848
		0.95067	0.80452	0.70084	0.36669	0.22448	0.11679	0.10933
		0.95524	0.80923	0.7057	0.37062	0.22635	0.11795	0.1102
		0.95978	0.81396	0.71058	0.37459	0.22825	0.11914	0.11108
		0.96433	0.8187	0.71549	0.3786	0.23016	0.12034	0.11196
		0.96887	0.82344	0.72043	0.38265	0.23209	0.12155	0.11286
		0.97339	0.82821	0.72538	0.38675	0.23404	0.12279	0.11376
		0.9779	0.83298	0.73037	0.39088	0.23601	0.12404	0.11468
		0.9824	0.83776	0.73538	0.39506	0.238	0.1253	0.11561
		0.98686	0.84256	0.74041	0.39928	0.24	0.12659	0.11654
		0.99132	0.84737	0.74547	0.40353	0.24203	0.12789	0.11749
		0.99575	0.85219	0.75056	0.40784	0.24407	0.12922	0.11845
		1.00015	0.85701	0.75567	0.41217	0.24614	0.13056	0.11941
		1.00451	0.86184	0.76081	0.41655	0.24823	0.13193	0.12039
		1.00886	0.86669	0.76598	0.42097	0.25033	0.13331	0.12138
		1.01316	0.87154	0.77117	0.42543	0.25246	0.13471	0.12238
		1.01741	0.8764	0.77639	0.42992	0.2546	0.13614	0.12339
		1.02163	0.88127	0.78164	0.43446	0.25677	0.13758	0.12442
		1.02581	0.88615	0.78691	0.43904	0.25896	0.13905	0.12546
		1.02993	0.89103	0.79222	0.44365	0.26117	0.14054	0.1265
		1.034	0.89593	0.79755	0.44831	0.2634	0.14205	0.12756
		1.03802	0.90082	0.80291	0.45299	0.26565	0.14358	0.12863
		1.04197	0.90573	0.8083	0.45772	0.26792	0.14514	0.12971
		1.04586	0.91063	0.81372	0.46248	0.27021	0.14672	0.1308
		1.0497	0.91555	0.81917	0.46728	0.27253	0.14832	0.13191
		1.05345	0.92047	0.82465	0.47211	0.27486	0.14996	0.13303
		1.05715	0.92539	0.83017	0.47698	0.27722	0.15162	0.13417
		1.06077	0.93031	0.83572	0.48188	0.2796	0.15329	0.13532
		1.0643	0.93524	0.84129	0.48682	0.282	0.155	0.13648
		1.06775	0.94017	0.8469	0.49178	0.28443	0.15674	0.13765
		1.07114	0.94511	0.85254	0.49678	0.28687	0.1585	0.13884
		1.07442	0.95004	0.85822	0.50181	0.28934	0.16029	0.14004
		1.07762	0.95498	0.86394	0.50686	0.29183	0.16211	0.14125
		1.08072	0.95991	0.86969	0.51195	0.29435	0.16396	0.14249
		1.08372	0.96486	0.87547	0.51707	0.29688	0.16584	0.14373
		1.08663	0.96979	0.88129	0.52221	0.29944	0.16775	0.14499
		1.08944	0.97473	0.88715	0.52737	0.30203	0.16969	0.14627
		1.09215	0.97965	0.89305	0.53257	0.30464	0.17166	0.14755
		1.09474	0.98459	0.89899	0.53778	0.30727	0.17366	0.14886
		1.09723	0.98951	0.90497	0.54302	0.30992	0.1757	0.15018
		1.09961	0.99443	0.91099	0.54828	0.3126	0.17777	0.15152
		1.10187	0.99935	0.91705	0.55355	0.31529	0.17988	0.15287
		1.10402	1.00427	0.92315	0.55884	0.31802	0.18202	0.15424
		1.10605	1.00918	0.9293	0.56415	0.32076	0.18419	0.15563
		1.10795	1.01409	0.93549	0.56948	0.32353	0.18641	0.15703
		1.10975	1.01898	0.94172	0.57482	0.32633	0.18866	0.15845
		1.11141	1.02386	0.94801	0.58017	0.32915	0.19096	0.15989
		1.11296	1.02873	0.95434	0.58553	0.33199	0.19328	0.16134
		1.11438	1.03361	0.96071	0.5909	0.33485	0.19566	0.16282
		1.11567	1.03847	0.96714	0.59628	0.33774	0.19807	0.16431
		1.11684	1.04332	0.97361	0.60166	0.34066	0.20052	0.16582
		1.11786	1.04815	0.98014	0.60705	0.3436	0.20302	0.16735
		1.11876	1.05297	0.98672	0.61243	0.34656	0.20556	0.1689
		1.11954	1.05778	0.99334	0.61782	0.34954	0.20815	0.17046
		1.12018	1.06257	1.00003	0.62321	0.35255	0.21079	0.17205
		1.12068	1.06735	1.00676	0.62859	0.35559	0.21348	0.17365
		1.12106	1.07211	1.01355	0.63397	0.35865	0.2162	0.17528
		1.1213	1.07685	1.0204	0.63934	0.36173	0.21899	0.17693
		1.12142	1.08159	1.02731	0.6447	0.36483	0.22182	0.1786
		1.1214	1.08629	1.03427	0.65004	0.36796	0.2247	0.18029
		1.12125	1.09098	1.04129	0.65538	0.37112	0.22764	0.18199
		1.12097	1.09563	1.04836	0.6607	0.3743	0.23063	0.18373
		1.12054	1.10028	1.05549	0.66599	0.3775	0.23368	0.18548
		1.12	1.1049	1.06268	0.67127	0.38072	0.23679	0.18726
		1.11932	1.1095	1.06995	0.67653	0.38397	0.23995	0.18906
		1.11853	1.11407	1.07726	0.68176	0.38725	0.24318	0.19088
		1.1176	1.11862	1.08463	0.68696	0.39054	0.24647	0.19272
		1.11654	1.12314	1.09207	0.69213	0.39386	0.24982	0.19459
		1.11536	1.12761	1.09957	0.69727	0.39721	0.25324	0.19648
		1.11405	1.13207	1.10712	0.70238	0.40057	0.25672	0.1984
		1.11261	1.1365	1.11474	0.70745	0.40396	0.26028	0.20034
		1.11108	1.1409	1.12243	0.71247	0.40738	0.2639	0.20231
		1.10939	1.14525	1.13016	0.71747	0.41081	0.26759	0.20431
		1.10762	1.14958	1.13796	0.72241	0.41427	0.27136	0.20632
		1.10571	1.15386	1.14584	0.72731	0.41775	0.27521	0.20837
		1.10369	1.15812	1.15376	0.73216	0.42126	0.27913	0.21044
		1.10156	1.16233	1.16174	0.73695	0.42478	0.28313	0.21254
		1.09932	1.1665	1.16978	0.74169	0.42833	0.28722	0.21467
		1.09696	1.17064	1.17787	0.74638	0.4319	0.29138	0.21682
		1.09452	1.17472	1.18604	0.75102	0.43549	0.29563	0.219
		1.09195	1.17878	1.19426	0.75557	0.43911	0.29998	0.22121
		1.08929	1.18278	1.20251	0.76007	0.44274	0.30441	0.22346
		1.08653	1.18674	1.21084	0.7645	0.4464	0.30894	0.22573
		1.08367	1.19065	1.21922	0.76886	0.45007	0.31356	0.22802
		1.08073	1.1945	1.22764	0.77315	0.45377	0.31827	0.23036
		1.07767	1.1983	1.23611	0.77736	0.45748	0.32309	0.23272
		1.07454	1.20207	1.24462	0.7815	0.46122	0.32801	0.23511
		1.07131	1.20577	1.25318	0.78555	0.46498	0.33304	0.23753
		1.068	1.20943	1.26178	0.78953	0.46875	0.33817	0.23999
		1.06462	1.21302	1.27043	0.7934	0.47255	0.34342	0.24248
		1.06115	1.21656	1.2791	0.79721	0.47636	0.34878	0.245
		1.0576	1.22004	1.28781	0.80091	0.4802	0.35426	0.24755
		1.05399	1.22347	1.29655	0.80452	0.48404	0.35985	0.25014
		1.05029	1.22683	1.30532	0.80802	0.48791	0.36557	0.25277
		1.04651	1.23013	1.3141	0.81144	0.49179	0.37142	0.25543
		1.04268	1.23337	1.32291	0.81476	0.4957	0.37739	0.25812
		1.03877	1.23654	1.33174	0.81797	0.49961	0.3835	0.26085
		1.0348	1.23965	1.34058	0.82106	0.50355	0.38974	0.26362
		1.03079	1.24268	1.34941	0.82406	0.5075	0.39612	0.26642
		1.0267	1.24567	1.35826	0.82694	0.51147	0.40264	0.26926
		1.02257	1.24855	1.36711	0.82971	0.51545	0.40932	0.27214
		1.01837	1.25139	1.37594	0.83236	0.51945	0.41613	0.27505
		1.01414	1.25414	1.38478	0.83488	0.52346	0.4231	0.27801
		1.00984	1.25684	1.39357	0.8373	0.52748	0.43023	0.281
		1.00551	1.25944	1.40236	0.83958	0.53152	0.43752	0.28404
		1.00112	1.26198	1.41113	0.84173	0.53557	0.44496	0.28711
		0.9967	1.26444	1.41984	0.84377	0.53963	0.45258	0.29022
		0.99224	1.26682	1.42852	0.84568	0.54371	0.46037	0.29338
		0.98774	1.26912	1.43717	0.84745	0.5478	0.46833	0.29657
		0.9832	1.27134	1.44574	0.84909	0.55189	0.47647	0.29981
		0.97864	1.27348	1.45428	0.85059	0.556	0.48479	0.3031
		0.97404	1.27553	1.46273	0.85195	0.56011	0.49329	0.30642
		0.9694	1.27752	1.47113	0.85319	0.56424	0.50198	0.30979
		0.96474	1.2794	1.47943	0.85428	0.56838	0.51086	0.3132
		0.96007	1.28121	1.48765	0.85523	0.57251	0.51994	0.31666
		0.95537	1.28294	1.49579	0.85605	0.57667	0.52921	0.32016
		0.95063	1.28456	1.50381	0.85672	0.58082	0.53868	0.3237
		0.94589	1.28612	1.51175	0.85724	0.58498	0.54836	0.3273
		0.94113	1.28758	1.51956	0.85762	0.58916	0.55824	0.33094
		0.93634	1.28894	1.52726	0.85785	0.59334	0.56833	0.33462
		0.93155	1.29023	1.53482	0.85794	0.59751	0.57863	0.33835
		0.92674	1.29141	1.54224	0.85789	0.6017	0.58914	0.34213
		0.92193	1.29253	1.54953	0.85768	0.60588	0.59987	0.34596
		0.91709	1.29352	1.55666	0.85734	0.61007	0.61081	0.34983
		0.91225	1.29444	1.56365	0.85683	0.61426	0.62197	0.35376
		0.9074	1.29527	1.57046	0.8562	0.61845	0.63334	0.35773
		0.90255	1.29599	1.5771	0.85542	0.62264	0.64494	0.36176
		0.8977	1.29663	1.58355	0.85448	0.62683	0.65675	0.36583
		0.89284	1.29718	1.58985	0.85341	0.63103	0.66877	0.36995
		0.88799	1.29762	1.59593	0.85219	0.63521	0.68101	0.37412
		0.88313	1.29797	1.60182	0.85083	0.63939	0.69347	0.37835
		0.87828	1.29824	1.60751	0.84933	0.64357	0.70614	0.38262
		0.87342	1.29839	1.61298	0.84768	0.64775	0.71902	0.38694
		0.86856	1.29847	1.61824	0.8459	0.65192	0.7321	0.39131
		0.86371	1.29845	1.62327	0.84398	0.65608	0.74539	0.39574
		0.85888	1.29833	1.62807	0.84193	0.66024	0.75888	0.40021
		0.85404	1.29812	1.63266	0.83974	0.66439	0.77256	0.40474
		0.84921	1.2978	1.63699	0.83741	0.66852	0.78642	0.40932
		0.8444	1.29742	1.64108	0.83497	0.67265	0.80046	0.41395
		0.83958	1.29691	1.64493	0.83238	0.67676	0.81467	0.41863
		0.83479	1.29631	1.64851	0.82969	0.68085	0.82904	0.42337
		0.83	1.29563	1.65185	0.82685	0.68495	0.84358	0.42815
		0.82523	1.29485	1.6549	0.82391	0.68901	0.85825	0.43299
		0.82047	1.29397	1.6577	0.82084	0.69307	0.87306	0.43788
		0.81571	1.29302	1.66025	0.81766	0.6971	0.88798	0.44281
		0.81097	1.29195	1.66251	0.81436	0.70112	0.90301	0.4478
		0.80626	1.29081	1.66451	0.81096	0.70511	0.91812	0.45284
		0.80155	1.28955	1.66623	0.80746	0.70908	0.93332	0.45793
		0.79687	1.28822	1.66767	0.80384	0.71303	0.94858	0.46306
		0.7922	1.2868	1.66883	0.80013	0.71695	0.96388	0.46825
		0.78755	1.28527	1.6697	0.79631	0.72086	0.9792	0.47348
		0.78291	1.28368	1.67029	0.79241	0.72472	0.99454	0.47876
		0.77829	1.28199	1.67062	0.78841	0.72856	1.00985	0.48409
		0.77371	1.2802	1.67068	0.78432	0.73237	1.02514	0.48947
		0.76911	1.27834	1.67042	0.78014	0.73614	1.04037	0.49489
		0.76456	1.27639	1.66991	0.77589	0.73988	1.05552	0.50036
		0.76002	1.27435	1.6691	0.77156	0.74359	1.07058	0.50587
		0.75551	1.27223	1.66805	0.76716	0.74725	1.08552	0.51142
		0.751	1.27001	1.66668	0.7627	0.75087	1.10031	0.51702
		0.74653	1.26774	1.66503	0.75814	0.75446	1.11492	0.52265
		0.74209	1.26536	1.66314	0.75352	0.75798	1.12936	0.52833
		0.73766	1.26292	1.66095	0.74886	0.76148	1.14356	0.53403
		0.73325	1.26038	1.65855	0.74413	0.76492	1.15752	0.53979
		0.72887	1.25778	1.65583	0.73934	0.76831	1.17119	0.54557
		0.72451	1.25509	1.65288	0.73452	0.77166	1.1846	0.5514
		0.72018	1.25233	1.64965	0.72963	0.77495	1.19766	0.55725
		0.71586	1.24949	1.64618	0.7247	0.77818	1.21039	0.56314
		0.71157	1.24658	1.64247	0.71972	0.78135	1.22276	0.56904
		0.70731	1.2436	1.63853	0.71471	0.78447	1.23472	0.57499
		0.70307	1.24055	1.63431	0.70968	0.78751	1.24625	0.58095
		0.69885	1.23742	1.6299	0.70461	0.79049	1.25734	0.58695
		0.69465	1.23423	1.62522	0.69949	0.79342	1.26799	0.59296
		0.69049	1.23097	1.62034	0.69436	0.79625	1.27815	0.59899
		0.68636	1.22765	1.61521	0.68921	0.79905	1.28779	0.60504
		0.68224	1.22428	1.60988	0.68402	0.80175	1.29692	0.61109
		0.67816	1.22083	1.60436	0.67883	0.80437	1.3055	0.61717
		0.67409	1.21731	1.59863	0.67362	0.80692	1.31353	0.62325
		0.67005	1.21374	1.59269	0.66839	0.80939	1.32097	0.62934
		0.66602	1.2101	1.58657	0.66316	0.81178	1.32784	0.63543
		0.66204	1.20642	1.58029	0.65792	0.81409	1.3341	0.64153
		0.65808	1.20266	1.57381	0.65266	0.81631	1.33975	0.64763
		0.65414	1.19887	1.56714	0.64742	0.81843	1.34478	0.65372
		0.65023	1.19501	1.56032	0.64216	0.82048	1.34918	0.6598
		0.64634	1.1911	1.55333	0.63691	0.82244	1.35295	0.66588
		0.64248	1.18715	1.54619	0.63168	0.82429	1.3561	0.67195
		0.63864	1.18314	1.53892	0.62643	0.82605	1.35859	0.67799
		0.63484	1.17909	1.53149	0.62119	0.82772	1.36042	0.68402
		0.63105	1.17497	1.52391	0.61597	0.82927	1.36165	0.69002
		0.62729	1.17082	1.51622	0.61076	0.83075	1.36221	0.69599
		0.62356	1.16664	1.50842	0.60556	0.83211	1.36214	0.70194
		0.61985	1.16241	1.50047	0.60037	0.83336	1.36147	0.70786
		0.61617	1.15815	1.49243	0.59521	0.83451	1.36014	0.71374
		0.61251	1.15383	1.48427	0.59006	0.83555	1.35821	0.71957
		0.60888	1.14948	1.47603	0.58493	0.83649	1.35571	0.72537
		0.60527	1.14508	1.46769	0.5798	0.83732	1.35258	0.73112
		0.60169	1.14067	1.45925	0.57473	0.83803	1.3489	0.73681
		0.59814	1.1362	1.45072	0.56966	0.83865	1.34464	0.74246
		0.59461	1.13173	1.44214	0.56462	0.83914	1.33983	0.74804
		0.5911	1.1272	1.43347	0.5596	0.83953	1.33449	0.75356
		0.58762	1.12263	1.42473	0.55461	0.8398	1.32863	0.75903
		0.58417	1.11806	1.41593	0.54966	0.83995	1.32228	0.76441
		0.58073	1.11344	1.40709	0.54473	0.83998	1.31543	0.76974
		0.57733	1.10883	1.3982	0.53984	0.83991	1.30813	0.77498
		0.57393	1.10417	1.38925	0.53496	0.83972	1.3004	0.78014
		0.57059	1.09949	1.38027	0.53013	0.83941	1.29224	0.78522
		0.56725	1.09477	1.37123	0.52532	0.83898	1.28366	0.79022
		0.56394	1.09005	1.36216	0.52054	0.83845	1.27473	0.79512
		0.56066	1.08532	1.35308	0.51581	0.83781	1.2654	0.79993
		0.5574	1.08054	1.34397	0.51112	0.83704	1.25577	0.80464
		0.55416	1.07577	1.33485	0.50644	0.83615	1.24579	0.80925
		0.55096	1.07097	1.32569	0.50181	0.83515	1.23551	0.81376
		0.54775	1.06614	1.31654	0.4972	0.83404	1.22499	0.81817
		0.54459	1.06133	1.30738	0.49265	0.83282	1.21417	0.82246
		0.54146	1.05648	1.2982	0.48812	0.83149	1.20312	0.82665
		0.53833	1.05163	1.28904	0.48364	0.83005	1.19184	0.83072
		0.53524	1.04675	1.27987	0.47919	0.82849	1.1804	0.83466
		0.53217	1.04188	1.27071	0.47479	0.82682	1.16873	0.8385
		0.52912	1.03701	1.26155	0.47042	0.82506	1.15693	0.8422
		0.52609	1.03212	1.25241	0.46608	0.82318	1.14496	0.84578
		0.52309	1.02723	1.24329	0.46178	0.82119	1.13288	0.84923
		0.52011	1.02232	1.23419	0.45752	0.81912	1.12069	0.85255
		0.51714	1.01742	1.2251	0.45331	0.81693	1.10838	0.85574
		0.51421	1.01251	1.21603	0.44914	0.81464	1.09602	0.8588
		0.51129	1.00759	1.207	0.44499	0.81225	1.08357	0.86172
		0.50839	1.00267	1.19799	0.44089	0.80978	1.07108	0.8645
		0.50552	0.99776	1.189	0.43682	0.8072	1.05856	0.86714
		0.50268	0.99285	1.18006	0.4328	0.80454	1.046	0.86965
		0.49984	0.98793	1.17114	0.42882	0.80177	1.03345	0.87201
		0.49704	0.98302	1.16228	0.42488	0.79893	1.02088	0.87421
		0.49425	0.97809	1.15344	0.42097	0.79601	1.00834	0.87629
		0.49149	0.97318	1.14465	0.41711	0.79299	0.9958	0.87823
		0.48874	0.96828	1.13589	0.41329	0.78989	0.98332	0.88
		0.48601	0.96338	1.12718	0.4095	0.78671	0.97087	0.88164
		0.48332	0.9585	1.11849	0.40574	0.78346	0.95847	0.88312
		0.48063	0.9536	1.10989	0.40204	0.78013	0.94613	0.88446
		0.47797	0.94872	1.1013	0.39836	0.77674	0.93384	0.88565
		0.47533	0.94383	1.09279	0.39472	0.77327	0.92166	0.8867
		0.47271	0.93897	1.08432	0.39113	0.76973	0.90953	0.8876
		0.47011	0.93411	1.0759	0.38757	0.76613	0.89751	0.88834
		0.46752	0.92926	1.06751	0.38404	0.76246	0.88557	0.88895
		0.46495	0.92442	1.0592	0.38056	0.75874	0.87374	0.8894
		0.46241	0.91957	1.05094	0.37711	0.75495	0.86202	0.88971
		0.45989	0.91477	1.04271	0.37371	0.75112	0.85038	0.88988
		0.45738	0.90996	1.03458	0.37033	0.74722	0.83888	0.88989
		0.4549	0.90516	1.02647	0.36699	0.74329	0.82748	0.88977
		0.45242	0.90038	1.01844	0.36369	0.73929	0.81622	0.8895
		0.44998	0.89562	1.01045	0.36042	0.73525	0.80505	0.88909
		0.44754	0.89086	1.00252	0.3572	0.73117	0.79403	0.88854
		0.44513	0.88612	0.99466	0.354	0.72706	0.78313	0.88785
		0.44273	0.88139	0.98685	0.35084	0.72291	0.77236	0.88702
		0.44036	0.87667	0.97909	0.34772	0.71871	0.76173	0.88607
		0.438	0.87198	0.97143	0.34463	0.71448	0.75122	0.88497
		0.43566	0.86729	0.9638	0.34156	0.71022	0.74084	0.88375
		0.43334	0.86262	0.95624	0.33854	0.70592	0.7306	0.88238
		0.43102	0.85798	0.94873	0.33555	0.70161	0.7205	0.8809
		0.42874	0.85335	0.94128	0.3326	0.69726	0.71055	0.87928
		0.42647	0.84873	0.93389	0.32968	0.6929	0.70072	0.87755
		0.42422	0.84414	0.92656	0.32678	0.68851	0.69102	0.87569
		0.42199	0.83956	0.91931	0.32393	0.68411	0.68146	0.87371
		0.41976	0.83501	0.91209	0.3211	0.67968	0.67203	0.8716
		0.41755	0.83046	0.90495	0.3183	0.67524	0.66277	0.86939
		0.41537	0.82594	0.89788	0.31554	0.6708	0.65361	0.86706
		0.4132	0.82144	0.89088	0.31281	0.66632	0.6446	0.86462
		0.41104	0.81695	0.88392	0.3101	0.66186	0.63572	0.86207
		0.4089	0.81248	0.87702	0.30744	0.65738	0.62698	0.85942
		0.40678	0.80805	0.87018	0.30479	0.6529	0.61837	0.85666
		0.40467	0.80362	0.8634	0.30217	0.6484	0.60989	0.8538
		0.40259	0.79921	0.8567	0.29959	0.64391	0.60154	0.85084
		0.4005	0.79483	0.85004	0.29704	0.6394	0.59333	0.84778
		0.39845	0.79046	0.84345	0.29452	0.63493	0.58522	0.84465
		0.3964	0.78612	0.83691	0.29202	0.63041	0.57727	0.84139
		0.39437	0.78181	0.83043	0.28955	0.62594	0.56943	0.83808
		0.39236	0.77751	0.82401	0.2871	0.62145	0.56172	0.83466
		0.39036	0.77323	0.81766	0.28469	0.61697	0.55413	0.83118
		0.38836	0.76897	0.81137	0.28231	0.6125	0.54665	0.8276
		0.3864	0.76473	0.80512	0.27995	0.60803	0.53931	0.82394
		0.38445	0.76051	0.79894	0.27762	0.60358	0.53208	0.82021
		0.3825	0.75632	0.79281	0.27531	0.59913	0.52498	0.81642
		0.38058	0.75216	0.78675	0.27302	0.59472	0.51796	0.81256
		0.37866	0.748	0.78074	0.27076	0.59029	0.51108	0.80862
		0.37677	0.74388	0.77478	0.26854	0.58589	0.50432	0.80461
		0.37487	0.73979	0.76888	0.26632	0.5815	0.49766	0.80055
		0.37301	0.7357	0.76305	0.26416	0.57713	0.49111	0.79643
		0.37115	0.73164	0.75726	0.26199	0.57277	0.48466	0.79227
		0.36931	0.7276	0.75154	0.25986	0.56843	0.47831	0.78803
		0.36748	0.7236	0.74585	0.25774	0.56411	0.47209	0.78376
		0.36565	0.7196	0.74025	0.25567	0.55981	0.46596	0.77942
		0.36386	0.71563	0.73467	0.2536	0.55553	0.45993	0.77504
		0.36207	0.7117	0.72915	0.25156	0.55128	0.454	0.77062
		0.36029	0.70778	0.7237	0.24955	0.54703	0.44816	0.76616
		0.35852	0.70387	0.71829	0.24755	0.54283	0.44242	0.76166
		0.35678	0.7	0.71293	0.24557	0.53863	0.43678	0.75712
		0.35503	0.69615	0.70764	0.24363	0.53447	0.43124	0.75254
		0.35331	0.69232	0.70238	0.2417	0.53032	0.42577	0.74794
		0.35159	0.68849	0.69718	0.2398	0.5262	0.42041	0.7433
		0.3499	0.68472	0.69202	0.2379	0.5221	0.41513	0.73863
		0.34821	0.68096	0.68692	0.23604	0.51802	0.40994	0.73394
		0.34652	0.67722	0.68188	0.2342	0.514	0.40483	0.72922
		0.34486	0.6735	0.67687	0.23237	0.50997	0.3998	0.7245
		0.3432	0.66981	0.67191	0.23056	0.50598	0.39486	0.71974
		0.34156	0.66613	0.66702	0.22879	0.50202	0.39001	0.71496
		0.33993	0.66248	0.66216	0.22701	0.49807	0.38523	0.71018
		0.33832	0.65885	0.65734	0.22527	0.49416	0.38053	0.70537
		0.33671	0.65525	0.65259	0.22355	0.49029	0.37589	0.70056
		0.33511	0.65167	0.64786	0.22184	0.48642	0.37135	0.69573
		0.33353	0.64811	0.6432	0.22015	0.4826	0.36687	0.69089
		0.33196	0.64457	0.63858	0.21847	0.47881	0.36248	0.68606
		0.33039	0.64105	0.63399	0.21681	0.47504	0.35813	0.68121
		0.32885	0.63757	0.62946	0.21518	0.47128	0.35387	0.67636
		0.32731	0.63409	0.62497	0.21356	0.46757	0.34967	0.67152
		0.32577	0.63064	0.6205	0.21196	0.46389	0.34556	0.66666
		0.32425	0.62722	0.61612	0.21038	0.46024	0.34149	0.6618
		0.32275	0.62383	0.61175	0.20881	0.45661	0.33749	0.65696
		0.32126	0.62044	0.60742	0.20727	0.45301	0.33357	0.65211
		0.31976	0.61708	0.60315	0.20574	0.44944	0.3297	0.64728
		0.31829	0.61374	0.59891	0.20421	0.44591	0.32589	0.64244
		0.31682	0.61043	0.59472	0.20271	0.4424	0.32215	0.63762
		0.31537	0.60714	0.59057	0.20122	0.43893	0.31847	0.63281
		0.31393	0.60386	0.58645	0.19976	0.43547	0.31483	0.62801
		0.31249	0.60061	0.58238	0.19831	0.43206	0.31128	0.62321
		0.31106	0.59739	0.57835	0.19687	0.42866	0.30775	0.61843
		0.30966	0.59417	0.57435	0.19544	0.4253	0.3043	0.61367
		0.30825	0.59099	0.5704	0.19404	0.42196	0.30089	0.6089
		0.30684	0.58782	0.56648	0.19264	0.41866	0.29754	0.60417
		0.30547	0.58467	0.5626	0.19126	0.41539	0.29424	0.59946
		0.30408	0.58155	0.55875	0.1899	0.41214	0.29098	0.59475
		0.30272	0.57846	0.55494	0.18855	0.40892	0.28779	0.59008
		0.30136	0.57536	0.55117	0.18721	0.40573	0.28463	0.58542
		0.30001	0.5723	0.54744	0.18588	0.40258	0.28154	0.58076
		0.29868	0.56927	0.54375	0.18458	0.39944	0.2785	0.57615
		0.29734	0.56625	0.54008	0.18328	0.39633	0.27549	0.57154
		0.29603	0.56325	0.53645	0.18199	0.39326	0.27253	0.56696
		0.29471	0.56027	0.53286	0.18073	0.39021	0.26961	0.56241
		0.29341	0.5573	0.5293	0.17948	0.38719	0.26674	0.55788
		0.29212	0.55436	0.52579	0.17823	0.3842	0.2639	0.55337
		0.29083	0.55145	0.52228	0.177	0.38124	0.26112	0.54889
		0.28955	0.54855	0.51883	0.17579	0.37831	0.25838	0.54443
		0.28829	0.54567	0.51542	0.17459	0.37539	0.25567	0.54
		0.28703	0.5428	0.51201	0.17339	0.37251	0.25301	0.53559
		0.28577	0.53997	0.50866	0.17221	0.36965	0.2504	0.53121
		0.28453	0.53714	0.50532	0.17103	0.36682	0.24781	0.52687
		0.2833	0.53434	0.50203	0.16988	0.36402	0.24527	0.52255
		0.28207	0.53155	0.49877	0.16874	0.36125	0.24276	0.51826
		0.28085	0.5288	0.49553	0.1676	0.3585	0.24028	0.51398
		0.27964	0.52605	0.49233	0.16647	0.35578	0.23785	0.50976
		0.27844	0.52332	0.48915	0.16536	0.35307	0.23544	0.50555
		0.27725	0.52061	0.48601	0.16426	0.35041	0.23308	0.50137
		0.27605	0.51792	0.48289	0.16317	0.34775	0.23075	0.49721
		0.27488	0.51525	0.47981	0.16209	0.34514	0.22846	0.4931
		0.27371	0.5126	0.47675	0.16103	0.34254	0.22619	0.48901
		0.27254	0.50996	0.47372	0.15997	0.33997	0.22396	0.48494
		0.27139	0.50734	0.47073	0.15891	0.33743	0.22176	0.48093
		0.27025	0.50474	0.46775	0.15788	0.3349	0.21959	0.47693
		0.26911	0.50216	0.46481	0.15686	0.33241	0.21746	0.47297
		0.26798	0.4996	0.46188	0.15584	0.32993	0.21534	0.46903
		0.26685	0.49706	0.45899	0.15483	0.32748	0.21327	0.46512
		0.26573	0.49453	0.45612	0.15383	0.32505	0.21122	0.46125
		0.26463	0.49201	0.45329	0.15284	0.32265	0.2092	0.45741
		0.26351	0.48953	0.45048	0.15187	0.32027	0.2072	0.45361
		0.26243	0.48705	0.44769	0.15089	0.31792	0.20524	0.44982
		0.26134	0.48459	0.44492	0.14994	0.31558	0.20331	0.44607
		0.26025	0.48214	0.44219	0.14899	0.31327	0.20141	0.44236
		0.25918	0.47972	0.43948	0.14804	0.31098	0.19951	0.43867
		0.25811	0.47731	0.4368	0.14711	0.30872	0.19765	0.43502
		0.25705	0.47492	0.43412	0.14619	0.30646	0.19583	0.4314
		0.25599	0.47254	0.4315	0.14528	0.30424	0.19402	0.4278
		0.25495	0.47019	0.42888	0.14437	0.30204	0.19224	0.42424
		0.25391	0.46783	0.42629	0.14347	0.29986	0.19047	0.42071
		0.25287	0.46551	0.42372	0.14258	0.2977	0.18873	0.41722
		0.25185	0.46321	0.42118	0.1417	0.29557	0.18703	0.41376
		0.25083	0.46091	0.41866	0.14083	0.29345	0.18534	0.41032
		0.24981	0.45863	0.41615	0.13997	0.29135	0.18367	0.40691
		0.2488	0.45636	0.41367	0.13911	0.28927	0.18202	0.40355
		0.2478	0.45411	0.41122	0.13825	0.28722	0.1804	0.40019
		0.24681	0.45188	0.40879	0.13741	0.28518	0.17879	0.39689
		0.24582	0.44966	0.40638	0.13659	0.28316	0.17722	0.39361
		0.24484	0.44746	0.40399	0.13576	0.28117	0.17566	0.39035
		0.24386	0.44526	0.40161	0.13494	0.27918	0.17413	0.38713
		0.24289	0.4431	0.39927	0.13413	0.27723	0.17261	0.38394
		0.24192	0.44094	0.39693	0.13333	0.27528	0.17111	0.38078
		0.24097	0.4388	0.39464	0.13253	0.27336	0.16963	0.37765
		0.24002	0.43666	0.39234	0.13174	0.27145	0.16816	0.37454
		0.23907	0.43457	0.39008	0.13097	0.26958	0.16672	0.37147
		0.23812	0.43245	0.38783	0.13019	0.26771	0.16529	0.36843
		0.23719	0.43037	0.38561	0.12942	0.26586	0.16389	0.36541
		0.23626	0.4283	0.3834	0.12866	0.26403	0.1625	0.36244
		0.23534	0.42624	0.38121	0.12791	0.26221	0.16113	0.35947
		0.23442	0.42421	0.37903	0.12716	0.26041	0.15978	0.35654
		0.23352	0.42217	0.37688	0.12642	0.25864	0.15844	0.35364
		0.2326	0.42016	0.37475	0.12569	0.25688	0.15711	0.35077
		0.2317	0.41816	0.37263	0.12497	0.25512	0.15582	0.34792
		0.23082	0.41618	0.37054	0.12424	0.2534	0.15454	0.34511
		0.22992	0.41421	0.36846	0.12354	0.25169	0.15326	0.34232
		0.22903	0.41223	0.36639	0.12283	0.24999	0.152	0.33955
		0.22816	0.4103	0.36435	0.12212	0.24831	0.15076	0.33682
		0.22729	0.40836	0.36233	0.12143	0.24665	0.14953	0.33411
		0.22642	0.40644	0.36031	0.12075	0.245	0.14833	0.33144
		0.22555	0.40453	0.35832	0.12005	0.24337	0.14714	0.32878
		0.2247	0.40263	0.35635	0.11938	0.24174	0.14595	0.32615
		0.22384	0.40075	0.35439	0.11872	0.24015	0.14478	0.32354
		0.223	0.39888	0.35245	0.11804	0.23856	0.14363	0.32096
		0.22216	0.39702	0.35053	0.11738	0.23699	0.14249	0.31842
		0.22132	0.39518	0.34862	0.11674	0.23543	0.14138	0.31588
		0.22048	0.39335	0.34671	0.11609	0.23389	0.14026	0.31339
		0.21966	0.39153	0.34485	0.11545	0.23236	0.13916	0.31091
		0.21883	0.38973	0.34298	0.1148	0.23085	0.13808	0.30846
		0.21802	0.38793	0.34112	0.11417	0.22935	0.137	0.30603
		0.21721	0.38614	0.3393	0.11355	0.22786	0.13594	0.30362
		0.2164	0.38438	0.33748	0.11293	0.22639	0.13489	0.30124
		0.2156	0.38262	0.33568	0.11231	0.22493	0.13386	0.29889
		0.2148	0.38087	0.33389	0.11169	0.22348	0.13284	0.29655
		0.214	0.37913	0.33211	0.1111	0.22205	0.13182	0.29424
		0.21322	0.37741	0.33036	0.1105	0.22063	0.13083	0.29196
		0.21244	0.37569	0.32862	0.1099	0.21923	0.12984	0.28969
		0.21166	0.37399	0.32689	0.10931	0.21784	0.12886	0.28746
		0.21088	0.3723	0.32517	0.10873	0.21646	0.1279	0.28525
		0.21012	0.37062	0.32347	0.10815	0.21509	0.12694	0.28304
		0.20935	0.36896	0.32178	0.10757	0.21375	0.126	0.28087
		0.20859	0.3673	0.32011	0.107	0.21239	0.12506	0.27872
		0.20783	0.36564	0.31844	0.10644	0.21106	0.12414	0.27658
		0.20708	0.36402	0.31679	0.10587	0.20974	0.12323	0.27448
		0.20633	0.36239	0.31517	0.10532	0.20844	0.12233	0.27238
		0.20559	0.36078	0.31354	0.10476	0.20715	0.12144	0.27032
		0.20485	0.35918	0.31194	0.10421	0.20586	0.12055	0.26827
		0.20411	0.35759	0.31033	0.10368	0.20459	0.11968	0.26625
		0.20338	0.356	0.30875	0.10313	0.20334	0.11882	0.26425
		0.20266	0.35443	0.30719	0.1026	0.20209	0.11797	0.26225
		0.20193	0.35287	0.30562	0.10208	0.20086	0.11712	0.26029
		0.20121	0.35133	0.30408	0.10154	0.19964	0.11629	0.25835
		0.20051	0.34978	0.30255	0.10103	0.19842	0.11546	0.25642
		0.19979	0.34824	0.30102	0.10051	0.19721	0.11465	0.25451
		0.19908	0.34672	0.29952	0.09999	0.19603	0.11383	0.25261
		0.19839	0.34522	0.29802	0.09949	0.19485	0.11304	0.25076
		0.19768	0.34372	0.29654	0.09897	0.19367	0.11224	0.2489
		0.19699	0.34222	0.29506	0.09848	0.19251	0.11147	0.24706
		0.1963	0.34074	0.29359	0.09798	0.19136	0.11069	0.24524
		0.19562	0.33927	0.29215	0.09748	0.19022	0.10993	0.24345
		0.19493	0.33781	0.29071	0.097	0.18909	0.10916	0.24168
		0.19425	0.33635	0.28927	0.09651	0.18798	0.10842	0.23991
		0.19359	0.33491	0.28786	0.09604	0.18686	0.10767	0.23817
		0.19291	0.33348	0.28644	0.09555	0.18576	0.10695	0.23644
		0.19225	0.33206	0.28505	0.09508	0.18466	0.10622	0.23473
		0.19159	0.33063	0.28367	0.09461	0.18359	0.1055	0.23304
		0.19092	0.32923	0.28229	0.09414	0.18251	0.10479	0.23136
		0.19026	0.32783	0.28092	0.09368	0.18146	0.10409	0.2297
		0.18961	0.32644	0.27957	0.09323	0.1804	0.10339	0.22806
		0.18897	0.32506	0.27823	0.09277	0.17934	0.1027	0.22644
		0.18832	0.32369	0.2769	0.09232	0.17832	0.10202	0.22482
		0.18768	0.32233	0.27556	0.09186	0.1773	0.10134	0.22323
		0.18705	0.32098	0.27425	0.09142	0.17627	0.10067	0.22165
		0.18641	0.31963	0.27295	0.09098	0.17527	0.10002	0.22008
		0.18578	0.31831	0.27166	0.09054	0.17427	0.09936	0.21854
		0.18515	0.31696	0.27037	0.0901	0.17328	0.09871	0.217
		0.18453	0.31565	0.26909	0.08968	0.17229	0.09807	0.21548
		0.18391	0.31434	0.26782	0.08925	0.17132	0.09744	0.21398
		0.18329	0.31304	0.26657	0.08882	0.17035	0.09682	0.2125
		0.18267	0.31175	0.26531	0.0884	0.16938	0.09619	0.21101
		0.18207	0.31046	0.26408	0.08798	0.16844	0.09558	0.20955
		0.18146	0.30917	0.26284	0.08757	0.16749	0.09496	0.20811
		0.18086	0.3079	0.26163	0.08715	0.16656	0.09436	0.20668
		0.18025	0.30665	0.26042	0.08674	0.16564	0.09376	0.20526
		0.17966	0.30539	0.25922	0.08634	0.16472	0.09317	0.20386
		0.17907	0.30414	0.25803	0.08593	0.1638	0.09258	0.20246
		0.17848	0.3029	0.25684	0.08554	0.1629	0.092	0.20108
		0.17789	0.30167	0.25566	0.08513	0.16201	0.09142	0.19972
		0.1773	0.30044	0.2545	0.08473	0.16112	0.09085	0.19837
		0.17672	0.29923	0.25333	0.08435	0.16025	0.0903	0.19703
		0.17615	0.29802	0.25219	0.08396	0.15936	0.08974	0.1957
		0.17557	0.29682	0.25104	0.08358	0.1585	0.08918	0.19439
		0.17499	0.29563	0.2499	0.08319	0.15764	0.08864	0.19309
		0.17443	0.29444	0.24879	0.08281	0.15679	0.08809	0.19181
		0.17387	0.29327	0.24766	0.08243	0.15595	0.08756	0.19053
		0.1733	0.29209	0.24656	0.08206	0.15511	0.08702	0.18926
		0.17274	0.29093	0.24544	0.08168	0.15428	0.0865	0.18801
		0.17218	0.28978	0.24435	0.08132	0.15345	0.08597	0.18677
		0.17163	0.28862	0.24327	0.08095	0.15263	0.08546	0.18554
		0.17108	0.28748	0.24219	0.08059	0.15182	0.08494	0.18432
		0.17053	0.28635	0.24111	0.08023	0.15101	0.08443	0.18311
		0.16999	0.28522	0.24006	0.07986	0.15022	0.08394	0.18192
		0.16944	0.2841	0.239	0.07951	0.14943	0.08343	0.18074
		0.16891	0.28298	0.23794	0.07916	0.14865	0.08294	0.17956
		0.16837	0.28187	0.2369	0.0788	0.14787	0.08246	0.1784
		0.16784	0.28076	0.23587	0.07845	0.14709	0.08197	0.17726
		0.1673	0.27967	0.23485	0.07811	0.14632	0.08149	0.17611
		0.16677	0.27859	0.23383	0.07777	0.14557	0.08102	0.17499
		0.16625	0.27751	0.23281	0.07743	0.14481	0.08054	0.17387
		0.16573	0.27643	0.23181	0.07708	0.14406	0.08008	0.17276
		0.16521	0.27535	0.23081	0.07675	0.14332	0.07962	0.17167
		0.16469	0.27429	0.22981	0.07641	0.14259	0.07916	0.17057
		0.16417	0.27324	0.22883	0.07608	0.14186	0.0787	0.1695
		0.16366	0.27219	0.22785	0.07576	0.14113	0.07825	0.16843
		0.16316	0.27114	0.22688	0.07543	0.14041	0.07781	0.16737
		0.16265	0.2701	0.2259	0.07511	0.13969	0.07736	0.16632
		0.16215	0.26908	0.22496	0.07478	0.13898	0.07693	0.16528
		0.16164	0.26805	0.224	0.07446	0.13828	0.0765	0.16426
		0.16115	0.26703	0.22305	0.07415	0.13758	0.07607	0.16324
		0.16064	0.26602	0.22211	0.07383	0.1369	0.07564	0.16222
		0.16015	0.26502	0.22118	0.07351	0.13621	0.07521	0.16121
		0.15966	0.26401	0.22026	0.0732	0.13553	0.07479	0.16022
		0.15918	0.26301	0.21934	0.0729	0.13485	0.07438	0.15925
		0.15869	0.26202	0.21841	0.07258	0.13418	0.07397	0.15827
		0.15821	0.26103	0.21751	0.07227	0.13352	0.07355	0.1573
		0.15772	0.26007	0.21661	0.07197	0.13285	0.07315	0.15634
		0.15724	0.2591	0.21571	0.07168	0.1322	0.07275	0.1554
		0.15676	0.25813	0.21482	0.07137	0.13155	0.07235	0.15445
		0.15629	0.25716	0.21394	0.07108	0.1309	0.07196	0.15352
		0.15582	0.25621	0.21307	0.07078	0.13027	0.07157	0.1526
		0.15535	0.25526	0.21218	0.07049	0.12963	0.07119	0.15168
		0.15489	0.25431	0.21131	0.0702	0.129	0.0708	0.15077
		0.15442	0.25338	0.21046	0.06991	0.12838	0.07042	0.14987
		0.15396	0.25245	0.20961	0.06962	0.12775	0.07004	0.14898
		0.1535	0.25152	0.20876	0.06934	0.12713	0.06967	0.1481
		0.15303	0.2506	0.20791	0.06905	0.12653	0.0693	0.14722
		0.15258	0.24967	0.20707	0.06877	0.12592	0.06893	0.14635
		0.15213	0.24878	0.20624	0.06849	0.12531	0.06856	0.1455
		0.15168	0.24786	0.20541	0.06821	0.12471	0.06819	0.14463
		0.15123	0.24697	0.20458	0.06793	0.12413	0.06784	0.1438
		0.15078	0.24607	0.20377	0.06765	0.12354	0.06748	0.14296
		0.15034	0.24518	0.20295	0.06739	0.12296	0.06713	0.14212
		0.14989	0.24429	0.20216	0.06712	0.12237	0.06678	0.1413
		0.14945	0.24341	0.20135	0.06685	0.12179	0.06644	0.14048
		0.14902	0.24253	0.20055	0.06658	0.12122	0.06609	0.13967
		0.14858	0.24166	0.19975	0.06632	0.12065	0.06575	0.13887
		0.14814	0.2408	0.19897	0.06606	0.12008	0.06541	0.13807
		0.14772	0.23994	0.19819	0.06579	0.11953	0.06507	0.13728
		0.14728	0.23908	0.19742	0.06553	0.11898	0.06473	0.13651
		0.14686	0.23823	0.19664	0.06527	0.11842	0.06441	0.13573
		0.14644	0.23738	0.19588	0.06501	0.11787	0.06408	0.13495
		0.14601	0.23654	0.19512	0.06476	0.11733	0.06376	0.13419
		0.14559	0.2357	0.19436	0.0645	0.1168	0.06344	0.13343
		0.14517	0.23488	0.1936	0.06425	0.11626	0.06311	0.13269
		0.14476	0.23405	0.19286	0.06401	0.11572	0.06279	0.13194
		0.14434	0.23323	0.19212	0.06375	0.1152	0.06248	0.13121
		0.14393	0.23241	0.19137	0.0635	0.11467	0.06217	0.13048
		0.14352	0.23159	0.19065	0.06327	0.11415	0.06186	0.12975
		0.14311	0.23078	0.18991	0.06302	0.11364	0.06156	0.12903
