# Supplementary material for: Highly anisotropic Fe3C microflakes constructed by solid-state phase transformation for efficient microwave absorption
Source: Nat Commun. 2024 Feb 19;15:1497. doi: 10.1038/s41467-024-45815-w (PMC10876570; doi:10.1038/s41467-024-45815-w)
Supplement: Supplementary file 3 — Source Data [file 41467_2024_45815_MOESM3_ESM.zip › Source Data NCOMMS-23-11138B/Figure 4e.xlsx]

## Sheet: Figure 4e
	--	--	--	--	--	--	--	--	--	--	--	--	--	--	--	--	--	--	--	--	--	--	--	--	--	--	--	--	--	--	--	--	--	--	--	--	--	--	--	--	--	--	--	--	--	--	--	--	--
	--	--	--	--	--	--	--	--	--	--	--	--	--	--	--	--	--	--	--	--	--	--	--	--	--	--	--	--	--	--	--	--	--	--	--	--	--	--	--	--	--	--	--	--	--	--	--	--	--
	--	--	--	--	--	--	--	--	--	--	--	--	--	--	--	--	--	--	--	--	--	--	--	--	--	--	--	--	--	--	--	--	--	--	--	--	--	--	--	--	--	--	--	--	--	--	--	--	--
	--	--	--	--	--	--	--	--	--	--	--	--	--	--	--	--	--	--	--	--	--	--	--	--	--	--	--	--	--	--	--	--	--	--	--	--	--	--	--	--	--	--	--	--	--	--	--	--	--
	--	--	--	--	--	--	--	--	--	--	--	--	--	--	--	--	--	--	--	--	--	--	--	--	--	--	--	--	--	--	--	--	--	--	--	--	--	--	--	--	--	--	--	--	--	--	--	--	--
	--	--	--	--	--	--	--	--	--	--	--	--	--	--	--	--	--	--	--	--	--	--	--	--	--	--	--	--	--	--	--	--	--	--	--	--	--	--	--	--	--	--	--	--	--	--	--	--	--
	--	--	--	--	--	--	--	--	--	--	--	--	--	--	--	--	--	--	--	--	--	--	--	--	--	--	--	--	--	--	--	--	--	--	--	--	--	--	--	--	--	--	--	--	--	--	--	--	--
	--	--	--	--	--	--	--	--	--	--	--	--	--	--	--	--	--	--	--	--	--	--	--	--	--	--	--	--	--	--	--	--	--	--	--	--	--	--	--	--	--	--	--	--	--	--	--	--	--
	--	--	--	--	--	--	--	--	--	--	--	--	--	-0.59071	-0.7767	-0.90407	-0.96055	-0.97526	-0.97568	-0.97184	-0.96608	-0.95906	-0.9518	-0.94481	-0.9381	-0.93147	-0.9248	-0.91808	-0.91135	-0.90457	-0.89695	-0.88532	-0.85854	-0.77839	-0.51726	0.1684	0.86437	0.94663	0.96641	0.9685	0.96219	0.95369	0.94552	0.93806	0.93094	0.92381	0.9166	0.90953	0.90288
	--	--	--	--	--	0.88399	0.93914	0.94344	0.93567	0.92321	0.90051	0.84235	0.67325	0.36911	0.06801	-0.3961	-0.78227	-0.92215	-0.97435	-0.98635	-0.98468	-0.97697	-0.96789	-0.95925	-0.95112	-0.94311	-0.9349	-0.9264	-0.91756	-0.90794	-0.89574	-0.87572	-0.83282	-0.72595	-0.47389	-0.04638	0.42882	0.79406	0.94521	0.98392	0.9831	0.97253	0.96163	0.95204	0.94315	0.93423	0.92516	0.9163	0.90799
	--	--	0.87073	0.96277	0.97788	0.97742	0.97625	0.96264	0.94744	0.92944	0.89995	0.8368	0.70908	0.554	0.43018	0.27353	-0.00353	-0.46002	-0.82698	-0.95261	-0.98836	-0.98745	-0.97621	-0.96411	-0.95279	-0.94167	-0.93008	-0.91771	-0.9042	-0.88815	-0.86559	-0.82745	-0.75614	-0.62904	-0.44624	-0.24966	-0.05877	0.22942	0.65494	0.91861	0.98748	0.98452	0.96975	0.95579	0.9431	0.93037	0.91739	0.90478	0.89288
	--	0.33021	0.68569	0.88825	0.96357	0.98824	0.98476	0.96562	0.94318	0.91545	0.87278	0.80151	0.70158	0.6061	0.53547	0.46653	0.36948	0.19681	-0.15023	-0.63896	-0.91783	-0.98843	-0.98548	-0.96937	-0.95298	-0.937	-0.92023	-0.90196	-0.88129	-0.85553	-0.81861	-0.76099	-0.67464	-0.56595	-0.45809	-0.3678	-0.28875	-0.18338	0.04322	0.49559	0.89756	0.98823	0.98001	0.96033	0.94152	0.92258	0.90359	0.88561	0.86861
	--	0.11502	0.37771	0.67411	0.89251	0.98078	0.98843	0.96485	0.93309	0.89307	0.83783	0.76466	0.68533	0.61842	0.56788	0.52333	0.47309	0.40127	0.27706	0.0285	-0.44767	-0.88734	-0.98798	-0.98013	-0.95727	-0.93373	-0.90901	-0.88216	-0.85194	-0.81487	-0.76527	-0.69908	-0.62072	-0.5444	-0.48238	-0.43497	-0.39352	-0.34209	-0.24686	-0.03151	0.41877	0.88565	0.98692	0.97225	0.94475	0.91513	0.88669	0.86156	0.83843
	--	-0.00542	0.1451	0.37444	0.68784	0.92804	0.99119	0.96694	0.92277	0.86968	0.80653	0.7373	0.6726	0.61993	0.57807	0.54136	0.50427	0.46051	0.39895	0.29327	0.07676	-0.36836	-0.8676	-0.98691	-0.97004	-0.93554	-0.89778	-0.85847	-0.81722	-0.7708	-0.7161	-0.65476	-0.5945	-0.54377	-0.50504	-0.47466	-0.44643	-0.41257	-0.36018	-0.26242	-0.05688	0.37728	0.87867	0.98593	0.95881	0.90985	0.8658	0.83195	0.8031
	--	-0.05667	0.03043	0.16211	0.39937	0.74617	0.97146	0.97576	0.91582	0.84894	0.78185	0.71778	0.66187	0.61605	0.57819	0.54482	0.51274	0.47864	0.43738	0.37857	0.27858	0.08071	-0.33743	-0.86351	-0.98519	-0.94834	-0.88789	-0.8299	-0.77802	-0.72789	-0.67696	-0.62762	-0.58447	-0.55004	-0.52313	-0.5003	-0.47776	-0.45164	-0.41661	-0.36272	-0.26837	-0.07744	0.34585	0.88654	0.98497	0.90677	0.83731	0.79488	0.76357
	--	-0.059	-0.0131	0.04972	0.17994	0.45156	0.84148	0.98774	0.91492	0.83209	0.76239	0.70111	0.64882	0.60588	0.57043	0.53983	0.51162	0.4835	0.45265	0.41439	0.35935	0.26681	0.08305	-0.32748	-0.88303	-0.97677	-0.88068	-0.79423	-0.73509	-0.68895	-0.64816	-0.61212	-0.58198	-0.55761	-0.53728	-0.5187	-0.49981	-0.47875	-0.45337	-0.41998	-0.37079	-0.28655	-0.10837	0.33285	0.94078	0.90134	0.79832	0.75003	0.72207
	--	-0.00872	-0.02733	-0.02355	0.03079	0.18625	0.53357	0.94441	0.9219	0.82455	0.74911	0.68371	0.62965	0.58752	0.55478	0.52819	0.50504	0.48321	0.46083	0.43559	0.40356	0.35672	0.27588	0.10368	-0.33009	-0.94815	-0.87184	-0.75096	-0.69108	-0.65552	-0.62765	-0.60351	-0.58269	-0.5647	-0.54851	-0.53299	-0.51721	-0.50048	-0.4821	-0.4609	-0.43416	-0.39429	-0.31708	-0.11988	0.41957	0.86974	0.76339	0.70644	0.68407
	-0.22401	-0.08439	-0.10078	-0.11656	-0.09991	-0.02	0.19731	0.66002	0.91878	0.84959	0.75009	0.66429	0.60171	0.55956	0.53134	0.51114	0.49503	0.48075	0.46686	0.45222	0.43539	0.41363	0.37999	0.31272	0.1342	-0.39309	-0.84302	-0.72041	-0.65802	-0.63078	-0.61375	-0.59874	-0.58437	-0.57059	-0.55727	-0.54426	-0.53146	-0.51887	-0.50647	-0.49407	-0.48058	-0.46153	-0.42069	-0.30734	0.000426428	0.60485	0.74161	0.68879	0.66458
	-0.23564	-0.19358	-0.20335	-0.221	-0.22522	-0.19763	-0.09994	0.15673	0.66916	0.94419	0.76766	0.6417	0.56398	0.52203	0.5013	0.49042	0.48346	0.47788	0.47265	0.46737	0.46175	0.45495	0.44304	0.41045	0.3046	-0.01061	-0.65292	-0.73106	-0.66036	-0.62276	-0.60677	-0.59604	-0.58547	-0.57438	-0.5632	-0.5525	-0.54276	-0.53438	-0.52768	-0.52279	-0.51933	-0.51482	-0.50048	-0.45404	-0.34097	-0.09854	0.52061	0.68247	0.69334
	-0.25767	-0.25787	-0.2802	-0.30883	-0.33586	-0.35821	-0.37557	-0.39736	-0.39238	0.02307	0.76037	0.60949	0.5134	0.47627	0.46727	0.46848	0.47217	0.47583	0.47897	0.48184	0.4849	0.48827	0.48996	0.48138	0.43912	0.323	0.03751	-0.67647	-0.71167	-0.64598	-0.61175	-0.59565	-0.58473	-0.57475	-0.56529	-0.55703	-0.55075	-0.54701	-0.54621	-0.54851	-0.55383	-0.56114	-0.56673	-0.5607	-0.52482	-0.44785	-0.30489	0.32574	0.79662
	-0.28075	-0.29994	-0.33506	-0.37671	-0.42217	-0.47279	-0.53111	-0.59713	-0.6491	-0.59881	-0.12264	0.44728	0.43243	0.42366	0.4322	0.4474	0.46244	0.47516	0.48582	0.49552	0.50548	0.51656	0.52847	0.53774	0.5337	0.49407	0.39164	0.11419	-0.73375	-0.71076	-0.63992	-0.60121	-0.58173	-0.57007	-0.562	-0.55685	-0.55501	-0.55689	-0.56265	-0.57214	-0.58506	-0.60082	-0.61793	-0.63219	-0.6352	-0.61767	-0.58554	-0.57499	-0.21402
	-0.30183	-0.33202	-0.3778	-0.43089	-0.48911	-0.5523	-0.61932	-0.68712	-0.74851	-0.78556	-0.74814	0.0644	0.30654	0.3614	0.39576	0.4272	0.45429	0.47553	0.49243	0.50763	0.52318	0.54022	0.55904	0.57835	0.59324	0.59251	0.55689	0.45049	0.14903	-0.77417	-0.69881	-0.61849	-0.57692	-0.5587	-0.55163	-0.55098	-0.55548	-0.56474	-0.57818	-0.59494	-0.61405	-0.63482	-0.65662	-0.67814	-0.6966	-0.70883	-0.71504	-0.70655	-0.6099
	-0.32029	-0.35897	-0.41491	-0.47929	-0.54793	-0.6167	-0.6812	-0.73902	-0.78955	-0.82957	-0.85998	-0.97171	-0.15698	0.23809	0.3471	0.40543	0.44748	0.47637	0.49768	0.51727	0.53779	0.55976	0.58294	0.60662	0.62874	0.64442	0.64421	0.6097	0.50221	0.2082	-0.75708	-0.64319	-0.56884	-0.53908	-0.53285	-0.53907	-0.553	-0.57231	-0.59491	-0.61872	-0.64221	-0.66477	-0.68654	-0.70772	-0.72794	-0.74617	-0.76087	-0.76659	-0.74412
	-0.33678	-0.38443	-0.45296	-0.5311	-0.60928	-0.67846	-0.73431	-0.77851	-0.81536	-0.84725	-0.87442	-0.90865	-0.96579	-0.19167	0.22967	0.37281	0.44463	0.47945	0.50185	0.52479	0.55034	0.57678	0.60271	0.62763	0.65108	0.67165	0.68599	0.68703	0.66041	0.57904	0.39508	-0.59184	-0.5402	-0.5065	-0.50562	-0.52246	-0.55009	-0.58282	-0.61565	-0.64526	-0.67042	-0.69164	-0.71021	-0.7273	-0.74332	-0.7579	-0.77011	-0.77812	-0.77558
	-0.35358	-0.41404	-0.50141	-0.59614	-0.67892	-0.73989	-0.78148	-0.81134	-0.83628	-0.85985	-0.88114	-0.89581	-0.91357	-0.99289	-0.34513	0.26646	0.4511	0.49268	0.5101	0.53376	0.56361	0.59349	0.62064	0.64501	0.66733	0.68803	0.7068	0.72204	0.72982	0.72257	0.69194	0.69802	-0.28361	-0.43853	-0.47118	-0.50666	-0.55271	-0.6013	-0.64316	-0.67515	-0.69827	-0.71525	-0.72878	-0.74043	-0.7507	-0.75947	-0.76647	-0.77153	-0.77286
	-0.37652	-0.45895	-0.57353	-0.68006	-0.75333	-0.79573	-0.8202	-0.83718	-0.85265	-0.86899	-0.88505	-0.89642	-0.90005	-0.9079	-0.92922	-0.68587	0.39764	0.53443	0.53327	0.55105	0.58093	0.6112	0.63755	0.66027	0.68075	0.70024	0.71965	0.73949	0.75947	0.77776	0.79071	0.79521	0.85659	-0.12213	-0.41756	-0.50324	-0.57471	-0.63619	-0.67994	-0.70798	-0.72447	-0.73484	-0.7426	-0.7488	-0.75352	-0.75672	-0.7586	-0.7595	-0.75929
	-0.42035	-0.54052	-0.68013	-0.77471	-0.82038	-0.83968	-0.84894	-0.85614	-0.8646	-0.87514	-0.88665	-0.8965	-0.90207	-0.9025	-0.88916	-0.76763	-0.1346	0.58071	0.57951	0.58296	0.60349	0.62909	0.65273	0.67342	0.69229	0.71071	0.72988	0.7508	0.77402	0.79903	0.82309	0.83988	0.84326	0.89391	-0.14141	-0.49723	-0.64284	-0.70164	-0.73175	-0.74604	-0.74922	-0.7505	-0.75232	-0.75337	-0.75292	-0.75115	-0.74857	-0.74563	-0.74255
	-0.51756	-0.68626	-0.80966	-0.85805	-0.86996	-0.87026	-0.86901	-0.86968	-0.87313	-0.87904	-0.88628	-0.89314	-0.89771	-0.89721	-0.88172	-0.80643	-0.49329	0.60737	0.65361	0.63393	0.6326	0.6469	0.66565	0.68422	0.70208	0.72004	0.73916	0.76023	0.78355	0.80859	0.83321	0.85177	0.85218	0.82146	0.82567	-0.13622	-0.75228	-0.79071	-0.81451	-0.79962	-0.77726	-0.76557	-0.76044	-0.7554	-0.74921	-0.74263	-0.73632	-0.7305	-0.72518
	-0.70003	-0.8782	-0.92032	-0.9156	-0.90238	-0.89081	-0.88327	-0.87973	-0.87945	-0.88145	-0.88448	-0.88696	-0.88682	-0.88066	-0.86037	-0.80232	-0.64808	-0.33897	0.68702	0.71221	0.68045	0.67115	0.67886	0.69345	0.71032	0.72843	0.74801	0.76925	0.79176	0.81464	0.83611	0.85229	0.8541	0.82435	0.75186	0.67628	0.26531	-0.7549	-0.93929	-0.87654	-0.81797	-0.79011	-0.77393	-0.75782	-0.74296	-0.73084	-0.72139	-0.71405	-0.70815
	-0.80822	-0.97908	-0.98291	-0.95206	-0.92473	-0.90613	-0.89462	-0.88801	-0.88461	-0.88305	-0.8819	-0.87943	-0.8734	-0.86078	-0.83724	-0.79403	-0.70839	-0.5364	-0.1728	0.78921	0.76313	0.71664	0.70003	0.70413	0.71802	0.73631	0.75692	0.77864	0.8001	0.81997	0.83701	0.8492	0.85214	0.83834	0.80309	0.74594	0.63044	0.48118	-0.13885	-0.9663	-0.87327	-0.8444	-0.80651	-0.76708	-0.73664	-0.71623	-0.70373	-0.69643	-0.69201
	-0.33217	-0.80074	-0.99415	-0.97857	-0.94453	-0.92055	-0.90546	-0.89589	-0.88946	-0.88443	-0.87921	-0.87197	-0.86068	-0.84359	-0.81997	-0.78884	-0.74245	-0.65843	-0.48849	-0.08214	0.84207	0.79476	0.7423	0.72347	0.72827	0.74508	0.76689	0.78931	0.8094	0.82561	0.83749	0.84467	0.84584	0.83886	0.82246	0.79622	0.75694	0.68721	0.49558	0.000210996	-0.82897	-0.9481	-0.87252	-0.79459	-0.7365	-0.70101	-0.68411	-0.67838	-0.67744
	-0.01787	-0.38465	-0.87426	-0.99421	-0.96773	-0.93805	-0.91802	-0.90465	-0.89479	-0.88622	-0.87709	-0.86563	-0.85035	-0.83074	-0.80799	-0.78377	-0.75619	-0.71566	-0.63834	-0.46469	-0.02676	0.8646	0.81582	0.7642	0.74851	0.75848	0.77996	0.80246	0.82027	0.83188	0.83798	0.83947	0.83664	0.82933	0.81771	0.80259	0.78385	0.75436	0.69392	0.57561	0.39347	-0.28988	-0.98701	-0.85545	-0.7512	-0.6881	-0.66424	-0.66175	-0.66579
	0.1242	-0.05026	-0.4471	-0.9067	-0.99011	-0.96253	-0.93513	-0.91593	-0.90162	-0.88914	-0.87621	-0.86111	-0.84286	-0.82174	-0.79949	-0.7781	-0.75773	-0.73481	-0.69878	-0.62283	-0.4423	0.01532	0.87517	0.83561	0.7916	0.78445	0.80014	0.81972	0.83307	0.83868	0.83836	0.8339	0.82628	0.81605	0.80386	0.79073	0.77734	0.76261	0.74323	0.7118	0.63857	0.3931	-0.32405	-0.95955	-0.78019	-0.67606	-0.64664	-0.64957	-0.65885
	0.2369	0.17462	-0.00734	-0.43004	-0.91259	-0.98855	-0.96012	-0.93231	-0.91148	-0.89415	-0.87726	-0.85881	-0.83804	-0.81558	-0.79307	-0.77219	-0.75363	-0.73635	-0.71608	-0.68116	-0.6029	-0.41413	0.05978	0.88288	0.86404	0.83451	0.83387	0.84319	0.84791	0.84559	0.83823	0.82781	0.81551	0.8021	0.78826	0.77481	0.76249	0.75171	0.7418	0.72871	0.69916	0.61023	0.30103	-0.55049	-0.77723	-0.66151	-0.63633	-0.64478	-0.65715
	0.40586	0.33609	0.21084	0.00839	-0.42715	-0.91767	-0.98788	-0.95723	-0.92701	-0.9028	-0.88104	-0.85892	-0.83543	-0.81117	-0.78756	-0.76591	-0.74691	-0.73036	-0.71465	-0.69485	-0.65814	-0.57375	-0.37083	0.1256	0.89248	0.90761	0.88708	0.8753	0.86512	0.8523	0.8371	0.82072	0.80416	0.78807	0.7729	0.75898	0.74645	0.7351	0.72388	0.71019	0.68777	0.63368	0.45442	-0.14356	-0.74156	-0.66639	-0.64249	-0.64789	-0.65861
	--	0.29396	0.24827	0.16871	-0.01448	-0.44511	-0.92493	-0.9868	-0.95194	-0.91772	-0.88888	-0.86175	-0.8345	-0.80745	-0.78179	-0.75854	-0.73816	-0.72053	-0.70482	-0.68874	-0.66635	-0.62305	-0.52499	-0.29853	0.21861	0.90629	0.95064	0.918	0.88644	0.85955	0.8349	0.8121	0.79157	0.77349	0.75765	0.74357	0.73058	0.71767	0.70341	0.68581	0.66035	0.60915	0.46907	0.0847	-0.63251	-0.72024	-0.67819	-0.66046	-0.66161
	--	0.25064	0.24777	0.22991	0.16739	-0.01014	-0.44903	-0.93256	-0.98405	-0.943	-0.90344	-0.86826	-0.83494	-0.8034	-0.77454	-0.74902	-0.72687	-0.70757	-0.6902	-0.67311	-0.653	-0.62245	-0.5652	-0.44787	-0.20525	0.30143	0.91905	0.96644	0.91682	0.87079	0.83275	0.80161	0.77703	0.75776	0.74209	0.72842	0.7154	0.70176	0.6863	0.6679	0.64415	0.60577	0.52662	0.36573	0.04022	-0.69082	-0.74432	-0.69356	-0.67121
	--	0.25511	0.26573	0.27496	0.26139	0.19744	0.01299	-0.44563	-0.941	-0.97839	-0.92973	-0.88126	-0.83741	-0.79837	-0.76467	-0.73622	-0.7122	-0.69128	-0.67196	-0.65245	-0.63032	-0.60152	-0.55861	-0.48822	-0.36683	-0.14214	0.33934	0.92869	0.96087	0.89429	0.83397	0.78933	0.76	0.74071	0.72636	0.7139	0.70173	0.6889	0.67492	0.65988	0.64379	0.62417	0.59101	0.5215	0.387	0.07052	-0.76016	-0.75947	-0.70209
	--	0.28245	0.30426	0.3239	0.32504	0.29859	0.22229	0.02413	-0.45386	-0.94817	-0.97056	-0.90695	-0.84506	-0.79297	-0.75146	-0.71922	-0.69353	-0.67154	-0.65086	-0.6295	-0.60562	-0.57712	-0.54141	-0.49463	-0.43002	-0.33088	-0.13884	0.33765	0.9514	0.94138	0.84381	0.77538	0.74064	0.72302	0.71121	0.70077	0.69039	0.67982	0.66928	0.65958	0.65179	0.64583	0.63759	0.61536	0.55826	0.42651	0.08423	-0.7938	-0.7652
	--	0.3462	0.37046	0.3755	0.36857	0.35045	0.3127	0.22973	0.02799	-0.45696	-0.957	-0.9528	-0.86571	-0.7905	-0.73529	-0.6976	-0.67074	-0.64873	-0.62794	-0.60644	-0.58311	-0.55732	-0.52884	-0.49757	-0.46263	-0.4197	-0.35141	-0.18664	0.31953	0.99185	0.86042	0.76022	0.72175	0.70681	0.69774	0.68959	0.6817	0.67436	0.66807	0.66363	0.66197	0.66338	0.66608	0.66465	0.64814	0.59455	0.45722	0.10462	-0.7919
	--	0.49565	0.44732	0.40096	0.38299	0.37162	0.35601	0.3259	0.25988	0.08595	-0.41099	-0.98205	-0.91141	-0.79786	-0.71759	-0.67186	-0.64452	-0.62367	-0.6042	-0.58446	-0.56409	-0.54329	-0.52264	-0.5029	-0.48463	-0.46731	-0.44543	-0.39188	-0.19754	0.43471	0.86619	0.7587	0.71382	0.69652	0.68716	0.6804	0.67537	0.67183	0.66982	0.66972	0.67202	0.67685	0.68344	0.68951	0.69013	0.67475	0.62062	0.48274	0.1507
	--	--	0.36256	0.36332	0.36947	0.37679	0.38183	0.3831	0.37767	0.34888	0.21138	-0.32812	-0.99419	-0.81667	-0.69878	-0.64421	-0.61645	-0.5971	-0.57989	-0.56341	-0.54765	-0.53294	-0.51978	-0.50868	-0.50004	-0.49356	-0.48529	-0.45642	-0.33748	0.06226	0.77221	0.7984	0.7372	0.7005	0.68137	0.67311	0.67099	0.67159	0.67356	0.67679	0.68154	0.68786	0.69543	0.70338	0.70983	0.71033	0.69448	0.64053	0.51292
	--	--	0.30782	0.33287	0.35976	0.38379	0.40466	0.42418	0.44441	0.46208	0.44539	0.25873	-0.43673	-0.81797	-0.68622	-0.62097	-0.58878	-0.56905	-0.55423	-0.5421	-0.53201	-0.52375	-0.51735	-0.51291	-0.51042	-0.50934	-0.50673	-0.49162	-0.43381	-0.27635	0.11805	0.84401	0.81518	0.7312	0.68316	0.66815	0.66866	0.67342	0.6788	0.68446	0.69071	0.69764	0.70512	0.71296	0.72068	0.72682	0.72713	0.71154	0.66133
	--	--	0.30243	0.33029	0.36516	0.39853	0.42881	0.45743	0.48622	0.51352	0.52133	0.43535	0.02475	-0.78369	-0.7004	-0.61135	-0.56399	-0.53911	-0.52595	-0.51918	-0.51573	-0.51416	-0.51395	-0.51502	-0.51731	-0.52056	-0.52352	-0.52186	-0.50397	-0.44546	-0.30326	0.13439	0.9616	0.78784	0.69201	0.66713	0.66916	0.67712	0.68506	0.69247	0.69969	0.7068	0.71382	0.72091	0.7283	0.73592	0.74248	0.74392	0.73163
	--	--	0.31019	0.34017	0.37948	0.41843	0.45423	0.4873	0.5187	0.54759	0.56558	0.54634	0.44204	0.13923	-0.75025	-0.62204	-0.5452	-0.50785	-0.49459	-0.49416	-0.49836	-0.50367	-0.50926	-0.5152	-0.52173	-0.529	-0.53687	-0.54416	-0.54689	-0.5354	-0.48581	-0.305	0.30355	0.81654	0.71236	0.67599	0.67375	0.68197	0.69155	0.70054	0.70856	0.71556	0.72184	0.72794	0.7345	0.74205	0.75058	0.75894	0.76416
	--	--	0.32069	0.35406	0.39786	0.44141	0.48101	0.51674	0.54985	0.58099	0.60834	0.62483	0.61496	0.55565	0.371	-0.57697	-0.52867	-0.47196	-0.45981	-0.46754	-0.48009	-0.49222	-0.50324	-0.51368	-0.52417	-0.53511	-0.54669	-0.55856	-0.56912	-0.57313	-0.55278	-0.44315	-0.04495	0.73643	0.76034	0.70731	0.68622	0.68808	0.69795	0.70872	0.71745	0.72389	0.72901	0.73395	0.73956	0.74649	0.7551	0.76524	0.77601
	--	--	0.33242	0.37071	0.42002	0.46774	0.50978	0.54704	0.58171	0.61531	0.64804	0.67847	0.70283	0.71385	0.67481	0.38081	-0.38027	-0.40978	-0.41981	-0.43921	-0.46043	-0.47919	-0.4955	-0.51046	-0.525	-0.53961	-0.55437	-0.56893	-0.58225	-0.59099	-0.58431	-0.53199	-0.37886	-0.02213	0.75179	0.77012	0.71866	0.70079	0.707	0.71881	0.72699	0.73155	0.73488	0.73853	0.74324	0.7494	0.75724	0.76671	0.77718
	--	--	0.34768	0.39325	0.4484	0.49807	0.54011	0.57786	0.61417	0.64976	0.68405	0.71647	0.74673	0.77281	0.78213	0.73692	-0.04974	-0.30683	-0.36726	-0.40521	-0.43682	-0.46297	-0.48526	-0.5055	-0.52487	-0.5438	-0.56209	-0.57928	-0.59476	-0.60712	-0.61193	-0.59698	-0.53669	-0.39691	-0.05861	0.77727	0.77683	0.73281	0.73002	0.73789	0.73964	0.73878	0.7391	0.74136	0.74531	0.75073	0.75747	0.76527	0.77344
	--	--	0.37476	0.42925	0.48472	0.52992	0.56945	0.60844	0.6477	0.68503	0.7183	0.74725	0.77314	0.79638	0.8123	0.82187	0.96562	0.16667	-0.24503	-0.35421	-0.40631	-0.44225	-0.47197	-0.49912	-0.52497	-0.54946	-0.57197	-0.59207	-0.60977	-0.62521	-0.63739	-0.64173	-0.62665	-0.57126	-0.43636	-0.10631	0.73163	0.77602	0.79353	0.78206	0.76188	0.74791	0.74237	0.74257	0.74577	0.7505	0.75608	0.76206	0.76773
	--	--	0.43778	0.48738	0.52134	0.55516	0.59523	0.64026	0.68449	0.72237	0.75204	0.77514	0.79463	0.81286	0.82977	0.84435	0.86823	0.94899	0.18287	-0.25304	-0.36495	-0.41683	-0.45584	-0.49232	-0.52714	-0.55858	-0.58546	-0.60798	-0.62724	-0.64434	-0.65959	-0.67146	-0.67505	-0.6598	-0.60436	-0.4739	-0.20598	0.58677	0.90998	0.86471	0.80465	0.76546	0.74769	0.74326	0.74496	0.74887	0.75337	0.75772	0.76134
	--	--	0.58303	0.54245	0.53209	0.56693	0.6215	0.67901	0.72721	0.76164	0.78457	0.80062	0.81406	0.8279	0.8433	0.85843	0.86897	0.87997	0.93145	0.13711	-0.27772	-0.38231	-0.43772	-0.48752	-0.5343	-0.57298	-0.60275	-0.62621	-0.646	-0.66359	-0.6793	-0.69254	-0.70162	-0.70234	-0.68539	-0.63614	-0.55355	-0.45268	0.11181	0.98326	0.877	0.80136	0.76126	0.74618	0.74383	0.7462	0.7496	0.75266	0.75481
	--	--	--	0.44868	0.503	0.58064	0.66349	0.73107	0.77515	0.80008	0.81383	0.82274	0.83088	0.84067	0.85295	0.86638	0.87751	0.88373	0.89013	0.92318	0.10033	-0.30436	-0.41731	-0.49207	-0.5527	-0.5941	-0.62231	-0.64478	-0.66483	-0.68271	-0.69759	-0.70919	-0.71769	-0.72259	-0.72146	-0.71055	-0.68848	-0.63681	-0.44539	0.14223	0.95402	0.86265	0.79314	0.75734	0.74489	0.7433	0.74508	0.74709	0.7483
	--	--	--	0.42057	0.51915	0.63655	0.73426	0.79369	0.82216	0.83371	0.83818	0.84095	0.84477	0.85094	0.85969	0.87015	0.88049	0.88862	0.89208	0.89337	0.94232	0.07007	-0.3597	-0.52591	-0.59737	-0.62436	-0.64219	-0.66202	-0.68349	-0.70214	-0.71512	-0.72305	-0.72802	-0.73141	-0.73325	-0.73241	-0.72649	-0.70625	-0.64049	-0.43904	0.11276	0.92554	0.85349	0.78792	0.75425	0.74255	0.74049	0.74113	0.74178
	--	--	--	0.48544	0.61626	0.74565	0.82315	0.85394	0.86149	0.86039	0.85747	0.85566	0.85614	0.85926	0.86481	0.87212	0.88027	0.88811	0.89314	0.8901	0.88143	0.95188	0.09653	-0.62559	-0.6823	-0.66859	-0.66402	-0.67952	-0.70475	-0.7239	-0.73222	-0.73409	-0.73394	-0.73366	-0.73328	-0.73185	-0.7278	-0.71806	-0.69285	-0.62078	-0.42219	0.09164	0.90659	0.84794	0.78347	0.75	0.73796	0.7352	0.73513
	--	--	--	0.63662	0.78142	0.88113	0.90651	0.90251	0.89154	0.88096	0.87291	0.86787	0.8658	0.8664	0.86923	0.87372	0.87934	0.88545	0.8903	0.88881	0.87073	0.82973	0.77939	0.35835	-0.80972	-0.72889	-0.69364	-0.70654	-0.73956	-0.7538	-0.75011	-0.74208	-0.73581	-0.73174	-0.72855	-0.72492	-0.72	-0.7133	-0.702	-0.67455	-0.60051	-0.40934	0.0779	0.8946	0.84245	0.77731	0.74331	0.73109	0.72848
	--	--	--	--	0.93726	0.98239	0.96776	0.93976	0.91537	0.89794	0.88621	0.87872	0.87454	0.87299	0.87348	0.87552	0.87869	0.88255	0.88603	0.8861	0.87684	0.85165	0.80142	0.66616	0.37326	-0.65521	-0.70307	-0.75824	-0.8149	-0.80332	-0.77309	-0.74901	-0.73489	-0.72729	-0.72227	-0.71754	-0.71232	-0.70679	-0.70043	-0.68929	-0.66159	-0.58896	-0.40569	0.06198	0.88413	0.83436	0.76813	0.73414	0.7231
	--	--	--	--	0.46497	0.91327	0.99697	0.97018	0.93752	0.91434	0.89916	0.8893	0.88308	0.87951	0.8779	0.87772	0.87854	0.87996	0.88119	0.88059	0.8753	0.8619	0.83535	0.7814	0.6739	0.55972	-0.24537	-0.74771	-0.95061	-0.88062	-0.81076	-0.76168	-0.73495	-0.72237	-0.71593	-0.71116	-0.7065	-0.70193	-0.69759	-0.69249	-0.68246	-0.65623	-0.58662	-0.41131	0.03704	0.87005	0.82199	0.75558	0.72364
	--	--	--	--	-0.03171	0.43906	0.92371	0.99269	0.96256	0.93354	0.91376	0.90072	0.8921	0.88642	0.88275	0.88044	0.87898	0.87786	0.87642	0.87359	0.86794	0.85814	0.84285	0.81718	0.76714	0.69566	0.68788	0.50906	-0.19217	-0.99195	-0.8751	-0.79137	-0.74315	-0.72046	-0.71084	-0.70597	-0.70223	-0.69876	-0.69568	-0.69304	-0.68978	-0.68185	-0.65815	-0.59232	-0.4259	-0.00339	0.84483	0.80334	0.74057
	--	--	--	--	-0.32653	-0.08703	0.44052	0.9293	0.98828	0.95957	0.93275	0.91451	0.90243	0.8942	0.88832	0.88384	0.8801	0.87649	0.87236	0.86696	0.8597	0.85061	0.84036	0.82821	0.81006	0.78714	0.76775	0.70162	0.47708	-0.16051	-0.95955	-0.84808	-0.77057	-0.72823	-0.7098	-0.70258	-0.69916	-0.69673	-0.69479	-0.6936	-0.69326	-0.69269	-0.68765	-0.66695	-0.60514	-0.44993	-0.06999	0.79127	0.77577
	--	--	--	--	--	-0.18301	0.04014	0.48564	0.9287	0.98824	0.95932	0.933	0.9154	0.90358	0.89503	0.88818	0.8821	0.87606	0.86944	0.86173	0.85286	0.84352	0.83495	0.82763	0.82019	0.81095	0.79709	0.76625	0.69009	0.48232	-0.08	-0.92142	-0.82971	-0.7578	-0.71952	-0.7036	-0.69778	-0.69549	-0.69451	-0.69465	-0.69623	-0.69919	-0.70203	-0.70007	-0.68204	-0.62417	-0.48522	-0.18237	0.66473
	--	--	--	--	--	-0.20601	-0.13885	0.03688	0.46533	0.92862	0.98844	0.95902	0.93322	0.91584	0.90357	0.89387	0.88524	0.87678	0.86784	0.85808	0.84766	0.83739	0.82831	0.82068	0.81322	0.80355	0.78928	0.76868	0.73575	0.66194	0.46622	-0.04141	-0.8971	-0.82151	-0.75258	-0.71603	-0.70094	-0.69572	-0.69465	-0.69604	-0.69965	-0.70528	-0.7121	-0.71808	-0.71833	-0.70207	-0.6489	-0.53543	-0.35485
	--	--	--	--	--	-0.28051	-0.26665	-0.19758	-0.01039	0.44099	0.92925	0.98783	0.95881	0.93324	0.91523	0.90157	0.88989	0.87885	0.8676	0.85576	0.84354	0.83164	0.82071	0.8106	0.80003	0.78726	0.77176	0.75505	0.73684	0.70662	0.63327	0.44511	-0.03766	-0.89139	-0.82139	-0.75285	-0.71617	-0.70047	-0.69586	-0.69782	-0.70398	-0.71254	-0.72209	-0.73152	-0.73906	-0.74044	-0.72673	-0.68532	-0.61924
	--	--	--	--	--	-0.43835	-0.38229	-0.30094	-0.20516	-0.00443	0.4516	0.93048	0.98762	0.95884	0.93232	0.91246	0.89656	0.88251	0.86872	0.85442	0.83983	0.82561	0.81219	0.79924	0.78578	0.771	0.7554	0.74079	0.72795	0.71306	0.68373	0.61096	0.42642	-0.05559	-0.90283	-0.82737	-0.7568	-0.71658	-0.70015	-0.7006	-0.70995	-0.72191	-0.73352	-0.74419	-0.75393	-0.76191	-0.76536	-0.76018	-0.7455
	--	--	--	--	--	--	-0.31849	-0.29334	-0.25653	-0.17846	0.01382	0.46153	0.93037	0.98799	0.95787	0.92861	0.90623	0.88834	0.8714	0.85378	0.83594	0.81878	0.80268	0.78732	0.77205	0.75663	0.7417	0.72848	0.71759	0.70777	0.69442	0.66609	0.59505	0.41038	-0.09217	-0.93188	-0.83841	-0.75288	-0.70995	-0.70588	-0.71906	-0.73422	-0.74668	-0.75693	-0.76626	-0.77529	-0.78371	-0.79026	-0.79293
	--	--	--	--	--	--	-0.26633	-0.27215	-0.27155	-0.25029	-0.18262	0.000629179	0.44623	0.92867	0.98752	0.95298	0.92108	0.89824	0.87675	0.85393	0.8314	0.81067	0.792	0.7749	0.75881	0.74358	0.72959	0.7174	0.70729	0.69887	0.69066	0.67869	0.65253	0.58452	0.39477	-0.15385	-0.97066	-0.80672	-0.72508	-0.71733	-0.73414	-0.74995	-0.7609	-0.76931	-0.77687	-0.78436	-0.79206	-0.79959	-0.80569
	--	--	--	--	--	--	-0.26264	-0.27477	-0.29	-0.29556	-0.27928	-0.21714	-0.03891	0.4124	0.92553	0.98193	0.94548	0.91793	0.88838	0.85609	0.82619	0.80093	0.77986	0.76174	0.74558	0.73097	0.71792	0.70657	0.69694	0.68888	0.68199	0.67517	0.66503	0.64104	0.57047	0.34544	-0.31876	-0.83225	-0.7514	-0.74666	-0.76094	-0.76959	-0.77534	-0.78087	-0.78599	-0.79078	-0.79574	-0.8009	-0.8056
	--	--	--	--	--	--	-0.27395	-0.29157	-0.3165	-0.33593	-0.34186	-0.32508	-0.26201	-0.08319	0.36877	0.90392	0.9713	0.95707	0.91364	0.86403	0.8217	0.78988	0.76621	0.74756	0.73184	0.71806	0.70591	0.6953	0.68617	0.67843	0.67195	0.66646	0.66077	0.64967	0.61369	0.48631	0.07929	-0.67845	-0.77987	-0.81764	-0.81038	-0.79584	-0.79154	-0.79295	-0.79435	-0.7954	-0.79703	-0.79929	-0.8016
	--	--	--	--	--	--	-0.29208	-0.31789	-0.35134	-0.37786	-0.39234	-0.39288	-0.37262	-0.31056	-0.15218	0.24102	0.8088	0.98384	0.95872	0.88489	0.82226	0.77958	0.75175	0.73236	0.71718	0.70425	0.69291	0.68303	0.67458	0.66752	0.66177	0.65716	0.65302	0.64624	0.62551	0.5605	0.40529	0.11868	-0.53107	-0.90842	-0.88495	-0.83566	-0.81829	-0.81161	-0.8045	-0.79917	-0.79683	-0.7965	-0.79675
	--	--	--	--	--	--	-0.32239	-0.35883	-0.39587	-0.42099	-0.43547	-0.44256	-0.4426	-0.43263	-0.40841	-0.36346	-0.20274	0.38762	0.99092	0.92623	0.83666	0.77573	0.73913	0.71682	0.70133	0.68891	0.67827	0.66921	0.6618	0.65606	0.65193	0.64925	0.64769	0.64593	0.63952	0.6176	0.56483	0.4919	0.40577	-0.08984	-0.93173	-0.88534	-0.87437	-0.84928	-0.8222	-0.80443	-0.79609	-0.79316	-0.79194
	--	--	--	--	--	--	-0.38817	-0.42462	-0.44347	-0.45593	-0.46703	-0.47803	-0.48927	-0.50154	-0.51675	-0.53261	-0.51246	-0.3303	0.28629	0.98215	0.87812	0.7898	0.73464	0.70315	0.68428	0.6712	0.66107	0.65318	0.64749	0.64405	0.64275	0.64342	0.64588	0.6499	0.65441	0.65639	0.6513	0.6379	0.59701	0.43689	0.00184	-0.77573	-0.95465	-0.91519	-0.85652	-0.81624	-0.79675	-0.7901	-0.78776
	--	--	--	--	--	--	-0.53864	-0.49426	-0.46475	-0.46903	-0.48395	-0.50134	-0.51957	-0.53946	-0.56237	-0.58743	-0.60364	-0.57362	-0.39755	0.17508	0.95517	0.83748	0.74928	0.69591	0.66655	0.65007	0.64007	0.63405	0.6313	0.63158	0.63455	0.63975	0.6468	0.65556	0.66579	0.67658	0.6858	0.68984	0.67886	0.63031	0.52542	0.36613	-0.24441	-0.98828	-0.91292	-0.84164	-0.80269	-0.78985	-0.78594
	--	--	--	--	--	--	--	-0.40847	-0.43346	-0.46474	-0.49378	-0.51833	-0.54036	-0.56223	-0.58545	-0.6104	-0.63444	-0.64631	-0.61396	-0.45047	0.07482	0.92635	0.79433	0.70129	0.64907	0.62415	0.61364	0.61085	0.61308	0.61911	0.62791	0.63842	0.64979	0.66159	0.67367	0.68557	0.69615	0.70353	0.70481	0.69569	0.67092	0.60685	0.3939	-0.20832	-0.94801	-0.8828	-0.82148	-0.80146	-0.79267
	--	--	--	--	--	--	--	-0.37337	-0.42699	-0.47431	-0.50793	-0.53326	-0.55575	-0.57822	-0.60177	-0.62677	-0.65264	-0.67583	-0.68522	-0.65214	-0.50393	-0.04523	0.87553	0.71895	0.63064	0.59145	0.58003	0.58284	0.59322	0.60778	0.62405	0.64009	0.65478	0.66788	0.67953	0.68978	0.69832	0.70471	0.70865	0.70939	0.70385	0.68137	0.61005	0.40636	-0.10017	-0.85407	-0.84917	-0.84815	-0.82244
	--	--	--	--	--	--	--	-0.42204	-0.47077	-0.49942	-0.52151	-0.54337	-0.5665	-0.59107	-0.61694	-0.64383	-0.67102	-0.69693	-0.7177	-0.72415	-0.69555	-0.58501	-0.28395	0.7023	0.59494	0.54576	0.53803	0.55055	0.5735	0.59997	0.62486	0.64556	0.66178	0.67438	0.68431	0.69218	0.69827	0.70268	0.70554	0.70662	0.70472	0.69645	0.67089	0.59748	0.42287	0.06067	-0.68291	-0.93666	-0.88885
	--	--	--	--	--	--	--	-0.56673	-0.52575	-0.50574	-0.5204	-0.54599	-0.5744	-0.60384	-0.63403	-0.66421	-0.69298	-0.71904	-0.74133	-0.75815	-0.76499	-0.75163	-0.70282	-0.66501	0.3433	0.46241	0.48682	0.5182	0.5591	0.60023	0.63263	0.65498	0.67001	0.68044	0.68799	0.69355	0.69756	0.70022	0.70164	0.70185	0.70087	0.6983	0.69055	0.66632	0.60799	0.51654	0.39722	-0.18758	-0.98753
	--	--	--	--	--	--	--	--	-0.43171	-0.46666	-0.50824	-0.54794	-0.58446	-0.62009	-0.65566	-0.68951	-0.7193	-0.74395	-0.76411	-0.78124	-0.79627	-0.80807	-0.81296	-0.80827	-0.87315	0.11417	0.41135	0.49631	0.56378	0.61789	0.65005	0.66742	0.67785	0.68498	0.69013	0.69387	0.69647	0.6981	0.69887	0.699	0.699	0.69937	0.69941	0.69594	0.6848	0.66503	0.61527	0.4206	-0.1796
	--	--	--	--	--	--	--	--	-0.39434	-0.45639	-0.51344	-0.55907	-0.60047	-0.64252	-0.68399	-0.72056	-0.74935	-0.77064	-0.78682	-0.80084	-0.81514	-0.83078	-0.84608	-0.85575	-0.85688	-0.91622	0.10699	0.47348	0.61856	0.67135	0.68172	0.68263	0.68419	0.68719	0.69041	0.6931	0.69511	0.69649	0.6974	0.69814	0.6992	0.70111	0.70393	0.7069	0.70866	0.7069	0.69214	0.63256	0.43622
	--	--	--	--	--	--	--	--	-0.44131	-0.49673	-0.53569	-0.57493	-0.62186	-0.67338	-0.72062	-0.75681	-0.78122	-0.79704	-0.80824	-0.81816	-0.82918	-0.84245	-0.85701	-0.86793	-0.86393	-0.8349	-0.84956	0.15462	0.76707	0.7756	0.73543	0.70475	0.69069	0.68757	0.68896	0.69136	0.69357	0.69538	0.69695	0.69854	0.70048	0.70302	0.70612	0.7093	0.7117	0.71211	0.70798	0.69028	0.62892
	--	--	--	--	--	--	--	--	-0.58353	-0.54665	-0.54236	-0.58645	-0.652	-0.71687	-0.7656	-0.79559	-0.81208	-0.82114	-0.8272	-0.83306	-0.84039	-0.84981	-0.86048	-0.86873	-0.86529	-0.83261	-0.75711	-0.65768	-0.09709	0.94535	0.81975	0.74315	0.70315	0.68862	0.68665	0.68893	0.69194	0.69472	0.69725	0.69972	0.70229	0.70491	0.70733	0.70907	0.70961	0.70878	0.70673	0.70161	0.68372
	--	--	--	--	--	--	--	--	--	-0.45276	-0.51569	-0.60829	-0.70459	-0.77538	-0.81459	-0.83238	-0.83927	-0.84176	-0.84328	-0.84556	-0.84939	-0.85483	-0.86099	-0.86539	-0.86267	-0.84434	-0.80398	-0.73303	-0.54366	-0.00768	0.91605	0.80537	0.73208	0.69651	0.68596	0.68652	0.69033	0.69442	0.69814	0.7015	0.7045	0.70694	0.70848	0.70876	0.70763	0.7054	0.70283	0.70022	0.69519
	--	--	--	--	--	--	--	--	--	-0.42729	-0.5414	-0.68078	-0.78701	-0.84027	-0.8594	-0.86326	-0.86165	-0.85891	-0.85681	-0.85604	-0.85667	-0.85829	-0.85998	-0.85995	-0.85539	-0.84283	-0.82002	-0.78343	-0.71253	-0.53314	-0.05325	0.87176	0.78974	0.72375	0.6934	0.68644	0.6892	0.6944	0.6995	0.70388	0.70728	0.70939	0.70999	0.70898	0.70652	0.70302	0.69913	0.69543	0.69179
	--	--	--	--	--	--	--	--	--	-0.49801	-0.65739	-0.80736	-0.87797	-0.89602	-0.89443	-0.88737	-0.87983	-0.87339	-0.86849	-0.86508	-0.86274	-0.86078	-0.85821	-0.85369	-0.8456	-0.83259	-0.81451	-0.79181	-0.75933	-0.69038	-0.51592	-0.08272	0.84125	0.78281	0.72204	0.695	0.69042	0.69485	0.70127	0.70696	0.71081	0.71242	0.71188	0.70953	0.70575	0.70091	0.69529	0.68912	0.6824
	--	--	--	--	--	--	--	--	--	-0.65115	-0.83925	-0.93791	-0.94883	-0.93632	-0.92052	-0.90672	-0.89547	-0.88637	-0.87914	-0.87331	-0.86816	-0.86281	-0.8563	-0.84765	-0.83598	-0.82104	-0.80385	-0.78628	-0.7675	-0.73697	-0.66644	-0.4971	-0.08768	0.82656	0.78301	0.72483	0.69964	0.69719	0.70374	0.711	0.71523	0.71588	0.71382	0.70993	0.7047	0.69829	0.6906	0.68137	0.67006
	--	--	--	--	--	--	--	--	--	--	-0.92536	-0.99045	-0.98958	-0.9654	-0.94218	-0.92444	-0.91045	-0.89897	-0.88953	-0.88138	-0.87348	-0.86484	-0.85469	-0.84246	-0.82788	-0.8114	-0.79443	-0.77885	-0.76504	-0.74888	-0.71842	-0.64744	-0.4816	-0.08434	0.81553	0.78456	0.72853	0.7068	0.7095	0.7175	0.72084	0.71933	0.71519	0.70964	0.70293	0.69481	0.68487	0.67257	0.6571
	--	--	--	--	--	--	--	--	--	--	-0.34282	-0.81885	-0.99037	-0.98801	-0.96413	-0.94386	-0.92673	-0.91228	-0.90044	-0.88995	-0.87921	-0.86722	-0.85359	-0.83822	-0.82138	-0.80385	-0.787	-0.77223	-0.76008	-0.74911	-0.73443	-0.70445	-0.63381	-0.47131	-0.09051	0.7897	0.78038	0.7353	0.72923	0.73273	0.72933	0.72242	0.71536	0.70831	0.70031	0.6905	0.6784	0.66362	0.64573
	--	--	--	--	--	--	--	--	--	--	0.00343	-0.37547	-0.84563	-0.98875	-0.98731	-0.96792	-0.94649	-0.92771	-0.913	-0.89989	-0.88587	-0.87018	-0.85298	-0.83468	-0.81587	-0.79748	-0.78062	-0.7662	-0.75462	-0.74542	-0.73675	-0.72374	-0.6948	-0.62515	-0.46964	-0.12863	0.71513	0.77222	0.78946	0.77198	0.74585	0.72631	0.71451	0.70612	0.69705	0.6856	0.67161	0.6553	0.63689
	--	--	--	--	--	--	--	--	--	--	0.14634	-0.01671	-0.368	-0.81835	-0.97757	-0.99248	-0.97128	-0.94729	-0.92925	-0.91267	-0.89412	-0.87383	-0.85268	-0.83135	-0.81057	-0.79127	-0.77426	-0.76007	-0.74885	-0.74043	-0.73412	-0.72805	-0.71719	-0.68984	-0.62294	-0.48466	-0.22676	0.54862	0.90114	0.84766	0.78023	0.73581	0.71522	0.70481	0.69393	0.68022	0.6645	0.6476	0.6301
	--	--	--	--	--	--	--	--	--	--	0.23354	0.19361	0.08376	-0.20629	-0.68817	-0.95148	-0.99354	-0.97249	-0.95251	-0.93078	-0.90504	-0.87848	-0.85257	-0.8277	-0.80465	-0.78427	-0.76708	-0.75322	-0.74255	-0.73485	-0.72985	-0.72685	-0.72391	-0.71602	-0.69293	-0.6404	-0.56043	-0.47693	0.03891	0.96094	0.83931	0.7587	0.72617	0.7106	0.69342	0.67473	0.65669	0.63977	0.62402
	--	--	--	--	--	--	--	--	--	--	0.32858	0.33713	0.31294	0.23957	0.0342	-0.45484	-0.91931	-0.98953	-0.98329	-0.95721	-0.92061	-0.88561	-0.85342	-0.82359	-0.7974	-0.77569	-0.75844	-0.74518	-0.73541	-0.72876	-0.72497	-0.72378	-0.72455	-0.72553	-0.72324	-0.71353	-0.69555	-0.65469	-0.49956	-0.03392	0.84338	0.7876	0.77103	0.73917	0.70196	0.67132	0.64844	0.63107	0.6172
	--	--	--	--	--	--	--	--	--	--	0.49363	0.44733	0.4019	0.37459	0.31439	0.13569	-0.3004	-0.82795	-0.97625	-0.98853	-0.94362	-0.90035	-0.8589	-0.82032	-0.78878	-0.76509	-0.74789	-0.73564	-0.72722	-0.722	-0.71966	-0.71999	-0.72276	-0.72739	-0.73277	-0.73731	-0.73845	-0.72747	-0.67838	-0.5389	-0.25107	0.60926	0.88891	0.80856	0.73153	0.6767	0.64252	0.62185	0.60871
	--	--	--	--	--	--	--	--	--	--	--	0.38148	0.39378	0.40767	0.40716	0.37376	0.28041	0.02862	-0.52755	-0.95572	-0.97218	-0.93509	-0.87787	-0.82252	-0.78076	-0.753	-0.73544	-0.72446	-0.71784	-0.71447	-0.71387	-0.71577	-0.71989	-0.72585	-0.73302	-0.74041	-0.74638	-0.74738	-0.73432	-0.68884	-0.60729	-0.53436	0.01557	0.95055	0.79762	0.70202	0.64543	0.61471	0.59881
	--	--	--	--	--	--	--	--	--	--	--	0.35113	0.39582	0.43348	0.45509	0.46206	0.45182	0.39884	0.21407	-0.29968	-0.90523	-0.9894	-0.92214	-0.84014	-0.77924	-0.74216	-0.72204	-0.71185	-0.70723	-0.70611	-0.7076	-0.71124	-0.71658	-0.72315	-0.73041	-0.73781	-0.74482	-0.75065	-0.75286	-0.7469	-0.73196	-0.69591	-0.53705	0.00148	0.91048	0.75835	0.66767	0.61592	0.58973
	--	--	--	--	--	--	--	--	--	--	--	0.40312	0.44734	0.47227	0.48941	0.50353	0.5151	0.52041	0.50688	0.45355	0.26751	-0.40446	-0.99719	-0.88609	-0.79464	-0.73873	-0.71035	-0.69861	-0.69554	-0.69694	-0.70096	-0.70665	-0.71332	-0.72044	-0.72764	-0.73478	-0.74195	-0.7493	-0.75646	-0.76225	-0.76501	-0.75826	-0.71807	-0.56656	-0.07251	0.87327	0.72707	0.63588	0.58554
	--	--	--	--	--	--	--	--	--	--	--	0.55216	0.51401	0.49448	0.50642	0.52564	0.54671	0.57108	0.59995	0.62629	0.60681	0.40923	-0.25687	-0.97386	-0.83987	-0.75297	-0.70592	-0.68674	-0.68318	-0.68709	-0.69422	-0.7024	-0.71052	-0.7182	-0.72543	-0.73241	-0.73941	-0.74659	-0.7538	-0.76038	-0.7654	-0.76744	-0.76099	-0.72286	-0.57427	-0.07101	0.84818	0.68117	0.58793
	--	--	--	--	--	--	--	--	--	--	--	--	0.43917	0.47637	0.51102	0.53902	0.56532	0.59534	0.6313	0.66948	0.6941	0.66672	0.48775	-0.10095	-0.93698	-0.79775	-0.71785	-0.68043	-0.67134	-0.67697	-0.68791	-0.69897	-0.70844	-0.71648	-0.72371	-0.73057	-0.73723	-0.74362	-0.74945	-0.75421	-0.75771	-0.76044	-0.76198	-0.75491	-0.7104	-0.51687	0.19424	0.69298	0.59887
	--	--	--	--	--	--	--	--	--	--	--	--	0.44191	0.49431	0.5236	0.54798	0.57565	0.60846	0.64567	0.68422	0.71772	0.73357	0.70327	0.54877	0.05509	-0.88379	-0.7549	-0.68655	-0.66319	-0.66852	-0.68367	-0.6971	-0.70698	-0.71493	-0.72218	-0.72905	-0.73541	-0.74098	-0.74543	-0.74846	-0.7501	-0.75097	-0.75153	-0.74893	-0.7282	-0.62884	-0.2147	0.76375	0.64446
	--	--	--	--	--	--	--	--	--	--	--	--	0.57548	0.53811	0.5237	0.54522	0.57988	0.61942	0.66031	0.6994	0.7333	0.758	0.76524	0.73268	0.59957	0.22065	-0.79079	-0.7067	-0.66511	-0.67003	-0.6875	-0.69872	-0.70595	-0.71302	-0.72058	-0.72785	-0.73408	-0.73898	-0.7424	-0.74414	-0.74416	-0.74266	-0.73973	-0.73389	-0.71701	-0.66056	-0.48875	0.00406	0.67952
	--	--	--	--	--	--	--	--	--	--	--	--	--	0.44266	0.48449	0.53531	0.58688	0.6365	0.68272	0.72259	0.7539	0.77659	0.7902	0.78888	0.75367	0.64156	0.40709	-0.61469	-0.66606	-0.70712	-0.71555	-0.70891	-0.70617	-0.71073	-0.71907	-0.72717	-0.73339	-0.73777	-0.74044	-0.74125	-0.73991	-0.73628	-0.73031	-0.7214	-0.70596	-0.6692	-0.55854	-0.20808	0.60995
	--	--	--	--	--	--	--	--	--	--	--	--	--	0.40632	0.47644	0.54585	0.60785	0.66522	0.71537	0.75365	0.77947	0.79597	0.80648	0.81105	0.80294	0.7641	0.66921	0.56147	-0.38123	-0.82463	-0.78468	-0.73711	-0.71179	-0.7102	-0.71902	-0.72742	-0.73323	-0.73725	-0.73959	-0.73976	-0.73731	-0.73208	-0.72428	-0.71419	-0.70062	-0.67555	-0.61234	-0.46462	-0.1643
	--	--	--	--	--	--	--	--	--	--	--	--	--	0.45431	0.52002	0.57767	0.6415	0.70604	0.7571	0.7892	0.80639	0.81514	0.8202	0.82343	0.82253	0.80901	0.76788	0.69621	0.64013	0.13187	-0.91894	-0.79042	-0.72968	-0.7194	-0.72544	-0.7297	-0.73338	-0.73736	-0.73997	-0.7398	-0.73637	-0.72995	-0.72133	-0.71157	-0.70107	-0.687	-0.65837	-0.59123	-0.45448
	--	--	--	--	--	--	--	--	--	--	--	--	--	0.59706	0.57548	0.60507	0.68493	0.7595	0.80436	0.82442	0.83103	0.83215	0.83203	0.83236	0.83252	0.82915	0.81685	0.79348	0.7508	0.6063	0.20729	-0.77494	-0.74693	-0.76068	-0.75142	-0.73747	-0.73524	-0.73931	-0.74231	-0.74159	-0.73692	-0.72933	-0.72038	-0.71166	-0.7043	-0.69794	-0.68832	-0.66399	-0.60429
	--	--	--	--	--	--	--	--	--	--	--	--	--	--	0.51252	0.63119	0.75436	0.82495	0.85057	0.85477	0.85124	0.84612	0.84194	0.8395	0.83848	0.83754	0.83458	0.82732	0.80937	0.76014	0.63886	0.43975	-0.47517	-0.85718	-0.80515	-0.75846	-0.7474	-0.7488	-0.74936	-0.74626	-0.73888	-0.72935	-0.72004	-0.71247	-0.70752	-0.70531	-0.7042	-0.69921	-0.68011
	--	--	--	--	--	--	--	--	--	--	--	--	--	--	0.56406	0.74876	0.85934	0.8899	0.88855	0.87815	0.86686	0.85736	0.85029	0.84557	0.84269	0.84078	0.83864	0.83479	0.82653	0.80666	0.75794	0.67237	0.61235	0.16204	-0.8429	-0.78872	-0.79222	-0.7793	-0.76963	-0.75894	-0.74385	-0.72968	-0.71925	-0.71268	-0.70956	-0.70951	-0.71176	-0.71433	-0.71292
	--	--	--	--	--	--	--	--	--	--	--	--	--	--	0.73392	0.92243	0.95464	0.93992	0.91693	0.89593	0.87933	0.86687	0.85775	0.85121	0.84647	0.84277	0.83932	0.83552	0.83085	0.82335	0.80777	0.78097	0.7361	0.60702	0.35435	-0.54841	-0.86946	-0.83071	-0.82382	-0.793	-0.75766	-0.73244	-0.71836	-0.71201	-0.71033	-0.71173	-0.71547	-0.7209	-0.72656
	--	--	--	--	--	--	--	--	--	--	--	--	--	--	0.71421	0.94073	0.996	0.97522	0.94053	0.91166	0.89077	0.8759	0.86508	0.85698	0.85064	0.8453	0.84048	0.83608	0.83238	0.8292	0.82496	0.81672	0.79698	0.74791	0.66051	0.60118	0.18784	-0.78282	-0.9377	-0.86243	-0.79157	-0.74433	-0.72041	-0.71152	-0.7103	-0.7128	-0.71762	-0.72449	-0.73321
	--	--	--	--	--	--	--	--	--	--	--	--	--	--	0.11066	0.52589	0.91774	0.99653	0.96523	0.92951	0.90362	0.88581	0.87308	0.86343	0.85563	0.84894	0.84296	0.83775	0.83363	0.8307	0.82828	0.82464	0.81682	0.80079	0.77482	0.73433	0.6342	0.49274	-0.14529	-0.98098	-0.85791	-0.77625	-0.73205	-0.7143	-0.71069	-0.71336	-0.71908	-0.7272	-0.73789
	--	--	--	--	--	--	--	--	--	--	--	--	--	--	-0.20338	-0.01263	0.46747	0.93356	0.99012	0.95404	0.9211	0.89841	0.88273	0.87112	0.86179	0.8538	0.8467	0.84044	0.83516	0.83087	0.82727	0.82373	0.81973	0.81465	0.80686	0.79189	0.76229	0.69729	0.49166	-0.11041	-0.94699	-0.83761	-0.76419	-0.7271	-0.71464	-0.71454	-0.72024	-0.72968	-0.74246
	--	--	--	--	--	--	--	--	--	--	--	--	--	--	-0.42259	-0.31476	-0.05187	0.45091	0.93621	0.9843	0.9478	0.91669	0.89562	0.88085	0.86949	0.85997	0.85153	0.84391	0.83706	0.83092	0.82539	0.82043	0.81611	0.81216	0.80727	0.79931	0.78574	0.75784	0.68747	0.48779	-0.05989	-0.91694	-0.82921	-0.76229	-0.72948	-0.71944	-0.72198	-0.73237	-0.74794
	--	--	--	--	--	--	--	--	--	--	--	--	--	--	--	-0.30782	-0.22657	-0.02731	0.43583	0.93317	0.9822	0.94505	0.91455	0.89404	0.87938	0.86768	0.85746	0.84809	0.83931	0.83107	0.8234	0.81638	0.81003	0.80395	0.79709	0.78835	0.77694	0.7607	0.7313	0.65884	0.46219	-0.05426	-0.90876	-0.83298	-0.76825	-0.73459	-0.72622	-0.73618	-0.75564
	--	--	--	--	--	--	--	--	--	--	--	--	--	--	--	-0.3214	-0.31492	-0.24651	-0.06079	0.40073	0.93177	0.98134	0.94365	0.91335	0.89276	0.87749	0.8647	0.85299	0.84185	0.83119	0.82112	0.81174	0.80294	0.79421	0.78476	0.77402	0.76204	0.7491	0.73306	0.70287	0.62776	0.432	-0.08482	-0.92755	-0.84587	-0.76845	-0.7353	-0.74299	-0.76789
	--	--	--	--	--	--	--	--	--	--	--	--	--	--	--	-0.46439	-0.41327	-0.34308	-0.26044	-0.07413	0.39034	0.93242	0.98077	0.94278	0.9122	0.89068	0.87378	0.85877	0.84458	0.83102	0.81827	0.8064	0.79524	0.7843	0.77298	0.76097	0.7486	0.73654	0.72455	0.70884	0.67794	0.60271	0.40408	-0.14412	-0.96638	-0.81862	-0.74991	-0.75745	-0.78922
	--	--	--	--	--	--	--	--	--	--	--	--	--	--	--	--	-0.35572	-0.35034	-0.32807	-0.25824	-0.07167	0.39555	0.93462	0.98038	0.94173	0.90988	0.88601	0.86589	0.84747	0.83031	0.81452	0.80017	0.78699	0.7745	0.76218	0.74977	0.73745	0.72568	0.71461	0.70321	0.68766	0.65693	0.5789	0.35338	-0.28248	-0.83786	-0.77626	-0.79225	-0.82948
	--	--	--	--	--	--	--	--	--	--	--	--	--	--	--	--	-0.3529	-0.37549	-0.36741	-0.33217	-0.25192	-0.05871	0.41156	0.93829	0.97981	0.93935	0.90414	0.87549	0.85066	0.82873	0.80953	0.79283	0.77815	0.76481	0.75219	0.73991	0.72792	0.7164	0.70547	0.69495	0.68364	0.66641	0.62463	0.49646	0.11485	-0.60747	-0.77547	-0.85511	-0.9034
	--	--	--	--	--	--	--	--	--	--	--	--	--	--	--	--	-0.48561	-0.43848	-0.38638	-0.3547	-0.31482	-0.23489	-0.04157	0.42952	0.94219	0.97848	0.93303	0.89033	0.85493	0.82608	0.80285	0.78413	0.76865	0.75521	0.74282	0.73093	0.71938	0.70817	0.69742	0.68721	0.67713	0.66449	0.6388	0.57189	0.42551	0.19076	-0.33278	-0.77929	-0.97746
	--	--	--	--	--	--	--	--	--	--	--	--	--	--	--	--	--	-0.3514	-0.34586	-0.34205	-0.33226	-0.30381	-0.23108	-0.04186	0.43127	0.94539	0.97424	0.91584	0.86273	0.82272	0.79418	0.77384	0.75851	0.74572	0.73394	0.72251	0.71133	0.70051	0.69026	0.68082	0.67238	0.66424	0.65263	0.6278	0.57702	0.51693	0.50244	0.34592	-0.27782
	--	--	--	--	--	--	--	--	--	--	--	--	--	--	--	--	--	-0.29387	-0.31271	-0.33115	-0.34263	-0.34217	-0.32122	-0.25683	-0.07677	0.40183	0.95126	0.95757	0.88041	0.82114	0.78409	0.76221	0.74809	0.73657	0.72541	0.71424	0.7033	0.69292	0.68346	0.6754	0.66935	0.66581	0.66438	0.66253	0.65672	0.65043	0.64643	0.596	0.38368
	--	--	--	--	--	--	--	--	--	--	--	--	--	--	--	--	--	-0.2876	-0.3099	-0.338	-0.36191	-0.37735	-0.38157	-0.36834	-0.31697	-0.1539	0.33578	0.96026	0.91693	0.82975	0.77654	0.75172	0.73924	0.72849	0.71704	0.7055	0.69455	0.68464	0.67621	0.66983	0.66621	0.66611	0.66981	0.67647	0.68399	0.69032	0.69208	0.67678	0.613
	--	--	--	--	--	--	--	--	--	--	--	--	--	--	--	--	--	-0.2973	-0.324	-0.35949	-0.3918	-0.4164	-0.43313	-0.44228	-0.43993	-0.40611	-0.26697	0.216	0.93792	0.8604	0.78232	0.75217	0.73862	0.72396	0.70889	0.69549	0.68411	0.67469	0.66741	0.66272	0.66119	0.66327	0.66895	0.67731	0.68637	0.69382	0.69794	0.69644	0.68011
	--	--	--	--	--	--	--	--	--	--	--	--	--	--	--	--	--	-0.31468	-0.34936	-0.39264	-0.42993	-0.45803	-0.47947	-0.49759	-0.51378	-0.52283	-0.50014	-0.37434	0.04976	0.84628	0.80427	0.79025	0.76238	0.72921	0.70254	0.68383	0.67092	0.66182	0.65579	0.65284	0.65322	0.657	0.66378	0.67255	0.68177	0.69014	0.69752	0.70429	0.70747
	--	--	--	--	--	--	--	--	--	--	--	--	--	--	--	--	--	-0.34512	-0.39042	-0.4366	-0.47126	-0.4968	-0.51821	-0.53925	-0.56204	-0.58535	-0.59946	-0.5765	-0.4639	-0.17204	0.65789	0.90572	0.82834	0.75484	0.7027	0.67138	0.65404	0.64462	0.64002	0.6392	0.64188	0.64782	0.65646	0.66686	0.67797	0.68914	0.70062	0.71298	0.72541
	--	--	--	--	--	--	--	--	--	--	--	--	--	--	--	--	--	-0.41195	-0.45602	-0.48325	-0.50511	-0.52584	-0.54682	-0.56945	-0.595	-0.62329	-0.65006	-0.66339	-0.64353	-0.58463	-0.51387	0.0679	0.96391	0.81205	0.71539	0.65956	0.63245	0.62141	0.61874	0.62109	0.62728	0.63675	0.64887	0.66279	0.67758	0.69267	0.70802	0.72386	0.73997
	--	--	--	--	--	--	--	--	--	--	--	--	--	--	--	--	--	-0.56286	-0.52305	-0.50506	-0.52006	-0.54262	-0.56616	-0.59107	-0.61872	-0.64938	-0.681	-0.70848	-0.72516	-0.72831	-0.70167	-0.54287	0.0055	0.90787	0.73833	0.64683	0.6041	0.59021	0.59063	0.59811	0.60996	0.62517	0.64289	0.66208	0.68162	0.70071	0.71901	0.73645	0.75295
	--	--	--	--	--	--	--	--	--	--	--	--	--	--	--	--	--	--	-0.44522	-0.48504	-0.52264	-0.55301	-0.57987	-0.60737	-0.63753	-0.67036	-0.70394	-0.73499	-0.76013	-0.77677	-0.77871	-0.7464	-0.62219	-0.25038	0.74043	0.6181	0.56214	0.54856	0.55469	0.57029	0.59103	0.615	0.64066	0.66639	0.69081	0.7131	0.73298	0.7504	0.7654
	--	--	--	--	--	--	--	--	--	--	--	--	--	--	--	--	--	--	-0.4479	-0.50267	-0.53499	-0.56188	-0.58997	-0.62095	-0.65508	-0.69093	-0.72544	-0.75532	-0.77849	-0.7944	-0.80326	-0.80349	-0.78458	-0.72176	-0.63705	0.39267	0.47934	0.4909	0.51059	0.53852	0.57231	0.60874	0.64451	0.67714	0.7055	0.7295	0.74941	0.76541	0.77777
	--	--	--	--	--	--	--	--	--	--	--	--	--	--	--	--	--	--	-0.58239	-0.54757	-0.53828	-0.56281	-0.59695	-0.63488	-0.67527	-0.71492	-0.74943	-0.77597	-0.79434	-0.80628	-0.81471	-0.82232	-0.82838	-0.82715	-0.81365	-0.8702	0.11024	0.38805	0.4566	0.50538	0.55702	0.60942	0.65618	0.69452	0.72492	0.74901	0.76763	0.78108	0.79003
	--	--	--	--	--	--	--	--	--	--	--	--	--	--	--	--	--	--	--	-0.46191	-0.51083	-0.55996	-0.60632	-0.65401	-0.70228	-0.74503	-0.77729	-0.79857	-0.81134	-0.81902	-0.8252	-0.833	-0.8436	-0.855	-0.86242	-0.86588	-0.91474	0.000746847	0.365	0.47386	0.55294	0.6219	0.67638	0.71697	0.74713	0.77043	0.78703	0.79696	0.80182
	--	--	--	--	--	--	--	--	--	--	--	--	--	--	--	--	--	--	--	-0.4623	-0.52519	-0.57214	-0.62373	-0.68316	-0.73945	-0.78163	-0.80773	-0.8218	-0.82874	-0.83253	-0.83627	-0.84235	-0.85192	-0.86426	-0.87593	-0.88077	-0.87883	-0.9371	-0.04487	0.40001	0.57359	0.65741	0.7087	0.74438	0.77135	0.79447	0.8082	0.81303	0.81287
	--	--	--	--	--	--	--	--	--	--	--	--	--	--	--	--	--	--	--	-0.59458	-0.5677	-0.58262	-0.64937	-0.72764	-0.78757	-0.8218	-0.83763	-0.84356	-0.84512	-0.84559	-0.84713	-0.85118	-0.85846	-0.86856	-0.87943	-0.88637	-0.88175	-0.86549	-0.92275	-0.21021	0.5522	0.7023	0.76607	0.78428	0.80338	0.82904	0.8352	0.83114	0.82406
	--	--	--	--	--	--	--	--	--	--	--	--	--	--	--	--	--	--	--	--	-0.48941	-0.5829	-0.70068	-0.79352	-0.84184	-0.85995	-0.86391	-0.86251	-0.85976	-0.85762	-0.85724	-0.85937	-0.86427	-0.87159	-0.88009	-0.88678	-0.88548	-0.86536	-0.82157	-0.79062	-0.59618	0.39471	0.81691	0.82117	0.85324	0.89307	0.87544	0.85807	0.83985
	--	--	--	--	--	--	--	--	--	--	--	--	--	--	--	--	--	--	--	--	-0.50927	-0.66269	-0.80386	-0.87268	-0.89177	-0.89142	-0.88538	-0.87864	-0.87283	-0.86864	-0.86657	-0.86689	-0.8696	-0.87429	-0.8801	-0.88532	-0.88649	-0.87745	-0.85173	-0.80519	-0.71478	-0.6681	-0.38572	0.51411	0.83406	0.97372	0.92482	0.90824	0.86955
	--	--	--	--	--	--	--	--	--	--	--	--	--	--	--	--	--	--	--	--	-0.65055	-0.82873	-0.92751	-0.94123	-0.93041	-0.91578	-0.9031	-0.89298	-0.88497	-0.87902	-0.87532	-0.87394	-0.87466	-0.87694	-0.8801	-0.88311	-0.88427	-0.88081	-0.86934	-0.84641	-0.81076	-0.76587	-0.68449	-0.67046	-0.5003	0.11159	0.91708	0.97812	0.91882
	--	--	--	--	--	--	--	--	--	--	--	--	--	--	--	--	--	--	--	--	--	-0.93477	-0.99168	-0.98502	-0.95941	-0.93622	-0.91953	-0.90705	-0.89701	-0.88918	-0.88381	-0.88081	-0.87969	-0.87976	-0.88036	-0.8808	-0.8802	-0.87735	-0.87089	-0.86001	-0.84517	-0.82566	-0.80113	-0.78086	-0.72865	-0.60234	-0.39646	0.24529	0.96789
	--	--	--	--	--	--	--	--	--	--	--	--	--	--	--	--	--	--	--	--	--	-0.38785	-0.85498	-0.99472	-0.98316	-0.95703	-0.93776	-0.92268	-0.90983	-0.89959	-0.89241	-0.88787	-0.88502	-0.88298	-0.88109	-0.87888	-0.87587	-0.87154	-0.86557	-0.85817	-0.84995	-0.84084	-0.83066	-0.81822	-0.79703	-0.7599	-0.68376	-0.4848	0.00179
	--	--	--	--	--	--	--	--	--	--	--	--	--	--	--	--	--	--	--	--	--	-0.01297	-0.41613	-0.87918	-0.9924	-0.98074	-0.96128	-0.94219	-0.9246	-0.91089	-0.90167	-0.89562	-0.89105	-0.88684	-0.88248	-0.87766	-0.87216	-0.86582	-0.8587	-0.85121	-0.84374	-0.8361	-0.82741	-0.81633	-0.80236	-0.7846	-0.75425	-0.69115	-0.57576
	--	--	--	--	--	--	--	--	--	--	--	--	--	--	--	--	--	--	--	--	--	0.15343	-0.02051	-0.40651	-0.86237	-0.98489	-0.98859	-0.96763	-0.94311	-0.92427	-0.91258	-0.90489	-0.89828	-0.89161	-0.88462	-0.87723	-0.86934	-0.86092	-0.85214	-0.84327	-0.83446	-0.82533	-0.81509	-0.80331	-0.79083	-0.77843	-0.76437	-0.74502	-0.71528
	--	--	--	--	--	--	--	--	--	--	--	--	--	--	--	--	--	--	--	--	--	0.27725	0.23143	0.08682	-0.26003	-0.7605	-0.96578	-0.99326	-0.967	-0.94183	-0.9272	-0.91711	-0.90744	-0.89758	-0.88763	-0.87758	-0.86733	-0.85681	-0.84615	-0.83549	-0.82483	-0.81385	-0.80217	-0.78991	-0.77806	-0.76768	-0.75913	-0.75182	-0.74251
	--	--	--	--	--	--	--	--	--	--	--	--	--	--	--	--	--	--	--	--	--	0.45463	0.39549	0.31218	0.21038	-0.02679	-0.53751	-0.9452	-0.99091	-0.96603	-0.94927	-0.93487	-0.9198	-0.90528	-0.89169	-0.87873	-0.86599	-0.85325	-0.84051	-0.82791	-0.81547	-0.80304	-0.79056	-0.77833	-0.7671	-0.75758	-0.7501	-0.74429	-0.73862
	--	--	--	--	--	--	--	--	--	--	--	--	--	--	--	--	--	--	--	--	--	--	0.35398	0.35128	0.34198	0.28625	0.08519	-0.41934	-0.92094	-0.98526	-0.98045	-0.96103	-0.93736	-0.91575	-0.8972	-0.88078	-0.86528	-0.85	-0.83493	-0.8203	-0.80627	-0.79284	-0.78004	-0.76811	-0.75742	-0.74824	-0.74059	-0.73416	-0.72861
	--	--	--	--	--	--	--	--	--	--	--	--	--	--	--	--	--	--	--	--	--	--	0.32953	0.36671	0.39442	0.3925	0.33256	0.14918	-0.28532	-0.82539	-0.97574	-0.99083	-0.96199	-0.93074	-0.90496	-0.88412	-0.86532	-0.8469	-0.82904	-0.81229	-0.7969	-0.78284	-0.77003	-0.75845	-0.74817	-0.73917	-0.73133	-0.72451	-0.71889
	--	--	--	--	--	--	--	--	--	--	--	--	--	--	--	--	--	--	--	--	--	--	0.38392	0.42491	0.44538	0.44895	0.43135	0.38266	0.28318	0.03191	-0.53038	-0.95513	-0.98996	-0.95258	-0.91667	-0.89039	-0.86716	-0.84409	-0.82248	-0.80343	-0.78697	-0.77266	-0.76004	-0.7488	-0.73879	-0.7299	-0.72209	-0.71535	-0.70987
	--	--	--	--	--	--	--	--	--	--	--	--	--	--	--	--	--	--	--	--	--	--	0.53743	0.50524	0.48305	0.47987	0.47388	0.46067	0.43394	0.35956	0.13003	-0.42601	-0.94646	-0.97982	-0.93657	-0.90548	-0.87463	-0.84289	-0.81528	-0.79337	-0.77611	-0.76195	-0.74971	-0.73875	-0.72886	-0.72005	-0.71239	-0.70597	-0.70081
	--	--	--	--	--	--	--	--	--	--	--	--	--	--	--	--	--	--	--	--	--	--	--	0.466	0.4883	0.48952	0.48634	0.48147	0.47103	0.44201	0.35788	0.1335	-0.37909	-0.91617	-0.96088	-0.94278	-0.89655	-0.84759	-0.80897	-0.78234	-0.76416	-0.75046	-0.73871	-0.72787	-0.7179	-0.7091	-0.70174	-0.69586	-0.69129
	--	--	--	--	--	--	--	--	--	--	--	--	--	--	--	--	--	--	--	--	--	--	--	0.55593	0.51458	0.48456	0.4819	0.48314	0.48004	0.46757	0.43455	0.35627	0.18003	-0.23111	-0.81259	-0.98382	-0.9426	-0.86676	-0.80787	-0.77173	-0.75131	-0.73805	-0.72658	-0.71543	-0.70513	-0.69643	-0.68971	-0.68487	-0.68143
	--	--	--	--	--	--	--	--	--	--	--	--	--	--	--	--	--	--	--	--	--	--	--	--	0.42327	0.45056	0.47196	0.4829	0.48645	0.48559	0.47995	0.46597	0.44032	0.40335	0.2713	-0.32293	-0.99546	-0.90896	-0.81942	-0.76483	-0.73887	-0.72501	-0.71258	-0.70014	-0.68935	-0.68129	-0.67609	-0.67324	-0.67183
	--	--	--	--	--	--	--	--	--	--	--	--	--	--	--	--	--	--	--	--	--	--	--	--	0.41724	0.46073	0.47801	0.48592	0.49297	0.50197	0.51392	0.52961	0.55084	0.5751	0.56331	0.39136	-0.20899	-0.96394	-0.84977	-0.76761	-0.73229	-0.7139	-0.69587	-0.67997	-0.66896	-0.66298	-0.66101	-0.66172	-0.66356
	--	--	--	--	--	--	--	--	--	--	--	--	--	--	--	--	--	--	--	--	--	--	--	--	0.54852	0.50633	0.47716	0.47982	0.49449	0.51469	0.53879	0.56684	0.59912	0.63297	0.65481	0.62845	0.47191	-0.000368571	-0.84165	-0.77472	-0.74977	-0.71214	-0.67548	-0.65244	-0.64231	-0.64112	-0.64514	-0.65168	-0.65822
	--	--	--	--	--	--	--	--	--	--	--	--	--	--	--	--	--	--	--	--	--	--	--	--	--	0.40942	0.43149	0.46099	0.49361	0.5265	0.55923	0.59235	0.62629	0.66018	0.68962	0.7024	0.6715	0.55422	0.32129	-0.54902	-0.83587	-0.71702	-0.64766	-0.61512	-0.60817	-0.61582	-0.62972	-0.64516	-0.65786
	--	--	--	--	--	--	--	--	--	--	--	--	--	--	--	--	--	--	--	--	--	--	--	--	--	0.35716	0.40368	0.45455	0.50151	0.54285	0.57995	0.61488	0.64897	0.68231	0.71334	0.7373	0.74388	0.7181	0.66644	0.67862	0.34279	-0.66313	-0.59351	-0.55953	-0.56468	-0.58754	-0.61671	-0.64567	-0.66536
	--	--	--	--	--	--	--	--	--	--	--	--	--	--	--	--	--	--	--	--	--	--	--	--	--	0.35739	0.41	0.46971	0.52169	0.56459	0.60209	0.63754	0.67229	0.70599	0.73723	0.76394	0.78307	0.792	0.796	0.80133	0.77165	0.74975	-0.21853	-0.42576	-0.49937	-0.55679	-0.61147	-0.66301	-0.68688
	--	--	--	--	--	--	--	--	--	--	--	--	--	--	--	--	--	--	--	--	--	--	--	--	--	0.38213	0.44181	0.50124	0.54839	0.58751	0.62421	0.66113	0.69792	0.7325	0.76289	0.78832	0.80905	0.82609	0.84171	0.85686	0.86866	0.88152	0.98314	0.32177	-0.27857	-0.49157	-0.62509	-0.72708	-0.73485
	--	--	--	--	--	--	--	--	--	--	--	--	--	--	--	--	--	--	--	--	--	--	--	--	--	0.44571	0.49931	0.53638	0.57046	0.6066	0.64589	0.68724	0.72725	0.76202	0.78976	0.81126	0.82862	0.84397	0.859	0.87461	0.88972	0.89914	0.90805	0.9509	0.99684	0.11757	-0.60801	-0.89146	-0.81773
	--	--	--	--	--	--	--	--	--	--	--	--	--	--	--	--	--	--	--	--	--	--	--	--	--	0.59186	0.55478	0.548	0.57895	0.62231	0.67052	0.71899	0.76152	0.79395	0.81659	0.83244	0.84481	0.85615	0.86803	0.88135	0.89549	0.90627	0.90816	0.90098	0.87724	0.86094	0.64886	-0.09272	-0.95586
	--	--	--	--	--	--	--	--	--	--	--	--	--	--	--	--	--	--	--	--	--	--	--	--	--	--	0.4703	0.5248	0.58387	0.64363	0.70424	0.75914	0.8003	0.82645	0.84177	0.85129	0.85866	0.86604	0.87467	0.88515	0.89703	0.90771	0.91287	0.90816	0.89026	0.86163	0.78458	0.57655	-0.02388
	--	--	--	--	--	--	--	--	--	--	--	--	--	--	--	--	--	--	--	--	--	--	--	--	--	--	0.47429	0.54601	0.60868	0.67918	0.75123	0.80732	0.84067	0.85687	0.86392	0.86744	0.87047	0.87451	0.8802	0.88772	0.89652	0.90485	0.90973	0.9078	0.89676	0.87617	0.84159	0.78191	0.63695
	--	--	--	--	--	--	--	--	--	--	--	--	--	--	--	--	--	--	--	--	--	--	--	--	--	--	0.61002	0.60062	0.64308	0.73189	0.81261	0.85934	0.87833	0.88307	0.88246	0.88099	0.88058	0.88184	0.88486	0.88942	0.8948	0.89953	0.90131	0.89747	0.88602	0.86735	0.84542	0.82405	0.79017
	--	--	--	--	--	--	--	--	--	--	--	--	--	--	--	--	--	--	--	--	--	--	--	--	--	--	--	0.56718	0.69308	0.81602	0.88571	0.90877	0.91024	0.90447	0.89775	0.89253	0.88945	0.88836	0.8889	0.89054	0.89246	0.89328	0.89106	0.8837	0.8701	0.85214	0.83568	0.82618	0.82059
	--	--	--	--	--	--	--	--	--	--	--	--	--	--	--	--	--	--	--	--	--	--	--	--	--	--	--	0.66059	0.82206	0.92874	0.95527	0.95022	0.93629	0.92217	0.91087	0.9029	0.89771	0.8945	0.89261	0.89139	0.89	0.88715	0.88123	0.87087	0.85609	0.8396	0.82639	0.82045	0.82129
	--	--	--	--	--	--	--	--	--	--	--	--	--	--	--	--	--	--	--	--	--	--	--	--	--	--	--	--	0.92649	0.98029	0.99353	0.98122	0.95864	0.93828	0.92333	0.91315	0.90608	0.90074	0.89634	0.89232	0.88786	0.8818	0.87293	0.86063	0.84572	0.83084	0.81944	0.81373	0.81362
	--	--	--	--	--	--	--	--	--	--	--	--	--	--	--	--	--	--	--	--	--	--	--	--	--	--	--	--	0.19164	0.69331	0.9451	0.99644	0.97956	0.95538	0.93696	0.9246	0.91544	0.9076	0.90048	0.89368	0.88644	0.87768	0.86655	0.85302	0.83826	0.82441	0.81353	0.8065	0.80284
	--	--	--	--	--	--	--	--	--	--	--	--	--	--	--	--	--	--	--	--	--	--	--	--	--	--	--	--	-0.29156	0.02227	0.57261	0.93991	0.99421	0.9758	0.95434	0.93941	0.92722	0.91586	0.90545	0.89585	0.88611	0.87506	0.86205	0.84745	0.83252	0.81881	0.80739	0.79827	0.79046
	--	--	--	--	--	--	--	--	--	--	--	--	--	--	--	--	--	--	--	--	--	--	--	--	--	--	--	--	--	-0.15949	0.11378	0.56745	0.9271	0.99137	0.97724	0.96084	0.94375	0.92673	0.9119	0.89935	0.88732	0.8741	0.85919	0.84323	0.82748	0.81306	0.80038	0.78892	0.77744
	--	--	--	--	--	--	--	--	--	--	--	--	--	--	--	--	--	--	--	--	--	--	--	--	--	--	--	--	--	-0.2044	-0.12287	0.06421	0.47101	0.89096	0.98567	0.98776	0.96745	0.94213	0.92097	0.9051	0.89073	0.87499	0.85759	0.83963	0.82239	0.80664	0.79237	0.77882	0.7648
	--	--	--	--	--	--	--	--	--	--	--	--	--	--	--	--	--	--	--	--	--	--	--	--	--	--	--	--	--	-0.26107	-0.2574	-0.22299	-0.09124	0.26898	0.77704	0.96481	0.99289	0.96386	0.93462	0.91517	0.89779	0.87811	0.85688	0.83598	0.81664	0.79927	0.78352	0.76856	0.75343
	--	--	--	--	--	--	--	--	--	--	--	--	--	--	--	--	--	--	--	--	--	--	--	--	--	--	--	--	--	-0.35001	-0.37727	-0.38343	-0.36522	-0.29973	-0.09094	0.44404	0.941	0.98753	0.95594	0.9346	0.91194	0.8847	0.85698	0.83173	0.80978	0.79084	0.77413	0.7587	0.74383
	--	--	--	--	--	--	--	--	--	--	--	--	--	--	--	--	--	--	--	--	--	--	--	--	--	--	--	--	--	-0.51885	-0.48861	-0.4678	-0.46724	-0.45551	-0.39141	-0.17356	0.35988	0.91227	0.97475	0.9697	0.93892	0.89771	0.8587	0.82675	0.80156	0.78136	0.76447	0.74962	0.73608
	--	--	--	--	--	--	--	--	--	--	--	--	--	--	--	--	--	--	--	--	--	--	--	--	--	--	--	--	--	--	-0.46516	-0.49251	-0.50022	-0.49683	-0.47042	-0.38959	-0.19629	0.22513	0.7904	0.97494	0.97929	0.92166	0.8647	0.82201	0.79223	0.77102	0.75482	0.74148	0.72998
	--	--	--	--	--	--	--	--	--	--	--	--	--	--	--	--	--	--	--	--	--	--	--	--	--	--	--	--	--	--	-0.56294	-0.53283	-0.51295	-0.50998	-0.5	-0.47332	-0.42427	-0.35062	-0.17025	0.3908	0.96828	0.95967	0.881	0.82118	0.78362	0.76069	0.7456	0.73437	0.72524
	--	--	--	--	--	--	--	--	--	--	--	--	--	--	--	--	--	--	--	--	--	--	--	--	--	--	--	--	--	--	--	-0.48129	-0.51054	-0.51767	-0.51778	-0.51404	-0.50841	-0.49957	-0.45479	-0.25803	0.32286	0.97056	0.91677	0.83425	0.78174	0.75328	0.73796	0.72855	0.72163
	--	--	--	--	--	--	--	--	--	--	--	--	--	--	--	--	--	--	--	--	--	--	--	--	--	--	--	--	--	--	--	-0.57268	-0.5425	-0.5247	-0.52702	-0.53158	-0.53695	-0.54201	-0.53651	-0.48707	-0.30808	0.22539	0.94712	0.87673	0.80021	0.75626	0.73504	0.72491	0.71911
	--	--	--	--	--	--	--	--	--	--	--	--	--	--	--	--	--	--	--	--	--	--	--	--	--	--	--	--	--	--	--	--	-0.48778	-0.51833	-0.52811	-0.53634	-0.54678	-0.55806	-0.56686	-0.56349	-0.51961	-0.35722	0.13987	0.92254	0.85425	0.78329	0.74395	0.72613	0.7183
	--	--	--	--	--	--	--	--	--	--	--	--	--	--	--	--	--	--	--	--	--	--	--	--	--	--	--	--	--	--	--	--	-0.57583	-0.53958	-0.52153	-0.53385	-0.55259	-0.57038	-0.58597	-0.59736	-0.5949	-0.54882	-0.38209	0.10439	0.91056	0.8463	0.77695	0.73865	0.72162
	--	--	--	--	--	--	--	--	--	--	--	--	--	--	--	--	--	--	--	--	--	--	--	--	--	--	--	--	--	--	--	--	--	-0.45012	-0.49303	-0.5324	-0.56235	-0.58462	-0.60211	-0.61636	-0.62505	-0.61699	-0.56176	-0.38666	0.09854	0.90803	0.84404	0.77405	0.73536
	--	--	--	--	--	--	--	--	--	--	--	--	--	--	--	--	--	--	--	--	--	--	--	--	--	--	--	--	--	--	--	--	--	-0.4522	-0.51275	-0.55099	-0.57912	-0.60011	-0.6155	-0.62749	-0.63684	-0.64013	-0.6256	-0.56407	-0.38546	0.09938	0.9087	0.84224	0.77118
	--	--	--	--	--	--	--	--	--	--	--	--	--	--	--	--	--	--	--	--	--	--	--	--	--	--	--	--	--	--	--	--	--	-0.5904	-0.56925	-0.57232	-0.5952	-0.61316	-0.6244	-0.63244	-0.6395	-0.64517	-0.64521	-0.62801	-0.56519	-0.38705	0.09705	0.9092	0.8395
	--	--	--	--	--	--	--	--	--	--	--	--	--	--	--	--	--	--	--	--	--	--	--	--	--	--	--	--	--	--	--	--	--	--	-0.5295	-0.58359	-0.61043	-0.62165	-0.62684	-0.6313	-0.63671	-0.6429	-0.64821	-0.64811	-0.63117	-0.56931	-0.39258	0.09076	0.90874
	--	--	--	--	--	--	--	--	--	--	--	--	--	--	--	--	--	--	--	--	--	--	--	--	--	--	--	--	--	--	--	--	--	--	-0.63161	-0.63744	-0.62766	-0.62041	-0.62008	-0.62411	-0.63048	-0.63823	-0.64626	-0.65267	-0.65315	-0.6367	-0.57551	-0.39952	0.08341
	--	--	--	--	--	--	--	--	--	--	--	--	--	--	--	--	--	--	--	--	--	--	--	--	--	--	--	--	--	--	--	--	--	--	--	-0.67365	-0.62064	-0.59964	-0.60382	-0.61266	-0.62302	-0.63401	-0.64446	-0.65339	-0.65958	-0.6595	-0.64267	-0.58142	-0.4055
	--	--	--	--	--	--	--	--	--	--	--	--	--	--	--	--	--	--	--	--	--	--	--	--	--	--	--	--	--	--	--	--	--	--	--	--	-0.5312	-0.56991	-0.58567	-0.60046	-0.61701	-0.63251	-0.64508	-0.65456	-0.66156	-0.66598	-0.66474	-0.64734	-0.58597
	--	--	--	--	--	--	--	--	--	--	--	--	--	--	--	--	--	--	--	--	--	--	--	--	--	--	--	--	--	--	--	--	--	--	--	--	-0.60975	-0.57548	-0.56722	-0.58986	-0.61584	-0.63569	-0.64865	-0.6568	-0.66243	-0.66691	-0.67003	-0.66829	-0.65086
	--	--	--	--	--	--	--	--	--	--	--	--	--	--	--	--	--	--	--	--	--	--	--	--	--	--	--	--	--	--	--	--	--	--	--	--	--	-0.48002	-0.53753	-0.58947	-0.62449	-0.64397	-0.65369	-0.65872	-0.66222	-0.66574	-0.66961	-0.6728	-0.67133
	--	--	--	--	--	--	--	--	--	--	--	--	--	--	--	--	--	--	--	--	--	--	--	--	--	--	--	--	--	--	--	--	--	--	--	--	--	-0.48838	-0.56755	-0.61729	-0.64279	-0.6531	-0.65643	-0.65801	-0.66013	-0.66338	-0.66761	-0.67229	-0.67605
	--	--	--	--	--	--	--	--	--	--	--	--	--	--	--	--	--	--	--	--	--	--	--	--	--	--	--	--	--	--	--	--	--	--	--	--	--	-0.63309	-0.64893	-0.65579	-0.65749	-0.6549	-0.65268	-0.65309	-0.65596	-0.66043	-0.66569	-0.67121	-0.67653
	--	--	--	--	--	--	--	--	--	--	--	--	--	--	--	--	--	--	--	--	--	--	--	--	--	--	--	--	--	--	--	--	--	--	--	--	--	--	-0.70154	-0.68053	-0.65719	-0.64331	-0.6407	-0.64447	-0.65082	-0.65789	-0.66479	-0.67116	-0.67703
	--	--	--	--	--	--	--	--	--	--	--	--	--	--	--	--	--	--	--	--	--	--	--	--	--	--	--	--	--	--	--	--	--	--	--	--	--	--	--	-0.68903	-0.63506	-0.616	-0.62342	-0.63529	-0.64685	-0.65699	-0.6655	-0.67257	-0.67874
	--	--	--	--	--	--	--	--	--	--	--	--	--	--	--	--	--	--	--	--	--	--	--	--	--	--	--	--	--	--	--	--	--	--	--	--	--	--	--	--	-0.54238	-0.58735	-0.61046	-0.62971	-0.64597	-0.65847	-0.66787	-0.67518	-0.68146
	--	--	--	--	--	--	--	--	--	--	--	--	--	--	--	--	--	--	--	--	--	--	--	--	--	--	--	--	--	--	--	--	--	--	--	--	--	--	--	--	-0.6238	-0.6017	-0.6058	-0.62933	-0.64875	-0.66199	-0.67125	-0.67822	-0.68443
	--	--	--	--	--	--	--	--	--	--	--	--	--	--	--	--	--	--	--	--	--	--	--	--	--	--	--	--	--	--	--	--	--	--	--	--	--	--	--	--	--	-0.546	-0.60508	-0.63668	-0.65415	-0.66595	-0.67446	-0.68059	-0.68656
	--	--	--	--	--	--	--	--	--	--	--	--	--	--	--	--	--	--	--	--	--	--	--	--	--	--	--	--	--	--	--	--	--	--	--	--	--	--	--	--	--	-0.64387	-0.65358	-0.65181	-0.65721	-0.66837	-0.67628	-0.68079	-0.68659
	--	--	--	--	--	--	--	--	--	--	--	--	--	--	--	--	--	--	--	--	--	--	--	--	--	--	--	--	--	--	--	--	--	--	--	--	--	--	--	--	--	--	-0.68932	-0.64881	-0.65337	-0.67094	-0.67523	-0.67634	-0.68331
	--	--	--	--	--	--	--	--	--	--	--	--	--	--	--	--	--	--	--	--	--	--	--	--	--	--	--	--	--	--	--	--	--	--	--	--	--	--	--	--	--	--	--	-0.58251	-0.67082	-0.6792	-0.66485	-0.66334	-0.6769
	--	--	--	--	--	--	--	--	--	--	--	--	--	--	--	--	--	--	--	--	--	--	--	--	--	--	--	--	--	--	--	--	--	--	--	--	--	--	--	--	--	--	--	-0.67769	-0.77645	-0.66558	-0.62862	-0.64149	-0.67189
	--	--	--	--	--	--	--	--	--	--	--	--	--	--	--	--	--	--	--	--	--	--	--	--	--	--	--	--	--	--	--	--	--	--	--	--	--	--	--	--	--	--	--	--	--	-0.5137	-0.5714	-0.62708	-0.67759
	--	--	--	--	--	--	--	--	--	--	--	--	--	--	--	--	--	--	--	--	--	--	--	--	--	--	--	--	--	--	--	--	--	--	--	--	--	--	--	--	--	--	--	--	--	-0.50068	-0.584	-0.64377	-0.69776
	--	--	--	--	--	--	--	--	--	--	--	--	--	--	--	--	--	--	--	--	--	--	--	--	--	--	--	--	--	--	--	--	--	--	--	--	--	--	--	--	--	--	--	--	--	-0.63464	-0.65311	-0.67211	-0.72454
	--	--	--	--	--	--	--	--	--	--	--	--	--	--	--	--	--	--	--	--	--	--	--	--	--	--	--	--	--	--	--	--	--	--	--	--	--	--	--	--	--	--	--	--	--	--	-0.69563	-0.68027	-0.76371
	--	--	--	--	--	--	--	--	--	--	--	--	--	--	--	--	--	--	--	--	--	--	--	--	--	--	--	--	--	--	--	--	--	--	--	--	--	--	--	--	--	--	--	--	--	--	--	-0.63039	-0.8562
	--	--	--	--	--	--	--	--	--	--	--	--	--	--	--	--	--	--	--	--	--	--	--	--	--	--	--	--	--	--	--	--	--	--	--	--	--	--	--	--	--	--	--	--	--	--	--	-0.69178	-0.95855
	--	--	--	--	--	--	--	--	--	--	--	--	--	--	--	--	--	--	--	--	--	--	--	--	--	--	--	--	--	--	--	--	--	--	--	--	--	--	--	--	--	--	--	--	--	--	--	--	-0.38181
	--	--	--	--	--	--	--	--	--	--	--	--	--	--	--	--	--	--	--	--	--	--	--	--	--	--	--	--	--	--	--	--	--	--	--	--	--	--	--	--	--	--	--	--	--	--	--	--	0.18594
	--	--	--	--	--	--	--	--	--	--	--	--	--	--	--	--	--	--	--	--	--	--	--	--	--	--	--	--	--	--	--	--	--	--	--	--	--	--	--	--	--	--	--	--	--	--	--	--	0.48055
	--	--	--	--	--	--	--	--	--	--	--	--	--	--	--	--	--	--	--	--	--	--	--	--	--	--	--	--	--	--	--	--	--	--	--	--	--	--	--	--	--	--	--	--	--	--	--	--	--
	--	--	--	--	--	--	--	--	--	--	--	--	--	--	--	--	--	--	--	--	--	--	--	--	--	--	--	--	--	--	--	--	--	--	--	--	--	--	--	--	--	--	--	--	--	--	--	--	--
	--	--	--	--	--	--	--	--	--	--	--	--	--	--	--	--	--	--	--	--	--	--	--	--	--	--	--	--	--	--	--	--	--	--	--	--	--	--	--	--	--	--	--	--	--	--	--	--	--
	--	--	--	--	--	--	--	--	--	--	--	--	--	--	--	--	--	--	--	--	--	--	--	--	--	--	--	--	--	--	--	--	--	--	--	--	--	--	--	--	--	--	--	--	--	--	--	--	--
	--	--	--	--	--	--	--	--	--	--	--	--	--	--	--	--	--	--	--	--	--	--	--	--	--	--	--	--	--	--	--	--	--	--	--	--	--	--	--	--	--	--	--	--	--	--	--	--	--
	--	--	--	--	--	--	--	--	--	--	--	--	--	--	--	--	--	--	--	--	--	--	--	--	--	--	--	--	--	--	--	--	--	--	--	--	--	--	--	--	--	--	--	--	--	--	--	--	--
	--	--	--	--	--	--	--	--	--	--	--	--	--	--	--	--	--	--	--	--	--	--	--	--	--	--	--	--	--	--	--	--	--	--	--	--	--	--	--	--	--	--	--	--	--	--	--	--	--
	--	--	--	--	--	--	--	--	--	--	--	--	--	--	--	--	--	--	--	--	--	--	--	--	--	--	--	--	--	--	--	--	--	--	--	--	--	--	--	--	--	--	--	--	--	--	--	--	--
	--	--	--	--	--	--	--	--	--	--	--	--	--	--	--	--	--	--	--	--	--	--	--	--	--	--	--	--	--	--	--	--	--	--	--	--	--	--	--	--	--	--	--	--	--	--	--	--	--
	--	--	--	--	--	--	--	--	--	--	--	--	--	--	--	--	--	--	--	--	--	--	--	--	--	--	--	--	--	--	--	--	--	--	--	--	--	--	--	--	--	--	--	--	--	--	--	--	--
	--	--	--	--	--	--	--	--	--	--	--	--	--	--	--	--	--	--	--	--	--	--	--	--	--	--	--	--	--	--	--	--	--	--	--	--	--	--	--	--	--	--	--	--	--	--	--	--	--
	--	--	--	--	--	--	--	--	--	--	--	--	--	--	--	--	--	--	--	--	--	--	--	--	--	--	--	--	--	--	--	--	--	--	--	--	--	--	--	--	--	--	--	--	--	--	--	--	--
	--	--	--	--	--	--	--	--	--	--	--	--	--	--	--	--	--	--	--	--	--	--	--	--	--	--	--	--	--	--	--	--	--	--	--	--	--	--	--	--	--	--	--	--	--	--	--	--	--
	--	--	--	--	--	--	--	--	--	--	--	--	--	--	--	--	--	--	--	--	--	--	--	--	--	--	--	--	--	--	--	--	--	--	--	--	--	--	--	--	--	--	--	--	--	--	--	--	--
	--	--	--	--	--	--	--	--	--	--	--	--	--	--	--	--	--	--	--	--	--	--	--	--	--	--	--	--	--	--	--	--	--	--	--	--	--	--	--	--	--	--	--	--	--	--	--	--	--
	--	--	--	--	--	--	--	--	--	--	--	--	--	--	--	--	--	--	--	--	--	--	--	--	--	--	--	--	--	--	--	--	--	--	--	--	--	--	--	--	--	--	--	--	--	--	--	--	--
	--	--	--	--	--	--	--	--	--	--	--	--	--	--	--	--	--	--	--	--	--	--	--	--	--	--	--	--	--	--	--	--	--	--	--	--	--	--	--	--	--	--	--	--	--	--	--	--	--
	--	--	--	--	--	--	--	--	--	--	--	--	--	--	--	--	--	--	--	--	--	--	--	--	--	--	--	--	--	--	--	--	--	--	--	--	--	--	--	--	--	--	--	--	--	--	--	--	--
	--	--	--	--	--	--	--	--	--	--	--	--	--	--	--	--	--	--	--	--	--	--	--	--	--	--	--	--	--	--	--	--	--	--	--	--	--	--	--	--	--	--	--	--	--	--	--	--	--
	--	--	--	--	--	--	--	--	--	--	--	--	--	--	--	--	--	--	--	--	--	--	--	--	--	--	--	--	--	--	--	--	--	--	--	--	--	--	--	--	--	--	--	--	--	--	--	--	--
	--	--	--	--	--	--	--	--	--	--	--	--	--	--	--	--	--	--	--	--	--	--	--	--	--	--	--	--	--	--	--	--	--	--	--	--	--	--	--	--	--	--	--	--	--	--	--	--	--
	--	--	--	--	--	--	--	--	--	--	--	--	--	--	--	--	--	--	--	--	--	--	--	--	--	--	--	--	--	--	--	--	--	--	--	--	--	--	--	--	--	--	--	--	--	--	--	--	--
	--	--	--	--	--	--	--	--	--	--	--	--	--	--	--	--	--	--	--	--	--	--	--	--	--	--	--	--	--	--	--	--	--	--	--	--	--	--	--	--	--	--	--	--	--	--	--	--	--
	--	--	--	--	--	--	--	--	--	--	--	--	--	--	--	--	--	--	--	--	--	--	--	--	--	--	--	--	--	--	--	--	--	--	--	--	--	--	--	--	--	--	--	--	--	--	--	--	--
	--	--	--	--	--	--	--	--	--	--	--	--	--	--	--	--	--	--	--	--	--	--	--	--	--	--	--	--	--	--	--	--	--	--	--	--	--	--	--	--	--	--	--	--	--	--	--	--	--
	--	--	--	--	--	--	--	--	--	--	--	--	--	--	--	--	--	--	--	--	--	--	--	--	--	--	--	--	--	--	--	--	--	--	--	--	--	--	--	--	--	--	--	--	--	--	--	--	--
	--	--	--	--	--	--	--	--	--	--	--	--	--	--	--	--	--	--	--	--	--	--	--	--	--	--	--	--	--	--	--	--	--	--	--	--	--	--	--	--	--	--	--	--	--	--	--	--	--
	--	--	--	--	--	--	--	--	--	--	--	--	--	--	--	--	--	--	--	--	--	--	--	--	--	--	--	--	--	--	--	--	--	--	--	--	--	--	--	--	--	--	--	--	--	--	--	--	--
	--	--	--	--	--	--	--	--	--	--	--	--	--	--	--	--	--	--	--	--	--	--	--	--	--	--	--	--	--	--	--	--	--	--	--	--	--	--	--	--	--	--	--	--	--	--	--	--	--
	--	--	--	--	--	--	--	--	--	--	--	--	--	--	--	--	--	--	--	--	--	--	--	--	--	--	--	--	--	--	--	--	--	--	--	--	--	--	--	--	--	--	--	--	--	--	--	--	--
	--	--	--	--	--	--	--	--	--	--	--	--	--	--	--	--	--	--	--	--	--	--	--	--	--	--	--	--	--	--	--	--	--	--	--	--	--	--	--	--	--	--	--	--	--	--	--	--	--
	--	--	--	--	--	--	--	--	--	--	--	--	--	--	--	--	--	--	--	--	--	--	--	--	--	--	--	--	--	--	--	--	--	--	--	--	--	--	--	--	--	--	--	--	--	--	--	--	--
	--	--	--	--	--	--	--	--	--	--	--	--	--	--	--	--	--	--	--	--	--	--	--	--	--	--	--	--	--	--	--	--	--	--	--	--	--	--	--	--	--	--	--	--	--	--	--	--	--
	--	--	--	--	--	--	--	--	--	--	--	--	--	--	--	--	--	--	--	--	--	--	--	--	--	--	--	--	--	--	--	--	--	--	--	--	--	--	--	--	--	--	--	--	--	--	--	--	--
	--	--	--	--	--	--	--	--	--	--	--	--	--	--	--	--	--	--	--	--	--	--	--	--	--	--	--	--	--	--	--	--	--	--	--	--	--	--	--	--	--	--	--	--	--	--	--	--	--
	--	--	--	--	--	--	--	--	--	--	--	--	--	--	--	--	--	--	--	--	--	--	--	--	--	--	--	--	--	--	--	--	--	--	--	--	--	--	--	--	--	--	--	--	--	--	--	--	--
	--	--	--	--	--	--	--	--	--	--	--	--	--	--	--	--	--	--	--	--	--	--	--	--	--	--	--	--	--	--	--	--	--	--	--	--	--	--	--	--	--	--	--	--	--	--	--	--	--
	--	--	--	--	--	--	--	--	--	--	--	--	--	--	--	--	--	--	--	--	--	--	--	--	--	--	--	--	--	--	--	--	--	--	--	--	--	--	--	--	--	--	--	--	--	--	--	--	0.35967
	--	--	--	--	--	--	--	--	--	--	--	--	--	--	--	--	--	--	--	--	--	--	--	--	--	--	--	--	--	--	--	--	--	--	--	--	--	--	--	--	--	--	--	--	--	--	--	--	0.35123
	--	--	--	--	--	--	--	--	--	--	--	--	--	--	--	--	--	--	--	--	--	--	--	--	--	--	--	--	--	--	--	--	--	--	--	--	--	--	--	--	--	--	--	--	--	--	--	--	0.35975
	--	--	--	--	--	--	--	--	--	--	--	--	--	--	--	--	--	--	--	--	--	--	--	--	--	--	--	--	--	--	--	--	--	--	--	--	--	--	--	--	--	--	--	--	--	--	--	--	0.38262
	--	--	--	--	--	--	--	--	--	--	--	--	--	--	--	--	--	--	--	--	--	--	--	--	--	--	--	--	--	--	--	--	--	--	--	--	--	--	--	--	--	--	--	--	--	--	--	--	0.42961
	--	--	--	--	--	--	--	--	--	--	--	--	--	--	--	--	--	--	--	--	--	--	--	--	--	--	--	--	--	--	--	--	--	--	--	--	--	--	--	--	--	--	--	--	--	--	--	--	0.53045
	--	--	--	--	--	--	--	--	--	--	--	--	--	--	--	--	--	--	--	--	--	--	--	--	--	--	--	--	--	--	--	--	--	--	--	--	--	--	--	--	--	--	--	--	--	--	--	--	0.71296
	--	--	--	--	--	--	--	--	--	--	--	--	--	--	--	--	--	--	--	--	--	--	--	--	--	--	--	--	--	--	--	--	--	--	--	--	--	--	--	--	--	--	--	--	--	--	--	--	0.81895
	--	--	--	--	--	--	--	--	--	--	--	--	--	--	--	--	--	--	--	--	--	--	--	--	--	--	--	--	--	--	--	--	--	--	--	--	--	--	--	--	--	--	--	--	--	--	--	--	0.40084
	--	--	--	--	--	--	--	--	--	--	--	--	--	--	--	--	--	--	--	--	--	--	--	--	--	--	--	--	--	--	--	--	--	--	--	--	--	--	--	--	--	--	--	--	--	--	--	--	0.15853
	--	--	--	--	--	--	--	--	--	--	--	--	--	--	--	--	--	--	--	--	--	--	--	--	--	--	--	--	--	--	--	--	--	--	--	--	--	--	--	--	--	--	--	--	--	--	--	--	0.14175
	--	--	--	--	--	--	--	--	--	--	--	--	--	--	--	--	--	--	--	--	--	--	--	--	--	--	--	--	--	--	--	--	--	--	--	--	--	--	--	--	--	--	--	--	--	--	--	-0.13644	0.05395
	--	--	--	--	--	--	--	--	--	--	--	--	--	--	--	--	--	--	--	--	--	--	--	--	--	--	--	--	--	--	--	--	--	--	--	--	--	--	--	--	--	--	--	--	--	--	--	-0.16875	-0.08797
	--	--	--	--	--	--	--	--	--	--	--	--	--	--	--	--	--	--	--	--	--	--	--	--	--	--	--	--	--	--	--	--	--	--	--	--	--	--	--	--	--	--	--	--	--	--	--	-0.19823	-0.17138
	--	--	--	--	--	--	--	--	--	--	--	--	--	--	--	--	--	--	--	--	--	--	--	--	--	--	--	--	--	--	--	--	--	--	--	--	--	--	--	--	--	--	--	--	--	--	--	-0.21384	-0.21402
	--	--	--	--	--	--	--	--	--	--	--	--	--	--	--	--	--	--	--	--	--	--	--	--	--	--	--	--	--	--	--	--	--	--	--	--	--	--	--	--	--	--	--	--	--	--	--	-0.20498	-0.23302
	--	--	--	--	--	--	--	--	--	--	--	--	--	--	--	--	--	--	--	--	--	--	--	--	--	--	--	--	--	--	--	--	--	--	--	--	--	--	--	--	--	--	--	--	--	--	--	-0.16607	-0.25562
	--	--	--	--	--	--	--	--	--	--	--	--	--	--	--	--	--	--	--	--	--	--	--	--	--	--	--	--	--	--	--	--	--	--	--	--	--	--	--	--	--	--	--	--	--	--	-0.36571	-0.27402	-0.34767
	--	--	--	--	--	--	--	--	--	--	--	--	--	--	--	--	--	--	--	--	--	--	--	--	--	--	--	--	--	--	--	--	--	--	--	--	--	--	--	--	--	--	--	--	--	--	-0.36186	-0.37401	-0.45422
	--	--	--	--	--	--	--	--	--	--	--	--	--	--	--	--	--	--	--	--	--	--	--	--	--	--	--	--	--	--	--	--	--	--	--	--	--	--	--	--	--	--	--	--	--	--	-0.38614	-0.45659	-0.56106
	--	--	--	--	--	--	--	--	--	--	--	--	--	--	--	--	--	--	--	--	--	--	--	--	--	--	--	--	--	--	--	--	--	--	--	--	--	--	--	--	--	--	--	--	--	--	-0.45525	-0.57279	-0.68258
	--	--	--	--	--	--	--	--	--	--	--	--	--	--	--	--	--	--	--	--	--	--	--	--	--	--	--	--	--	--	--	--	--	--	--	--	--	--	--	--	--	--	--	--	--	--	-0.61455	-0.74329	-0.8015
	--	--	--	--	--	--	--	--	--	--	--	--	--	--	--	--	--	--	--	--	--	--	--	--	--	--	--	--	--	--	--	--	--	--	--	--	--	--	--	--	--	--	--	--	--	--	-0.86996	-0.90612	-0.88456
	--	--	--	--	--	--	--	--	--	--	--	--	--	--	--	--	--	--	--	--	--	--	--	--	--	--	--	--	--	--	--	--	--	--	--	--	--	--	--	--	--	--	--	--	--	-0.41603	-0.92043	-0.98332	-0.92935
	--	--	--	--	--	--	--	--	--	--	--	--	--	--	--	--	--	--	--	--	--	--	--	--	--	--	--	--	--	--	--	--	--	--	--	--	--	--	--	--	--	--	--	--	--	-0.1983	-0.65079	-0.98517	-0.95883
	--	--	--	--	--	--	--	--	--	--	--	--	--	--	--	--	--	--	--	--	--	--	--	--	--	--	--	--	--	--	--	--	--	--	--	--	--	--	--	--	--	--	--	--	--	-0.05807	-0.36518	-0.83964	-0.98546
	--	--	--	--	--	--	--	--	--	--	--	--	--	--	--	--	--	--	--	--	--	--	--	--	--	--	--	--	--	--	--	--	--	--	--	--	--	--	--	--	--	--	--	--	--	0.03536	-0.14394	-0.50313	-0.93966
	--	--	--	--	--	--	--	--	--	--	--	--	--	--	--	--	--	--	--	--	--	--	--	--	--	--	--	--	--	--	--	--	--	--	--	--	--	--	--	--	--	--	--	--	--	0.09731	-0.00762	-0.2157	-0.64928
	--	--	--	--	--	--	--	--	--	--	--	--	--	--	--	--	--	--	--	--	--	--	--	--	--	--	--	--	--	--	--	--	--	--	--	--	--	--	--	--	--	--	--	--	--	0.14098	0.07823	-0.03773	-0.30547
	--	--	--	--	--	--	--	--	--	--	--	--	--	--	--	--	--	--	--	--	--	--	--	--	--	--	--	--	--	--	--	--	--	--	--	--	--	--	--	--	--	--	--	--	--	0.17725	0.14498	0.09042	-0.03988
	--	--	--	--	--	--	--	--	--	--	--	--	--	--	--	--	--	--	--	--	--	--	--	--	--	--	--	--	--	--	--	--	--	--	--	--	--	--	--	--	--	--	--	--	--	0.20868	0.20143	0.19302	0.15727
	--	--	--	--	--	--	--	--	--	--	--	--	--	--	--	--	--	--	--	--	--	--	--	--	--	--	--	--	--	--	--	--	--	--	--	--	--	--	--	--	--	--	--	--	--	0.2305	0.24618	0.27808	0.31414
	--	--	--	--	--	--	--	--	--	--	--	--	--	--	--	--	--	--	--	--	--	--	--	--	--	--	--	--	--	--	--	--	--	--	--	--	--	--	--	--	--	--	--	--	--	0.22983	0.27562	0.34722	0.42854
	--	--	--	--	--	--	--	--	--	--	--	--	--	--	--	--	--	--	--	--	--	--	--	--	--	--	--	--	--	--	--	--	--	--	--	--	--	--	--	--	--	--	--	--	--	0.20155	0.31058	0.4223	0.52626
	--	--	--	--	--	--	--	--	--	--	--	--	--	--	--	--	--	--	--	--	--	--	--	--	--	--	--	--	--	--	--	--	--	--	--	--	--	--	--	--	--	--	--	--	0.39414	0.31899	0.41138	0.5239	0.62263
	--	--	--	--	--	--	--	--	--	--	--	--	--	--	--	--	--	--	--	--	--	--	--	--	--	--	--	--	--	--	--	--	--	--	--	--	--	--	--	--	--	--	--	--	0.39206	0.42247	0.52377	0.63036	0.71001
	--	--	--	--	--	--	--	--	--	--	--	--	--	--	--	--	--	--	--	--	--	--	--	--	--	--	--	--	--	--	--	--	--	--	--	--	--	--	--	--	--	--	--	--	0.42321	0.51622	0.63848	0.73009	0.78066
	--	--	--	--	--	--	--	--	--	--	--	--	--	--	--	--	--	--	--	--	--	--	--	--	--	--	--	--	--	--	--	--	--	--	--	--	--	--	--	--	--	--	--	--	0.50984	0.65053	0.76111	0.81292	0.83055
	--	--	--	--	--	--	--	--	--	--	--	--	--	--	--	--	--	--	--	--	--	--	--	--	--	--	--	--	--	--	--	--	--	--	--	--	--	--	--	--	--	--	--	--	0.69082	0.82573	0.86623	0.86906	0.86123
	--	--	--	--	--	--	--	--	--	--	--	--	--	--	--	--	--	--	--	--	--	--	--	--	--	--	--	--	--	--	--	--	--	--	--	--	--	--	--	--	--	--	--	--	0.89862	0.95896	0.93135	0.90157	0.87908
	--	--	--	--	--	--	--	--	--	--	--	--	--	--	--	--	--	--	--	--	--	--	--	--	--	--	--	--	--	--	--	--	--	--	--	--	--	--	--	--	--	--	--	0.31115	0.79733	0.99293	0.96592	0.92151	0.89114
	--	--	--	--	--	--	--	--	--	--	--	--	--	--	--	--	--	--	--	--	--	--	--	--	--	--	--	--	--	--	--	--	--	--	--	--	--	--	--	--	--	--	--	0.10524	0.47217	0.90599	0.98786	0.94016	0.90327
	--	--	--	--	--	--	--	--	--	--	--	--	--	--	--	--	--	--	--	--	--	--	--	--	--	--	--	--	--	--	--	--	--	--	--	--	--	--	--	--	--	--	--	-0.0188	0.20179	0.61475	0.97274	0.96553	0.9209
	--	--	--	--	--	--	--	--	--	--	--	--	--	--	--	--	--	--	--	--	--	--	--	--	--	--	--	--	--	--	--	--	--	--	--	--	--	--	--	--	--	--	--	-0.08571	0.0443	0.30652	0.77106	0.98453	0.94927
	--	--	--	--	--	--	--	--	--	--	--	--	--	--	--	--	--	--	--	--	--	--	--	--	--	--	--	--	--	--	--	--	--	--	--	--	--	--	--	--	--	--	--	-0.13258	-0.05717	0.08426	0.3985	0.8736	0.98289
	--	--	--	--	--	--	--	--	--	--	--	--	--	--	--	--	--	--	--	--	--	--	--	--	--	--	--	--	--	--	--	--	--	--	--	--	--	--	--	--	--	--	--	-0.16965	-0.12878	-0.06079	0.09384	0.4644	0.93223
	--	--	--	--	--	--	--	--	--	--	--	--	--	--	--	--	--	--	--	--	--	--	--	--	--	--	--	--	--	--	--	--	--	--	--	--	--	--	--	--	--	--	--	-0.19822	-0.17808	-0.14929	-0.08002	0.10228	0.54914
	--	--	--	--	--	--	--	--	--	--	--	--	--	--	--	--	--	--	--	--	--	--	--	--	--	--	--	--	--	--	--	--	--	--	--	--	--	--	--	--	--	--	--	-0.22004	-0.21193	-0.20296	-0.17171	-0.07961	0.17233
	--	--	--	--	--	--	--	--	--	--	--	--	--	--	--	--	--	--	--	--	--	--	--	--	--	--	--	--	--	--	--	--	--	--	--	--	--	--	--	--	--	--	--	-0.23819	-0.23823	-0.24117	-0.23057	-0.18307	-0.04873
	--	--	--	--	--	--	--	--	--	--	--	--	--	--	--	--	--	--	--	--	--	--	--	--	--	--	--	--	--	--	--	--	--	--	--	--	--	--	--	--	--	--	--	-0.25533	-0.26277	-0.27605	-0.28262	-0.26995	-0.21841
	--	--	--	--	--	--	--	--	--	--	--	--	--	--	--	--	--	--	--	--	--	--	--	--	--	--	--	--	--	--	--	--	--	--	--	--	--	--	--	--	--	--	--	-0.27251	-0.28736	-0.31055	-0.33213	-0.3465	-0.35
	--	--	--	--	--	--	--	--	--	--	--	--	--	--	--	--	--	--	--	--	--	--	--	--	--	--	--	--	--	--	--	--	--	--	--	--	--	--	--	--	--	--	--	-0.28943	-0.31124	-0.34296	-0.37541	-0.40537	-0.43331
	--	--	--	--	--	--	--	--	--	--	--	--	--	--	--	--	--	--	--	--	--	--	--	--	--	--	--	--	--	--	--	--	--	--	--	--	--	--	--	--	--	--	--	-0.30548	-0.3335	-0.37207	-0.41113	-0.44711	-0.48015
	--	--	--	--	--	--	--	--	--	--	--	--	--	--	--	--	--	--	--	--	--	--	--	--	--	--	--	--	--	--	--	--	--	--	--	--	--	--	--	--	--	--	--	-0.32088	-0.3549	-0.3992	-0.44155	-0.47757	-0.50749
	--	--	--	--	--	--	--	--	--	--	--	--	--	--	--	--	--	--	--	--	--	--	--	--	--	--	--	--	--	--	--	--	--	--	--	--	--	--	--	--	--	--	--	-0.3381	-0.37915	-0.42798	-0.46965	-0.50124	-0.52525
	--	--	--	--	--	--	--	--	--	--	--	--	--	--	--	--	--	--	--	--	--	--	--	--	--	--	--	--	--	--	--	--	--	--	--	--	--	--	--	--	--	--	--	-0.36538	-0.41431	-0.46135	-0.4947	-0.51779	-0.53579
	--	--	--	--	--	--	--	--	--	--	--	--	--	--	--	--	--	--	--	--	--	--	--	--	--	--	--	--	--	--	--	--	--	--	--	--	--	--	--	--	--	--	--	-0.42689	-0.47021	-0.49291	-0.50845	-0.52301	-0.53837
	--	--	--	--	--	--	--	--	--	--	--	--	--	--	--	--	--	--	--	--	--	--	--	--	--	--	--	--	--	--	--	--	--	--	--	--	--	--	--	--	--	--	--	-0.57086	-0.52376	-0.49496	-0.4992	-0.51473	-0.53427
	--	--	--	--	--	--	--	--	--	--	--	--	--	--	--	--	--	--	--	--	--	--	--	--	--	--	--	--	--	--	--	--	--	--	--	--	--	--	--	--	--	--	--	--	-0.42092	-0.44292	-0.47061	-0.50018	-0.52928
	--	--	--	--	--	--	--	--	--	--	--	--	--	--	--	--	--	--	--	--	--	--	--	--	--	--	--	--	--	--	--	--	--	--	--	--	--	--	--	--	--	--	--	--	-0.36311	-0.4056	-0.45072	-0.4926	-0.5304
	--	--	--	--	--	--	--	--	--	--	--	--	--	--	--	--	--	--	--	--	--	--	--	--	--	--	--	--	--	--	--	--	--	--	--	--	--	--	--	--	--	--	--	--	-0.35336	-0.39682	-0.44821	-0.49717	-0.54089
	--	--	--	--	--	--	--	--	--	--	--	--	--	--	--	--	--	--	--	--	--	--	--	--	--	--	--	--	--	--	--	--	--	--	--	--	--	--	--	--	--	--	--	--	-0.357	-0.40271	-0.45914	-0.51333	-0.56109
	--	--	--	--	--	--	--	--	--	--	--	--	--	--	--	--	--	--	--	--	--	--	--	--	--	--	--	--	--	--	--	--	--	--	--	--	--	--	--	--	--	--	--	--	-0.36747	-0.41948	-0.48223	-0.54019	-0.59015
	--	--	--	--	--	--	--	--	--	--	--	--	--	--	--	--	--	--	--	--	--	--	--	--	--	--	--	--	--	--	--	--	--	--	--	--	--	--	--	--	--	--	--	--	-0.39163	-0.45294	-0.51805	-0.57536	-0.62613
	--	--	--	--	--	--	--	--	--	--	--	--	--	--	--	--	--	--	--	--	--	--	--	--	--	--	--	--	--	--	--	--	--	--	--	--	--	--	--	--	--	--	--	--	-0.45372	-0.5115	-0.56012	-0.61336	-0.66779
	--	--	--	--	--	--	--	--	--	--	--	--	--	--	--	--	--	--	--	--	--	--	--	--	--	--	--	--	--	--	--	--	--	--	--	--	--	--	--	--	--	--	--	--	-0.59842	-0.57142	-0.58958	-0.65433	-0.71876
	--	--	--	--	--	--	--	--	--	--	--	--	--	--	--	--	--	--	--	--	--	--	--	--	--	--	--	--	--	--	--	--	--	--	--	--	--	--	--	--	--	--	--	--	--	-0.51323	-0.61784	-0.72124	-0.78466
	--	--	--	--	--	--	--	--	--	--	--	--	--	--	--	--	--	--	--	--	--	--	--	--	--	--	--	--	--	--	--	--	--	--	--	--	--	--	--	--	--	--	--	--	--	-0.58546	-0.74806	-0.83345	-0.85762
	--	--	--	--	--	--	--	--	--	--	--	--	--	--	--	--	--	--	--	--	--	--	--	--	--	--	--	--	--	--	--	--	--	--	--	--	--	--	--	--	--	--	--	--	--	-0.84203	-0.93779	-0.94278	-0.91907
	--	--	--	--	--	--	--	--	--	--	--	--	--	--	--	--	--	--	--	--	--	--	--	--	--	--	--	--	--	--	--	--	--	--	--	--	--	--	--	--	--	--	--	--	--	-0.49138	-0.93654	-0.99433	-0.96295
	--	--	--	--	--	--	--	--	--	--	--	--	--	--	--	--	--	--	--	--	--	--	--	--	--	--	--	--	--	--	--	--	--	--	--	--	--	--	--	--	--	--	--	--	--	0.07983	-0.40457	-0.9184	-0.98675
	--	--	--	--	--	--	--	--	--	--	--	--	--	--	--	--	--	--	--	--	--	--	--	--	--	--	--	--	--	--	--	--	--	--	--	--	--	--	--	--	--	--	--	--	--	--	0.02027	-0.40808	-0.8679
	--	--	--	--	--	--	--	--	--	--	--	--	--	--	--	--	--	--	--	--	--	--	--	--	--	--	--	--	--	--	--	--	--	--	--	--	--	--	--	--	--	--	--	--	--	--	0.33673	0.35137	0.16983
	--	--	--	--	--	--	--	--	--	--	--	--	--	--	--	--	--	--	--	--	--	--	--	--	--	--	--	--	--	--	--	--	--	--	--	--	--	--	--	--	--	--	--	--	--	--	0.57163	0.68012	0.54315
	--	--	--	--	--	--	--	--	--	--	--	--	--	--	--	--	--	--	--	--	--	--	--	--	--	--	--	--	--	--	--	--	--	--	--	--	--	--	--	--	--	--	--	--	--	--	--	--	0.4853
	--	--	--	--	--	--	--	--	--	--	--	--	--	--	--	--	--	--	--	--	--	--	--	--	--	--	--	--	--	--	--	--	--	--	--	--	--	--	--	--	--	--	--	--	--	--	--	--	0.50439
	--	--	--	--	--	--	--	--	--	--	--	--	--	--	--	--	--	--	--	--	--	--	--	--	--	--	--	--	--	--	--	--	--	--	--	--	--	--	--	--	--	--	--	--	--	--	--	--	0.65162
	--	--	--	--	--	--	--	--	--	--	--	--	--	--	--	--	--	--	--	--	--	--	--	--	--	--	--	--	--	--	--	--	--	--	--	--	--	--	--	--	--	--	--	--	--	--	--	--	--
	--	--	--	--	--	--	--	--	--	--	--	--	--	--	--	--	--	--	--	--	--	--	--	--	--	--	--	--	--	--	--	--	--	--	--	--	--	--	--	--	--	--	--	--	--	--	--	--	--
	--	--	--	--	--	--	--	--	--	--	--	--	--	--	--	--	--	--	--	--	--	--	--	--	--	--	--	--	--	--	--	--	--	--	--	--	--	--	--	--	--	--	--	--	--	--	--	--	--
	--	--	--	--	--	--	--	--	--	--	--	--	--	--	--	--	--	--	--	--	--	--	--	--	--	--	--	--	--	--	--	--	--	--	--	--	--	--	--	--	--	--	--	--	--	--	--	--	--
	--	--	--	--	--	--	--	--	--	--	--	--	--	--	--	--	--	--	--	--	--	--	--	--	--	--	--	--	--	--	--	--	--	--	--	--	--	--	--	--	--	--	--	--	--	--	--	--	--
	--	--	--	--	--	--	--	--	--	--	--	--	--	--	--	--	--	--	--	--	--	--	--	--	--	--	--	--	--	--	--	--	--	--	--	--	--	--	--	--	--	--	--	--	--	--	--	--	--
	--	--	--	--	--	--	--	--	--	--	--	--	--	--	--	--	--	--	--	--	--	--	--	--	--	--	--	--	--	--	--	--	--	--	--	--	--	--	--	--	--	--	--	--	--	--	--	--	--
	--	--	--	--	--	--	--	--	--	--	--	--	--	--	--	--	--	--	--	--	--	--	--	--	--	--	--	--	--	--	--	--	--	--	--	--	--	--	--	--	--	--	--	--	--	--	--	--	--
	--	--	--	--	--	--	--	--	--	--	--	--	--	--	--	--	--	--	--	--	--	--	--	--	--	--	--	--	--	--	--	--	--	--	--	--	--	--	--	--	--	--	--	--	--	--	--	--	--
	--	--	--	--	--	--	--	--	--	--	--	--	--	--	--	--	--	--	--	--	--	--	--	--	--	--	--	--	--	--	--	--	--	--	--	--	--	--	--	--	--	--	--	--	--	--	--	--	--
	--	--	--	--	--	--	--	--	--	--	--	--	--	--	--	--	--	--	--	--	--	--	--	--	--	--	--	--	--	--	--	--	--	--	--	--	--	--	--	--	--	--	--	--	--	--	--	--	--
	--	--	--	--	--	--	--	--	--	--	--	--	--	--	--	--	--	--	--	--	--	--	--	--	--	--	--	--	--	--	--	--	--	--	--	--	--	--	--	--	--	--	--	--	--	--	--	--	--
	--	--	--	--	--	--	--	--	--	--	--	--	--	--	--	--	--	--	--	--	--	--	--	--	--	--	--	--	--	--	--	--	--	--	--	--	--	--	--	--	--	--	--	--	--	--	--	--	--
	--	--	--	--	--	--	--	--	--	--	--	--	--	--	--	--	--	--	--	--	--	--	--	--	--	--	--	--	--	--	--	--	--	--	--	--	--	--	--	--	--	--	--	--	--	--	--	--	--
	--	--	--	--	--	--	--	--	--	--	--	--	--	--	--	--	--	--	--	--	--	--	--	--	--	--	--	--	--	--	--	--	--	--	--	--	--	--	--	--	--	--	--	--	--	--	--	--	--
	--	--	--	--	--	--	--	--	--	--	--	--	--	--	--	--	--	--	--	--	--	--	--	--	--	--	--	--	--	--	--	--	--	--	--	--	--	--	--	--	--	--	--	--	--	--	--	--	--
	--	--	--	--	--	--	--	--	--	--	--	--	--	--	--	--	--	--	--	--	--	--	--	--	--	--	--	--	--	--	--	--	--	--	--	--	--	--	--	--	--	--	--	--	--	--	--	--	--
	--	--	--	--	--	--	--	--	--	--	--	--	--	--	--	--	--	--	--	--	--	--	--	--	--	--	--	--	--	--	--	--	--	--	--	--	--	--	--	--	--	--	--	--	--	--	--	--	--
	--	--	--	--	--	--	--	--	--	--	--	--	--	--	--	--	--	--	--	--	--	--	--	--	--	--	--	--	--	--	--	--	--	--	--	--	--	--	--	--	--	--	--	--	--	--	--	--	--
	--	--	--	--	--	--	--	--	--	--	--	--	--	--	--	--	--	--	--	--	--	--	--	--	--	--	--	--	--	--	--	--	--	--	--	--	--	--	--	--	--	--	--	--	--	--	--	--	--
	--	--	--	--	--	--	--	--	--	--	--	--	--	--	--	--	--	--	--	--	--	--	--	--	--	--	--	--	--	--	--	--	--	--	--	--	--	--	--	--	--	--	--	--	--	--	--	--	--
	--	--	--	--	--	--	--	--	--	--	--	--	--	--	--	--	--	--	--	--	--	--	--	--	--	--	--	--	--	--	--	--	--	--	--	--	--	--	--	--	--	--	--	--	--	--	--	--	--
	--	--	--	--	--	--	--	--	--	--	--	--	--	--	--	--	--	--	--	--	--	--	--	--	--	--	--	--	--	--	--	--	--	--	--	--	--	--	--	--	--	--	--	--	--	--	--	--	--
	--	--	--	--	--	--	--	--	--	--	--	--	--	--	--	--	--	--	--	--	--	--	--	--	--	--	--	--	--	--	--	--	--	--	--	--	--	--	--	--	--	--	--	--	--	--	--	--	--
	--	--	--	--	--	--	--	--	--	--	--	--	--	--	--	--	--	--	--	--	--	--	--	--	--	--	--	--	--	--	--	--	--	--	--	--	--	--	--	--	--	--	--	--	--	--	--	--	--
	--	--	--	--	--	--	--	--	--	--	--	--	--	--	--	--	--	--	--	--	--	--	--	--	--	--	--	--	--	--	--	--	--	--	--	--	--	--	--	--	--	--	--	--	--	--	--	--	--
	--	--	--	--	--	--	--	--	--	--	--	--	--	--	--	--	--	--	--	--	--	--	--	--	--	--	--	--	--	--	--	--	--	--	--	--	--	--	--	--	--	--	--	--	--	--	--	--	--
	--	--	--	--	--	--	--	--	--	--	--	--	--	--	--	--	--	--	--	--	--	--	--	--	--	--	--	--	--	--	--	--	--	--	--	--	--	--	--	--	--	--	--	--	--	--	--	--	--
	--	--	--	--	--	--	--	--	--	--	--	--	--	--	--	--	--	--	--	--	--	--	--	--	--	--	--	--	--	--	--	--	--	--	--	--	--	--	--	--	--	--	--	--	--	--	--	--	--
	--	--	--	--	--	--	--	--	--	--	--	--	--	--	--	--	--	--	--	--	--	--	--	--	--	--	--	--	--	--	--	--	--	--	--	--	--	--	--	--	--	--	--	--	--	--	--	--	--
	--	--	--	--	--	--	--	--	--	--	--	--	--	--	--	--	--	--	--	--	--	--	--	--	--	--	--	--	--	--	--	--	--	--	--	--	--	--	--	--	--	--	--	--	--	--	--	--	--
	--	--	--	--	--	--	--	--	--	--	--	--	--	--	--	--	--	--	--	--	--	--	--	--	--	--	--	--	--	--	--	--	--	--	--	--	--	--	--	--	--	--	--	--	--	--	--	--	--
	--	--	--	--	--	--	--	--	--	--	--	--	--	--	--	--	--	--	--	--	--	--	--	--	--	--	--	--	--	--	--	--	--	--	--	--	--	--	--	--	--	--	--	--	--	--	--	--	--
	--	--	--	--	--	--	--	--	--	--	--	--	--	--	--	--	--	--	--	--	--	--	--	--	--	--	--	--	--	--	--	--	--	--	--	--	--	--	--	--	--	--	--	--	--	--	--	--	--
	--	--	--	--	--	--	--	--	--	--	--	--	--	--	--	--	--	--	--	--	--	--	--	--	--	--	--	--	--	--	--	--	--	--	--	--	--	--	--	--	--	--	--	--	--	--	--	--	--
	--	--	--	--	--	--	--	--	--	--	--	--	--	--	--	--	--	--	--	--	--	--	--	--	--	--	--	--	--	--	--	--	--	--	--	--	--	--	--	--	--	--	--	--	--	--	--	--	--
	--	--	--	--	--	--	--	--	--	--	--	--	--	--	--	--	--	--	--	--	--	--	--	--	--	--	--	--	--	--	--	--	--	--	--	--	--	--	--	--	--	--	--	--	--	--	--	--	--
	--	--	--	--	--	--	--	--	--	--	--	--	--	--	--	--	--	--	--	--	--	--	--	--	--	--	--	--	--	--	--	--	--	--	--	--	--	--	--	--	--	--	--	--	--	--	--	--	--
	--	--	--	--	--	--	--	--	--	--	--	--	--	--	--	--	--	--	--	--	--	--	--	--	--	--	--	--	--	--	--	--	--	--	--	--	--	--	--	--	--	--	--	--	--	--	--	--	--
	--	--	--	--	--	--	--	--	--	--	--	--	--	--	--	--	--	--	--	--	--	--	--	--	--	--	--	--	--	--	--	--	--	--	--	--	--	--	--	--	--	--	--	--	--	--	--	--	--
	--	--	--	--	--	--	--	--	--	--	--	--	--	--	--	--	--	--	--	--	--	--	--	--	--	--	--	--	--	--	--	--	--	--	--	--	--	--	--	--	--	--	--	--	--	--	--	--	--
	--	--	--	--	--	--	--	--	--	--	--	--	--	--	--	--	--	--	--	--	--	--	--	--	--	--	--	--	--	--	--	--	--	--	--	--	--	--	--	--	--	--	--	--	--	--	--	--	--
	--	--	--	--	--	--	--	--	--	--	--	--	--	--	--	--	--	--	--	--	--	--	--	--	--	--	--	--	--	--	--	--	--	--	--	--	--	--	--	--	--	--	--	--	--	--	--	--	--
	--	--	--	--	--	--	--	--	--	--	--	--	--	--	--	--	--	--	--	--	--	--	--	--	--	--	--	--	--	--	--	--	--	--	--	--	--	--	--	--	--	--	--	--	--	--	--	--	--
	--	--	--	--	--	--	--	--	--	--	--	--	--	--	--	--	--	--	--	--	--	--	--	--	--	--	--	--	--	--	--	--	--	--	--	--	--	--	--	--	--	--	--	--	--	--	--	--	--
	--	--	--	--	--	--	--	--	--	--	--	--	--	--	--	--	--	--	--	--	--	--	--	--	--	--	--	--	--	--	--	--	--	--	--	--	--	--	--	--	--	--	--	--	--	--	--	--	--
	--	--	--	--	--	--	--	--	--	--	--	--	--	--	--	--	--	--	--	--	--	--	--	--	--	--	--	--	--	--	--	--	--	--	--	--	--	--	--	--	--	--	--	--	--	--	--	--	--
	--	--	--	--	--	--	--	--	--	--	--	--	--	--	--	--	--	--	--	--	--	--	--	--	--	--	--	--	--	--	--	--	--	--	--	--	--	--	--	--	--	--	--	--	--	--	--	--	--
	--	--	--	--	--	--	--	--	--	--	--	--	--	--	--	--	--	--	--	--	--	--	--	--	--	--	--	--	--	--	--	--	--	--	--	--	--	--	--	--	--	--	--	--	--	--	--	--	--
	--	--	--	--	--	--	--	--	--	--	--	--	--	--	--	--	--	--	--	--	--	--	--	--	--	--	--	--	--	--	--	--	--	--	--	--	--	--	--	--	--	--	--	--	--	--	--	--	--
	--	--	--	--	--	--	--	--	--	--	--	--	--	--	--	--	--	--	--	--	--	--	--	--	--	--	--	--	--	--	--	--	--	--	--	--	--	--	--	--	--	--	--	--	--	--	--	--	--
	--	--	--	--	--	--	--	--	--	--	--	--	--	--	--	--	--	--	--	--	--	--	--	--	--	--	--	--	--	--	--	--	--	--	--	--	--	--	--	--	--	--	--	--	--	--	--	--	--
	--	--	--	--	--	--	--	--	--	--	--	--	--	--	--	--	--	--	--	--	--	--	--	--	--	--	--	--	--	--	--	--	--	--	--	--	--	--	--	--	--	--	--	--	--	--	--	--	--
	--	--	--	--	--	--	--	--	--	--	--	--	--	--	--	--	--	--	--	--	--	--	--	--	--	--	--	--	--	--	--	--	--	--	--	--	--	--	--	--	--	--	--	--	--	--	--	--	--
	--	--	--	--	--	--	--	--	--	--	--	--	--	--	--	--	--	--	--	--	--	--	--	--	--	--	--	--	--	--	--	--	--	--	--	--	--	--	--	--	--	--	--	--	--	--	--	--	--
	--	--	--	--	--	--	--	--	--	--	--	--	--	--	--	--	--	--	--	--	--	--	--	--	--	--	--	--	--	--	--	--	--	--	--	--	--	--	--	--	--	--	--	--	--	--	--	--	--
	--	--	--	--	--	--	--	--	--	--	--	--	--	--	--	--	--	--	--	--	--	--	--	--	--	--	--	--	--	--	--	--	--	--	--	--	--	--	--	--	--	--	--	--	--	--	--	--	--
	--	--	--	--	--	--	--	--	--	--	--	--	--	--	--	--	--	--	--	--	--	--	--	--	--	--	--	--	--	--	--	--	--	--	--	--	--	--	--	--	--	--	--	--	--	--	--	--	--
	--	--	--	--	--	--	--	--	--	--	--	--	--	--	--	--	--	--	--	--	--	--	--	--	--	--	--	--	--	--	--	--	--	--	--	--	--	--	--	--	--	--	--	--	--	--	--	--	--
	--	--	--	--	--	--	--	--	--	--	--	--	--	--	--	--	--	--	--	--	--	--	--	--	--	--	--	--	--	--	--	--	--	--	--	--	--	--	--	--	--	--	--	--	--	--	--	--	--
	--	--	--	--	--	--	--	--	--	--	--	--	--	--	--	--	--	--	--	--	--	--	--	--	--	--	--	--	--	--	--	--	--	--	--	--	--	--	--	--	--	--	--	--	--	--	--	--	--
	--	--	--	--	--	--	--	--	--	--	--	--	--	--	--	--	--	--	--	--	--	--	--	--	--	--	--	--	--	--	--	--	--	--	--	--	--	--	--	--	--	--	--	--	--	--	--	--	--
	--	--	--	--	--	--	--	--	--	--	--	--	--	--	--	--	--	--	--	--	--	--	--	--	--	--	--	--	--	--	--	--	--	--	--	--	--	--	--	--	--	--	--	--	--	--	--	--	--
	--	--	--	--	--	--	--	--	--	--	--	--	--	--	--	--	--	--	--	--	--	--	--	--	--	--	--	--	--	--	--	--	--	--	--	--	--	--	--	--	--	--	--	--	--	--	--	--	--
	--	--	--	--	--	--	--	--	--	--	--	--	--	--	--	--	--	--	--	--	--	--	--	--	--	--	--	--	--	--	--	--	--	--	--	--	--	--	--	--	--	--	--	--	--	--	--	--	--
	--	--	--	--	--	--	--	--	--	--	--	--	--	--	--	--	--	--	--	--	--	--	--	--	--	--	--	--	--	--	--	--	--	--	--	--	--	--	--	--	--	--	--	--	--	--	--	--	--
	--	--	--	--	--	--	--	--	--	--	--	--	--	--	--	--	--	--	--	--	--	--	--	--	--	--	--	--	--	--	--	--	--	--	--	--	--	--	--	--	--	--	--	--	--	--	--	--	--
	--	--	--	--	--	--	--	--	--	--	--	--	--	--	--	--	--	--	--	--	--	--	--	--	--	--	--	--	--	--	--	--	--	--	--	--	--	--	--	--	--	--	--	--	--	--	--	--	--
	--	--	--	--	--	--	--	--	--	--	--	--	--	--	--	--	--	--	--	--	--	--	--	--	--	--	--	--	--	--	--	--	--	--	--	--	--	--	--	--	--	--	--	--	--	--	--	--	--
	--	--	--	--	--	--	--	--	--	--	--	--	--	--	--	--	--	--	--	--	--	--	--	--	--	--	--	--	--	--	--	--	--	--	--	--	--	--	--	--	--	--	--	--	--	--	--	--	--
	--	--	--	--	--	--	--	--	--	--	--	--	--	--	--	--	--	--	--	--	--	--	--	--	--	--	--	--	--	--	--	--	--	--	--	--	--	--	--	--	--	--	--	--	--	--	--	--	--
	--	--	--	--	--	--	--	--	--	--	--	--	--	--	--	--	--	--	--	--	--	--	--	--	--	--	--	--	--	--	--	--	--	--	--	--	--	--	--	--	--	--	--	--	--	--	--	--	--
	--	--	--	--	--	--	--	--	--	--	--	--	--	--	--	--	--	--	--	--	--	--	--	--	--	--	--	--	--	--	--	--	--	--	--	--	--	--	--	--	--	--	--	--	--	--	--	--	--
	--	--	--	--	--	--	--	--	--	--	--	--	--	--	--	--	--	--	--	--	--	--	--	--	--	--	--	--	--	--	--	--	--	--	--	--	--	--	--	--	--	--	--	--	--	--	--	--	--
	--	--	--	--	--	--	--	--	--	--	--	--	--	--	--	--	--	--	--	--	--	--	--	--	--	--	--	--	--	--	--	--	--	--	--	--	--	--	--	--	--	--	--	--	--	--	--	--	--
	--	--	--	--	--	--	--	--	--	--	--	--	--	--	--	--	--	--	--	--	--	--	--	--	--	--	--	--	--	--	--	--	--	--	--	--	--	--	--	--	--	--	--	--	--	--	--	--	--
	--	--	--	--	--	--	--	--	--	--	--	--	--	--	--	--	--	--	--	--	--	--	--	--	--	--	--	--	--	--	--	--	--	--	--	--	--	--	--	--	--	--	--	--	--	--	--	--	--
	--	--	--	--	--	--	--	--	--	--	--	--	--	--	--	--	--	--	--	--	--	--	--	--	--	--	--	--	--	--	--	--	--	--	--	--	--	--	--	--	--	--	--	--	--	--	--	--	--
	--	--	--	--	--	--	--	--	--	--	--	--	--	--	--	--	--	--	--	--	--	--	--	--	--	--	--	--	--	--	--	--	--	--	--	--	--	--	--	--	--	--	--	--	--	--	--	--	--
	--	--	--	--	--	--	--	--	--	--	--	--	--	--	--	--	--	--	--	--	--	--	--	--	--	--	--	--	--	--	--	--	--	--	--	--	--	--	--	--	--	--	--	--	--	--	--	--	--
	--	--	--	--	--	--	--	--	--	--	--	--	--	--	--	--	--	--	--	--	--	--	--	--	--	--	--	--	--	--	--	--	--	--	--	--	--	--	--	--	--	--	--	--	--	--	--	--	--
	--	--	--	--	--	--	--	--	--	--	--	--	--	--	--	--	--	--	--	--	--	--	--	--	--	--	--	--	--	--	--	--	--	--	--	--	--	--	--	--	--	--	--	--	--	--	--	--	--
	--	--	--	--	--	--	--	--	--	--	--	--	--	--	--	--	--	--	--	--	--	--	--	--	--	--	--	--	--	--	--	--	--	--	--	--	--	--	--	--	--	--	--	--	--	--	--	--	--
	--	--	--	--	--	--	--	--	--	--	--	--	--	--	--	--	--	--	--	--	--	--	--	--	--	--	--	--	--	--	--	--	--	--	--	--	--	--	--	--	--	--	--	--	--	--	--	--	--
	--	--	--	--	--	--	--	--	--	--	--	--	--	--	--	--	--	--	--	--	--	--	--	--	--	--	--	--	--	--	--	--	--	--	--	--	--	--	--	--	--	--	--	--	--	--	--	--	--
	--	--	--	--	--	--	--	--	--	--	--	--	--	--	--	--	--	--	--	--	--	--	--	--	--	--	--	--	--	--	--	--	--	--	--	--	--	--	--	--	--	--	--	--	--	--	--	--	--
	--	--	--	--	--	--	--	--	--	--	--	--	--	--	--	--	--	--	--	--	--	--	--	--	--	--	--	--	--	--	--	--	--	--	--	--	--	--	--	--	--	--	--	--	--	--	--	--	--
	--	--	--	--	--	--	--	--	--	--	--	--	--	--	--	--	--	--	--	--	--	--	--	--	--	--	--	--	--	--	--	--	--	--	--	--	--	--	--	--	--	--	--	--	--	--	--	--	--
	--	--	--	--	--	--	--	--	--	--	--	--	--	--	--	--	--	--	--	--	--	--	--	--	--	--	--	--	--	--	--	--	--	--	--	--	--	--	--	--	--	--	--	--	--	--	--	--	--
	--	--	--	--	--	--	--	--	--	--	--	--	--	--	--	--	--	--	--	--	--	--	--	--	--	--	--	--	--	--	--	--	--	--	--	--	--	--	--	--	--	--	--	--	--	--	--	--	--
	--	--	--	--	--	--	--	--	--	--	--	--	--	--	--	--	--	--	--	--	--	--	--	--	--	--	--	--	--	--	--	--	--	--	--	--	--	--	--	--	--	--	--	--	--	--	--	--	--
	--	--	--	--	--	--	--	--	--	--	--	--	--	--	--	--	--	--	--	--	--	--	--	--	--	--	--	--	--	--	--	--	--	--	--	--	--	--	--	--	--	--	--	--	--	--	--	--	--
	--	--	--	--	--	--	--	--	--	--	--	--	--	--	--	--	--	--	--	--	--	--	--	--	--	--	--	--	--	--	--	--	--	--	--	--	--	--	--	--	--	--	--	--	--	--	--	--	--
	--	--	--	--	--	--	--	--	--	--	--	--	--	--	--	--	--	--	--	--	--	--	--	--	--	--	--	--	--	--	--	--	--	--	--	--	--	--	--	--	--	--	--	--	--	--	--	--	--
	--	--	--	--	--	--	--	--	--	--	--	--	--	--	--	--	--	--	--	--	--	--	--	--	--	--	--	--	--	--	--	--	--	--	--	--	--	--	--	--	--	--	--	--	--	--	--	--	--
	--	--	--	--	--	--	--	--	--	--	--	--	--	--	--	--	--	--	--	--	--	--	--	--	--	--	--	--	--	--	--	--	--	--	--	--	--	--	--	--	--	--	--	--	--	--	--	--	--
	--	--	--	--	--	--	--	--	--	--	--	--	--	--	--	--	--	--	--	--	--	--	--	--	--	--	--	--	--	--	--	--	--	--	--	--	--	--	--	--	--	--	--	--	--	--	--	--	--
	--	--	--	--	--	--	--	--	--	--	--	--	--	--	--	--	--	--	--	--	--	--	--	--	--	--	--	--	--	--	--	--	--	--	--	--	--	--	--	--	--	--	--	--	--	--	--	--	--
	--	--	--	--	--	--	--	--	--	--	--	--	--	--	--	--	--	--	--	--	--	--	--	--	--	--	--	--	--	--	--	--	--	--	--	--	--	--	--	--	--	--	--	--	--	--	--	--	--
	--	--	--	--	--	--	--	--	--	--	--	--	--	--	--	--	--	--	--	--	--	--	--	--	--	--	--	--	--	--	--	--	--	--	--	--	--	--	--	--	--	--	--	--	--	--	--	--	--
	--	--	--	--	--	--	--	--	--	--	--	--	--	--	--	--	--	--	--	--	--	--	--	--	--	--	--	--	--	--	--	--	--	--	--	--	--	--	--	--	--	--	--	--	--	--	--	--	--
	--	--	--	--	--	--	--	--	--	--	--	--	--	--	--	--	--	--	--	--	--	--	--	--	--	--	--	--	--	--	--	--	--	--	--	--	--	--	--	--	--	--	--	--	--	--	--	--	--
	--	--	--	--	--	--	--	--	--	--	--	--	--	--	--	--	--	--	--	--	--	--	--	--	--	--	--	--	--	--	--	--	--	--	--	--	--	--	--	--	--	--	--	--	--	--	--	--	--
	--	--	--	--	--	--	--	--	--	--	--	--	--	--	--	--	--	--	--	--	--	--	--	--	--	--	--	--	--	--	--	--	--	--	--	--	--	--	--	--	--	--	--	--	--	--	--	--	--
	--	--	--	--	--	--	--	--	--	--	--	--	--	--	--	--	--	--	--	--	--	--	--	--	--	--	--	--	--	--	--	--	--	--	--	--	--	--	--	--	--	--	--	--	--	--	--	--	--
	--	--	--	--	--	--	--	--	--	--	--	--	--	--	--	--	--	--	--	--	--	--	--	--	--	--	--	--	--	--	--	--	--	--	--	--	--	--	--	--	--	--	--	--	--	--	--	--	--
	--	--	--	--	--	--	--	--	--	--	--	--	--	--	--	--	--	--	--	--	--	--	--	--	--	--	--	--	--	--	--	--	--	--	--	--	--	--	--	--	--	--	--	--	--	--	--	--	--
	--	--	--	--	--	--	--	--	--	--	--	--	--	--	--	--	--	--	--	--	--	--	--	--	--	--	--	--	--	--	--	--	--	--	--	--	--	--	--	--	--	--	--	--	--	--	--	--	--
	--	--	--	--	--	--	--	--	--	--	--	--	--	--	--	--	--	--	--	--	--	--	--	--	--	--	--	--	--	--	--	--	--	--	--	--	--	--	--	--	--	--	--	--	--	--	--	--	--
	--	--	--	--	--	--	--	--	--	--	--	--	--	--	--	--	--	--	--	--	--	--	--	--	--	--	--	--	--	--	--	--	--	--	--	--	--	--	--	--	--	--	--	--	--	--	--	--	--
	--	--	--	--	--	--	--	--	--	--	--	--	--	--	--	--	--	--	--	--	--	--	--	--	--	--	--	--	--	--	--	--	--	--	--	--	--	--	--	--	--	--	--	--	--	--	--	--	--
	--	--	--	--	--	--	--	--	--	--	--	--	--	--	--	--	--	--	--	--	--	--	--	--	--	--	--	--	--	--	--	--	--	--	--	--	--	--	--	--	--	--	--	--	--	--	--	--	--
	--	--	--	--	--	--	--	--	--	--	--	--	--	--	--	--	--	--	--	--	--	--	--	--	--	--	--	--	--	--	--	--	--	--	--	--	--	--	--	--	--	--	--	--	--	--	--	--	--
	--	--	--	--	--	--	--	--	--	--	--	--	--	--	--	--	--	--	--	--	--	--	--	--	--	--	--	--	--	--	--	--	--	--	--	--	--	--	--	--	--	--	--	--	--	--	--	--	--
	--	--	--	--	--	--	--	--	--	--	--	--	--	--	--	--	--	--	--	--	--	--	--	--	--	--	--	--	--	--	--	--	--	--	--	--	--	--	--	--	--	--	--	--	--	--	--	--	--
	--	--	--	--	--	--	--	--	--	--	--	--	--	--	--	--	--	--	--	--	--	--	--	--	--	--	--	--	--	--	--	--	--	--	--	--	--	--	--	--	--	--	--	--	--	--	--	--	--
	--	--	--	--	--	--	--	--	--	--	--	--	--	--	--	--	--	--	--	--	--	--	--	--	--	--	--	--	--	--	--	--	--	--	--	--	--	--	--	--	--	--	--	--	--	--	--	--	--
	--	--	--	--	--	--	--	--	--	--	--	--	--	--	--	--	--	--	--	--	--	--	--	--	--	--	--	--	--	--	--	--	--	--	--	--	--	--	--	--	--	--	--	--	--	--	--	--	--
	--	--	--	--	--	--	--	--	--	--	--	--	--	--	--	--	--	--	--	--	--	--	--	--	--	--	--	--	--	--	--	--	--	--	--	--	--	--	--	--	--	--	--	--	--	--	--	--	--
	--	--	--	--	--	--	--	--	--	--	--	--	--	--	--	--	--	--	--	--	--	--	--	--	--	--	--	--	--	--	--	--	--	--	--	--	--	--	--	--	--	--	--	--	--	--	--	--	--
	--	--	--	--	--	--	--	--	--	--	--	--	--	--	--	--	--	--	--	--	--	--	--	--	--	--	--	--	--	--	--	--	--	--	--	--	--	--	--	--	--	--	--	--	--	--	--	--	--
	--	--	--	--	--	--	--	--	--	--	--	--	--	--	--	--	--	--	--	--	--	--	--	--	--	--	--	--	--	--	--	--	--	--	--	--	--	--	--	--	--	--	--	--	--	--	--	--	--
	--	--	--	--	--	--	--	--	--	--	--	--	--	--	--	--	--	--	--	--	--	--	--	--	--	--	--	--	--	--	--	--	--	--	--	--	--	--	--	--	--	--	--	--	--	--	--	--	--
	--	--	--	--	--	--	--	--	--	--	--	--	--	--	--	--	--	--	--	--	--	--	--	--	--	--	--	--	--	--	--	--	--	--	--	--	--	--	--	--	--	--	--	--	--	--	--	--	--
	--	--	--	--	--	--	--	--	--	--	--	--	--	--	--	--	--	--	--	--	--	--	--	--	--	--	--	--	--	--	--	--	--	--	--	--	--	--	--	--	--	--	--	--	--	--	--	--	--
	--	--	--	--	--	--	--	--	--	--	--	--	--	--	--	--	--	--	--	--	--	--	--	--	--	--	--	--	--	--	--	--	--	--	--	--	--	--	--	--	--	--	--	--	--	--	--	--	--
	--	--	--	--	--	--	--	--	--	--	--	--	--	--	--	--	--	--	--	--	--	--	--	--	--	--	--	--	--	--	--	--	--	--	--	--	--	--	--	--	--	--	--	--	--	--	--	--	--
	--	--	--	--	--	--	--	--	--	--	--	--	--	--	--	--	--	--	--	--	--	--	--	--	--	--	--	--	--	--	--	--	--	--	--	--	--	--	--	--	--	--	--	--	--	--	--	--	--
	--	--	--	--	--	--	--	--	--	--	--	--	--	--	--	--	--	--	--	--	--	--	--	--	--	--	--	--	--	--	--	--	--	--	--	--	--	--	--	--	--	--	--	--	--	--	--	--	--
	--	--	--	--	--	--	--	--	--	--	--	--	--	--	--	--	--	--	--	--	--	--	--	--	--	--	--	--	--	--	--	--	--	--	--	--	--	--	--	--	--	--	--	--	--	--	--	--	--
	--	--	--	--	--	--	--	--	--	--	--	--	--	--	--	--	--	--	--	--	--	--	--	--	--	--	--	--	--	--	--	--	--	--	--	--	--	--	--	--	--	--	--	--	--	--	--	--	--
	--	--	--	--	--	--	--	--	--	--	--	--	--	--	--	--	--	--	--	--	--	--	--	--	--	--	--	--	--	--	--	--	--	--	--	--	--	--	--	--	--	--	--	--	--	--	--	--	--
	--	--	--	--	--	--	--	--	--	--	--	--	--	--	--	--	--	--	--	--	--	--	--	--	--	--	--	--	--	--	--	--	--	--	--	--	--	--	--	--	--	--	--	--	--	--	--	--	--
	--	--	--	--	--	--	--	--	--	--	--	--	--	--	--	--	--	--	--	--	--	--	--	--	--	--	--	--	--	--	--	--	--	--	--	--	--	--	--	--	--	--	--	--	--	--	--	--	--
	--	--	--	--	--	--	--	--	--	--	--	--	--	--	--	--	--	--	--	--	--	--	--	--	--	--	--	--	--	--	--	--	--	--	--	--	--	--	--	--	--	--	--	--	--	--	--	--	--
	--	--	--	--	--	--	--	--	--	--	--	--	--	--	--	--	--	--	--	--	--	--	--	--	--	--	--	--	--	--	--	--	--	--	--	--	--	--	--	--	--	--	--	--	--	--	--	--	--
	--	--	--	--	--	--	--	--	--	--	--	--	--	--	--	--	--	--	--	--	--	--	--	--	--	--	--	--	--	--	--	--	--	--	--	--	--	--	--	--	--	--	--	--	--	--	--	--	--
	--	--	--	--	--	--	--	--	--	--	--	--	--	--	--	--	--	--	--	--	--	--	--	--	--	--	--	--	--	--	--	--	--	--	--	--	--	--	--	--	--	--	--	--	--	--	--	--	--
	--	--	--	--	--	--	--	--	--	--	--	--	--	--	--	--	--	--	--	--	--	--	--	--	--	--	--	--	--	--	--	--	--	--	--	--	--	--	--	--	--	--	--	--	--	--	--	--	--
	--	--	--	--	--	--	--	--	--	--	--	--	--	--	--	--	--	--	--	--	--	--	--	--	--	--	--	--	--	--	--	--	--	--	--	--	--	--	--	--	--	--	--	--	--	--	--	--	--
	--	--	--	--	--	--	--	--	--	--	--	--	--	--	--	--	--	--	--	--	--	--	--	--	--	--	--	--	--	--	--	--	--	--	--	--	--	--	--	--	--	--	--	--	--	--	--	--	--
	--	--	--	--	--	--	--	--	--	--	--	--	--	--	--	--	--	--	--	--	--	--	--	--	--	--	--	--	--	--	--	--	--	--	--	--	--	--	--	--	--	--	--	--	--	--	--	--	--
	--	--	--	--	--	--	--	--	--	--	--	--	--	--	--	--	--	--	--	--	--	--	--	--	--	--	--	--	--	--	--	--	--	--	--	--	--	--	--	--	--	--	--	--	--	--	--	--	--
	--	--	--	--	--	--	--	--	--	--	--	--	--	--	--	--	--	--	--	--	--	--	--	--	--	--	--	--	--	--	--	--	--	--	--	--	--	--	--	--	--	--	--	--	--	--	--	--	--
	--	--	--	--	--	--	--	--	--	--	--	--	--	--	--	--	--	--	--	--	--	--	--	--	--	--	--	--	--	--	--	--	--	--	--	--	--	--	--	--	--	--	--	--	--	--	--	--	--
	--	--	--	--	--	--	--	--	--	--	--	--	--	--	--	--	--	--	--	--	--	--	--	--	--	--	--	--	--	--	--	--	--	--	--	--	--	--	--	--	--	--	--	--	--	--	--	--	--
	--	--	--	--	--	--	--	--	--	--	--	--	--	--	--	--	--	--	--	--	--	--	--	--	--	--	--	--	--	--	--	--	--	--	--	--	--	--	--	--	--	--	--	--	--	--	--	--	--
	--	--	--	--	--	--	--	--	--	--	--	--	--	--	--	--	--	--	--	--	--	--	--	--	--	--	--	--	--	--	--	--	--	--	--	--	--	--	--	--	--	--	--	--	--	--	--	--	--
	--	--	--	--	--	--	--	--	--	--	--	--	--	--	--	--	--	--	--	--	--	--	--	--	--	--	--	--	--	--	--	--	--	--	--	--	--	--	--	--	--	--	--	--	--	--	--	--	--
	--	--	--	--	--	--	--	--	--	--	--	--	--	--	--	--	--	--	--	--	--	--	--	--	--	--	--	--	--	--	--	--	--	--	--	--	--	--	--	--	--	--	--	--	--	--	--	--	--
	--	--	--	--	--	--	--	--	--	--	--	--	--	--	--	--	--	--	--	--	--	--	--	--	--	--	--	--	--	--	--	--	--	--	--	--	--	--	--	--	--	--	--	--	--	--	--	--	--
	--	--	--	--	--	--	--	--	--	--	--	--	--	--	--	--	--	--	--	--	--	--	--	--	--	--	--	--	--	--	--	--	--	--	--	--	--	--	--	--	--	--	--	--	--	--	--	--	--
	--	--	--	--	--	--	--	--	--	--	--	--	--	--	--	--	--	--	--	--	--	--	--	--	--	--	--	--	--	--	--	--	--	--	--	--	--	--	--	--	--	--	--	--	--	--	--	--	--
	--	--	--	--	--	--	--	--	--	--	--	--	--	--	--	--	--	--	--	--	--	--	--	--	--	--	--	--	--	--	--	--	--	--	--	--	--	--	--	--	--	--	--	--	--	--	--	--	--
	--	--	--	--	--	--	--	--	--	--	--	--	--	--	--	--	--	--	--	--	--	--	--	--	--	--	--	--	--	--	--	--	--	--	--	--	--	--	--	--	--	--	--	--	--	--	--	--	--
	--	--	--	--	--	--	--	--	--	--	--	--	--	--	--	--	--	--	--	--	--	--	--	--	--	--	--	--	--	--	--	--	--	--	--	--	--	--	--	--	--	--	--	--	--	--	--	--	--
	--	--	--	--	--	--	--	--	--	--	--	--	--	--	--	--	--	--	--	--	--	--	--	--	--	--	--	--	--	--	--	--	--	--	--	--	--	--	--	--	--	--	--	--	--	--	--	--	--
	--	--	--	--	--	--	--	--	--	--	--	--	--	--	--	--	--	--	--	--	--	--	--	--	--	--	--	--	--	--	--	--	--	--	--	--	--	--	--	--	--	--	--	--	--	--	--	--	--
	--	--	--	--	--	--	--	--	--	--	--	--	--	--	--	--	--	--	--	--	--	--	--	--	--	--	--	--	--	--	--	--	--	--	--	--	--	--	--	--	--	--	--	--	--	--	--	--	--
	--	--	--	--	--	--	--	--	--	--	--	--	--	--	--	--	--	--	--	--	--	--	--	--	--	--	--	--	--	--	--	--	--	--	--	--	--	--	--	--	--	--	--	--	--	--	--	--	--
	--	--	--	--	--	--	--	--	--	--	--	--	--	--	--	--	--	--	--	--	--	--	--	--	--	--	--	--	--	--	--	--	--	--	--	--	--	--	--	--	--	--	--	--	--	--	--	--	--
	--	--	--	--	--	--	--	--	--	--	--	--	--	--	--	--	--	--	--	--	--	--	--	--	--	--	--	--	--	--	--	--	--	--	--	--	--	--	--	--	--	--	--	--	--	--	--	--	--
	--	--	--	--	--	--	--	--	--	--	--	--	--	--	--	--	--	--	--	--	--	--	--	--	--	--	--	--	--	--	--	--	--	--	--	--	--	--	--	--	--	--	--	--	--	--	--	--	--
	--	--	--	--	--	--	--	--	--	--	--	--	--	--	--	--	--	--	--	--	--	--	--	--	--	--	--	--	--	--	--	--	--	--	--	--	--	--	--	--	--	--	--	--	--	--	--	--	--
	--	--	--	--	--	--	--	--	--	--	--	--	--	--	--	--	--	--	--	--	--	--	--	--	--	--	--	--	--	--	--	--	--	--	--	--	--	--	--	--	--	--	--	--	--	--	--	--	--
	--	--	--	--	--	--	--	--	--	--	--	--	--	--	--	--	--	--	--	--	--	--	--	--	--	--	--	--	--	--	--	--	--	--	--	--	--	--	--	--	--	--	--	--	--	--	--	--	--
	--	--	--	--	--	--	--	--	--	--	--	--	--	--	--	--	--	--	--	--	--	--	--	--	--	--	--	--	--	--	--	--	--	--	--	--	--	--	--	--	--	--	--	--	--	--	--	--	--
	--	--	--	--	--	--	--	--	--	--	--	--	--	--	--	--	--	--	--	--	--	--	--	--	--	--	--	--	--	--	--	--	--	--	--	--	--	--	--	--	--	--	--	--	--	--	--	--	--
	--	--	--	--	--	--	--	--	--	--	--	--	--	--	--	--	--	--	--	--	--	--	--	--	--	--	--	--	--	--	--	--	--	--	--	--	--	--	--	--	--	--	--	--	--	--	--	--	--
	--	--	--	--	--	--	--	--	--	--	--	--	--	--	--	--	--	--	--	--	--	--	--	--	--	--	--	--	--	--	--	--	--	--	--	--	--	--	--	--	--	--	--	--	--	--	--	--	--
	--	--	--	--	--	--	--	--	--	--	--	--	--	--	--	--	--	--	--	--	--	--	--	--	--	--	--	--	--	--	--	--	--	--	--	--	--	--	--	--	--	--	--	--	--	--	--	--	--
	--	--	--	--	--	--	--	--	--	--	--	--	--	--	--	--	--	--	--	--	--	--	--	--	--	--	--	--	--	--	--	--	--	--	--	--	--	--	--	--	--	--	--	--	--	--	--	--	--
	--	--	--	--	--	--	--	--	--	--	--	--	--	--	--	--	--	--	--	--	--	--	--	--	--	--	--	--	--	--	--	--	--	--	--	--	--	--	--	--	--	--	--	--	--	--	--	--	--
	--	--	--	--	--	--	--	--	--	--	--	--	--	--	--	--	--	--	--	--	--	--	--	--	--	--	--	--	--	--	--	--	--	--	--	--	--	--	--	--	--	--	--	--	--	--	--	--	--
	--	--	--	--	--	--	--	--	--	--	--	--	--	--	--	--	--	--	--	--	--	--	--	--	--	--	--	--	--	--	--	--	--	--	--	--	--	--	--	--	--	--	--	--	--	--	--	--	--
	--	--	--	--	--	--	--	--	--	--	--	--	--	--	--	--	--	--	--	--	--	--	--	--	--	--	--	--	--	--	--	--	--	--	--	--	--	--	--	--	--	--	--	--	--	--	--	--	--
	--	--	--	--	--	--	--	--	--	--	--	--	--	--	--	--	--	--	--	--	--	--	--	--	--	--	--	--	--	--	--	--	--	--	--	--	--	--	--	--	--	--	--	--	--	--	--	--	--
	--	--	--	--	--	--	--	--	--	--	--	--	--	--	--	--	--	--	--	--	--	--	--	--	--	--	--	--	--	--	--	--	--	--	--	--	--	--	--	--	--	--	--	--	--	--	--	--	--
	--	--	--	--	--	--	--	--	--	--	--	--	--	--	--	--	--	--	--	--	--	--	--	--	--	--	--	--	--	--	--	--	--	--	--	--	--	--	--	--	--	--	--	--	--	--	--	--	--
	--	--	--	--	--	--	--	--	--	--	--	--	--	--	--	--	--	--	--	--	--	--	--	--	--	--	--	--	--	--	--	--	--	--	--	--	--	--	--	--	--	--	--	--	--	--	--	--	--
	--	--	--	--	--	--	--	--	--	--	--	--	--	--	--	--	--	--	--	--	--	--	--	--	--	--	--	--	--	--	--	--	--	--	--	--	--	--	--	--	--	--	--	--	--	--	--	--	--
	--	--	--	--	--	--	--	--	--	--	--	--	--	--	--	--	--	--	--	--	--	--	--	--	--	--	--	--	--	--	--	--	--	--	--	--	--	--	--	--	--	--	--	--	--	--	--	--	--
	--	--	--	--	--	--	--	--	--	--	--	--	--	--	--	--	--	--	--	--	--	--	--	--	--	--	--	--	--	--	--	--	--	--	--	--	--	--	--	--	--	--	--	--	--	--	--	--	--
	--	--	--	--	--	--	--	--	--	--	--	--	--	--	--	--	--	--	--	--	--	--	--	--	--	--	--	--	--	--	--	--	--	--	--	--	--	--	--	--	--	--	--	--	--	--	--	--	--
	--	--	--	--	--	--	--	--	--	--	--	--	--	--	--	--	--	--	--	--	--	--	--	--	--	--	--	--	--	--	--	--	--	--	--	--	--	--	--	--	--	--	--	--	--	--	--	--	--
	--	--	--	--	--	--	--	--	--	--	--	--	--	--	--	--	--	--	--	--	--	--	--	--	--	--	--	--	--	--	--	--	--	--	--	--	--	--	--	--	--	--	--	--	--	--	--	--	--
	--	--	--	--	--	--	--	--	--	--	--	--	--	--	--	--	--	--	--	--	--	--	--	--	--	--	--	--	--	--	--	--	--	--	--	--	--	--	--	--	--	--	--	--	--	--	--	--	--
	--	--	--	--	--	--	--	--	--	--	--	--	--	--	--	--	--	--	--	--	--	--	--	--	--	--	--	--	--	--	--	--	--	--	--	--	--	--	--	--	--	--	--	--	--	--	--	--	--
	--	--	--	--	--	--	--	--	--	--	--	--	--	--	--	--	--	--	--	--	--	--	--	--	--	--	--	--	--	--	--	--	--	--	--	--	--	--	--	--	--	--	--	--	--	--	--	--	--
	--	--	--	--	--	--	--	--	--	--	--	--	--	--	--	--	--	--	--	--	--	--	--	--	--	--	--	--	--	--	--	--	--	--	--	--	--	--	--	--	--	--	--	--	--	--	--	--	--
	--	--	--	--	--	--	--	--	--	--	--	--	--	--	--	--	--	--	--	--	--	--	--	--	--	--	--	--	--	--	--	--	--	--	--	--	--	--	--	--	--	--	--	--	--	--	--	--	--
	--	--	--	--	--	--	--	--	--	--	--	--	--	--	--	--	--	--	--	--	--	--	--	--	--	--	--	--	--	--	--	--	--	--	--	--	--	--	--	--	--	--	--	--	--	--	--	--	--
	--	--	--	--	--	--	--	--	--	--	--	--	--	--	--	--	--	--	--	--	--	--	--	--	--	--	--	--	--	--	--	--	--	--	--	--	--	--	--	--	--	--	--	--	--	--	--	--	--
	--	--	--	--	--	--	--	--	--	--	--	--	--	--	--	--	--	--	--	--	--	--	--	--	--	--	--	--	--	--	--	--	--	--	--	--	--	--	--	--	--	--	--	--	--	--	--	--	--
	--	--	--	--	--	--	--	--	--	--	--	--	--	--	--	--	--	--	--	--	--	--	--	--	--	--	--	--	--	--	--	--	--	--	--	--	--	--	--	--	--	--	--	--	--	--	--	--	--
	--	--	--	--	--	--	--	--	--	--	--	--	--	--	--	--	--	--	--	--	--	--	--	--	--	--	--	--	--	--	--	--	--	--	--	--	--	--	--	--	--	--	--	--	--	--	--	--	--
	--	--	--	--	--	--	--	--	--	--	--	--	--	--	--	--	--	--	--	--	--	--	--	--	--	--	--	--	--	--	--	--	--	--	--	--	--	--	--	--	--	--	--	--	--	--	--	--	--
	--	--	--	--	--	--	--	--	--	--	--	--	--	--	--	--	--	--	--	--	--	--	--	--	--	--	--	--	--	--	--	--	--	--	--	--	--	--	--	--	--	--	--	--	--	--	--	--	--
	--	--	--	--	--	--	--	--	--	--	--	--	--	--	--	--	--	--	--	--	--	--	--	--	--	--	--	--	--	--	--	--	--	--	--	--	--	--	--	--	--	--	--	--	--	--	--	--	--
	--	--	--	--	--	--	--	--	--	--	--	--	--	--	--	--	--	--	--	--	--	--	--	--	--	--	--	--	--	--	--	--	--	--	--	--	--	--	--	--	--	--	--	--	--	--	--	--	--
	--	--	--	--	--	--	--	--	--	--	--	--	--	--	--	--	--	--	--	--	--	--	--	--	--	--	--	--	--	--	--	--	--	--	--	--	--	--	--	--	--	--	--	--	--	--	--	--	--
	--	--	--	--	--	--	--	--	--	--	--	--	--	--	--	--	--	--	--	--	--	--	--	--	--	--	--	--	--	--	--	--	--	--	--	--	--	--	--	--	--	--	--	--	--	--	--	--	--
	--	--	--	--	--	--	--	--	--	--	--	--	--	--	--	--	--	--	--	--	--	--	--	--	--	--	--	--	--	--	--	--	--	--	--	--	--	--	--	--	--	--	--	--	--	--	--	--	--
	--	--	--	--	--	--	--	--	--	--	--	--	--	--	--	--	--	--	--	--	--	--	--	--	--	--	--	--	--	--	--	--	--	--	--	--	--	--	--	--	--	--	--	--	--	--	--	--	--
	--	--	--	--	--	--	--	--	--	--	--	--	--	--	--	--	--	--	--	--	--	--	--	--	--	--	--	--	--	--	--	--	--	--	--	--	--	--	--	--	--	--	--	--	--	--	--	--	--
	--	--	--	--	--	--	--	--	--	--	--	--	--	--	--	--	--	--	--	--	--	--	--	--	--	--	--	--	--	--	--	--	--	--	--	--	--	--	--	--	--	--	--	--	--	--	--	--	--
	--	--	--	--	--	--	--	--	--	--	--	--	--	--	--	--	--	--	--	--	--	--	--	--	--	--	--	--	--	--	--	--	--	--	--	--	--	--	--	--	--	--	--	--	--	--	--	--	--
	--	--	--	--	--	--	--	--	--	--	--	--	--	--	--	--	--	--	--	--	--	--	--	--	--	--	--	--	--	--	--	--	--	--	--	--	--	--	--	--	--	--	--	--	--	--	--	--	--
	--	--	--	--	--	--	--	--	--	--	--	--	--	--	--	--	--	--	--	--	--	--	--	--	--	--	--	--	--	--	--	--	--	--	--	--	--	--	--	--	--	--	--	--	--	--	--	--	--
	--	--	--	--	--	--	--	--	--	--	--	--	--	--	--	--	--	--	--	--	--	--	--	--	--	--	--	--	--	--	--	--	--	--	--	--	--	--	--	--	--	--	--	--	--	--	--	--	--
	--	--	--	--	--	--	--	--	--	--	--	--	--	--	--	--	--	--	--	--	--	--	--	--	--	--	--	--	--	--	--	--	--	--	--	--	--	--	--	--	--	--	--	--	--	--	--	--	--
	--	--	--	--	--	--	--	--	--	--	--	--	--	--	--	--	--	--	--	--	--	--	--	--	--	--	--	--	--	--	--	--	--	--	--	--	--	--	--	--	--	--	--	--	--	--	--	--	--
	--	--	--	--	--	--	--	--	--	--	--	--	--	--	--	--	--	--	--	--	--	--	--	--	--	--	--	--	--	--	--	--	--	--	--	--	--	--	--	--	--	--	--	--	--	--	--	--	--
	--	--	--	--	--	--	--	--	--	--	--	--	--	--	--	--	--	--	--	--	--	--	--	--	--	--	--	--	--	--	--	--	--	--	--	--	--	--	--	--	--	--	--	--	--	--	--	--	--
	--	--	--	--	--	--	--	--	--	--	--	--	--	--	--	--	--	--	--	--	--	--	--	--	--	--	--	--	--	--	--	--	--	--	--	--	--	--	--	--	--	--	--	--	--	--	--	--	--
	--	--	--	--	--	--	--	--	--	--	--	--	--	--	--	--	--	--	--	--	--	--	--	--	--	--	--	--	--	--	--	--	--	--	--	--	--	--	--	--	--	--	--	--	--	--	--	--	--
	--	--	--	--	--	--	--	--	--	--	--	--	--	--	--	--	--	--	--	--	--	--	--	--	--	--	--	--	--	--	--	--	--	--	--	--	--	--	--	--	--	--	--	--	--	--	--	--	--
	--	--	--	--	--	--	--	--	--	--	--	--	--	--	--	--	--	--	--	--	--	--	--	--	--	--	--	--	--	--	--	--	--	--	--	--	--	--	--	--	--	--	--	--	--	--	--	--	--
	--	--	--	--	--	--	--	--	--	--	--	--	--	--	--	--	--	--	--	--	--	--	--	--	--	--	--	--	--	--	--	--	--	--	--	--	--	--	--	--	--	--	--	--	--	--	--	--	--
	--	--	--	--	--	--	--	--	--	--	--	--	--	--	--	--	--	--	--	--	--	--	--	--	--	--	--	--	--	--	--	--	--	--	--	--	--	--	--	--	--	--	--	--	--	--	--	--	--
	--	--	--	--	--	--	--	--	--	--	--	--	--	--	--	--	--	--	--	--	--	--	--	--	--	--	--	--	--	--	--	--	--	--	--	--	--	--	--	--	--	--	--	--	--	--	--	--	--
	--	--	--	--	--	--	--	--	--	--	--	--	--	--	--	--	--	--	--	--	--	--	--	--	--	--	--	--	--	--	--	--	--	--	--	--	--	--	--	--	--	--	--	--	--	--	--	--	--
	--	--	--	--	--	--	--	--	--	--	--	--	--	--	--	--	--	--	--	--	--	--	--	--	--	--	--	--	--	--	--	--	--	--	--	--	--	--	--	--	--	--	--	--	--	--	--	--	--
	--	--	--	--	--	--	--	--	--	--	--	--	--	--	--	--	--	--	--	--	--	--	--	--	--	--	--	--	--	--	--	--	--	--	--	--	--	--	--	--	--	--	--	--	--	--	--	--	--
	--	--	--	--	--	--	--	--	--	--	--	--	--	--	--	--	--	--	--	--	--	--	--	--	--	--	--	--	--	--	--	--	--	--	--	--	--	--	--	--	--	--	--	--	--	--	--	--	--
	--	--	--	--	--	--	--	--	--	--	--	--	--	--	--	--	--	--	--	--	--	--	--	--	--	--	--	--	--	--	--	--	--	--	--	--	--	--	--	--	--	--	--	--	--	--	--	--	--
	--	--	--	--	--	--	--	--	--	--	--	--	--	--	--	--	--	--	--	--	--	--	--	--	--	--	--	--	--	--	--	--	--	--	--	--	--	--	--	--	--	--	--	--	--	--	--	--	--
	--	--	--	--	--	--	--	--	--	--	--	--	--	--	--	--	--	--	--	--	--	--	--	--	--	--	--	--	--	--	--	--	--	--	--	--	--	--	--	--	--	--	--	--	--	--	--	--	--
	--	--	--	--	--	--	--	--	--	--	--	--	--	--	--	--	--	--	--	--	--	--	--	--	--	--	--	--	--	--	--	--	--	--	--	--	--	--	--	--	--	--	--	--	--	--	--	--	--
	--	--	--	--	--	--	--	--	--	--	--	--	--	--	--	--	--	--	--	--	--	--	--	--	--	--	--	--	--	--	--	--	--	--	--	--	--	--	--	--	--	--	--	--	--	--	--	--	--
	--	--	--	--	--	--	--	--	--	--	--	--	--	--	--	--	--	--	--	--	--	--	--	--	--	--	--	--	--	--	--	--	--	--	--	--	--	--	--	--	--	--	--	--	--	--	--	--	--
	--	--	--	--	--	--	--	--	--	--	--	--	--	--	--	--	--	--	--	--	--	--	--	--	--	--	--	--	--	--	--	--	--	--	--	--	--	--	--	--	--	--	--	--	--	--	--	--	--
	--	--	--	--	--	--	--	--	--	--	--	--	--	--	--	--	--	--	--	--	--	--	--	--	--	--	--	--	--	--	--	--	--	--	--	--	--	--	--	--	--	--	--	--	--	--	--	--	--
	--	--	--	--	--	--	--	--	--	--	--	--	--	--	--	--	--	--	--	--	--	--	--	--	--	--	--	--	--	--	--	--	--	--	--	--	--	--	--	--	--	--	--	--	--	--	--	--	--
	--	--	--	--	--	--	--	--	--	--	--	--	--	--	--	--	--	--	--	--	--	--	--	--	--	--	--	--	--	--	--	--	--	--	--	--	--	--	--	--	--	--	--	--	--	--	--	--	--
	--	--	--	--	--	--	--	--	--	--	--	--	--	--	--	--	--	--	--	--	--	--	--	--	--	--	--	--	--	--	--	--	--	--	--	--	--	--	--	--	--	--	--	--	--	--	--	--	--
	--	--	--	--	--	--	--	--	--	--	--	--	--	--	--	--	--	--	--	--	--	--	--	--	--	--	--	--	--	--	--	--	--	--	--	--	--	--	--	--	--	--	--	--	--	--	--	--	--
	--	--	--	--	--	--	--	--	--	--	--	--	--	--	--	--	--	--	--	--	--	--	--	--	--	--	--	--	--	--	--	--	--	--	--	--	--	--	--	--	--	--	--	--	--	--	--	--	--
	--	--	--	--	--	--	--	--	--	--	--	--	--	--	--	--	--	--	--	--	--	--	--	--	--	--	--	--	--	--	--	--	--	--	--	--	--	--	--	--	--	--	--	--	--	--	--	--	--
	--	--	--	--	--	--	--	--	--	--	--	--	--	--	--	--	--	--	--	--	--	--	--	--	--	--	--	--	--	--	--	--	--	--	--	--	--	--	--	--	--	--	--	--	--	--	--	--	--
	--	--	--	--	--	--	--	--	--	--	--	--	--	--	--	--	--	--	--	--	--	--	--	--	--	--	--	--	--	--	--	--	--	--	--	--	--	--	--	--	--	--	--	--	--	--	--	--	--
	--	--	--	--	--	--	--	--	--	--	--	--	--	--	--	--	--	--	--	--	--	--	--	--	--	--	--	--	--	--	--	--	--	--	--	--	--	--	--	--	--	--	--	--	--	--	--	--	--
[truncated: 812 more columns]
