# Supplementary material for: Highly anisotropic Fe3C microflakes constructed by solid-state phase transformation for efficient microwave absorption
Source: Nat Commun. 2024 Feb 19;15:1497. doi: 10.1038/s41467-024-45815-w (PMC10876570; doi:10.1038/s41467-024-45815-w)
Supplement: Supplementary file 3 — Source Data [file 41467_2024_45815_MOESM3_ESM.zip › Source Data NCOMMS-23-11138B/Figure 5a,b,d.xlsx]

## Sheet: Figure 5a
	Fe3C-700		Fe3C-650		Fe3C-625		Fe3C-600		Fe3C-550
	x	y	x	y	x	y	x	y	x	y
	0	3.25059	0	0.57928	0	3.29862	0	2.04488	0	2.04115
	0.0999	1.54666	0.0999	0.20303	0.0999	0.52473	0.0999	0.1091	0.0999	0.10321
	0.1998	0.95973	0.1998	0.22246	0.1998	0.38311	0.1998	0.10602	0.1998	0.10209
	0.2997	0.63323	0.2997	0.18475	0.2997	0.28356	0.2997	0.10375	0.2997	0.10104
	0.3996	0.4941	0.3996	0.13436	0.3996	0.24721	0.3996	0.10414	0.3996	0.10071
	0.4995	0.3221	0.4995	0.10863	0.4995	0.20114	0.4995	0.1072	0.4995	0.10152
	0.5994	0.28568	0.5994	0.08455	0.5994	0.13994	0.5994	0.1116	0.5994	0.10367
	0.6993	0.3092	0.6993	0.06676	0.6993	0.11009	0.6993	0.11606	0.6993	0.10702
	0.7992	0.28306	0.7992	0.06913	0.7992	0.10677	0.7992	0.11975	0.7992	0.11078
	0.8991	0.2324	0.8991	0.07623	0.8991	0.09294	0.8991	0.12222	0.8991	0.11359
	0.999	0.17254	0.999	0.08078	0.999	0.08412	0.999	0.12313	0.999	0.11426
	1.0989	0.14844	1.0989	0.07593	1.0989	0.08542	1.0989	0.12242	1.0989	0.11229
	1.1988	0.1659	1.1988	0.07057	1.1988	0.0796	1.1988	0.12077	1.1988	0.10865
	1.2987	0.18078	1.2987	0.07498	1.2987	0.07253	1.2987	0.11964	1.2987	0.10512
	1.3986	0.17763	1.3986	0.07211	1.3986	0.07053	1.3986	0.12036	1.3986	0.10322
	1.4985	0.15045	1.4985	0.0613	1.4985	0.06856	1.4985	0.1228	1.4985	0.10322
	1.5984	0.15386	1.5984	0.06411	1.5984	0.06563	1.5984	0.1255	1.5984	0.10447
	1.6983	0.15559	1.6983	0.06894	1.6983	0.0658	1.6983	0.12725	1.6983	0.10643
	1.7982	0.16442	1.7982	0.06204	1.7982	0.06373	1.7982	0.12777	1.7982	0.10906
	1.8981	0.16002	1.8981	0.05853	1.8981	0.05938	1.8981	0.12762	1.8981	0.11222
	1.998	0.15099	1.998	0.05975	1.998	0.06075	1.998	0.12728	1.998	0.11537
	2.0979	0.14276	2.0979	0.06039	2.0979	0.06187	2.0979	0.1266	2.0979	0.11775
	2.1978	0.13557	2.1978	0.06935	2.1978	0.06132	2.1978	0.12537	2.1978	0.1185
	2.2977	0.1337	2.2977	0.07372	2.2977	0.06156	2.2977	0.12448	2.2977	0.11731
	2.3976	0.13919	2.3976	0.066	2.3976	0.06104	2.3976	0.1254	2.3976	0.11523
	2.4975	0.13099	2.4975	0.06055	2.4975	0.06076	2.4975	0.12771	2.4975	0.11402
	2.5974	0.13222	2.5974	0.05724	2.5974	0.06057	2.5974	0.12904	2.5974	0.11453
	2.6973	0.14148	2.6973	0.05728	2.6973	0.05847	2.6973	0.12879	2.6973	0.11588
	2.7972	0.14354	2.7972	0.06559	2.7972	0.05447	2.7972	0.12862	2.7972	0.11679
	2.8971	0.15313	2.8971	0.06858	2.8971	0.05485	2.8971	0.12916	2.8971	0.11687
	2.997	0.14217	2.997	0.0694	2.997	0.05426	2.997	0.12938	2.997	0.11675
	3.0969	0.13968	3.0969	0.0732	3.0969	0.05601	3.0969	0.12884	3.0969	0.11693
	3.1968	0.14596	3.1968	0.06911	3.1968	0.0587	3.1968	0.12796	3.1968	0.11692
	3.2967	0.14922	3.2967	0.06638	3.2967	0.0552	3.2967	0.12725	3.2967	0.116
	3.3966	0.14179	3.3966	0.06954	3.3966	0.0554	3.3966	0.12749	3.3966	0.11452
	3.4965	0.13893	3.4965	0.06845	3.4965	0.05533	3.4965	0.12915	3.4965	0.11381
	3.5964	0.1363	3.5964	0.06758	3.5964	0.05427	3.5964	0.13134	3.5964	0.11495
	3.6963	0.14101	3.6963	0.06783	3.6963	0.05338	3.6963	0.13246	3.6963	0.11799
	3.7962	0.1374	3.7962	0.06858	3.7962	0.05146	3.7962	0.13197	3.7962	0.12184
	3.8961	0.14074	3.8961	0.07103	3.8961	0.05188	3.8961	0.13078	3.8961	0.12488
	3.996	0.13934	3.996	0.0699	3.996	0.05467	3.996	0.13038	3.996	0.12602
	4.0959	0.1352	4.0959	0.06907	4.0959	0.05738	4.0959	0.13159	4.0959	0.12526
	4.1958	0.13323	4.1958	0.07196	4.1958	0.05714	4.1958	0.13365	4.1958	0.12332
	4.2957	0.13634	4.2957	0.06961	4.2957	0.05854	4.2957	0.13522	4.2957	0.12138
	4.3956	0.14515	4.3956	0.06843	4.3956	0.05621	4.3956	0.13596	4.3956	0.1206
	4.4955	0.14327	4.4955	0.06992	4.4955	0.05543	4.4955	0.13639	4.4955	0.12124
	4.5954	0.14686	4.5954	0.0674	4.5954	0.0581	4.5954	0.13651	4.5954	0.1227
	4.6953	0.14267	4.6953	0.06917	4.6953	0.0576	4.6953	0.13598	4.6953	0.1238
	4.7952	0.14275	4.7952	0.07163	4.7952	0.05862	4.7952	0.1354	4.7952	0.12403
	4.8951	0.14562	4.8951	0.07192	4.8951	0.05935	4.8951	0.13567	4.8951	0.12388
	4.995	0.13942	4.995	0.07159	4.995	0.05714	4.995	0.13702	4.995	0.12401
	5.09491	0.13602	5.09491	0.06985	5.09491	0.05663	5.09491	0.13876	5.09491	0.12466
	5.19481	0.13256	5.19481	0.0704	5.19481	0.05867	5.19481	0.13993	5.19481	0.1257
	5.29471	0.13052	5.29471	0.07295	5.29471	0.05679	5.29471	0.13995	5.29471	0.1267
	5.39461	0.13522	5.39461	0.07639	5.39461	0.05632	5.39461	0.13894	5.39461	0.12697
	5.49451	0.12882	5.49451	0.0764	5.49451	0.05826	5.49451	0.13759	5.49451	0.12615
	5.59441	0.12431	5.59441	0.07173	5.59441	0.0581	5.59441	0.13689	5.59441	0.12486
	5.69431	0.12457	5.69431	0.07023	5.69431	0.05928	5.69431	0.13771	5.69431	0.12426
	5.79421	0.12523	5.79421	0.06918	5.79421	0.05868	5.79421	0.1403	5.79421	0.12496
	5.89411	0.11732	5.89411	0.06762	5.89411	0.05709	5.89411	0.14385	5.89411	0.12651
	5.99401	0.11607	5.99401	0.06798	5.99401	0.05912	5.99401	0.14681	5.99401	0.12799
	6.09391	0.11751	6.09391	0.06975	6.09391	0.05965	6.09391	0.14794	6.09391	0.12892
	6.19381	0.11594	6.19381	0.07144	6.19381	0.05862	6.19381	0.14711	6.19381	0.12948
	6.29371	0.1182	6.29371	0.06919	6.29371	0.06068	6.29371	0.1453	6.29371	0.13027
	6.39361	0.11311	6.39361	0.06888	6.39361	0.06093	6.39361	0.14389	6.39361	0.13169
	6.49351	0.11228	6.49351	0.06994	6.49351	0.0598	6.49351	0.14372	6.49351	0.13361
	6.59341	0.11359	6.59341	0.06952	6.59341	0.06112	6.59341	0.14474	6.59341	0.13527
	6.69331	0.11626	6.69331	0.0707	6.69331	0.06011	6.69331	0.14616	6.69331	0.13596
	6.79321	0.11117	6.79321	0.06933	6.79321	0.05792	6.79321	0.14727	6.79321	0.13569
	6.89311	0.10992	6.89311	0.06634	6.89311	0.05811	6.89311	0.148	6.89311	0.13529
	6.99301	0.10485	6.99301	0.06505	6.99301	0.05824	6.99301	0.14888	6.99301	0.13563
	7.09291	0.10368	7.09291	0.0647	7.09291	0.05645	7.09291	0.15022	7.09291	0.13676
	7.19281	0.10773	7.19281	0.06385	7.19281	0.0556	7.19281	0.15137	7.19281	0.13786
	7.29271	0.10366	7.29271	0.06102	7.29271	0.05718	7.29271	0.15116	7.29271	0.13814
	7.39261	0.09953	7.39261	0.05878	7.39261	0.05564	7.39261	0.14936	7.39261	0.13762
	7.49251	0.10248	7.49251	0.05866	7.49251	0.05279	7.49251	0.14701	7.49251	0.13701
	7.59241	0.10635	7.59241	0.05958	7.59241	0.05348	7.59241	0.14551	7.59241	0.13693
	7.69231	0.1119	7.69231	0.05874	7.69231	0.05334	7.69231	0.14529	7.69231	0.13733
	7.79221	0.10952	7.79221	0.05823	7.79221	0.05147	7.79221	0.14566	7.79221	0.13775
	7.89211	0.10869	7.89211	0.06024	7.89211	0.05175	7.89211	0.14546	7.89211	0.13796
	7.99201	0.11064	7.99201	0.05988	7.99201	0.05096	7.99201	0.14392	7.99201	0.13823
	8.09191	0.11002	8.09191	0.05875	8.09191	0.04742	8.09191	0.14118	8.09191	0.13861
	8.19181	0.10868	8.19181	0.05931	8.19181	0.04584	8.19181	0.13803	8.19181	0.13891
	8.29171	0.10406	8.29171	0.05833	8.29171	0.04484	8.29171	0.13525	8.29171	0.13872
	8.39161	0.10926	8.39161	0.05677	8.39161	0.04379	8.39161	0.13309	8.39161	0.13781
	8.49151	0.11358	8.49151	0.05726	8.49151	0.04604	8.49151	0.13133	8.49151	0.13631
	8.59141	0.11289	8.59141	0.05808	8.59141	0.04926	8.59141	0.12971	8.59141	0.13459
	8.69131	0.11402	8.69131	0.0577	8.69131	0.04904	8.69131	0.12794	8.69131	0.13289
	8.79121	0.11036	8.79121	0.05758	8.79121	0.04663	8.79121	0.126	8.79121	0.13123
	8.89111	0.11229	8.89111	0.05806	8.89111	0.04613	8.89111	0.12426	8.89111	0.12949
	8.99101	0.11627	8.99101	0.05815	8.99101	0.04559	8.99101	0.12318	8.99101	0.12762
	9.09091	0.11923	9.09091	0.05883	9.09091	0.04538	9.09091	0.12262	9.09091	0.12574
	9.19081	0.12051	9.19081	0.06031	9.19081	0.04825	9.19081	0.12206	9.19081	0.12404
	9.29071	0.12362	9.29071	0.05981	9.29071	0.04941	9.29071	0.12135	9.29071	0.12254
	9.39061	0.12637	9.39061	0.05752	9.39061	0.04803	9.39061	0.12089	9.39061	0.12108
	9.49051	0.13036	9.49051	0.05893	9.49051	0.04842	9.49051	0.12095	9.49051	0.1195
	9.59041	0.12964	9.59041	0.06338	9.59041	0.04879	9.59041	0.1213	9.59041	0.11789
	9.69031	0.12923	9.69031	0.06502	9.69031	0.04895	9.69031	0.12153	9.69031	0.11648
	9.79021	0.13257	9.79021	0.06539	9.79021	0.05066	9.79021	0.12157	9.79021	0.11525
	9.89011	0.13582	9.89011	0.06678	9.89011	0.05118	9.89011	0.12176	9.89011	0.11411
	9.99001	0.1356	9.99001	0.06699	9.99001	0.05095	9.99001	0.12238	9.99001	0.11301
	10.0899	0.1356	10.0899	0.06655	10.0899	0.05102	10.0899	0.12349	10.0899	0.1123
	10.1898	0.14103	10.1898	0.06655	10.1898	0.05144	10.1898	0.12489	10.1898	0.11237
	10.2897	0.14726	10.2897	0.06766	10.2897	0.05359	10.2897	0.12632	10.2897	0.1132
	10.3896	0.14967	10.3896	0.06979	10.3896	0.05507	10.3896	0.12769	10.3896	0.11433
	10.4895	0.14849	10.4895	0.07072	10.4895	0.05565	10.4895	0.12897	10.4895	0.11532
	10.5894	0.15092	10.5894	0.07117	10.5894	0.05727	10.5894	0.13025	10.5894	0.11626
	10.6893	0.15456	10.6893	0.07212	10.6893	0.05771	10.6893	0.13173	10.6893	0.11747
	10.7892	0.15804	10.7892	0.07339	10.7892	0.05803	10.7892	0.13352	10.7892	0.11897
	10.8891	0.16205	10.8891	0.0754	10.8891	0.0601	10.8891	0.13555	10.8891	0.12039
	10.989	0.16242	10.989	0.07652	10.989	0.06092	10.989	0.13758	10.989	0.12137
	11.0889	0.16395	11.0889	0.07689	11.0889	0.0608	11.0889	0.13941	11.0889	0.122
	11.1888	0.16958	11.1888	0.07756	11.1888	0.06203	11.1888	0.14111	11.1888	0.1228
	11.2887	0.17456	11.2887	0.07821	11.2887	0.0631	11.2887	0.14286	11.2887	0.12416
	11.3886	0.17469	11.3886	0.07922	11.3886	0.06468	11.3886	0.14472	11.3886	0.1261
	11.4885	0.17651	11.4885	0.08001	11.4885	0.06719	11.4885	0.14664	11.4885	0.1282
	11.5884	0.18159	11.5884	0.08105	11.5884	0.06768	11.5884	0.14856	11.5884	0.13027
	11.6883	0.18574	11.6883	0.08317	11.6883	0.06707	11.6883	0.15055	11.6883	0.13229
	11.7882	0.19117	11.7882	0.08498	11.7882	0.06795	11.7882	0.15263	11.7882	0.13436
	11.8881	0.19049	11.8881	0.08586	11.8881	0.06936	11.8881	0.15486	11.8881	0.13652
	11.988	0.19283	11.988	0.08628	11.988	0.0711	11.988	0.15713	11.988	0.13863
	12.0879	0.19881	12.0879	0.08686	12.0879	0.07363	12.0879	0.15934	12.0879	0.14052
	12.1878	0.20329	12.1878	0.0881	12.1878	0.07482	12.1878	0.16147	12.1878	0.14215
	12.2877	0.20556	12.2877	0.09006	12.2877	0.07524	12.2877	0.16356	12.2877	0.14368
	12.3876	0.20744	12.3876	0.09239	12.3876	0.07651	12.3876	0.16572	12.3876	0.14541
	12.4875	0.21184	12.4875	0.09423	12.4875	0.07736	12.4875	0.16804	12.4875	0.14757
	12.5874	0.21665	12.5874	0.09555	12.5874	0.07782	12.5874	0.17048	12.5874	0.15016
	12.6873	0.2214	12.6873	0.09643	12.6873	0.07921	12.6873	0.17291	12.6873	0.15287
	12.7872	0.22382	12.7872	0.09744	12.7872	0.08132	12.7872	0.17525	12.7872	0.15532
	12.8871	0.22698	12.8871	0.09936	12.8871	0.08298	12.8871	0.17748	12.8871	0.15734
	12.987	0.23401	12.987	0.10084	12.987	0.08406	12.987	0.1798	12.987	0.15912
	13.0869	0.23725	13.0869	0.10166	13.0869	0.08521	13.0869	0.18234	13.0869	0.16105
	13.1868	0.24214	13.1868	0.10325	13.1868	0.08596	13.1868	0.18511	13.1868	0.16334
	13.2867	0.24553	13.2867	0.105	13.2867	0.08679	13.2867	0.18799	13.2867	0.16601
	13.3866	0.25014	13.3866	0.10612	13.3866	0.08939	13.3866	0.19081	13.3866	0.16862
	13.4865	0.25561	13.4865	0.10762	13.4865	0.09208	13.4865	0.19347	13.4865	0.17089
	13.5864	0.26028	13.5864	0.10979	13.5864	0.09351	13.5864	0.19587	13.5864	0.17286
	13.6863	0.26505	13.6863	0.11157	13.6863	0.09527	13.6863	0.19815	13.6863	0.17484
	13.7862	0.26953	13.7862	0.11338	13.7862	0.09626	13.7862	0.20053	13.7862	0.1771
	13.8861	0.27366	13.8861	0.11564	13.8861	0.09608	13.8861	0.2032	13.8861	0.17961
	13.986	0.27794	13.986	0.11735	13.986	0.09743	13.986	0.20613	13.986	0.18209
	14.0859	0.28192	14.0859	0.11866	14.0859	0.09969	14.0859	0.20911	14.0859	0.18434
	14.1858	0.28553	14.1858	0.12042	14.1858	0.10122	14.1858	0.21194	14.1858	0.18657
	14.2857	0.28892	14.2857	0.12236	14.2857	0.10327	14.2857	0.21466	14.2857	0.18925
	14.3856	0.29321	14.3856	0.12397	14.3856	0.10565	14.3856	0.21741	14.3856	0.19258
	14.4855	0.29652	14.4855	0.12579	14.4855	0.10715	14.4855	0.22023	14.4855	0.19623
	14.5854	0.29878	14.5854	0.1279	14.5854	0.10862	14.5854	0.2231	14.5854	0.19956
	14.6853	0.30059	14.6853	0.12932	14.6853	0.11039	14.6853	0.2259	14.6853	0.20215
	14.7852	0.30201	14.7852	0.13049	14.7852	0.11184	14.7852	0.2287	14.7852	0.2042
	14.8851	0.30508	14.8851	0.13252	14.8851	0.11355	14.8851	0.23165	14.8851	0.20627
	14.985	0.30721	14.985	0.13473	14.985	0.11565	14.985	0.23487	14.985	0.20877
	15.0849	0.3062	15.0849	0.13605	15.0849	0.11744	15.0849	0.23829	15.0849	0.21167
	15.1848	0.30621	15.1848	0.13689	15.1848	0.1193	15.1848	0.24176	15.1848	0.21452
	15.2847	0.30529	15.2847	0.13791	15.2847	0.12115	15.2847	0.24521	15.2847	0.21706
	15.3846	0.30372	15.3846	0.13906	15.3846	0.12246	15.3846	0.24851	15.3846	0.21944
	15.4845	0.30289	15.4845	0.14007	15.4845	0.12393	15.4845	0.25162	15.4845	0.22193
	15.5844	0.29962	15.5844	0.14073	15.5844	0.12578	15.5844	0.25458	15.5844	0.22475
	15.6843	0.296	15.6843	0.14107	15.6843	0.12758	15.6843	0.2575	15.6843	0.22781
	15.7842	0.29512	15.7842	0.14108	15.7842	0.12946	15.7842	0.2605	15.7842	0.23095
	15.8841	0.29148	15.8841	0.14095	15.8841	0.13118	15.8841	0.26356	15.8841	0.23402
	15.984	0.28875	15.984	0.14079	15.984	0.1322	15.984	0.26652	15.984	0.23703
	16.0839	0.28513	16.0839	0.14016	16.0839	0.13274	16.0839	0.26936	16.0839	0.24005
	16.1838	0.28019	16.1838	0.13921	16.1838	0.13326	16.1838	0.27209	16.1838	0.24313
	16.2837	0.2763	16.2837	0.13856	16.2837	0.13389	16.2837	0.27469	16.2837	0.24629
	16.3836	0.27284	16.3836	0.13777	16.3836	0.13445	16.3836	0.27702	16.3836	0.24945
	16.4835	0.27084	16.4835	0.13596	16.4835	0.13491	16.4835	0.27896	16.4835	0.25252
	16.5834	0.26651	16.5834	0.13412	16.5834	0.13516	16.5834	0.28049	16.5834	0.25545
	16.6833	0.26171	16.6833	0.13294	16.6833	0.13509	16.6833	0.28179	16.6833	0.25827
	16.7832	0.2576	16.7832	0.13126	16.7832	0.1349	16.7832	0.28293	16.7832	0.26092
	16.8831	0.25313	16.8831	0.12956	16.8831	0.13448	16.8831	0.28395	16.8831	0.26344
	16.983	0.25102	16.983	0.1284	16.983	0.13392	16.983	0.28478	16.983	0.26574
	17.0829	0.24716	17.0829	0.12655	17.0829	0.13343	17.0829	0.2854	17.0829	0.26778
	17.1828	0.24312	17.1828	0.12403	17.1828	0.13301	17.1828	0.28564	17.1828	0.26953
	17.2827	0.23791	17.2827	0.12207	17.2827	0.13276	17.2827	0.28541	17.2827	0.27103
	17.3826	0.23544	17.3826	0.12097	17.3826	0.13187	17.3826	0.28474	17.3826	0.27234
	17.4825	0.23269	17.4825	0.11963	17.4825	0.13003	17.4825	0.28373	17.4825	0.27347
	17.5824	0.22937	17.5824	0.11779	17.5824	0.12832	17.5824	0.28247	17.5824	0.2744
	17.6823	0.22584	17.6823	0.11627	17.6823	0.12659	17.6823	0.28093	17.6823	0.27505
	17.7822	0.22107	17.7822	0.11472	17.7822	0.12487	17.7822	0.27906	17.7822	0.2754
	17.8821	0.21841	17.8821	0.11264	17.8821	0.12402	17.8821	0.27686	17.8821	0.27544
	17.982	0.2151	17.982	0.11061	17.982	0.1232	17.982	0.27438	17.982	0.27519
	18.0819	0.21123	18.0819	0.10891	18.0819	0.12183	18.0819	0.27163	18.0819	0.27465
	18.1818	0.20788	18.1818	0.10723	18.1818	0.12021	18.1818	0.26865	18.1818	0.27381
	18.2817	0.20466	18.2817	0.10534	18.2817	0.11803	18.2817	0.26551	18.2817	0.27264
	18.3816	0.20105	18.3816	0.1034	18.3816	0.11587	18.3816	0.26229	18.3816	0.27113
	18.4815	0.19793	18.4815	0.10162	18.4815	0.11454	18.4815	0.259	18.4815	0.2694
	18.5814	0.19459	18.5814	0.09985	18.5814	0.1135	18.5814	0.25556	18.5814	0.26732
	18.6813	0.19154	18.6813	0.09815	18.6813	0.11223	18.6813	0.25195	18.6813	0.26504
	18.7812	0.18757	18.7812	0.09659	18.7812	0.11049	18.7812	0.24822	18.7812	0.2626
	18.8811	0.18516	18.8811	0.09496	18.8811	0.10862	18.8811	0.24448	18.8811	0.25997
	18.981	0.18145	18.981	0.0933	18.981	0.10693	18.981	0.24077	18.981	0.25715
	19.0809	0.17902	19.0809	0.0918	19.0809	0.1052	19.0809	0.23713	19.0809	0.25414
	19.1808	0.17573	19.1808	0.09023	19.1808	0.10368	19.1808	0.23359	19.1808	0.25096
	19.2807	0.17294	19.2807	0.08849	19.2807	0.10233	19.2807	0.23016	19.2807	0.24768
	19.3806	0.17031	19.3806	0.08689	19.3806	0.10072	19.3806	0.22672	19.3806	0.24437
	19.4805	0.16785	19.4805	0.08539	19.4805	0.09919	19.4805	0.22318	19.4805	0.24108
	19.5804	0.16523	19.5804	0.08374	19.5804	0.09778	19.5804	0.21947	19.5804	0.23784
	19.6803	0.16207	19.6803	0.08215	19.6803	0.09608	19.6803	0.21569	19.6803	0.23466
	19.7802	0.15895	19.7802	0.08075	19.7802	0.09444	19.7802	0.21192	19.7802	0.23155
	19.8801	0.1563	19.8801	0.07946	19.8801	0.09301	19.8801	0.20827	19.8801	0.22847
	19.98	0.15349	19.98	0.07821	19.98	0.09161	19.98	0.20475	19.98	0.22538
	20.0799	0.15141	20.0799	0.07702	20.0799	0.09031	20.0799	0.20136	20.0799	0.22219
	20.1798	0.14894	20.1798	0.07593	20.1798	0.08909	20.1798	0.19805	20.1798	0.21884
	20.2797	0.14685	20.2797	0.07464	20.2797	0.08772	20.2797	0.19477	20.2797	0.2153
	20.3796	0.14488	20.3796	0.07303	20.3796	0.08626	20.3796	0.19147	20.3796	0.2117
	20.4795	0.14254	20.4795	0.07155	20.4795	0.08509	20.4795	0.18816	20.4795	0.20814
	20.5794	0.14061	20.5794	0.07037	20.5794	0.08413	20.5794	0.18488	20.5794	0.20472
	20.6793	0.1385	20.6793	0.06928	20.6793	0.0828	20.6793	0.18171	20.6793	0.20144
	20.7792	0.13594	20.7792	0.0682	20.7792	0.08117	20.7792	0.17865	20.7792	0.19827
	20.8791	0.13405	20.8791	0.06708	20.8791	0.0797	20.8791	0.17569	20.8791	0.19514
	20.979	0.1318	20.979	0.06587	20.979	0.07848	20.979	0.17281	20.979	0.19205
	21.0789	0.13048	21.0789	0.06479	21.0789	0.07762	21.0789	0.16999	21.0789	0.18903
	21.1788	0.12834	21.1788	0.06391	21.1788	0.0769	21.1788	0.16722	21.1788	0.18606
	21.2787	0.12635	21.2787	0.063	21.2787	0.07592	21.2787	0.1645	21.2787	0.18309
	21.3786	0.12462	21.3786	0.06208	21.3786	0.07487	21.3786	0.1618	21.3786	0.18013
	21.4785	0.1229	21.4785	0.06125	21.4785	0.07384	21.4785	0.15921	21.4785	0.17725
	21.5784	0.12086	21.5784	0.06034	21.5784	0.07267	21.5784	0.15671	21.5784	0.17451
	21.6783	0.119	21.6783	0.05933	21.6783	0.07145	21.6783	0.15432	21.6783	0.17193
	21.7782	0.11726	21.7782	0.05846	21.7782	0.07035	21.7782	0.15202	21.7782	0.16945
	21.8781	0.11583	21.8781	0.05769	21.8781	0.06946	21.8781	0.14978	21.8781	0.16702
	21.978	0.11425	21.978	0.05679	21.978	0.06874	21.978	0.14755	21.978	0.16451
	22.0779	0.11232	22.0779	0.05589	22.0779	0.06799	22.0779	0.14531	22.0779	0.16206
	22.1778	0.11072	22.1778	0.05514	22.1778	0.06711	22.1778	0.14311	22.1778	0.15968
	22.2777	0.10942	22.2777	0.05436	22.2777	0.06613	22.2777	0.1409	22.2777	0.15737
	22.3776	0.10819	22.3776	0.05356	22.3776	0.06523	22.3776	0.13875	22.3776	0.1551
	22.4775	0.1067	22.4775	0.05289	22.4775	0.06444	22.4775	0.13667	22.4775	0.15285
	22.5774	0.10498	22.5774	0.05206	22.5774	0.06366	22.5774	0.13465	22.5774	0.15065
	22.6773	0.10303	22.6773	0.05111	22.6773	0.063	22.6773	0.13267	22.6773	0.14852
	22.7772	0.10169	22.7772	0.05042	22.7772	0.06231	22.7772	0.1307	22.7772	0.14646
	22.8771	0.10065	22.8771	0.04991	22.8771	0.06133	22.8771	0.12874	22.8771	0.14445
	22.977	0.09937	22.977	0.04918	22.977	0.06035	22.977	0.12682	22.977	0.14246
	23.0769	0.09791	23.0769	0.04834	23.0769	0.05954	23.0769	0.12493	23.0769	0.1405
	23.1768	0.09604	23.1768	0.0477	23.1768	0.05878	23.1768	0.12309	23.1768	0.13857
	23.2767	0.09475	23.2767	0.04701	23.2767	0.05815	23.2767	0.1213	23.2767	0.13667
	23.3766	0.09376	23.3766	0.04627	23.3766	0.05749	23.3766	0.11954	23.3766	0.13481
	23.4765	0.0927	23.4765	0.0458	23.4765	0.05663	23.4765	0.1178	23.4765	0.13297
	23.5764	0.09132	23.5764	0.04535	23.5764	0.05589	23.5764	0.11607	23.5764	0.13113
	23.6763	0.08982	23.6763	0.04469	23.6763	0.05528	23.6763	0.11434	23.6763	0.12926
	23.7762	0.08844	23.7762	0.04406	23.7762	0.05456	23.7762	0.11264	23.7762	0.12747
	23.8761	0.08749	23.8761	0.04359	23.8761	0.05393	23.8761	0.11094	23.8761	0.12573
	23.976	0.0862	23.976	0.04304	23.976	0.05331	23.976	0.10934	23.976	0.12404
	24.0759	0.08499	24.0759	0.04234	24.0759	0.05259	24.0759	0.10777	24.0759	0.12237
	24.1758	0.08396	24.1758	0.04174	24.1758	0.05195	24.1758	0.10624	24.1758	0.1207
	24.2757	0.08307	24.2757	0.0412	24.2757	0.05132	24.2757	0.10474	24.2757	0.11905
	24.3756	0.08189	24.3756	0.04063	24.3756	0.05067	24.3756	0.10325	24.3756	0.11744
	24.4755	0.08045	24.4755	0.04012	24.4755	0.05017	24.4755	0.10176	24.4755	0.11591
	24.5754	0.07932	24.5754	0.0396	24.5754	0.04964	24.5754	0.10026	24.5754	0.11442
	24.6753	0.07824	24.6753	0.03912	24.6753	0.04899	24.6753	0.09874	24.6753	0.11295
	24.7752	0.07735	24.7752	0.03869	24.7752	0.04837	24.7752	0.09727	24.7752	0.11148
	24.8751	0.07612	24.8751	0.03821	24.8751	0.04772	24.8751	0.09585	24.8751	0.11
	24.975	0.07505	24.975	0.03771	24.975	0.04712	24.975	0.09448	24.975	0.10852
	25.0749	0.07412	25.0749	0.0372	25.0749	0.04662	25.0749	0.09318	25.0749	0.10705
	25.1748	0.07321	25.1748	0.03673	25.1748	0.0461	25.1748	0.0919	25.1748	0.10559
	25.2747	0.07244	25.2747	0.03628	25.2747	0.04561	25.2747	0.09064	25.2747	0.10415
	25.3746	0.07164	25.3746	0.03585	25.3746	0.04514	25.3746	0.08939	25.3746	0.10272
	25.4745	0.07067	25.4745	0.03544	25.4745	0.04454	25.4745	0.08815	25.4745	0.10131
	25.5744	0.06975	25.5744	0.03504	25.5744	0.04394	25.5744	0.08693	25.5744	0.09998
	25.6743	0.06902	25.6743	0.03468	25.6743	0.04341	25.6743	0.08568	25.6743	0.09865
	25.7742	0.06819	25.7742	0.03423	25.7742	0.04294	25.7742	0.08448	25.7742	0.09733
	25.8741	0.06738	25.8741	0.0337	25.8741	0.04258	25.8741	0.0833	25.8741	0.09602
	25.974	0.06634	25.974	0.03325	25.974	0.04218	25.974	0.08215	25.974	0.09473
	26.0739	0.06566	26.0739	0.03286	26.0739	0.04167	26.0739	0.08106	26.0739	0.09344
	26.1738	0.06509	26.1738	0.03247	26.1738	0.04115	26.1738	0.08	26.1738	0.0922
	26.2737	0.06428	26.2737	0.0321	26.2737	0.04056	26.2737	0.07895	26.2737	0.09103
	26.3736	0.06329	26.3736	0.03176	26.3736	0.03998	26.3736	0.07789	26.3736	0.08994
	26.4735	0.06253	26.4735	0.03137	26.4735	0.03949	26.4735	0.07679	26.4735	0.08887
	26.5734	0.06186	26.5734	0.03092	26.5734	0.03906	26.5734	0.0757	26.5734	0.08779
	26.6733	0.06142	26.6733	0.0306	26.6733	0.03876	26.6733	0.07465	26.6733	0.08671
	26.7732	0.06058	26.7732	0.03032	26.7732	0.03848	26.7732	0.07362	26.7732	0.08564
	26.8731	0.05992	26.8731	0.02996	26.8731	0.03806	26.8731	0.07263	26.8731	0.08457
	26.973	0.05894	26.973	0.02955	26.973	0.03757	26.973	0.07166	26.973	0.08349
	27.0729	0.0586	27.0729	0.02914	27.0729	0.03702	27.0729	0.0707	27.0729	0.08239
	27.1728	0.05795	27.1728	0.02876	27.1728	0.03647	27.1728	0.06976	27.1728	0.08134
	27.2727	0.05731	27.2727	0.02843	27.2727	0.03606	27.2727	0.06884	27.2727	0.08032
	27.3726	0.05675	27.3726	0.02813	27.3726	0.03575	27.3726	0.06795	27.3726	0.07938
	27.4725	0.05609	27.4725	0.02781	27.4725	0.03547	27.4725	0.06702	27.4725	0.07848
	27.5724	0.0555	27.5724	0.02749	27.5724	0.03517	27.5724	0.06613	27.5724	0.07757
	27.6723	0.0551	27.6723	0.0272	27.6723	0.03476	27.6723	0.06523	27.6723	0.07662
	27.7722	0.05435	27.7722	0.02691	27.7722	0.03426	27.7722	0.06434	27.7722	0.07566
	27.8721	0.05381	27.8721	0.02663	27.8721	0.0338	27.8721	0.06348	27.8721	0.07472
	27.972	0.05306	27.972	0.02634	27.972	0.03338	27.972	0.06265	27.972	0.07381
	28.0719	0.05272	28.0719	0.02603	28.0719	0.03305	28.0719	0.06184	28.0719	0.07293
	28.1718	0.05211	28.1718	0.02573	28.1718	0.03278	28.1718	0.06103	28.1718	0.07206
	28.2717	0.05174	28.2717	0.02546	28.2717	0.03247	28.2717	0.06021	28.2717	0.07119
	28.3716	0.051	28.3716	0.02519	28.3716	0.03214	28.3716	0.05942	28.3716	0.07033
	28.4715	0.05051	28.4715	0.02491	28.4715	0.03175	28.4715	0.05865	28.4715	0.0695
	28.5714	0.04997	28.5714	0.02464	28.5714	0.03134	28.5714	0.05791	28.5714	0.0687
	28.6713	0.0495	28.6713	0.02437	28.6713	0.03097	28.6713	0.05718	28.6713	0.06789
	28.7712	0.04908	28.7712	0.02408	28.7712	0.03066	28.7712	0.05645	28.7712	0.06707
	28.8711	0.0484	28.8711	0.02383	28.8711	0.0304	28.8711	0.05573	28.8711	0.06624
	28.971	0.04777	28.971	0.0236	28.971	0.03015	28.971	0.05501	28.971	0.0655
	29.0709	0.04749	29.0709	0.02336	29.0709	0.02982	29.0709	0.05432	29.0709	0.06466
	29.1708	0.04689	29.1708	0.02312	29.1708	0.02946	29.1708	0.05363	29.1708	0.06392
	29.2707	0.04644	29.2707	0.02292	29.2707	0.02911	29.2707	0.05294	29.2707	0.0632
	29.3706	0.0457	29.3706	0.02269	29.3706	0.02876	29.3706	0.05229	29.3706	0.06246
	29.4705	0.04514	29.4705	0.02245	29.4705	0.02849	29.4705	0.05164	29.4705	0.06171
	29.5704	0.04461	29.5704	0.02227	29.5704	0.02825	29.5704	0.051	29.5704	0.06102
	29.6703	0.04412	29.6703	0.02209	29.6703	0.02799	29.6703	0.05036	29.6703	0.06037
	29.7702	0.04364	29.7702	0.02183	29.7702	0.02772	29.7702	0.04973	29.7702	0.05973
	29.8701	0.04309	29.8701	0.02159	29.8701	0.02741	29.8701	0.04912	29.8701	0.05906
	29.97	0.0425	29.97	0.02142	29.97	0.02709	29.97	0.04851	29.97	0.05837
	30.0699	0.042	30.0699	0.02124	30.0699	0.02681	30.0699	0.04789	30.0699	0.05769
	30.1698	0.04156	30.1698	0.02102	30.1698	0.02656	30.1698	0.04729	30.1698	0.05704
	30.2697	0.04108	30.2697	0.02081	30.2697	0.02631	30.2697	0.04672	30.2697	0.0564
	30.3696	0.04054	30.3696	0.02063	30.3696	0.02605	30.3696	0.04616	30.3696	0.05577
	30.4695	0.04	30.4695	0.02045	30.4695	0.02579	30.4695	0.04561	30.4695	0.05515
	30.5694	0.03952	30.5694	0.02025	30.5694	0.02552	30.5694	0.04506	30.5694	0.05455
	30.6693	0.03908	30.6693	0.02005	30.6693	0.02525	30.6693	0.04451	30.6693	0.05397
	30.7692	0.03854	30.7692	0.01983	30.7692	0.02499	30.7692	0.04397	30.7692	0.05343
	30.8691	0.03802	30.8691	0.01965	30.8691	0.02474	30.8691	0.04349	30.8691	0.05288
	30.969	0.03755	30.969	0.0195	30.969	0.02452	30.969	0.04298	30.969	0.05233
	31.0689	0.03706	31.0689	0.01935	31.0689	0.02433	31.0689	0.04247	31.0689	0.05177
	31.1688	0.03658	31.1688	0.01919	31.1688	0.02412	31.1688	0.04197	31.1688	0.05122
	31.2687	0.03618	31.2687	0.01901	31.2687	0.02387	31.2687	0.04147	31.2687	0.05069
	31.3686	0.03578	31.3686	0.01883	31.3686	0.02363	31.3686	0.04098	31.3686	0.05015
	31.4685	0.03535	31.4685	0.01866	31.4685	0.02338	31.4685	0.04051	31.4685	0.04963
	31.5684	0.03487	31.5684	0.0185	31.5684	0.02315	31.5684	0.04005	31.5684	0.04911
	31.6683	0.03437	31.6683	0.01835	31.6683	0.02295	31.6683	0.03962	31.6683	0.0486
	31.7682	0.03391	31.7682	0.0182	31.7682	0.02274	31.7682	0.03919	31.7682	0.0481
	31.8681	0.03351	31.8681	0.01805	31.8681	0.02251	31.8681	0.03874	31.8681	0.04762
	31.968	0.03314	31.968	0.0179	31.968	0.02229	31.968	0.03829	31.968	0.04713
	32.0679	0.0326	32.0679	0.01775	32.0679	0.02207	32.0679	0.03784	32.0679	0.04665
	32.1678	0.03217	32.1678	0.0176	32.1678	0.02186	32.1678	0.0374	32.1678	0.04617
	32.2677	0.0318	32.2677	0.01747	32.2677	0.02168	32.2677	0.03698	32.2677	0.04571
	32.3676	0.03137	32.3676	0.01734	32.3676	0.0215	32.3676	0.03657	32.3676	0.04526
	32.4675	0.03108	32.4675	0.0172	32.4675	0.02131	32.4675	0.03615	32.4675	0.04472
	32.5674	0.03068	32.5674	0.01707	32.5674	0.02112	32.5674	0.0357	32.5674	0.04434
	32.6673	0.03019	32.6673	0.01692	32.6673	0.02092	32.6673	0.03535	32.6673	0.04388
	32.7672	0.02989	32.7672	0.01678	32.7672	0.02072	32.7672	0.03496	32.7672	0.04341
	32.8671	0.02954	32.8671	0.01668	32.8671	0.02052	32.8671	0.03456	32.8671	0.04298
	32.967	0.0293	32.967	0.01656	32.967	0.02034	32.967	0.03418	32.967	0.04259
	33.0669	0.02891	33.0669	0.01642	33.0669	0.02019	33.0669	0.0338	33.0669	0.04219
	33.1668	0.02861	33.1668	0.0163	33.1668	0.02002	33.1668	0.03342	33.1668	0.04176
	33.2667	0.02833	33.2667	0.0162	33.2667	0.01983	33.2667	0.03305	33.2667	0.04131
	33.3666	0.02805	33.3666	0.01609	33.3666	0.01963	33.3666	0.03268	33.3666	0.04088
	33.4665	0.02776	33.4665	0.01598	33.4665	0.01942	33.4665	0.03235	33.4665	0.04049
	33.5664	0.02753	33.5664	0.01586	33.5664	0.01922	33.5664	0.03202	33.5664	0.04012
	33.6663	0.02722	33.6663	0.01576	33.6663	0.01905	33.6663	0.03169	33.6663	0.03976
	33.7662	0.02701	33.7662	0.01565	33.7662	0.0189	33.7662	0.03136	33.7662	0.03941
	33.8661	0.02676	33.8661	0.01554	33.8661	0.01878	33.8661	0.03103	33.8661	0.03907
	33.966	0.02652	33.966	0.01544	33.966	0.01866	33.966	0.0307	33.966	0.03873
	34.0659	0.02626	34.0659	0.01533	34.0659	0.01852	34.0659	0.03038	34.0659	0.03839
	34.1658	0.02599	34.1658	0.01523	34.1658	0.01836	34.1658	0.03007	34.1658	0.03806
	34.2657	0.02582	34.2657	0.01513	34.2657	0.01817	34.2657	0.02975	34.2657	0.03772
	34.3656	0.02562	34.3656	0.01504	34.3656	0.01799	34.3656	0.02938	34.3656	0.03736
	34.4655	0.02535	34.4655	0.01494	34.4655	0.01781	34.4655	0.0291	34.4655	0.03702
	34.5654	0.0252	34.5654	0.01483	34.5654	0.01765	34.5654	0.02879	34.5654	0.03668
	34.6653	0.02498	34.6653	0.01473	34.6653	0.01751	34.6653	0.02848	34.6653	0.03634
	34.7652	0.0248	34.7652	0.01464	34.7652	0.01739	34.7652	0.02818	34.7652	0.03602
	34.8651	0.0246	34.8651	0.01456	34.8651	0.01726	34.8651	0.02789	34.8651	0.0357
	34.965	0.02439	34.965	0.01447	34.965	0.01711	34.965	0.0276	34.965	0.03539
	35.0649	0.02419	35.0649	0.01438	35.0649	0.01695	35.0649	0.0273	35.0649	0.03507
	35.1648	0.024	35.1648	0.01429	35.1648	0.01678	35.1648	0.027	35.1648	0.03475
	35.2647	0.0239	35.2647	0.01419	35.2647	0.01665	35.2647	0.02673	35.2647	0.03444
	35.3646	0.02365	35.3646	0.0141	35.3646	0.01653	35.3646	0.02646	35.3646	0.03413
	35.4645	0.02347	35.4645	0.01402	35.4645	0.01642	35.4645	0.02619	35.4645	0.03383
	35.5644	0.02322	35.5644	0.01393	35.5644	0.0163	35.5644	0.02593	35.5644	0.03353
	35.6643	0.02305	35.6643	0.01384	35.6643	0.01616	35.6643	0.02568	35.6643	0.03324
	35.7642	0.02294	35.7642	0.01377	35.7642	0.01601	35.7642	0.02543	35.7642	0.03294
	35.8641	0.0227	35.8641	0.0137	35.8641	0.01586	35.8641	0.02519	35.8641	0.03263
	35.964	0.02253	35.964	0.01361	35.964	0.01573	35.964	0.02495	35.964	0.03243
	36.0639	0.02234	36.0639	0.01354	36.0639	0.01561	36.0639	0.02471	36.0639	0.03208
	36.1638	0.02216	36.1638	0.01348	36.1638	0.01549	36.1638	0.02442	36.1638	0.03182
	36.2637	0.02203	36.2637	0.0134	36.2637	0.01537	36.2637	0.02418	36.2637	0.03159
	36.3636	0.02183	36.3636	0.01332	36.3636	0.01524	36.3636	0.02392	36.3636	0.03135
	36.4635	0.02169	36.4635	0.01325	36.4635	0.0151	36.4635	0.02368	36.4635	0.03106
	36.5634	0.02143	36.5634	0.01319	36.5634	0.01497	36.5634	0.02344	36.5634	0.03075
	36.6633	0.02132	36.6633	0.01312	36.6633	0.01486	36.6633	0.02322	36.6633	0.03047
	36.7632	0.02116	36.7632	0.01306	36.7632	0.01476	36.7632	0.02299	36.7632	0.03023
	36.8631	0.02094	36.8631	0.013	36.8631	0.01467	36.8631	0.02275	36.8631	0.03002
	36.963	0.02076	36.963	0.01292	36.963	0.01458	36.963	0.0225	36.963	0.02981
	37.0629	0.02051	37.0629	0.01285	37.0629	0.01446	37.0629	0.02227	37.0629	0.02959
	37.1628	0.02029	37.1628	0.01279	37.1628	0.01432	37.1628	0.02205	37.1628	0.02938
	37.2627	0.02008	37.2627	0.01274	37.2627	0.01418	37.2627	0.02183	37.2627	0.02917
	37.3626	0.01986	37.3626	0.01267	37.3626	0.01406	37.3626	0.02161	37.3626	0.02896
	37.4625	0.0196	37.4625	0.01261	37.4625	0.01396	37.4625	0.0214	37.4625	0.02875
	37.5624	0.01943	37.5624	0.01256	37.5624	0.01386	37.5624	0.0212	37.5624	0.02852
	37.6623	0.01928	37.6623	0.0125	37.6623	0.01377	37.6623	0.02101	37.6623	0.0283
	37.7622	0.01906	37.7622	0.01243	37.7622	0.01366	37.7622	0.02086	37.7622	0.02806
	37.8621	0.01877	37.8621	0.01238	37.8621	0.01354	37.8621	0.02064	37.8621	0.02786
	37.962	0.01855	37.962	0.01234	37.962	0.01343	37.962	0.02043	37.962	0.02764
	38.0619	0.01827	38.0619	0.01228	38.0619	0.01334	38.0619	0.02024	38.0619	0.02743
	38.1618	0.01807	38.1618	0.01222	38.1618	0.01325	38.1618	0.02003	38.1618	0.02722
	38.2617	0.01781	38.2617	0.01216	38.2617	0.01318	38.2617	0.01984	38.2617	0.02702
	38.3616	0.01758	38.3616	0.01211	38.3616	0.01309	38.3616	0.01965	38.3616	0.02681
	38.4615	0.01731	38.4615	0.01205	38.4615	0.01297	38.4615	0.01948	38.4615	0.0266
	38.5614	0.01712	38.5614	0.012	38.5614	0.01285	38.5614	0.0193	38.5614	0.0264
	38.6613	0.01688	38.6613	0.01195	38.6613	0.01273	38.6613	0.01911	38.6613	0.02621
	38.7612	0.01668	38.7612	0.0119	38.7612	0.01264	38.7612	0.01891	38.7612	0.02602
	38.8611	0.0164	38.8611	0.01184	38.8611	0.01256	38.8611	0.01872	38.8611	0.02583
	38.961	0.01618	38.961	0.0118	38.961	0.01249	38.961	0.01853	38.961	0.02565
	39.0609	0.01593	39.0609	0.01176	39.0609	0.01241	39.0609	0.01835	39.0609	0.02545
	39.1608	0.01573	39.1608	0.01171	39.1608	0.01231	39.1608	0.01817	39.1608	0.02525
	39.2607	0.0155	39.2607	0.01165	39.2607	0.0122	39.2607	0.01798	39.2607	0.02506
	39.3606	0.01531	39.3606	0.0116	39.3606	0.0121	39.3606	0.0178	39.3606	0.02491
	39.4605	0.01509	39.4605	0.01155	39.4605	0.01202	39.4605	0.01764	39.4605	0.02469
	39.5604	0.01489	39.5604	0.0115	39.5604	0.01195	39.5604	0.01757	39.5604	0.02458
	39.6603	0.01471	39.6603	0.01146	39.6603	0.0119	39.6603	0.01739	39.6603	0.02444
	39.7602	0.01454	39.7602	0.01142	39.7602	0.01182	39.7602	0.01723	39.7602	0.02422
	39.8601	0.01435	39.8601	0.01137	39.8601	0.01172	39.8601	0.01708	39.8601	0.02398
	39.96	0.01417	39.96	0.01133	39.96	0.01161	39.96	0.01692	39.96	0.0238
	40.0599	0.01397	40.0599	0.0113	40.0599	0.0115	40.0599	0.01676	40.0599	0.02367
	40.1598	0.01381	40.1598	0.01126	40.1598	0.01141	40.1598	0.01662	40.1598	0.02358
	40.2597	0.01357	40.2597	0.01121	40.2597	0.01134	40.2597	0.01648	40.2597	0.02348
	40.3596	0.01335	40.3596	0.01118	40.3596	0.01129	40.3596	0.01635	40.3596	0.02335
	40.4595	0.01317	40.4595	0.01114	40.4595	0.01123	40.4595	0.01621	40.4595	0.02323
	40.5594	0.01295	40.5594	0.0111	40.5594	0.01116	40.5594	0.01606	40.5594	0.02311
	40.6593	0.01281	40.6593	0.01105	40.6593	0.01107	40.6593	0.01591	40.6593	0.02298
	40.7592	0.01269	40.7592	0.01102	40.7592	0.01098	40.7592	0.01576	40.7592	0.02284
	40.8591	0.01261	40.8591	0.01099	40.8591	0.0109	40.8591	0.01561	40.8591	0.02269
	40.959	0.01236	40.959	0.01095	40.959	0.01083	40.959	0.01547	40.959	0.02255
	41.0589	0.01228	41.0589	0.01091	41.0589	0.01077	41.0589	0.01531	41.0589	0.0224
	41.1588	0.01215	41.1588	0.01087	41.1588	0.01071	41.1588	0.01515	41.1588	0.02225
	41.2587	0.012	41.2587	0.01084	41.2587	0.01064	41.2587	0.01497	41.2587	0.02214
	41.3586	0.01189	41.3586	0.01081	41.3586	0.01056	41.3586	0.01496	41.3586	0.02199
	41.4585	0.01177	41.4585	0.01077	41.4585	0.01047	41.4585	0.01483	41.4585	0.02187
	41.5584	0.01164	41.5584	0.01074	41.5584	0.0104	41.5584	0.01471	41.5584	0.02174
	41.6583	0.01156	41.6583	0.01071	41.6583	0.01033	41.6583	0.0146	41.6583	0.02161
	41.7582	0.01145	41.7582	0.01067	41.7582	0.01027	41.7582	0.01448	41.7582	0.02148
	41.8581	0.01138	41.8581	0.01064	41.8581	0.01021	41.8581	0.01436	41.8581	0.02136
	41.958	0.0113	41.958	0.01061	41.958	0.01015	41.958	0.01425	41.958	0.02124
	42.0579	0.01119	42.0579	0.01058	42.0579	0.01009	42.0579	0.01415	42.0579	0.02112
	42.1578	0.01114	42.1578	0.01056	42.1578	0.01002	42.1578	0.01406	42.1578	0.021
	42.2577	0.01108	42.2577	0.01053	42.2577	0.00996	42.2577	0.01397	42.2577	0.02088
	42.3576	0.01103	42.3576	0.0105	42.3576	0.0099	42.3576	0.01386	42.3576	0.02076
	42.4575	0.011	42.4575	0.01047	42.4575	0.00984	42.4575	0.01375	42.4575	0.02064
	42.5574	0.01094	42.5574	0.01044	42.5574	0.00977	42.5574	0.01365	42.5574	0.02053
	42.6573	0.01091	42.6573	0.0104	42.6573	0.00971	42.6573	0.01354	42.6573	0.02044
	42.7572	0.01087	42.7572	0.01037	42.7572	0.00965	42.7572	0.01343	42.7572	0.02035
	42.8571	0.01082	42.8571	0.01034	42.8571	0.00959	42.8571	0.01332	42.8571	0.02023
	42.957	0.01077	42.957	0.01032	42.957	0.00953	42.957	0.01318	42.957	0.02013
	43.0569	0.01071	43.0569	0.01029	43.0569	0.00948	43.0569	0.01301	43.0569	0.02005
	43.1568	0.01065	43.1568	0.01027	43.1568	0.00942	43.1568	0.01299	43.1568	0.01983
	43.2567	0.0106	43.2567	0.01025	43.2567	0.00936	43.2567	0.01292	43.2567	0.01974
	43.3566	0.01052	43.3566	0.01022	43.3566	0.00931	43.3566	0.01285	43.3566	0.01975
	43.4565	0.01041	43.4565	0.01019	43.4565	0.00926	43.4565	0.01278	43.4565	0.01978
	43.5564	0.01029	43.5564	0.01016	43.5564	0.00922	43.5564	0.01271	43.5564	0.01978
	43.6563	0.01016	43.6563	0.01014	43.6563	0.00917	43.6563	0.01262	43.6563	0.01973
	43.7562	0.01008	43.7562	0.01012	43.7562	0.00912	43.7562	0.01255	43.7562	0.01968
	43.8561	0.01004	43.8561	0.01009	43.8561	0.00906	43.8561	0.01248	43.8561	0.01962
	43.956	0.01014	43.956	0.01007	43.956	0.00901	43.956	0.01244	43.956	0.01956
	44.0559	0.00992	44.0559	0.01005	44.0559	0.00896	44.0559	0.0124	44.0559	0.01949
	44.1558	0.00986	44.1558	0.01003	44.1558	0.0089	44.1558	0.01235	44.1558	0.0194
	44.2557	0.00981	44.2557	0.01002	44.2557	0.00886	44.2557	0.01229	44.2557	0.01933
	44.3556	0.00972	44.3556	0.01	44.3556	0.00882	44.3556	0.01224	44.3556	0.01925
	44.4555	0.00963	44.4555	0.00998	44.4555	0.00877	44.4555	0.01218	44.4555	0.01918
	44.5554	0.00955	44.5554	0.00996	44.5554	0.00873	44.5554	0.01213	44.5554	0.01912
	44.6553	0.00948	44.6553	0.00994	44.6553	0.00869	44.6553	0.01206	44.6553	0.01907
	44.7552	0.00943	44.7552	0.00992	44.7552	0.00865	44.7552	0.01192	44.7552	0.01899
	44.8551	0.00933	44.8551	0.0099	44.8551	0.00861	44.8551	0.0118	44.8551	0.01895
	44.955	0.00924	44.955	0.00989	44.955	0.00857	44.955	0.01178	44.955	0.01889
	45.0549	0.00917	45.0549	0.00987	45.0549	0.00853	45.0549	0.01174	45.0549	0.01883
	45.1549	0.00909	45.1549	0.00986	45.1549	0.00848	45.1549	0.0117	45.1549	0.01878
	45.2548	0.009	45.2548	0.00984	45.2548	0.00845	45.2548	0.01167	45.2548	0.01873
	45.3546	0.00891	45.3546	0.00983	45.3546	0.00841	45.3546	0.01164	45.3546	0.01868
	45.4545	0.00881	45.4545	0.00982	45.4545	0.00837	45.4545	0.01161	45.4545	0.01863
	45.5545	0.00873	45.5545	0.0098	45.5545	0.00833	45.5545	0.01157	45.5545	0.01859
	45.6544	0.00865	45.6544	0.00978	45.6544	0.0083	45.6544	0.01154	45.6544	0.01854
	45.7542	0.00857	45.7542	0.00977	45.7542	0.00826	45.7542	0.01154	45.7542	0.01849
	45.8541	0.00848	45.8541	0.00975	45.8541	0.00822	45.8541	0.01154	45.8541	0.01846
	45.9541	0.00838	45.9541	0.00974	45.9541	0.00819	45.9541	0.01155	45.9541	0.01844
	46.054	0.00829	46.054	0.00973	46.054	0.00816	46.054	0.01156	46.054	0.01842
	46.1538	0.0082	46.1538	0.00972	46.1538	0.00813	46.1538	0.01157	46.1538	0.01839
	46.2537	0.00808	46.2537	0.00971	46.2537	0.00811	46.2537	0.0116	46.2537	0.01835
	46.3537	0.00798	46.3537	0.00969	46.3537	0.00808	46.3537	0.01164	46.3537	0.01835
	46.4535	0.00783	46.4535	0.00968	46.4535	0.00805	46.4535	0.01172	46.4535	0.0184
	46.5534	0.00769	46.5534	0.00967	46.5534	0.00801	46.5534	0.0115	46.5534	0.01806
	46.6534	0.0075	46.6534	0.00966	46.6534	0.00798	46.6534	0.01144	46.6534	0.01843
	46.7533	0.00726	46.7533	0.00964	46.7533	0.00795	46.7533	0.01143	46.7533	0.01868
	46.8531	0.00697	46.8531	0.00963	46.8531	0.00793	46.8531	0.01141	46.8531	0.0188
	46.953	0.00666	46.953	0.00962	46.953	0.00791	46.953	0.01142	46.953	0.01883
	47.053	0.00699	47.053	0.00961	47.053	0.00789	47.053	0.01143	47.053	0.01885
	47.1529	0.00686	47.1529	0.0096	47.1529	0.00785	47.1529	0.01145	47.1529	0.01886
	47.2527	0.00677	47.2527	0.00959	47.2527	0.00783	47.2527	0.01147	47.2527	0.01887
	47.3526	0.00669	47.3526	0.00959	47.3526	0.00781	47.3526	0.01149	47.3526	0.01888
	47.4526	0.0066	47.4526	0.00958	47.4526	0.00778	47.4526	0.01151	47.4526	0.01888
	47.5525	0.00655	47.5525	0.00957	47.5525	0.00777	47.5525	0.01156	47.5525	0.01889
	47.6523	0.00648	47.6523	0.00956	47.6523	0.00776	47.6523	0.01161	47.6523	0.01891
	47.7522	0.0064	47.7522	0.00955	47.7522	0.00774	47.7522	0.01169	47.7522	0.01894
	47.8522	0.00636	47.8522	0.00954	47.8522	0.00772	47.8522	0.01177	47.8522	0.01898
	47.952	0.00633	47.952	0.00954	47.952	0.0077	47.952	0.01188	47.952	0.01903
	48.0519	0.00629	48.0519	0.00953	48.0519	0.00768	48.0519	0.01202	48.0519	0.01909
	48.1519	0.0063	48.1519	0.00952	48.1519	0.00766	48.1519	0.01224	48.1519	0.01915
	48.2518	0.0063	48.2518	0.00952	48.2518	0.00764	48.2518	0.01282	48.2518	0.01924
	48.3516	0.00629	48.3516	0.00952	48.3516	0.00763	48.3516	0.01255	48.3516	0.01932
	48.4515	0.00632	48.4515	0.00951	48.4515	0.00762	48.4515	0.01255	48.4515	0.01942
	48.5515	0.00635	48.5515	0.00951	48.5515	0.00761	48.5515	0.0126	48.5515	0.01954
	48.6514	0.0064	48.6514	0.0095	48.6514	0.0076	48.6514	0.01269	48.6514	0.01968
	48.7512	0.00646	48.7512	0.0095	48.7512	0.00759	48.7512	0.0128	48.7512	0.01983
	48.8511	0.00654	48.8511	0.00949	48.8511	0.00757	48.8511	0.01295	48.8511	0.02
	48.9511	0.00665	48.9511	0.00949	48.9511	0.00756	48.9511	0.01313	48.9511	0.02019
	49.051	0.00679	49.051	0.00949	49.051	0.00756	49.051	0.01334	49.051	0.02042
	49.1508	0.00696	49.1508	0.00949	49.1508	0.00755	49.1508	0.01358	49.1508	0.02069
	49.2507	0.00718	49.2507	0.00949	49.2507	0.00755	49.2507	0.01385	49.2507	0.02101
	49.3507	0.00742	49.3507	0.00949	49.3507	0.00754	49.3507	0.01419	49.3507	0.02139
	49.4505	0.00775	49.4505	0.00949	49.4505	0.00754	49.4505	0.0146	49.4505	0.02185
	49.5504	0.00815	49.5504	0.00949	49.5504	0.00753	49.5504	0.01513	49.5504	0.02241
	49.6504	0.00871	49.6504	0.00949	49.6504	0.00753	49.6504	0.0158	49.6504	0.02311
	49.7503	0.00948	49.7503	0.00949	49.7503	0.00752	49.7503	0.01673	49.7503	0.02408
	49.8501	0.01074	49.8501	0.00948	49.8501	0.00752	49.8501	0.01819	49.8501	0.02561
	49.95	0.00686	49.95	0.00474	49.95	0.00376	49.95	0.01079	49.95	0.01457

## Sheet: Figure 5b
--	--	--	--	--	--	--	--	--	--	--	--	--	--	--	--	--	--	--	--	--	--	--	--	--	--	--	--	--	--	--	--	--	--	--	--	--	--	--	--	--	--	--	--	--	--	--	--	--	--
--	--	--	--	--	--	--	--	--	--	--	--	--	--	--	--	--	--	--	--	--	--	--	--	--	--	--	--	--	--	--	--	--	--	--	--	--	--	--	--	--	--	--	--	--	--	--	--	--	--
--	--	--	--	--	--	--	--	--	--	--	--	--	--	--	--	--	--	--	--	--	--	--	--	--	--	--	--	--	--	--	--	--	--	--	--	--	--	--	--	--	--	--	--	--	--	--	--	--	--
--	--	--	--	--	--	--	--	--	--	--	--	--	--	--	--	--	--	--	--	--	--	--	--	--	--	--	--	--	--	--	--	--	--	--	--	--	--	--	--	--	--	--	--	--	--	--	--	--	--
--	--	--	--	--	--	--	--	--	--	--	--	--	--	--	--	--	--	--	--	--	--	--	--	--	--	--	--	--	--	--	--	--	--	--	--	--	--	--	--	--	--	--	--	--	--	--	--	--	--
--	--	--	--	--	--	--	--	--	--	--	--	--	--	--	--	--	--	--	--	--	--	--	--	--	--	--	--	--	--	--	--	--	--	--	--	--	--	--	--	--	--	--	--	--	--	--	--	--	--
--	--	--	--	--	--	--	--	--	--	--	--	--	--	--	--	--	--	--	--	--	--	--	--	--	--	--	--	--	--	--	--	--	--	--	--	--	--	--	--	--	--	--	--	--	--	--	--	--	--
--	--	--	--	--	--	--	--	--	--	--	--	--	--	--	--	--	--	--	--	--	--	--	--	--	--	--	--	--	--	--	--	--	--	--	--	--	--	--	--	--	--	--	--	--	--	--	--	--	--
--	--	--	--	--	--	--	--	--	--	--	--	--	0.00249	0.00157	0.000818124	0.000860654	0.000732517	0.000769743	0.000754909	0.000813642	0.000890344	0.000968486	0.00104	0.00107	0.00109	0.00114	0.0012	0.00121	0.00121	0.00124	0.0013	0.00139	0.00171	0.00231	0.00213	0.00119	0.0014	0.00123	0.00113	0.00112	0.00113	0.00114	0.00114	0.00112	0.00111	0.00111	0.00113	0.00115	0.00117
--	--	--	--	--	0.00187	0.00128	0.00108	0.00102	0.00109	0.00124	0.00148	0.00171	0.00106	0.00126	0.000938451	0.000194983	0.000294343	0.000551355	0.000558528	0.000626617	0.000671675	0.00071333	0.000758947	0.000780584	0.000794808	0.000841674	0.000890582	0.000899341	0.000908276	0.000954595	0.000993769	0.00104	0.00118	0.00129	0.000869943	0.000468363	0.00111	0.000932683	0.000795777	0.000801357	0.000826308	0.000836528	0.000837504	0.000831479	0.000824914	0.000831696	0.00084952	0.000862689	0.000876668
--	--	0.00131	0.000871119	0.000734578	0.000895012	0.00082423	0.000770636	0.000752343	0.000812299	0.000908282	0.00101	0.00105	0.000868112	0.000889707	0.000952308	0.000991283	0.000811736	0.000222441	0.000373629	0.000553643	0.000594833	0.000604253	0.000627522	0.000645404	0.000663554	0.000706786	0.000749206	0.000769076	0.000802378	0.000853011	0.00086389	0.000838639	0.000809734	0.000710721	0.000508369	0.00023702	0.000163605	0.000233835	0.000351122	0.000569429	0.0006681	0.00069748	0.000712478	0.000723599	0.000731526	0.000745571	0.000761378	0.000767366	0.00077442
--	0.00147	0.000143404	0.000332933	0.000480588	0.000575631	0.000642571	0.000655288	0.000678369	0.000727355	0.000752045	0.000749993	0.000732421	0.000679979	0.000665586	0.000668392	0.00072766	0.000918102	0.000942755	0.000443374	0.000267275	0.000506227	0.00055209	0.000569052	0.00058672	0.000605211	0.000638317	0.000674668	0.000710311	0.000759	0.000792513	0.000767505	0.000708452	0.000642212	0.000563469	0.000486862	0.000423258	0.000443774	0.000575229	0.000537632	0.000259151	0.00058018	0.00064679	0.000675921	0.000699465	0.000716662	0.000733199	0.000744733	0.00074392	0.000743728
--	0.000941772	0.000448761	0.000132097	0.000250453	0.000464031	0.00057406	0.000627707	0.000682265	0.000704937	0.000670632	0.000630118	0.00061695	0.000606082	0.000588448	0.000569921	0.000583553	0.00066006	0.000781487	0.000960988	0.00077366	0.000145253	0.000498754	0.000553644	0.000569143	0.000577209	0.000594686	0.000625298	0.000668665	0.000712317	0.000718195	0.000680085	0.000641427	0.000614399	0.000582779	0.000542054	0.000501759	0.00049306	0.000551479	0.000667615	0.00050548	0.000376261	0.00064754	0.000680804	0.000697071	0.000714753	0.000730313	0.000739114	0.000735965	0.000729615
--	0.000822949	0.000547711	0.000350605	0.000117455	0.000364338	0.000544618	0.000620618	0.00068436	0.000677567	0.000616571	0.000578807	0.000578222	0.000575593	0.00055588	0.000535101	0.000534747	0.000560498	0.000603592	0.000679489	0.000767587	0.00064005	0.000294062	0.000578841	0.000593837	0.000575499	0.000574212	0.000596272	0.00063281	0.000656886	0.00064556	0.000620601	0.000614662	0.000614843	0.00059679	0.000559304	0.000519205	0.000497911	0.000509515	0.000557087	0.000602686	0.000412674	0.000478788	0.000695551	0.000689853	0.000708866	0.000722732	0.000730823	0.000729978	0.000720657
--	0.00081489	0.000603096	0.000469936	0.000306796	9.19951e-05	0.000481049	0.000614816	0.000668437	0.000644627	0.000591523	0.000574252	0.000582951	0.000581426	0.000564233	0.000548293	0.000545191	0.000550836	0.000557326	0.000570631	0.000603292	0.000654381	0.000495881	0.00039931	0.000660291	0.000616076	0.000593043	0.000596053	0.000609402	0.00061156	0.000597197	0.000589722	0.00059829	0.000600961	0.000582777	0.00055128	0.000522614	0.00050565	0.000500739	0.000507019	0.00052819	0.0005648	0.000453275	0.000391541	0.000621522	0.000726856	0.000728886	0.000723584	0.000722672	0.00071361
--	0.00075399	0.000596039	0.000521794	0.000456671	0.000287296	0.00020953	0.000618958	0.000689012	0.000648238	0.000610947	0.000610823	0.000622317	0.000621344	0.000608937	0.000597845	0.000592175	0.000586438	0.000575437	0.000564561	0.000563865	0.00058094	0.000602602	0.000460618	0.000459357	0.000681119	0.000677952	0.000634551	0.000601185	0.000581507	0.000570928	0.00057598	0.000589987	0.000594832	0.000585467	0.000570429	0.00055675	0.000543329	0.00052498	0.000504624	0.000496007	0.000524909	0.000642078	0.000773478	0.000134685	0.00094124	0.00082679	0.000733889	0.000708599	0.000698199
--	0.000710225	0.000585037	0.000548334	0.000526679	0.000476462	0.000251325	0.000537571	0.000906465	0.000763665	0.000692584	0.000681359	0.000677745	0.000667305	0.000653736	0.000642271	0.000632603	0.000619131	0.000599736	0.000578523	0.000563904	0.000563724	0.000589175	0.000674418	0.000725805	0.000339221	0.00094168	0.000760241	0.0006159	0.000559171	0.000550865	0.000566488	0.000588615	0.000603279	0.000607477	0.000604616	0.000596189	0.000579164	0.000552921	0.000523866	0.000507325	0.0005269	0.000633329	0.000919837	0.00104	0.00193	0.00127	0.00084849	0.000713228	0.000682012
0.00197	0.000952431	0.000657009	0.000600396	0.000587419	0.000583013	0.000507489	9.63162e-05	0.00159	0.00109	0.000867591	0.000802255	0.000746734	0.000703582	0.000676336	0.000660987	0.000649602	0.000636029	0.000617804	0.000598293	0.000582973	0.00057945	0.000602656	0.000703567	0.00101	0.00134	0.00184	0.00116	0.000722848	0.000564245	0.000535153	0.000552087	0.0005788	0.000599722	0.000609857	0.000609981	0.000601475	0.00058612	0.000566733	0.000549506	0.000542714	0.000563249	0.000644948	0.000803474	0.000596963	0.00278	0.00237	0.0013	0.000859954	0.000731803
0.00132	0.000828583	0.000661406	0.000611326	0.00059246	0.000595488	0.000553092	6.50591e-05	0.00214	0.00124	0.00103	0.00099043	0.000852742	0.000747807	0.000695056	0.000674297	0.000665488	0.000656312	0.000643992	0.000630499	0.0006201	0.00061803	0.000638442	0.000717069	0.000881046	0.000709976	0.00284	0.00209	0.00109	0.000682367	0.000560078	0.00054433	0.000559386	0.000576429	0.000586708	0.000589739	0.000588242	0.000584683	0.000580725	0.000576702	0.000575925	0.000590937	0.000655388	0.000806791	0.00093275	0.00019508	0.0034	0.00249	0.00141	0.000968518
0.00116	0.000831616	0.000695091	0.000631261	0.000604434	0.00062391	0.000693825	0.000841189	0.00144	0.00356	0.000166662	0.00109	0.000992126	0.00082295	0.000735002	0.000704053	0.000693046	0.000683583	0.000671916	0.00066165	0.000655542	0.000656217	0.000673359	0.000736254	0.000882795	0.00102	0.000378756	0.00308	0.00194	0.00105	0.000702526	0.000586016	0.000560062	0.000563254	0.000572181	0.000581392	0.000589883	0.000596846	0.000599496	0.000596134	0.000588814	0.000591451	0.000632879	0.000756845	0.000963023	0.00105	0.000415255	0.00377	0.00234	0.00141
0.00118	0.000878133	0.00073525	0.000663005	0.000635035	0.000648361	0.000700085	0.000810422	0.00115	0.00237	0.00409	0.00108	0.00118	0.000939844	0.000799258	0.000740989	0.000715454	0.000697239	0.000682682	0.000674655	0.000674167	0.000679568	0.000695632	0.000742629	0.000860741	0.00106	0.00122	0.00113	0.00292	0.0018	0.00106	0.00073739	0.000620497	0.000589	0.000588366	0.000596719	0.000606888	0.00061326	0.000611642	0.000600745	0.000585896	0.000579137	0.000601514	0.000679613	0.000837252	0.00104	0.00118	0.00141	0.00307	0.0013
0.00121	0.000907728	0.000767283	0.000704718	0.000681962	0.000677056	0.00067546	0.000688123	0.000798831	0.00128	0.00255	0.00186	0.00155	0.00114	0.000900541	0.000785008	0.000732076	0.000703469	0.000687107	0.00068259	0.000686817	0.000695521	0.000708571	0.000737965	0.000809449	0.000953366	0.00118	0.00147	0.0017	0.00266	0.00168	0.00106	0.000772991	0.000662189	0.000627243	0.000620498	0.00062267	0.000624789	0.0006205	0.000608151	0.000592145	0.000582553	0.000590883	0.000630557	0.000715096	0.00084898	0.00101	0.00126	0.00198	0.0033
0.00124	0.000935918	0.00080864	0.000759472	0.000733885	0.000702269	0.000659511	0.000628523	0.000659419	0.000851712	0.00129	0.00104	0.00173	0.00152	0.00114	0.000903886	0.00079946	0.000751037	0.000723301	0.00071122	0.00070976	0.000712173	0.000716917	0.000729232	0.000762563	0.000836727	0.000977272	0.00122	0.0016	0.00211	0.0025	0.00159	0.00105	0.000798977	0.000689838	0.00065035	0.000642458	0.000645908	0.000647289	0.000639052	0.00062389	0.000609933	0.000606213	0.000618366	0.000654345	0.000718786	0.000807445	0.000934998	0.00124	0.00194
0.00126	0.000964319	0.000848385	0.00080232	0.000763031	0.000707466	0.000648209	0.000615335	0.000632739	0.000733618	0.000971298	0.00127	0.00113	0.00193	0.00173	0.00123	0.000997976	0.000890588	0.000811367	0.000762217	0.00073713	0.000724558	0.000718295	0.000718767	0.000730017	0.0007611	0.000828194	0.000961457	0.00121	0.00165	0.00244	0.00238	0.0015	0.00105	0.000813517	0.000709013	0.000678909	0.000681363	0.000685372	0.0006764	0.000657095	0.000638035	0.000625631	0.000623842	0.000637288	0.000670295	0.000716604	0.000772852	0.000888713	0.0012
0.00128	0.00098341	0.000870699	0.000815525	0.000761052	0.000696342	0.00064129	0.00061876	0.000630828	0.000683278	0.00080937	0.00103	0.00124	0.000543579	0.00253	0.00171	0.00126	0.00113	0.000949534	0.000823791	0.000759197	0.000729608	0.000716281	0.00071148	0.000713631	0.000725185	0.000753413	0.00081409	0.000938698	0.00118	0.00164	0.00248	0.00198	0.00147	0.00108	0.000839623	0.00073471	0.000706115	0.000696463	0.000679231	0.000656834	0.000638956	0.00062831	0.00062487	0.00063302	0.000655691	0.000686251	0.000712226	0.000747676	0.000863707
0.00132	0.00102	0.000879039	0.000794841	0.000731156	0.000674565	0.00063419	0.000620762	0.000625213	0.000647294	0.000710388	0.000844348	0.00105	0.00122	0.00145	0.00286	0.000422459	0.00132	0.00112	0.000898623	0.000782362	0.000737087	0.000720687	0.000713831	0.00071181	0.000715456	0.000727144	0.000753266	0.000809646	0.000929229	0.00117	0.00162	0.00214	0.00197	0.00168	0.0012	0.000885669	0.000749467	0.000691408	0.0006561	0.000631026	0.000618563	0.000613765	0.00061361	0.000621733	0.000641629	0.000666917	0.000685391	0.000696651	0.00073202
0.00147	0.00109	0.000851967	0.000719932	0.000669973	0.000639186	0.000619249	0.000615807	0.000617393	0.000626465	0.000660969	0.000732889	0.000846508	0.00101	0.00135	0.00248	0.00411	0.00155	0.00139	0.00102	0.000829129	0.000757268	0.000733313	0.00072295	0.000717444	0.000717169	0.000722202	0.000733783	0.000760098	0.000819308	0.000944234	0.00119	0.0016	0.0018	0.00314	0.0023	0.00143	0.001	0.000802902	0.000699575	0.000643092	0.000615558	0.000603207	0.000597787	0.000602455	0.000620442	0.000646717	0.000670219	0.000684129	0.000695985
0.00184	0.00121	0.000752096	0.000601202	0.000593956	0.000595998	0.000598645	0.000609226	0.000616153	0.000625726	0.00065122	0.000688437	0.000735592	0.000814369	0.001	0.00158	0.00282	0.0031	0.00205	0.00131	0.000952967	0.000808041	0.00075362	0.000731443	0.000722367	0.000720435	0.000722157	0.000726875	0.000740232	0.000773309	0.000842284	0.000979893	0.00124	0.00154	0.000961499	0.00423	0.00253	0.00172	0.00117	0.000915018	0.000772982	0.000680434	0.000626837	0.000597733	0.000589267	0.000601772	0.000629685	0.000660349	0.00068101	0.00068673
0.00245	0.00124	0.00059723	0.000500693	0.000533992	0.000558266	0.000580876	0.000605996	0.000620998	0.000635505	0.00065851	0.000677529	0.000692495	0.0007251	0.000811634	0.00107	0.0016	0.00166	0.00302	0.00193	0.00126	0.000938205	0.00080088	0.000745401	0.000726768	0.000722695	0.000720922	0.000719367	0.000724823	0.000744943	0.000786271	0.000865442	0.00102	0.00128	0.00148	0.00161	0.00255	0.00275	0.00136	0.00124	0.00107	0.000866436	0.000729002	0.000648697	0.000607237	0.000600459	0.000619914	0.000649486	0.000670448	0.000672612
0.00202	0.000718758	0.000396829	0.000441649	0.000499175	0.00053152	0.000567907	0.000602068	0.00062059	0.000637938	0.00065898	0.000669025	0.000672863	0.000688571	0.000724773	0.000839996	0.00114	0.00153	0.00181	0.00256	0.00179	0.00123	0.000927619	0.000793111	0.000742743	0.000726352	0.000716587	0.000706928	0.000704522	0.000715298	0.000740146	0.000785055	0.000868042	0.00101	0.00119	0.00141	0.00176	0.00213	0.00302	0.00107	0.00152	0.0012	0.000956147	0.000800431	0.000690308	0.000633605	0.000624531	0.000639761	0.000655404	0.00065789
0.00108	0.000659882	8.37471e-05	0.000397532	0.0004815	0.000513232	0.00055439	0.000587996	0.000604002	0.000622015	0.000642498	0.000649573	0.00065204	0.000662171	0.000671786	0.000708512	0.000854467	0.00116	0.0016	0.00199	0.00226	0.00171	0.00121	0.000924804	0.000794666	0.000739743	0.00071071	0.000690373	0.000680052	0.000682234	0.000696245	0.000723413	0.000765857	0.000826176	0.000904786	0.00101	0.00118	0.00147	0.00206	0.00232	0.00226	0.00126	0.00119	0.00105	0.000859209	0.000717351	0.000654757	0.000644498	0.00065214	0.000657921
0.00129	0.00113	0.000233917	0.000384886	0.000484881	0.000503186	0.000536464	0.000560572	0.000571221	0.000591685	0.000614975	0.000623542	0.000628799	0.000639478	0.000640564	0.000641715	0.00069497	0.000854373	0.00116	0.00164	0.00201	0.0021	0.00168	0.0012	0.000925572	0.000784548	0.000713063	0.000675416	0.000657323	0.000652202	0.000659216	0.00067931	0.000704986	0.000727019	0.000748657	0.000786638	0.000859593	0.00098299	0.00122	0.00159	0.00211	0.00307	0.000494841	0.00113	0.00106	0.000845384	0.000713263	0.000667239	0.00066302	0.000669187
0.00122	0.00102	0.000740901	0.000193225	0.000497045	0.000506259	0.000521111	0.000529324	0.000535182	0.000560603	0.000588554	0.000599757	0.000609285	0.000624936	0.000629641	0.000623148	0.000633529	0.000696116	0.000852438	0.00116	0.00163	0.00196	0.00202	0.00166	0.0012	0.000902945	0.000744955	0.000671816	0.0006422	0.000631492	0.000635709	0.000654526	0.000674491	0.00068174	0.00068329	0.000698328	0.000732218	0.000778128	0.000861501	0.00104	0.0014	0.00233	0.00318	0.000383013	0.00112	0.000973355	0.000776013	0.000685919	0.000664568	0.000667992
0.00124	0.000899229	0.000801415	0.000618408	0.000305845	0.000518203	0.00052425	0.000513545	0.000513352	0.000541228	0.000569371	0.000580215	0.000592801	0.00061445	0.000626931	0.000623286	0.000618326	0.000631868	0.000692014	0.000845666	0.00115	0.00162	0.00187	0.00192	0.00161	0.00114	0.000832752	0.000689318	0.000637685	0.000622015	0.000627361	0.000648001	0.000665419	0.000666341	0.000662162	0.000671686	0.000692443	0.000708616	0.000727048	0.000777667	0.000921245	0.00138	0.00253	0.00321	0.00109	0.00109	0.000815558	0.000673113	0.000635607	0.000640426
0.00149	0.000888746	0.00075144	0.00074193	0.000542782	0.000337736	0.00054554	0.000528716	0.000518093	0.000537726	0.000555982	0.00056111	0.000574683	0.000600693	0.00061949	0.000620933	0.000613366	0.000610316	0.000627314	0.000691787	0.000848732	0.00115	0.00159	0.00173	0.00171	0.00145	0.000980869	0.000733102	0.000645974	0.000623435	0.000631071	0.000653682	0.000668682	0.000664933	0.00065764	0.000663901	0.000677087	0.000680755	0.000677642	0.000687354	0.000744408	0.00096541	0.00162	0.00255	0.00211	0.00144	0.00089577	0.000657809	0.000596663	0.000605119
--	0.00093612	0.000812114	0.000750481	0.000724818	0.000563716	0.000349221	0.000555303	0.000549491	0.000550579	0.000548254	0.000543465	0.000556339	0.000584114	0.000605867	0.00061225	0.000609736	0.000607604	0.000613114	0.000635721	0.000699072	0.000848277	0.00113	0.0015	0.00145	0.00129	0.00111	0.000800779	0.000675366	0.000640663	0.000645176	0.00066489	0.000675461	0.000667935	0.000657974	0.000659636	0.000664823	0.000660642	0.000652743	0.000658645	0.000695612	0.000812612	0.00108	0.00104	0.00309	0.00218	0.00119	0.000750637	0.000610748	0.000594995
--	0.00106	0.000816662	0.00070256	0.000671075	0.000725922	0.000653146	0.000341335	0.000584196	0.000584334	0.000557527	0.00053984	0.000548921	0.000573661	0.000593768	0.00060363	0.000608864	0.000614237	0.000619334	0.000624399	0.000638293	0.00068798	0.000812342	0.00103	0.00125	0.00102	0.000832112	0.000881558	0.000746301	0.000689324	0.00067699	0.000681985	0.0006829	0.000671908	0.000661123	0.000659065	0.000656615	0.000645652	0.000635736	0.000643224	0.000675609	0.000754606	0.000928494	0.0011	0.00039653	0.00297	0.00194	0.0011	0.000751529	0.000637417
--	0.00102	0.000753089	0.000656359	0.000652711	0.000698806	0.000797342	0.000692361	0.000400602	0.000642657	0.000604703	0.000572771	0.000570728	0.000582465	0.000593422	0.000601857	0.000611595	0.000621931	0.000627456	0.000624745	0.000618565	0.000621269	0.000649761	0.000717857	0.000820248	0.00091477	0.000731592	0.000728201	0.000865908	0.000785594	0.00074178	0.000714764	0.000695775	0.000679124	0.000668849	0.000665098	0.000656692	0.000640337	0.000629315	0.000638853	0.000669627	0.000730046	0.000859881	0.00108	0.00123	0.00111	0.00272	0.00181	0.0011	0.000773798
--	0.00108	0.000802685	0.000718292	0.000704832	0.000697662	0.000706331	0.000774099	0.000656133	0.000525733	0.000690233	0.000663399	0.000645167	0.000628597	0.000615448	0.000612386	0.000618297	0.0006265	0.00062945	0.000624643	0.000615665	0.000606894	0.000598414	0.000593008	0.000603289	0.000651391	0.000778045	0.000816552	0.000623046	0.000860155	0.000842871	0.00077557	0.000721126	0.00069142	0.00068072	0.000676027	0.000663293	0.000643476	0.000633746	0.000646074	0.000675772	0.000719034	0.000797253	0.000943622	0.00116	0.00144	0.00154	0.00257	0.00177	0.0011
--	0.00124	0.000866243	0.000746587	0.000698999	0.00064601	0.000602795	0.000616748	0.000708117	0.000588923	0.000511769	0.000775577	0.000781584	0.000732976	0.00067313	0.000639867	0.000629684	0.000627929	0.000625949	0.000622308	0.000618393	0.000611263	0.000593557	0.000563807	0.000536347	0.000540549	0.000632773	0.000965915	0.00152	0.000333674	0.000978736	0.000893506	0.000768954	0.000710274	0.000693109	0.000686094	0.000669384	0.000647384	0.000638552	0.000652199	0.000679098	0.00070863	0.000747716	0.000821338	0.00096111	0.00121	0.00154	0.00172	0.00256	0.00179
--	0.00144	0.000867001	0.000723736	0.000658723	0.000601626	0.000574719	0.00059499	0.00066468	0.000854082	0.00106	0.000414495	0.00087647	0.000888943	0.000775085	0.000686828	0.000644942	0.000627112	0.000619628	0.000618558	0.000620245	0.00061655	0.000598708	0.000567388	0.000535885	0.000525822	0.000574574	0.000790484	0.00144	0.00221	0.00153	0.00119	0.000884093	0.000753867	0.000711098	0.000692379	0.00066923	0.000644008	0.000634661	0.000646634	0.000669762	0.000691069	0.000711499	0.000744339	0.000813894	0.000957634	0.00122	0.00157	0.00169	0.00283
--	--	0.00091153	0.000756046	0.000666818	0.000627301	0.000632825	0.000658316	0.000685726	0.000788934	0.00127	0.00217	0.000281773	0.00102	0.000921034	0.000756072	0.000666104	0.000628106	0.000615181	0.000616117	0.000621836	0.000621296	0.000607874	0.000584877	0.000563814	0.000557653	0.000583918	0.000695524	0.000977722	0.00104	0.00251	0.00184	0.00116	0.000872045	0.00075803	0.000704613	0.000666467	0.000637091	0.000626469	0.000636252	0.000655427	0.000674123	0.000689802	0.000707782	0.000739363	0.000810312	0.000962853	0.00123	0.00154	0.00138
--	--	0.00102	0.000770602	0.000672648	0.000658183	0.000679356	0.000695315	0.00069167	0.00072004	0.00097636	0.00187	0.00289	0.00136	0.00118	0.000875269	0.000714157	0.000645641	0.000622394	0.000621115	0.000626778	0.000627351	0.000618374	0.000604215	0.00059313	0.000590878	0.000604637	0.000664341	0.000826565	0.00103	0.000592154	0.0022	0.00152	0.00109	0.000858025	0.000737309	0.000672307	0.000638113	0.000628236	0.000635411	0.000650527	0.000667218	0.000683148	0.000696411	0.00071038	0.000740879	0.000819307	0.000982881	0.00124	0.0014
--	--	0.00103	0.000768612	0.000682361	0.000676023	0.000687312	0.000685198	0.000670254	0.000679505	0.000805312	0.00122	0.00166	0.00253	0.00173	0.00112	0.000842708	0.000710232	0.000655329	0.00063949	0.000637281	0.00063378	0.000624957	0.000614636	0.000607143	0.000602915	0.000603991	0.000631164	0.000732246	0.000940551	0.00124	0.00187	0.00108	0.00126	0.00101	0.000797664	0.000692339	0.000652484	0.000643066	0.000646375	0.000655148	0.000668404	0.000682763	0.000693008	0.000698231	0.000709865	0.000747938	0.000835887	0.000993826	0.0012
--	--	0.00109	0.000821544	0.000727509	0.000699907	0.000686778	0.00067513	0.000672201	0.000692328	0.000763497	0.000952	0.00131	0.00151	0.00239	0.00141	0.00107	0.000844512	0.000722614	0.00067301	0.000654625	0.000643989	0.000633564	0.00062466	0.000617975	0.000609791	0.000600319	0.000603527	0.000651606	0.000784613	0.00107	0.00178	0.00281	0.00167	0.0013	0.000913235	0.000733848	0.000674394	0.000658199	0.000654252	0.000656965	0.000666992	0.000679539	0.000686567	0.000688026	0.000693204	0.000713486	0.000757058	0.000833807	0.000949476
--	--	0.00115	0.000865621	0.000751493	0.000705879	0.000687417	0.000688033	0.000705599	0.000734206	0.00077307	0.000855467	0.00106	0.00151	0.00303	0.000674466	0.00122	0.00101	0.000813271	0.000716996	0.000680484	0.000665466	0.000656956	0.000651339	0.000645554	0.000634422	0.000617723	0.000607283	0.000623148	0.000691065	0.000863755	0.00125	0.0015	0.00276	0.00199	0.00121	0.000846153	0.000712893	0.000666905	0.000651156	0.000650428	0.000660871	0.000673352	0.000678924	0.000679177	0.000683697	0.000697738	0.000719526	0.000749743	0.000794835
--	--	0.00116	0.000856576	0.000734669	0.000693872	0.000688209	0.000702022	0.00072614	0.000748556	0.000761646	0.000782539	0.000865457	0.00113	0.00201	0.00394	0.00128	0.00122	0.000923534	0.000769753	0.000713752	0.000695879	0.000689949	0.000687084	0.000681161	0.000666566	0.000644448	0.000625848	0.000624748	0.000653336	0.000742483	0.000957161	0.00125	0.000810512	0.00272	0.00188	0.00116	0.000829487	0.000703331	0.000660664	0.000652892	0.000661429	0.000672625	0.000676912	0.000676751	0.000681109	0.000692219	0.000704207	0.000713947	0.000726306
--	--	0.00119	0.000867528	0.000740198	0.000698444	0.000688169	0.000692322	0.000705302	0.000718418	0.000722755	0.000725464	0.000756241	0.000879307	0.00127	0.00219	0.00248	0.00171	0.00113	0.000865901	0.000761817	0.000724814	0.000712341	0.000707496	0.000699953	0.000682531	0.000657135	0.000634469	0.00062354	0.000628269	0.000666501	0.000793942	0.00105	0.0013	0.00129	0.00262	0.00185	0.00118	0.000871561	0.000747196	0.000702228	0.000687926	0.000685333	0.00068339	0.000681469	0.000684453	0.000692309	0.000699058	0.000701526	0.000702738
--	--	0.00129	0.000924598	0.000767266	0.000703833	0.000673304	0.000661372	0.000665937	0.000678097	0.000687032	0.000694315	0.000715738	0.000779766	0.000950522	0.00127	0.000967778	0.0022	0.00155	0.00109	0.000866232	0.000764939	0.000725953	0.000714794	0.000708095	0.000692121	0.000667419	0.000644206	0.000628218	0.000617209	0.000620096	0.000677079	0.000840593	0.00112	0.00144	0.0014	0.00285	0.00208	0.00133	0.000990274	0.000846756	0.00076426	0.000719386	0.000697862	0.000689659	0.000690163	0.000694608	0.000697694	0.000696918	0.000693444
--	--	0.00146	0.000956349	0.000759856	0.000690463	0.00065951	0.000648944	0.000652342	0.000660026	0.000666924	0.00067747	0.000699512	0.000743253	0.000840722	0.00105	0.00132	0.00138	0.00161	0.00144	0.00108	0.000867362	0.000768312	0.000738301	0.000731188	0.000717601	0.000694821	0.000673564	0.000656762	0.000636543	0.000615795	0.00062425	0.000704548	0.000885858	0.00117	0.00141	0.00092265	0.00321	0.00176	0.0013	0.0011	0.000913872	0.000789362	0.000725259	0.000700382	0.000695394	0.00069669	0.000696792	0.000693136	0.000685257
--	--	0.00168	0.000955695	0.000761862	0.000707112	0.000686943	0.000674302	0.000659491	0.000644943	0.000640389	0.000651965	0.000677122	0.000713419	0.000776319	0.000902614	0.00112	0.00144	0.00163	0.0014	0.00142	0.0011	0.000885856	0.000792395	0.000761945	0.000740134	0.000717317	0.00070278	0.000692791	0.000671742	0.000639397	0.000621947	0.000651432	0.000746452	0.000915988	0.00114	0.0013	0.00166	0.00288	0.000747433	0.00129	0.00114	0.000921162	0.000783312	0.000721908	0.000702595	0.000698636	0.000696289	0.00069021	0.000678837
--	--	--	0.00104	0.000852591	0.000779601	0.000736444	0.000685947	0.000632143	0.000595844	0.000590563	0.000611638	0.000644119	0.000679293	0.000724428	0.000798936	0.000923812	0.00114	0.00148	0.00169	0.00152	0.00159	0.0012	0.000925643	0.000801927	0.000739328	0.000706479	0.000700136	0.000702425	0.00068829	0.000655096	0.000629223	0.00063543	0.000677843	0.000754545	0.000869465	0.00102	0.00131	0.00205	0.00272	0.00125	0.00144	0.00116	0.000909853	0.000775507	0.00072147	0.000704559	0.000698855	0.000692088	0.000679699
--	--	--	0.00131	0.001	0.000852137	0.000733527	0.000628148	0.000554631	0.000523843	0.000534559	0.000569523	0.000608121	0.000642832	0.000680013	0.000729128	0.000798806	0.000916809	0.00114	0.00148	0.00148	0.00257	0.00215	0.0014	0.000989456	0.000798095	0.000702253	0.00067747	0.000682587	0.000673195	0.000643589	0.000619838	0.000621033	0.00064196	0.000672376	0.000713726	0.000776958	0.00090314	0.00123	0.00188	0.00237	0.00157	0.00152	0.00116	0.000900494	0.000772319	0.00072282	0.000707142	0.000700014	0.00068861
--	--	--	0.00165	0.00121	0.000905334	0.000676432	0.000544867	0.000487017	0.000475548	0.000498276	0.000537671	0.000575529	0.000608258	0.000642412	0.000681061	0.000724456	0.000791629	0.000927082	0.00117	0.00141	0.000720374	0.00402	0.00244	0.00148	0.00107	0.000811995	0.000701067	0.000675027	0.000655188	0.000622093	0.000600316	0.000602737	0.000619435	0.000636993	0.000653521	0.000674324	0.000716873	0.000842674	0.00116	0.00173	0.0021	0.00175	0.00157	0.00116	0.000894729	0.000771192	0.000725414	0.000710629	0.00069938
--	--	--	0.00211	0.00151	0.000954136	0.000646523	0.000522414	0.000481311	0.000472603	0.00048691	0.000517117	0.000549412	0.000579992	0.000613464	0.00064735	0.000677791	0.000720136	0.000807922	0.000967545	0.0012	0.00141	0.00168	0.0033	0.00182	0.00164	0.00118	0.000898915	0.000771212	0.000703542	0.000642669	0.000601935	0.000593729	0.000604903	0.000620083	0.000633226	0.000644595	0.000656972	0.000694917	0.000823905	0.00113	0.00164	0.00194	0.00185	0.00159	0.00116	0.000890016	0.000769178	0.000725163	0.000707032
--	--	--	--	0.00151	0.000760036	0.000604698	0.000552982	0.000524152	0.000499378	0.000490466	0.000505708	0.000531984	0.000560972	0.000593401	0.000623279	0.000645023	0.0006735	0.000732125	0.000826736	0.00095806	0.00113	0.00142	0.00204	0.00275	0.00309	0.00225	0.00156	0.00108	0.000898819	0.000773657	0.000668129	0.000613353	0.00060024	0.000605487	0.00061695	0.000627534	0.0006331	0.000639701	0.000681312	0.000820652	0.00112	0.0016	0.00186	0.00193	0.00162	0.00116	0.000881884	0.000761005	0.000716273
--	--	--	--	0.00177	0.000477003	0.00034566	0.00055677	0.000573846	0.000533527	0.00050223	0.000504943	0.000525353	0.00055029	0.000579484	0.000604559	0.000619478	0.000639275	0.000680768	0.000735159	0.000795107	0.000883842	0.00104	0.00133	0.00164	0.000819232	0.00399	0.0028	0.00115	0.00113	0.00103	0.000832835	0.000685839	0.000615015	0.000593603	0.000596248	0.000607562	0.000615744	0.000618243	0.000628699	0.000682397	0.000831096	0.00113	0.00158	0.00182	0.00206	0.00167	0.00115	0.00086722	0.000746651
--	--	--	--	0.00196	0.00164	0.000161934	0.000522132	0.00061578	0.000568988	0.000524848	0.000518366	0.000528378	0.00054394	0.000567625	0.000588699	0.00059881	0.000613767	0.000645954	0.000680396	0.000707825	0.000753274	0.000845667	0.00101	0.00123	0.0013	0.00128	0.00237	0.00332	0.000458329	0.00122	0.00109	0.000840606	0.000675139	0.000600934	0.000583138	0.000590925	0.000603622	0.000610461	0.00061465	0.000631729	0.000691304	0.000839653	0.00113	0.00157	0.00177	0.00224	0.00173	0.00116	0.000856377
--	--	--	--	0.00199	0.00138	0.000962795	0.000363227	0.000663286	0.000613555	0.000563049	0.000545454	0.000536488	0.000537933	0.00055692	0.00057581	0.000583425	0.000595842	0.000623009	0.000647219	0.000661382	0.000689401	0.000747204	0.000831886	0.000948163	0.00107	0.00122	0.00159	0.00235	0.003	0.00116	0.00143	0.00112	0.000827262	0.000661785	0.000598242	0.000588926	0.000597709	0.000606903	0.000611456	0.000615547	0.000631459	0.000689118	0.000839478	0.00113	0.00155	0.00168	0.00257	0.00189	0.00122
--	--	--	--	--	0.00082065	0.000722681	0.000465475	0.00048489	0.00064367	0.000610391	0.000579733	0.000545967	0.00053364	0.000550295	0.000567882	0.000572978	0.000583789	0.000607016	0.000623839	0.000630488	0.000650501	0.000690866	0.000735142	0.000782241	0.000838792	0.000904254	0.00102	0.00134	0.00203	0.00258	0.00165	0.00155	0.00113	0.000823493	0.00066939	0.000611762	0.000598307	0.000600643	0.000605831	0.000607377	0.000606355	0.000619215	0.000682905	0.00084795	0.00115	0.0015	0.00139	0.00315	0.00226
--	--	--	--	--	0.000790535	0.000586687	0.000609438	0.000551342	0.000396811	0.000633299	0.000614266	0.000558999	0.000537514	0.000552094	0.000564846	0.000565672	0.000575006	0.000594792	0.000604994	0.00060667	0.000623055	0.000656369	0.000684562	0.000702243	0.000720491	0.000743744	0.000783546	0.000904618	0.00123	0.00182	0.00227	0.00186	0.0016	0.00114	0.000836159	0.000682156	0.000615728	0.000596859	0.000599578	0.000603555	0.000599081	0.000594844	0.000615735	0.000697075	0.000877124	0.00116	0.00138	0.000794079	0.00364
--	--	--	--	--	0.00109	0.0006904	0.000591819	0.000690399	0.000628386	0.000415614	0.000642227	0.000582636	0.000556306	0.000563755	0.000564677	0.00055949	0.000569151	0.000586583	0.000592091	0.000591754	0.000607891	0.000638679	0.000660997	0.000668104	0.000673135	0.000684728	0.000703409	0.000750242	0.000884523	0.00119	0.00172	0.00212	0.00192	0.0016	0.00114	0.000845712	0.00068388	0.000618224	0.000608108	0.000611993	0.000607559	0.000597144	0.000599076	0.000633239	0.000724797	0.000901141	0.00114	0.00129	0.00136
--	--	--	--	--	0.00166	0.000817952	0.000556408	0.000543162	0.000662625	0.000590889	0.00046332	0.000610044	0.000589841	0.000582858	0.000565479	0.00055568	0.000568159	0.000584801	0.000587545	0.000588371	0.000605832	0.000634113	0.00065101	0.000651781	0.000650951	0.000658614	0.000671281	0.000691585	0.000746504	0.000889293	0.00119	0.00168	0.00207	0.00182	0.00155	0.00113	0.00084158	0.000690865	0.000642696	0.000632918	0.000622416	0.000608237	0.000601729	0.000610731	0.0006471	0.000732993	0.000881936	0.00107	0.00128
--	--	--	--	--	--	0.000676506	0.000520963	0.000502147	0.000571651	0.000676445	0.000523455	0.000419386	0.000610964	0.00060361	0.00056936	0.000559372	0.000575785	0.000590597	0.000591581	0.000594428	0.000612537	0.00063591	0.000645866	0.000641546	0.000637955	0.000644506	0.000656316	0.000669881	0.000695184	0.000757387	0.00089748	0.00118	0.00168	0.0022	0.00154	0.00139	0.00107	0.000814557	0.000694243	0.000648369	0.000623857	0.000608756	0.000602203	0.000600491	0.000608776	0.000643697	0.000717695	0.000823735	0.000949452
--	--	--	--	--	--	0.000882624	0.000691242	0.000635969	0.000626922	0.000647519	0.000707281	0.000604055	0.000361435	0.000609524	0.000590515	0.000585922	0.000600029	0.000608391	0.000605571	0.000607612	0.000622688	0.000639321	0.000643283	0.000637245	0.00063456	0.000641252	0.000652835	0.000664319	0.000678757	0.000705229	0.000761409	0.000887708	0.00117	0.00177	0.00254	0.00090093	0.00123	0.000976998	0.000756138	0.000650586	0.00060685	0.000594226	0.000593476	0.000590694	0.000589265	0.000603968	0.000641845	0.000693535	0.000748381
--	--	--	--	--	--	0.00106	0.000822726	0.000701337	0.000617059	0.000567672	0.000591457	0.000732011	0.000742173	0.000400066	0.000682469	0.000685984	0.000663425	0.000655577	0.000643501	0.000634686	0.000638475	0.000645737	0.000645805	0.000641032	0.00063995	0.000645041	0.00065255	0.000660287	0.000669496	0.000682395	0.000703177	0.000749885	0.000876806	0.00122	0.002	0.00285	0.00166	0.00132	0.000903251	0.000691664	0.000609412	0.000587664	0.000586301	0.000582857	0.000579523	0.000589647	0.000615157	0.000644004	0.00066598
--	--	--	--	--	--	0.0011	0.000815874	0.000661382	0.000569392	0.000531281	0.000553102	0.000642033	0.000787602	0.00061242	0.000765416	0.000970769	0.000765387	0.000751224	0.000733681	0.000697229	0.000672461	0.000661933	0.000655622	0.00065039	0.0006478	0.000647678	0.000649118	0.00065262	0.000659984	0.000669025	0.000678371	0.000695201	0.000751952	0.000929283	0.00134	0.00156	0.00289	0.00223	0.00133	0.000893434	0.00071644	0.000638115	0.000606789	0.000588001	0.000577893	0.000585574	0.000607686	0.000629547	0.000641388
--	--	--	--	--	--	0.00113	0.000827066	0.000686639	0.000629359	0.000614505	0.000620111	0.000643018	0.000689678	0.000712942	0.000348068	0.00105	0.000482318	0.000786142	0.00087795	0.000820049	0.000745176	0.00069832	0.000674434	0.00066185	0.000653957	0.000648428	0.000645897	0.000648644	0.000655431	0.000662541	0.000666956	0.000674306	0.000704482	0.000800901	0.00101	0.00117	0.000117424	0.00304	0.0017	0.00129	0.00102	0.000814463	0.000699278	0.000631595	0.000592802	0.000587324	0.000604466	0.000624196	0.000634886
--	--	--	--	--	--	0.00123	0.000890851	0.000737974	0.0006821	0.000658732	0.000636654	0.000614358	0.000609466	0.000642437	0.000795163	0.00144	0.00228	7.5662e-05	0.000973334	0.00101	0.000882805	0.000772435	0.000709908	0.000678665	0.00066277	0.000654356	0.000652164	0.000655316	0.000660305	0.000662264	0.000661993	0.000666413	0.000688056	0.000746821	0.000873763	0.00105	0.00111	0.00146	0.00244	0.00141	0.00157	0.00116	0.000910294	0.000756704	0.000648594	0.000603224	0.000603903	0.000617189	0.000625949
--	--	--	--	--	--	0.0014	0.000903024	0.000700124	0.000646445	0.000630225	0.000608369	0.000581824	0.00056892	0.00058519	0.000665402	0.000969458	0.00175	0.00239	0.000788825	0.00126	0.00112	0.000915324	0.000781896	0.000713244	0.000682203	0.000670303	0.000668006	0.000669587	0.000669102	0.000664511	0.000660795	0.000667058	0.000687354	0.000723951	0.000789324	0.000897564	0.00104	0.0013	0.00178	0.00169	0.00233	0.00125	0.00113	0.000972623	0.000775673	0.000653313	0.000613989	0.000609286	0.000610037
--	--	--	--	--	--	0.00166	0.000885956	0.000677774	0.000647805	0.000647747	0.000634418	0.00061369	0.000599942	0.0005942	0.000599268	0.000677188	0.000996691	0.00174	0.00251	0.00124	0.00142	0.00116	0.000921769	0.000782856	0.000718319	0.000692946	0.000685035	0.000681257	0.000674438	0.000664982	0.00066164	0.000671776	0.000692216	0.000713642	0.000738058	0.000780018	0.000849512	0.00097062	0.00119	0.00143	0.00184	0.0027	0.000519091	0.00116	0.00099743	0.000777112	0.000661796	0.000618561	0.000601111
--	--	--	--	--	--	--	0.000930664	0.000778332	0.000737017	0.000716551	0.000689941	0.000664973	0.000646954	0.000627727	0.000601777	0.000597042	0.000697141	0.00104	0.00178	0.00257	0.00152	0.0015	0.00116	0.000912582	0.000780113	0.000722385	0.000700214	0.000689639	0.000677765	0.000665319	0.000662081	0.000673188	0.000690044	0.000699904	0.000703697	0.000715774	0.000745393	0.000797288	0.000887295	0.00104	0.00134	0.00202	0.0024	0.00127	0.00143	0.00109	0.000823412	0.000697383	0.000637476
--	--	--	--	--	--	--	0.00122	0.000924409	0.000796748	0.000734872	0.000701439	0.000684581	0.000671074	0.000648264	0.000616564	0.000593588	0.000614318	0.000741326	0.00108	0.00178	0.00266	0.00178	0.00153	0.00114	0.000896866	0.000777282	0.000728041	0.000706032	0.000687055	0.000668103	0.000660237	0.000667007	0.000677058	0.000678826	0.000676619	0.000684602	0.000706019	0.00073193	0.00076103	0.000808458	0.000923572	0.00123	0.00177	0.00183	0.00208	0.00182	0.00121	0.00092021	0.000776567
--	--	--	--	--	--	--	0.00143	0.000939757	0.000742057	0.000689668	0.000688951	0.000695607	0.000687986	0.000663705	0.000634841	0.000614778	0.000611063	0.000642595	0.000765332	0.00109	0.00174	0.00278	0.00208	0.00152	0.00112	0.000898142	0.000791814	0.00074132	0.000704601	0.000672855	0.000657235	0.000658539	0.000662394	0.000659101	0.000656717	0.000667295	0.00068683	0.000699851	0.000702664	0.000710486	0.000756461	0.000897336	0.00118	0.00145	0.00092835	0.00276	0.00145	0.0012	0.00103
--	--	--	--	--	--	--	0.00164	0.000900249	0.00071385	0.000701274	0.000722645	0.000727493	0.000708569	0.000679994	0.000656962	0.000642079	0.000628914	0.000619184	0.000642521	0.000762208	0.00107	0.00166	0.00268	0.00207	0.00153	0.00115	0.000927412	0.000806349	0.000733328	0.000684422	0.000662368	0.000660043	0.000658014	0.000649035	0.000644327	0.000653074	0.000666321	0.000669743	0.000665746	0.00067238	0.000706119	0.000781558	0.00091817	0.00111	0.00125	0.00168	0.00277	0.000678387	0.00124
--	--	--	--	--	--	--	--	0.000972405	0.00081817	0.000782987	0.000769835	0.000745049	0.000714516	0.000690568	0.000674717	0.000659611	0.000638367	0.000613088	0.000601603	0.000638567	0.000770761	0.00106	0.00157	0.00211	0.00208	0.00173	0.00127	0.000973878	0.000816812	0.000733886	0.000695741	0.000681123	0.000666983	0.00064889	0.000639261	0.00064299	0.000648548	0.000646056	0.000644327	0.000658847	0.000690986	0.000731765	0.00078502	0.000870278	0.00101	0.00131	0.00204	0.00269	0.00116
--	--	--	--	--	--	--	--	0.00126	0.000944852	0.000815841	0.000757069	0.000726494	0.000711753	0.000699076	0.000679059	0.000655155	0.000631304	0.000607951	0.00059279	0.000603856	0.000663607	0.000802393	0.00107	0.0015	0.00162	0.00313	0.00228	0.00148	0.00107	0.000884947	0.000783878	0.000725892	0.000685679	0.000656546	0.000644067	0.000644421	0.000643807	0.00063724	0.000636328	0.000652409	0.000678121	0.000698202	0.000712287	0.000737769	0.000791372	0.000911303	0.00123	0.0019	0.00247
--	--	--	--	--	--	--	--	0.00147	0.000960649	0.000763055	0.000717546	0.000723082	0.000727389	0.000702463	0.000659499	0.000629105	0.000616738	0.000607609	0.00059872	0.000602726	0.000632547	0.000700635	0.000842166	0.00112	0.00143	0.000755777	0.00416	0.00231	0.00147	0.00117	0.000950116	0.000803946	0.000717696	0.00067437	0.000660766	0.000658391	0.000650606	0.000637448	0.00063208	0.000642194	0.00065915	0.000670118	0.000674935	0.00068394	0.000703194	0.000743594	0.000861092	0.00118	0.00181
--	--	--	--	--	--	--	--	0.00171	0.000948151	0.00076306	0.000752529	0.000764383	0.000739703	0.000675426	0.000616052	0.000598611	0.000608611	0.00061455	0.000610082	0.00061065	0.000627097	0.000661672	0.000733136	0.000894818	0.00117	0.00139	0.00171	0.00325	0.0011	0.00143	0.0012	0.000942406	0.000781735	0.00070888	0.000685521	0.000675205	0.000658056	0.000637485	0.000626596	0.000630633	0.000642128	0.000652005	0.000659239	0.000667421	0.000677252	0.000690578	0.000729726	0.000851063	0.00116
--	--	--	--	--	--	--	--	--	0.00105	0.000891493	0.000837743	0.000776399	0.000693922	0.000614364	0.000573388	0.000582614	0.000609209	0.000620245	0.000616795	0.000617709	0.000630451	0.000650505	0.000684253	0.000763036	0.000912235	0.0011	0.00138	0.00211	0.00301	0.00159	0.00158	0.00121	0.000918061	0.000773222	0.000714794	0.000686767	0.000661995	0.000639592	0.00062753	0.000628163	0.000636533	0.000645758	0.000652228	0.000656018	0.000659256	0.0006652	0.00068073	0.000722827	0.000840037
--	--	--	--	--	--	--	--	--	0.00138	0.00107	0.000865453	0.000695709	0.000603514	0.000560236	0.000553472	0.000577685	0.00060421	0.000612821	0.000613108	0.000621228	0.000638163	0.000655014	0.000671921	0.000704993	0.00076462	0.000838475	0.000950848	0.00126	0.00191	0.00257	0.00203	0.00168	0.0012	0.000905282	0.0007641	0.000701782	0.000671008	0.000652526	0.000641208	0.000636966	0.000639351	0.000643535	0.000643158	0.000638166	0.000636469	0.000644726	0.000660627	0.000678286	0.000712897
--	--	--	--	--	--	--	--	--	0.00174	0.00127	0.000833799	0.000595654	0.000543153	0.000537623	0.000544165	0.000562786	0.000580227	0.000590086	0.000601636	0.000621295	0.000644953	0.000662862	0.000673556	0.000685521	0.00070299	0.000717553	0.000742127	0.00085368	0.00117	0.00174	0.00221	0.00226	0.00173	0.00119	0.000885877	0.000747777	0.000695405	0.000674114	0.000658533	0.000646204	0.000641484	0.000640136	0.000633149	0.000622195	0.000619915	0.000633483	0.000652506	0.000661462	0.000664295
--	--	--	--	--	--	--	--	--	0.0022	0.00152	0.00078208	0.000535606	0.000517221	0.000521795	0.000522601	0.000528864	0.000541601	0.000561035	0.00058684	0.000614804	0.000640251	0.000658302	0.000666162	0.00066929	0.000671261	0.000669041	0.000666551	0.000699312	0.000837406	0.00116	0.00165	0.002	0.00237	0.00175	0.00118	0.000872804	0.000744995	0.000694553	0.000665991	0.000648115	0.000643409	0.000642512	0.000633507	0.000620538	0.000619397	0.000633504	0.000647392	0.000645777	0.000636579
--	--	--	--	--	--	--	--	--	--	0.00127	0.000441127	0.000412914	0.000473284	0.000490101	0.000489348	0.000490223	0.000505179	0.000535011	0.000567424	0.000592736	0.000614311	0.000632271	0.000641082	0.000643178	0.000645768	0.000647402	0.000645698	0.000651111	0.000701731	0.00085665	0.00117	0.00161	0.00186	0.00244	0.00178	0.00118	0.000865391	0.000732862	0.000675818	0.00065493	0.000656078	0.000658996	0.000648511	0.000633406	0.00063071	0.000639833	0.000642829	0.000630978	0.000618702
--	--	--	--	--	--	--	--	--	--	0.00158	0.000757171	9.65898e-05	0.000388138	0.000451986	0.000465892	0.000469075	0.000485383	0.000513386	0.000536422	0.000549652	0.000568121	0.000592174	0.000607716	0.000616132	0.000627621	0.000641331	0.000646724	0.00064514	0.000657155	0.000722544	0.000885767	0.00118	0.00159	0.00172	0.00257	0.00187	0.00122	0.000887106	0.000747614	0.000699558	0.000690152	0.000684824	0.000667102	0.000648079	0.000643837	0.000648295	0.000643841	0.000627779	0.000617576
--	--	--	--	--	--	--	--	--	--	0.00144	0.00117	0.000252249	0.000327611	0.000437337	0.000467387	0.000475672	0.000485127	0.000493925	0.000495845	0.000495079	0.000518288	0.000555427	0.000581732	0.000598554	0.00062046	0.000643595	0.00065396	0.000648982	0.000646875	0.000670686	0.000745165	0.000904603	0.00119	0.00153	0.00145	0.00292	0.00213	0.00134	0.000973354	0.000828569	0.000756065	0.00071231	0.000677522	0.00065623	0.000654294	0.00065864	0.00065184	0.000636063	0.000628096
--	--	--	--	--	--	--	--	--	--	0.00124	0.00099039	0.000657536	0.00014876	0.000400139	0.000447273	0.000490017	0.000501468	0.000485147	0.00046722	0.000456594	0.000487775	0.000536325	0.000566461	0.000587639	0.000615045	0.000642079	0.000651535	0.000645219	0.000639543	0.000649502	0.000679253	0.000748478	0.000904407	0.00118	0.0014	0.00085231	0.00329	0.00185	0.00133	0.00108	0.000883279	0.000759545	0.000693791	0.000668197	0.000668161	0.000671292	0.000662194	0.000646114	0.00063882
--	--	--	--	--	--	--	--	--	--	0.00124	0.000934185	0.000792562	0.00066539	0.000173193	0.000135265	0.000426756	0.000528951	0.000505517	0.000485933	0.000462978	0.000491331	0.00053269	0.000551958	0.000569314	0.000599712	0.000625735	0.000633259	0.000627569	0.000626635	0.000634592	0.000646079	0.000666558	0.000735907	0.000898178	0.00113	0.00128	0.00157	0.00284	0.00112	0.00144	0.00116	0.000904402	0.000771914	0.000718902	0.000700833	0.000689512	0.000671786	0.000654406	0.000648638
--	--	--	--	--	--	--	--	--	--	0.00131	0.000898773	0.000757027	0.000808962	0.0011	0.00119	7.29754e-05	0.000557946	0.000557455	0.000569756	0.000522693	0.000529786	0.000541021	0.000532993	0.000543405	0.000574711	0.000600412	0.0006062	0.000606083	0.000613459	0.000625865	0.000629143	0.000628015	0.000650376	0.000729509	0.000864245	0.00103	0.00129	0.00196	0.00253	0.00228	0.00191	0.00131	0.000999912	0.00086361	0.000781516	0.000726533	0.000688199	0.000666617	0.000663203
--	--	--	--	--	--	--	--	--	--	0.00146	0.000875814	0.000744092	0.000746421	0.000846629	0.00107	0.000921681	0.000455952	0.000532974	0.000665286	0.000620381	0.000618552	0.000586008	0.000540924	0.000537091	0.000565483	0.000585882	0.000591759	0.000597805	0.000614736	0.000629527	0.000628704	0.00061733	0.000621341	0.000656507	0.000716083	0.000787886	0.000915144	0.00122	0.00165	0.00135	0.00331	0.00177	0.00133	0.00113	0.000945507	0.000809608	0.000728804	0.000692206	0.000684506
--	--	--	--	--	--	--	--	--	--	--	0.000962945	0.000812249	0.000741121	0.000713502	0.000745099	0.000840389	0.000851416	0.000316079	0.000409122	0.000701265	0.000776186	0.000726335	0.000642853	0.000606839	0.000605955	0.000607837	0.000605761	0.000615395	0.000634909	0.000647694	0.000640587	0.000625545	0.000623596	0.000640874	0.000660938	0.000676334	0.000721483	0.000868045	0.00113	0.00133	0.00173	0.00329	0.000890288	0.00136	0.0012	0.000969737	0.000817085	0.000740149	0.000712199
--	--	--	--	--	--	--	--	--	--	--	0.00114	0.000848044	0.000726043	0.000675969	0.000659961	0.000689391	0.000849915	0.00134	0.00149	0.000524473	0.000811989	0.000930657	0.000881537	0.000793822	0.00072014	0.000669758	0.000646783	0.000649022	0.000664203	0.000669096	0.000657088	0.000641584	0.000640308	0.000649348	0.000650658	0.00064052	0.000647079	0.000709435	0.000836327	0.001	0.0013	0.00215	0.00333	0.00129	0.00147	0.00122	0.000977832	0.000824118	0.000750961
--	--	--	--	--	--	--	--	--	--	--	0.00128	0.000866654	0.000735862	0.000700359	0.000675128	0.000666434	0.000729241	0.000972649	0.00152	0.00209	0.000751131	0.000570793	0.00112	0.00108	0.000904499	0.00076751	0.00069779	0.000681627	0.000685225	0.000683735	0.000670712	0.000659939	0.000661119	0.000666407	0.000659251	0.000641338	0.00063464	0.00065699	0.000703439	0.000760541	0.000868497	0.00121	0.00204	0.00334	0.00136	0.00142	0.0012	0.00095552	0.000809625
--	--	--	--	--	--	--	--	--	--	--	0.00153	0.000933653	0.000790716	0.000735832	0.000687482	0.000661803	0.000687121	0.000780606	0.000970997	0.00136	0.00212	0.00331	0.000693459	0.00129	0.00115	0.000911262	0.000763381	0.000706007	0.000694317	0.000689179	0.00068116	0.00067692	0.000681165	0.000684569	0.000676409	0.000660706	0.000652613	0.000658448	0.000667497	0.000668725	0.000680893	0.000785568	0.00114	0.00204	0.00361	0.000811637	0.00134	0.00112	0.000887854
--	--	--	--	--	--	--	--	--	--	--	--	0.00107	0.000858181	0.000735558	0.000669445	0.000655548	0.000688025	0.000737624	0.000776346	0.000853957	0.00116	0.00213	0.00323	0.00113	0.00143	0.00115	0.000881448	0.000746232	0.000702559	0.000691497	0.000685785	0.00068593	0.000691787	0.00069608	0.000691979	0.000682497	0.000675832	0.000673559	0.00066831	0.000653045	0.000634658	0.00064653	0.000769803	0.00119	0.00235	0.004	0.00142	0.00131	0.000983199
--	--	--	--	--	--	--	--	--	--	--	--	0.00132	0.000878324	0.0007102	0.000666432	0.000679024	0.000718868	0.000749321	0.000737095	0.000704881	0.000778429	0.00117	0.00199	0.00299	0.00174	0.00154	0.00113	0.000861724	0.000742332	0.000699477	0.000682492	0.000678794	0.000684676	0.000692484	0.000695584	0.000692255	0.000686253	0.000680854	0.000674487	0.000661652	0.000640823	0.000623806	0.0006512	0.00082843	0.0014	0.00249	0.00234	0.00165	0.00113
--	--	--	--	--	--	--	--	--	--	--	--	0.00154	0.000910157	0.000754613	0.000720965	0.000724986	0.00074545	0.000759042	0.000740361	0.000697995	0.000699723	0.000840782	0.0012	0.00188	0.00282	0.00216	0.0017	0.0012	0.000892925	0.000754262	0.000691999	0.000666492	0.000664756	0.000674466	0.000683875	0.000685147	0.000680603	0.00067785	0.000678657	0.000674491	0.000657913	0.000636244	0.000635792	0.000713852	0.000999859	0.00173	0.00303	0.00206	0.00142
--	--	--	--	--	--	--	--	--	--	--	--	--	0.00105	0.000857215	0.000765301	0.000729086	0.000727745	0.000738504	0.000732949	0.000704758	0.000689035	0.000736221	0.00088178	0.00119	0.00175	0.00226	0.00319	0.00216	0.00134	0.000960858	0.000789682	0.00069369	0.000655234	0.000653284	0.000661899	0.000664978	0.000664031	0.000668899	0.000679119	0.000680901	0.000666611	0.000647633	0.000645968	0.000688337	0.000840387	0.00122	0.00149	0.00334	0.00218
--	--	--	--	--	--	--	--	--	--	--	--	--	0.00125	0.000894354	0.000739087	0.000689991	0.000688772	0.000701953	0.000701456	0.000678964	0.000659654	0.000677965	0.000752363	0.000914028	0.00121	0.00153	0.000997546	0.00394	0.002	0.00136	0.00106	0.000824725	0.000692092	0.000647449	0.000640141	0.00063854	0.00064072	0.000653633	0.000669525	0.000671641	0.000657564	0.000644873	0.000649609	0.000678301	0.000761607	0.000977547	0.00127	0.000810194	0.00313
--	--	--	--	--	--	--	--	--	--	--	--	--	0.00144	0.000928689	0.00074441	0.000694749	0.000674907	0.000661705	0.000645366	0.000622917	0.000610686	0.000630627	0.000691197	0.000795616	0.000963639	0.0012	0.00136	0.0017	0.00326	0.00134	0.00151	0.00115	0.000845611	0.000701592	0.000644477	0.000619317	0.000615096	0.000629642	0.000645117	0.000643816	0.000631496	0.000628126	0.000640888	0.000662417	0.000706396	0.000837048	0.0011	0.00136	0.00141
--	--	--	--	--	--	--	--	--	--	--	--	--	0.00174	0.00104	0.000835871	0.000740555	0.000654692	0.00059774	0.000571151	0.000560716	0.000565818	0.000595291	0.000651976	0.000724564	0.000808198	0.000917607	0.00107	0.00136	0.00206	0.00286	0.00261	0.00201	0.00129	0.000922272	0.00074495	0.000645155	0.000606319	0.000607655	0.000614493	0.000607568	0.000598182	0.000604233	0.000623679	0.000641309	0.000661138	0.000726201	0.000891968	0.00116	0.00152
--	--	--	--	--	--	--	--	--	--	--	--	--	--	0.00129	0.000995989	0.000753343	0.000588562	0.000520038	0.000507648	0.000516892	0.000535468	0.000565873	0.000614733	0.000668144	0.000708898	0.000747221	0.00081836	0.000972845	0.00128	0.00169	0.00129	0.00369	0.00199	0.00144	0.00108	0.000806619	0.000674477	0.000629981	0.000610396	0.000588129	0.000574279	0.000581987	0.000602779	0.00061853	0.000627846	0.000654755	0.000735854	0.000902573	0.00119
--	--	--	--	--	--	--	--	--	--	--	--	--	--	0.0019	0.00119	0.000709189	0.000523781	0.0004805	0.000484218	0.000501411	0.000519294	0.000540801	0.000579795	0.000625376	0.000654386	0.000670516	0.000706564	0.000793082	0.000951987	0.0012	0.00138	0.00164	0.00287	0.00223	0.00189	0.00127	0.00094745	0.0007882	0.000695895	0.000627753	0.000584707	0.000575039	0.000586751	0.000600282	0.000608633	0.000621519	0.000656237	0.000735071	0.000897265
--	--	--	--	--	--	--	--	--	--	--	--	--	--	0.00261	0.00125	0.000633481	0.000515334	0.00049926	0.000502176	0.000511244	0.000516789	0.000525065	0.000555899	0.000601106	0.000631685	0.000644061	0.000666683	0.000717163	0.000794668	0.000915639	0.00109	0.00136	0.00183	0.00169	0.00349	0.00199	0.0016	0.00117	0.000938365	0.000781353	0.000663587	0.000602518	0.00058724	0.000592594	0.000602317	0.000612789	0.000627024	0.000655241	0.000727856
--	--	--	--	--	--	--	--	--	--	--	--	--	--	0.00191	0.000585758	0.000397802	0.000506961	0.000542729	0.000541726	0.000536268	0.000525779	0.000521856	0.000547159	0.00059214	0.000621965	0.000630056	0.000643812	0.000674448	0.000710524	0.000760526	0.000851337	0.00101	0.00125	0.00145	0.00159	0.00254	0.00262	0.00136	0.00124	0.00106	0.000841204	0.000686552	0.00061603	0.00059871	0.000603571	0.000613283	0.000619373	0.00062348	0.000645586
--	--	--	--	--	--	--	--	--	--	--	--	--	--	0.00119	0.00124	0.000356033	0.000367288	0.00056702	0.000585192	0.000568294	0.000543467	0.000528743	0.000547017	0.000585744	0.000608153	0.000609819	0.000618456	0.000641845	0.0006638	0.00068589	0.000730197	0.000811391	0.000938041	0.0011	0.00132	0.0017	0.00215	0.00319	0.000745673	0.00131	0.00112	0.000854064	0.000692141	0.000625274	0.000610678	0.000615429	0.000619365	0.000614855	0.000613014
--	--	--	--	--	--	--	--	--	--	--	--	--	--	0.0015	0.00149	0.00135	9.39903e-05	0.000560128	0.000628203	0.000604581	0.000566946	0.000538873	0.000544361	0.00057149	0.0005857	0.000584914	0.00059455	0.000618597	0.000638441	0.000652806	0.000678839	0.000722822	0.000781539	0.000855381	0.000955451	0.00113	0.00145	0.0022	0.00296	0.00131	0.00147	0.00114	0.000855611	0.000697379	0.000635678	0.000624148	0.00062629	0.000621097	0.000609327
--	--	--	--	--	--	--	--	--	--	--	--	--	--	0.00173	0.00107	0.00104	0.000899928	0.00037634	0.000669172	0.000648048	0.000596572	0.000549994	0.000537684	0.000552717	0.000563286	0.000565926	0.000580119	0.000605317	0.000623824	0.000635008	0.000653473	0.000680112	0.000706021	0.000729862	0.000763891	0.000830206	0.000962826	0.00129	0.00198	0.00257	0.00168	0.00156	0.00115	0.000861278	0.000708358	0.000654087	0.000644263	0.000637331	0.00062136
--	--	--	--	--	--	--	--	--	--	--	--	--	--	--	0.000738922	0.000623912	0.000732479	0.00067389	0.00045742	0.000691558	0.000642372	0.000572795	0.000538978	0.000542311	0.000551601	0.000558296	0.000574349	0.000596986	0.000611588	0.000620266	0.000634317	0.000653038	0.000666839	0.000676239	0.000691061	0.000719134	0.000767416	0.000892221	0.00122	0.00181	0.00228	0.00175	0.00155	0.00114	0.000860501	0.000720258	0.000673549	0.000654816	0.000634374
--	--	--	--	--	--	--	--	--	--	--	--	--	--	--	0.00104	0.000668039	0.000620775	0.00075451	0.00071923	0.000487305	0.000710392	0.000625392	0.000563641	0.000550678	0.000553563	0.000557619	0.000570204	0.000587888	0.000599882	0.000607527	0.000619804	0.000634871	0.00064604	0.000653962	0.000665849	0.000682173	0.000700827	0.000746023	0.000879623	0.00119	0.00173	0.00223	0.00158	0.00142	0.00108	0.000828937	0.000711825	0.000664079	0.000635623
--	--	--	--	--	--	--	--	--	--	--	--	--	--	--	0.00163	0.000838021	0.000607074	0.000612603	0.000761696	0.000766151	0.00053484	0.000705333	0.000619675	0.0005799	0.000565747	0.000558769	0.000564227	0.000578914	0.000591661	0.000601429	0.000613122	0.000626187	0.000635714	0.000642512	0.000650852	0.000661019	0.000670504	0.000688429	0.00073995	0.000871353	0.00117	0.00175	0.00241	0.00105	0.00128	0.000997875	0.000778779	0.000675751	0.00063212
--	--	--	--	--	--	--	--	--	--	--	--	--	--	--	--	0.000763632	0.000553102	0.000502672	0.000577224	0.000755226	0.000738233	0.000539506	0.000690742	0.000627723	0.000587927	0.000564151	0.000561428	0.000575229	0.000591239	0.000603399	0.000614389	0.00062433	0.000630958	0.0006342	0.000637489	0.000643325	0.000652415	0.000664981	0.000685411	0.000732033	0.000859978	0.00119	0.00192	0.00266	0.00183	0.00142	0.000991295	0.00075476	0.000670202
--	--	--	--	--	--	--	--	--	--	--	--	--	--	--	--	0.00112	0.000680338	0.000524317	0.000516565	0.000597397	0.000752858	0.000686188	0.000515967	0.000680093	0.000627636	0.000585038	0.00057172	0.000582404	0.000598441	0.000610777	0.000619767	0.000626526	0.000629716	0.000629621	0.000629396	0.000633867	0.00064465	0.000657357	0.000666676	0.000679442	0.000732198	0.000905864	0.00129	0.00142	0.00305	0.00251	0.00162	0.000969678	0.000808093
--	--	--	--	--	--	--	--	--	--	--	--	--	--	--	--	0.00171	0.000853484	0.000588133	0.000523247	0.000536944	0.000608339	0.000737243	0.000656559	0.00049639	0.000679364	0.000634075	0.000607103	0.000605939	0.000613309	0.000620478	0.000627087	0.000631831	0.000632979	0.000630679	0.000629167	0.000633541	0.000644454	0.000655107	0.000658989	0.000661	0.000686811	0.000784788	0.000998378	0.00115	0.00015843	0.00299	0.00233	0.000815421	0.000918298
--	--	--	--	--	--	--	--	--	--	--	--	--	--	--	--	--	0.000782758	0.000626416	0.000573995	0.000561364	0.000569993	0.000619784	0.000739135	0.000676044	0.000490009	0.000699674	0.000682889	0.000661157	0.000644899	0.000637001	0.000637036	0.000639954	0.000639546	0.000635633	0.000633187	0.000636932	0.000645546	0.000652233	0.000652865	0.000653132	0.000669622	0.000729294	0.000863141	0.00104	0.00106	0.0011	0.00209	0.00279	0.000161286
--	--	--	--	--	--	--	--	--	--	--	--	--	--	--	--	--	0.000975657	0.000764182	0.000680927	0.000627545	0.000582492	0.000566449	0.000616718	0.000779403	0.000815083	0.000479058	0.00080899	0.000786159	0.000723291	0.000676442	0.00065672	0.000651278	0.000646808	0.000640455	0.000637059	0.000639817	0.000645771	0.000649285	0.000649389	0.000651472	0.000664419	0.000699627	0.000772981	0.000886377	0.000997017	0.00112	0.00146	0.00209	0.00243
--	--	--	--	--	--	--	--	--	--	--	--	--	--	--	--	--	0.0011	0.000851667	0.000725542	0.000639139	0.000575241	0.000545701	0.000562693	0.00065705	0.000918359	0.00112	0.000695124	0.00106	0.000923738	0.000783583	0.000709337	0.000678369	0.000661171	0.000648708	0.000642988	0.000644363	0.000648042	0.000650288	0.000651591	0.000656356	0.000667401	0.000687578	0.000722766	0.000775697	0.000830687	0.000876048	0.000968426	0.00123	0.00174
--	--	--	--	--	--	--	--	--	--	--	--	--	--	--	--	--	0.00114	0.000850606	0.000706237	0.000627214	0.000588204	0.000575084	0.000575483	0.00060581	0.000745086	0.00115	0.00157	0.00137	0.0014	0.00108	0.000866216	0.000765569	0.00071215	0.000677958	0.000660507	0.00065557	0.000655821	0.000656784	0.000659281	0.000664707	0.00067262	0.000682422	0.000697826	0.000720724	0.000742575	0.000755175	0.000784764	0.000902546	0.00117
--	--	--	--	--	--	--	--	--	--	--	--	--	--	--	--	--	0.00118	0.000874239	0.00073202	0.000672573	0.000648918	0.000629533	0.000603015	0.000587815	0.000642305	0.000872573	0.00138	0.00171	0.00223	0.00183	0.00126	0.000989141	0.000853749	0.000758944	0.000702947	0.0006777	0.000668897	0.000667323	0.000669186	0.000672526	0.000674576	0.000676295	0.00068266	0.000696426	0.000711748	0.000723067	0.000742248	0.0008023	0.000940304
--	--	--	--	--	--	--	--	--	--	--	--	--	--	--	--	--	0.00128	0.000928018	0.000768628	0.000711018	0.000684989	0.000653269	0.000611023	0.000580155	0.000600981	0.000729848	0.00102	0.00141	0.00119	0.00311	0.00161	0.00128	0.00111	0.000919342	0.000785811	0.000716777	0.000688789	0.000680819	0.000680098	0.000678779	0.000674052	0.000669808	0.000673412	0.000686584	0.000702729	0.000716461	0.000731958	0.000762504	0.000823831
--	--	--	--	--	--	--	--	--	--	--	--	--	--	--	--	--	0.00143	0.000931599	0.000740645	0.000698862	0.000687631	0.00066265	0.000626356	0.000601687	0.000610869	0.000676236	0.000830103	0.00108	0.0013	0.00179	0.00333	0.000726744	0.0013	0.00115	0.000926356	0.000786787	0.000724083	0.000702524	0.000695379	0.000687534	0.000675746	0.000667262	0.000669922	0.000681754	0.000693803	0.000703386	0.000715385	0.000733036	0.000757041
--	--	--	--	--	--	--	--	--	--	--	--	--	--	--	--	--	0.00166	0.000922367	0.000736586	0.000715741	0.000714694	0.000696418	0.000668708	0.000648291	0.000643732	0.000661347	0.00071879	0.000830642	0.000990651	0.0013	0.00218	0.00332	0.00127	0.00144	0.00115	0.000914687	0.00079254	0.00074283	0.000721541	0.000703823	0.00068423	0.000670617	0.000669527	0.000674186	0.000675502	0.00067754	0.000688851	0.000705386	0.000717187
--	--	--	--	--	--	--	--	--	--	--	--	--	--	--	--	--	--	0.00102	0.000833046	0.00077347	0.000751423	0.000730325	0.00070823	0.000687717	0.000669064	0.00065719	0.000665931	0.000702846	0.000757375	0.000858234	0.00118	0.00197	0.00325	0.00178	0.00149	0.00114	0.000921592	0.000815078	0.000764067	0.000729962	0.000700176	0.000679255	0.000670129	0.000662954	0.00065237	0.000650009	0.000664432	0.000683097	0.00069125
--	--	--	--	--	--	--	--	--	--	--	--	--	--	--	--	--	--	0.00136	0.000925437	0.000779586	0.000745832	0.000736867	0.000726992	0.000708064	0.000680762	0.000655837	0.000648214	0.00065779	0.000662963	0.000665169	0.000749517	0.00106	0.00176	0.0029	0.00202	0.00152	0.00116	0.000941371	0.000828995	0.000763676	0.000719026	0.000690152	0.000672903	0.000654542	0.000636107	0.000633516	0.000649734	0.000665737	0.000669354
--	--	--	--	--	--	--	--	--	--	--	--	--	--	--	--	--	--	0.00165	0.00093683	0.00076217	0.000739153	0.000745353	0.000741667	0.000719332	0.000685673	0.000655014	0.000640876	0.000640843	0.000631745	0.000606809	0.000612542	0.000728679	0.00103	0.00158	0.00214	0.00188	0.00154	0.00118	0.000945256	0.000811407	0.000737308	0.000699435	0.000677527	0.00065259	0.000630628	0.000627572	0.000639451	0.000647219	0.00064748
--	--	--	--	--	--	--	--	--	--	--	--	--	--	--	--	--	--	--	0.00104	0.000833031	0.000776775	0.000769484	0.00075532	0.000723696	0.000684633	0.000648292	0.000627498	0.000624573	0.000618277	0.000596869	0.000586039	0.000629225	0.000765999	0.00104	0.00149	0.00175	0.00193	0.00171	0.00126	0.000957093	0.000792385	0.000720534	0.00068628	0.000654144	0.000630075	0.000624108	0.000627442	0.000628431	0.000632196
--	--	--	--	--	--	--	--	--	--	--	--	--	--	--	--	--	--	--	0.00139	0.000939338	0.000802016	0.00077579	0.00075161	0.00071493	0.000675275	0.000633441	0.000607306	0.000608845	0.000615466	0.000606493	0.000596358	0.000612064	0.000673626	0.000809596	0.00107	0.00145	0.00144	0.0029	0.00232	0.00154	0.00107	0.000848845	0.000744454	0.00068095	0.000646659	0.000632762	0.00062584	0.000623806	0.000635292
--	--	--	--	--	--	--	--	--	--	--	--	--	--	--	--	--	--	--	0.00172	0.000988841	0.000817477	0.000778731	0.000733195	0.000689918	0.000654516	0.000612154	0.000587937	0.000600484	0.000621657	0.000623123	0.000614684	0.00061811	0.000644435	0.000709619	0.000852174	0.00111	0.00138	0.000743542	0.00411	0.00315	0.002	0.00135	0.00101	0.000842119	0.000749218	0.000703182	0.000673148	0.000656707	0.000662461
--	--	--	--	--	--	--	--	--	--	--	--	--	--	--	--	--	--	--	--	0.00113	0.000940406	0.000819742	0.000697006	0.000639353	0.00061745	0.000586102	0.000573327	0.000597913	0.00062717	0.000633554	0.000627251	0.00062629	0.000636189	0.000666551	0.000743203	0.000900292	0.00115	0.00136	0.00136	0.00181	0.00386	0.00243	0.00183	0.00138	0.00102	0.000911941	0.000827014	0.000757317	0.000722737
--	--	--	--	--	--	--	--	--	--	--	--	--	--	--	--	--	--	--	--	0.00162	0.00121	0.00086546	0.000620164	0.000565086	0.000569907	0.000558761	0.000560744	0.000591379	0.000620073	0.000628754	0.000628445	0.000630007	0.000633356	0.000646156	0.000685184	0.000766308	0.000907654	0.00111	0.00134	0.00155	0.00146	0.00203	0.00345	0.0023	0.00102	0.00126	0.00109	0.000951464	0.000846457
--	--	--	--	--	--	--	--	--	--	--	--	--	--	--	--	--	--	--	--	0.00216	0.00151	0.00082161	0.000520791	0.000498686	0.000527487	0.000532874	0.000543884	0.000571906	0.000595717	0.000609045	0.000619576	0.000627496	0.000629786	0.000634847	0.000653842	0.000689772	0.000750707	0.000851486	0.000988221	0.00115	0.00131	0.00152	0.00134	0.0023	0.00293	0.0014	0.000929606	0.00117	0.00108
--	--	--	--	--	--	--	--	--	--	--	--	--	--	--	--	--	--	--	--	--	0.00132	0.000498187	0.000398807	0.000453875	0.000496271	0.000508457	0.000520032	0.000539176	0.000559177	0.000581855	0.000605002	0.000619042	0.000623329	0.000628144	0.000638907	0.000653153	0.000675579	0.000717292	0.000777218	0.00085389	0.00096061	0.00109	0.00118	0.00145	0.00185	0.00225	0.00286	0.000960979	0.00149
--	--	--	--	--	--	--	--	--	--	--	--	--	--	--	--	--	--	--	--	--	0.00153	0.000602628	0.000154377	0.000409592	0.000474832	0.00048894	0.000496531	0.000504565	0.000522634	0.000555879	0.000588253	0.000605581	0.000614533	0.000624724	0.00063436	0.000640296	0.000651039	0.000672893	0.000697816	0.000723151	0.000765951	0.000826033	0.000865141	0.000917116	0.00104	0.00134	0.00198	0.00209	0.00235
--	--	--	--	--	--	--	--	--	--	--	--	--	--	--	--	--	--	--	--	--	0.00149	0.00118	0.000148732	0.000387493	0.000477795	0.00048636	0.000489716	0.000486488	0.000499893	0.000537456	0.000570251	0.000587083	0.000603296	0.00062243	0.000633237	0.000636292	0.000646308	0.000665148	0.000676607	0.000677398	0.000687721	0.000710296	0.000715609	0.000701933	0.000720321	0.000843716	0.00112	0.00143	0.00183
--	--	--	--	--	--	--	--	--	--	--	--	--	--	--	--	--	--	--	--	--	0.0013	0.00108	0.000746798	0.000212967	0.000498464	0.000496043	0.000504559	0.000497345	0.000500193	0.000529623	0.000550703	0.000562451	0.000587479	0.000615816	0.000627334	0.000628798	0.000640652	0.000659903	0.0006656	0.00065761	0.00065912	0.000673365	0.00067292	0.000649138	0.000635002	0.000671526	0.000772166	0.000930582	0.00124
--	--	--	--	--	--	--	--	--	--	--	--	--	--	--	--	--	--	--	--	--	0.0013	0.000936878	0.000827752	0.000647068	0.000264771	0.000383553	0.000471058	0.000518813	0.00052314	0.000535123	0.000532562	0.000534112	0.00056528	0.000599706	0.000610826	0.000612516	0.000627027	0.000646325	0.000649877	0.000643191	0.000649426	0.000667918	0.000671127	0.000650569	0.000630081	0.000631225	0.000650958	0.000690653	0.000807552
--	--	--	--	--	--	--	--	--	--	--	--	--	--	--	--	--	--	--	--	--	0.00151	0.000901962	0.000761057	0.000773604	0.000825885	0.000538228	7.70287e-05	0.000468805	0.000558024	0.000560308	0.000527215	0.000512535	0.000541223	0.000574509	0.000584718	0.000590065	0.000609083	0.000628919	0.000633371	0.000633478	0.000648218	0.000671011	0.00067616	0.000659738	0.000641558	0.000634199	0.000628131	0.000620369	0.000642649
--	--	--	--	--	--	--	--	--	--	--	--	--	--	--	--	--	--	--	--	--	--	0.000971871	0.000819734	0.000752647	0.000813991	0.00115	0.0013	0.000150483	0.000608787	0.000609157	0.000543554	0.000513254	0.000526928	0.000548805	0.000557455	0.000569396	0.000594044	0.000614709	0.000621818	0.000629044	0.000649107	0.000670155	0.000673353	0.000661269	0.000651108	0.000647557	0.000638177	0.000617771	0.000603398
--	--	--	--	--	--	--	--	--	--	--	--	--	--	--	--	--	--	--	--	--	--	0.00117	0.000872995	0.000733991	0.000709391	0.000822226	0.00106	0.000852487	0.000570397	0.000592878	0.000521808	0.000526834	0.00053151	0.000535507	0.000541305	0.000560061	0.0005878	0.000606722	0.000614272	0.000625305	0.000645106	0.000660964	0.000661937	0.000656641	0.000657183	0.000660575	0.000652401	0.000628524	0.000601993
--	--	--	--	--	--	--	--	--	--	--	--	--	--	--	--	--	--	--	--	--	--	0.00129	0.000869041	0.000729809	0.000718293	0.000742309	0.000779885	0.000818656	0.000789326	0.00032469	9.99363e-05	0.000459997	0.000548379	0.000552304	0.000552911	0.000573657	0.000596803	0.000606457	0.000608567	0.00061776	0.000634916	0.000647354	0.000650967	0.000654429	0.000663978	0.000670687	0.00066262	0.000639324	0.000613645
--	--	--	--	--	--	--	--	--	--	--	--	--	--	--	--	--	--	--	--	--	--	0.0015	0.000904731	0.000776475	0.000772417	0.000762302	0.000722943	0.000695834	0.000801156	0.00125	0.00145	8.28091e-05	0.000603474	0.000653522	0.000625151	0.000633761	0.000636878	0.000621847	0.000608218	0.000610765	0.000624827	0.00063854	0.000647893	0.000658819	0.000671532	0.000677296	0.000669667	0.000652442	0.000635263
--	--	--	--	--	--	--	--	--	--	--	--	--	--	--	--	--	--	--	--	--	--	--	0.00104	0.000827249	0.000770427	0.000732543	0.000676413	0.000634488	0.000663028	0.000838703	0.00115	0.000942273	0.000741055	0.000995837	0.000778635	0.00076819	0.000739282	0.000673756	0.000625629	0.000613507	0.000623347	0.000637605	0.000650394	0.000662902	0.000674375	0.000679076	0.00067567	0.000668068	0.000659489
--	--	--	--	--	--	--	--	--	--	--	--	--	--	--	--	--	--	--	--	--	--	--	0.00124	0.000821769	0.000732795	0.000686796	0.000643344	0.000622746	0.000636723	0.000690527	0.000784383	0.000825898	0.000321276	0.0013	0.000587014	0.000872214	0.000909756	0.000789633	0.000679564	0.000634625	0.000630851	0.000638999	0.000647867	0.000657558	0.000667867	0.00067621	0.000680162	0.000678875	0.000670582
--	--	--	--	--	--	--	--	--	--	--	--	--	--	--	--	--	--	--	--	--	--	--	--	0.000987947	0.00080055	0.000704613	0.000663215	0.000656056	0.000664093	0.000675803	0.000696569	0.00073867	0.000888664	0.00163	0.00259	0.000182065	0.00105	0.000992588	0.000801999	0.000688657	0.000649436	0.000639733	0.000639449	0.000645136	0.000657305	0.000671796	0.000680643	0.000676728	0.00065965
--	--	--	--	--	--	--	--	--	--	--	--	--	--	--	--	--	--	--	--	--	--	--	--	0.00124	0.000850871	0.000718687	0.000688865	0.000685648	0.000683919	0.000680094	0.000682437	0.000706991	0.000804158	0.00115	0.00198	0.0026	0.00109	0.00139	0.00109	0.000833747	0.000711598	0.000664148	0.000645743	0.000645058	0.000657014	0.000673102	0.000679203	0.000666369	0.000640334
--	--	--	--	--	--	--	--	--	--	--	--	--	--	--	--	--	--	--	--	--	--	--	--	0.00143	0.000861906	0.000733745	0.000704076	0.000691102	0.00068443	0.000685343	0.000693097	0.000707624	0.000741259	0.000853765	0.00118	0.00182	0.0023	0.00225	0.00185	0.00121	0.000896438	0.000772405	0.000704868	0.000676971	0.000676085	0.000684622	0.000684235	0.000665811	0.000639177
--	--	--	--	--	--	--	--	--	--	--	--	--	--	--	--	--	--	--	--	--	--	--	--	--	0.00094985	0.00078857	0.000713341	0.000683779	0.000683454	0.000697581	0.000712531	0.000722268	0.000729972	0.000761231	0.000880672	0.00117	0.00155	0.00124	0.00353	0.00176	0.0012	0.00101	0.000846251	0.000744607	0.000705387	0.000699736	0.00069701	0.000680486	0.000657648
--	--	--	--	--	--	--	--	--	--	--	--	--	--	--	--	--	--	--	--	--	--	--	--	--	0.00108	0.000814083	0.000710751	0.000686529	0.000694398	0.000707946	0.000715968	0.000717195	0.000716911	0.000729568	0.000783246	0.000915356	0.00114	0.0013	0.00164	0.0035	0.000914686	0.0013	0.00109	0.000862274	0.000747227	0.00071911	0.000715927	0.000697811	0.000667274
--	--	--	--	--	--	--	--	--	--	--	--	--	--	--	--	--	--	--	--	--	--	--	--	--	0.00116	0.000859903	0.000747225	0.000716157	0.000706913	0.000699074	0.00069239	0.000689433	0.00069208	0.00070632	0.00073801	0.00079309	0.000885078	0.00102	0.00126	0.00191	0.00292	0.00182	0.00166	0.0012	0.000934526	0.000838744	0.000794235	0.000743366	0.000679106
--	--	--	--	--	--	--	--	--	--	--	--	--	--	--	--	--	--	--	--	--	--	--	--	--	0.00129	0.000935882	0.000788472	0.000729068	0.000692687	0.000670006	0.000664245	0.000666554	0.000671457	0.000685704	0.000707153	0.000725433	0.000750406	0.000807425	0.000920407	0.00115	0.00154	0.00106	0.00275	0.00234	0.00175	0.00138	0.00106	0.000910527	0.000784011
--	--	--	--	--	--	--	--	--	--	--	--	--	--	--	--	--	--	--	--	--	--	--	--	--	0.00146	0.00096592	0.000775834	0.000704065	0.000666902	0.000657104	0.000664136	0.000663224	0.000654444	0.000659715	0.000675852	0.000682002	0.000686031	0.000716091	0.000780664	0.000895406	0.00112	0.0013	0.000820945	0.00143	0.00381	0.00268	0.00112	0.00112	0.00104
--	--	--	--	--	--	--	--	--	--	--	--	--	--	--	--	--	--	--	--	--	--	--	--	--	0.00167	0.000970148	0.000771902	0.000703092	0.000679357	0.000683411	0.000684279	0.000655191	0.000620683	0.000619402	0.000638811	0.000646868	0.000651931	0.000680827	0.000727668	0.000789082	0.000916885	0.00113	0.00129	0.00125	0.0015	0.00275	0.00387	0.000340336	0.00122
--	--	--	--	--	--	--	--	--	--	--	--	--	--	--	--	--	--	--	--	--	--	--	--	--	--	0.0011	0.000858221	0.000752428	0.000724119	0.000716715	0.000681015	0.000611561	0.000563748	0.000571913	0.000601339	0.000613792	0.000624461	0.000656954	0.000692294	0.000719024	0.000787935	0.000931167	0.00107	0.00115	0.00132	0.00174	0.00263	0.00376	0.00091422
--	--	--	--	--	--	--	--	--	--	--	--	--	--	--	--	--	--	--	--	--	--	--	--	--	--	0.00143	0.000964296	0.000802139	0.000756258	0.000711161	0.000630404	0.00054232	0.000507456	0.000533213	0.000567903	0.000579665	0.000593646	0.000628465	0.000654841	0.000660367	0.000699028	0.000795192	0.000874085	0.000900639	0.000962512	0.00109	0.00143	0.00247	0.00381
--	--	--	--	--	--	--	--	--	--	--	--	--	--	--	--	--	--	--	--	--	--	--	--	--	--	0.00173	0.00107	0.000880192	0.000785171	0.000676093	0.000568776	0.000492557	0.000476868	0.000508384	0.000536879	0.000543649	0.000560208	0.000597881	0.000619869	0.000615974	0.000643019	0.000718913	0.000765453	0.000755785	0.00076841	0.000819019	0.00096133	0.00146	0.00258
--	--	--	--	--	--	--	--	--	--	--	--	--	--	--	--	--	--	--	--	--	--	--	--	--	--	--	0.00142	0.00113	0.000877166	0.000665761	0.000549453	0.000489647	0.000473508	0.000492432	0.000509258	0.000512164	0.000531969	0.000574367	0.000597809	0.000591956	0.00061383	0.000678537	0.000710142	0.000687086	0.000686715	0.000730353	0.000813676	0.000995319	0.00119
--	--	--	--	--	--	--	--	--	--	--	--	--	--	--	--	--	--	--	--	--	--	--	--	--	--	--	0.00206	0.00154	0.000976745	0.000671931	0.000571474	0.000518494	0.000483448	0.000484202	0.00049512	0.000497052	0.000517167	0.000563764	0.000591998	0.000586151	0.000600993	0.000654283	0.000676821	0.000650358	0.000649358	0.000701863	0.00077806	0.000878092	0.00102
--	--	--	--	--	--	--	--	--	--	--	--	--	--	--	--	--	--	--	--	--	--	--	--	--	--	--	--	0.00149	0.000606493	0.000499755	0.000553466	0.000541858	0.00049789	0.000491932	0.000506139	0.000504639	0.000516746	0.000563212	0.000595725	0.000587512	0.000592265	0.000634618	0.000652496	0.000626241	0.000624874	0.000681181	0.000752138	0.000804525	0.000861191
--	--	--	--	--	--	--	--	--	--	--	--	--	--	--	--	--	--	--	--	--	--	--	--	--	--	--	--	0.00241	0.00136	0.000248669	0.00038267	0.00053092	0.000517356	0.000523755	0.000543717	0.000529316	0.000523128	0.000564354	0.000598444	0.000585019	0.000579909	0.000615817	0.000633006	0.000606804	0.000601805	0.000655252	0.000719161	0.000743514	0.000747264
--	--	--	--	--	--	--	--	--	--	--	--	--	--	--	--	--	--	--	--	--	--	--	--	--	--	--	--	0.00254	0.00184	0.0012	7.99791e-05	0.000496978	0.000547331	0.000578966	0.000598129	0.000560448	0.000529903	0.000562	0.000594784	0.000575301	0.000564619	0.000599558	0.000617116	0.000588547	0.000578668	0.000627818	0.000685448	0.000698543	0.000690505
--	--	--	--	--	--	--	--	--	--	--	--	--	--	--	--	--	--	--	--	--	--	--	--	--	--	--	--	--	0.00107	0.000918978	0.000489255	0.000347476	0.000579308	0.000648357	0.000652357	0.000593909	0.000541285	0.000560648	0.000588002	0.000563487	0.000552616	0.000589762	0.000606007	0.000573636	0.000560788	0.000605869	0.000656109	0.000660441	0.00064664
--	--	--	--	--	--	--	--	--	--	--	--	--	--	--	--	--	--	--	--	--	--	--	--	--	--	--	--	--	0.000912316	0.000718566	0.000695878	0.000504371	0.000363161	0.00067046	0.000639519	0.000614996	0.000565835	0.000570754	0.000587929	0.000558757	0.000550714	0.00058975	0.000602843	0.000567785	0.00055431	0.000594259	0.000632857	0.000623328	0.000598082
--	--	--	--	--	--	--	--	--	--	--	--	--	--	--	--	--	--	--	--	--	--	--	--	--	--	--	--	--	0.000988472	0.000711387	0.00064915	0.000730816	0.000698139	0.000186683	0.000250783	0.000520847	0.000592089	0.000602621	0.000608304	0.000572266	0.000564713	0.000601424	0.000610206	0.00057561	0.00056344	0.000596411	0.000620935	0.000599552	0.000571122
--	--	--	--	--	--	--	--	--	--	--	--	--	--	--	--	--	--	--	--	--	--	--	--	--	--	--	--	--	0.00128	0.000796272	0.000583098	0.000566168	0.000748102	0.00123	0.00159	4.79877e-05	0.000618659	0.000690306	0.000670381	0.000618145	0.000603427	0.0006284	0.000628793	0.000596547	0.000587231	0.000613235	0.000626856	0.000604299	0.000586179
--	--	--	--	--	--	--	--	--	--	--	--	--	--	--	--	--	--	--	--	--	--	--	--	--	--	--	--	--	0.00175	0.000906253	0.000564419	0.000462707	0.000526764	0.000768748	0.00119	0.00112	0.000715571	0.000961649	0.000773181	0.000696807	0.000677345	0.000678907	0.000660421	0.00062534	0.000617106	0.000636829	0.000644221	0.000626952	0.000618846
--	--	--	--	--	--	--	--	--	--	--	--	--	--	--	--	--	--	--	--	--	--	--	--	--	--	--	--	--	--	0.00104	0.000657279	0.000500894	0.00048814	0.000553973	0.000698629	0.000818323	0.000393542	0.00105	0.000527717	0.000677419	0.000770183	0.000762659	0.000712047	0.000660185	0.000643178	0.000653392	0.000654865	0.000638711	0.000629571
--	--	--	--	--	--	--	--	--	--	--	--	--	--	--	--	--	--	--	--	--	--	--	--	--	--	--	--	--	--	0.00166	0.000905495	0.000633235	0.00054097	0.000519662	0.000551177	0.00063227	0.000783894	0.00133	0.00195	7.64161e-05	0.000810484	0.000894452	0.000807172	0.000713699	0.000667977	0.000658169	0.00064903	0.000628579	0.000613374
--	--	--	--	--	--	--	--	--	--	--	--	--	--	--	--	--	--	--	--	--	--	--	--	--	--	--	--	--	--	--	0.00111	0.000739547	0.000569023	0.00050928	0.0005095	0.000551499	0.000639896	0.00089388	0.00149	0.00184	0.000665301	0.00113	0.00101	0.000827926	0.000717582	0.000668918	0.000642121	0.000616846	0.000600184
--	--	--	--	--	--	--	--	--	--	--	--	--	--	--	--	--	--	--	--	--	--	--	--	--	--	--	--	--	--	--	0.00163	0.000887838	0.000612698	0.000528771	0.000528275	0.000551652	0.000572998	0.000633165	0.00086427	0.0014	0.00182	0.00125	0.00136	0.00107	0.000845497	0.000724074	0.000664537	0.000630193	0.000612835
--	--	--	--	--	--	--	--	--	--	--	--	--	--	--	--	--	--	--	--	--	--	--	--	--	--	--	--	--	--	--	--	0.00107	0.00071761	0.000599622	0.000595186	0.000607045	0.000598122	0.000588684	0.000657464	0.000920997	0.00147	0.0019	0.00159	0.00148	0.00111	0.000868317	0.000739677	0.000674401	0.000642171
--	--	--	--	--	--	--	--	--	--	--	--	--	--	--	--	--	--	--	--	--	--	--	--	--	--	--	--	--	--	--	--	0.00162	0.000887698	0.000696191	0.000665713	0.000657433	0.000632013	0.000604808	0.000619174	0.000735695	0.00103	0.00156	0.00195	0.00168	0.00152	0.00114	0.000887171	0.000746422	0.000671872
--	--	--	--	--	--	--	--	--	--	--	--	--	--	--	--	--	--	--	--	--	--	--	--	--	--	--	--	--	--	--	--	--	0.000973082	0.000770221	0.000697729	0.000666015	0.000638144	0.000619802	0.000626024	0.000675317	0.000809629	0.0011	0.0016	0.00196	0.00173	0.00154	0.00115	0.000876028	0.000721691
--	--	--	--	--	--	--	--	--	--	--	--	--	--	--	--	--	--	--	--	--	--	--	--	--	--	--	--	--	--	--	--	--	0.00134	0.000879291	0.000703613	0.000648187	0.00063098	0.000630241	0.000639489	0.000658021	0.000704684	0.000830828	0.00112	0.00161	0.00196	0.00172	0.00153	0.00113	0.000853191
--	--	--	--	--	--	--	--	--	--	--	--	--	--	--	--	--	--	--	--	--	--	--	--	--	--	--	--	--	--	--	--	--	0.00174	0.000970661	0.000715956	0.000641318	0.00063035	0.000637531	0.000646671	0.00065243	0.000661281	0.000701972	0.000830772	0.00112	0.00162	0.002	0.00172	0.00153	0.00113
--	--	--	--	--	--	--	--	--	--	--	--	--	--	--	--	--	--	--	--	--	--	--	--	--	--	--	--	--	--	--	--	--	--	0.00116	0.000814284	0.000671232	0.00063525	0.000636392	0.000646106	0.000652257	0.000651922	0.000657078	0.000700583	0.000834647	0.00113	0.00163	0.00201	0.00176	0.00154
--	--	--	--	--	--	--	--	--	--	--	--	--	--	--	--	--	--	--	--	--	--	--	--	--	--	--	--	--	--	--	--	--	--	0.00168	0.00102	0.00072868	0.000638823	0.000628424	0.000644686	0.000658998	0.000657808	0.000647541	0.000650442	0.000697274	0.000832972	0.00113	0.00164	0.00205	0.00171
--	--	--	--	--	--	--	--	--	--	--	--	--	--	--	--	--	--	--	--	--	--	--	--	--	--	--	--	--	--	--	--	--	--	--	0.00129	0.000827317	0.000667756	0.000636914	0.000656803	0.000673372	0.000664959	0.000642655	0.000630064	0.000639851	0.000686681	0.000816014	0.00111	0.00165	0.00212
--	--	--	--	--	--	--	--	--	--	--	--	--	--	--	--	--	--	--	--	--	--	--	--	--	--	--	--	--	--	--	--	--	--	--	--	0.0011	0.000774581	0.000685356	0.000691646	0.000694272	0.000669682	0.000640752	0.000629168	0.000628765	0.00063141	0.000662846	0.000790592	0.0011	0.00165
--	--	--	--	--	--	--	--	--	--	--	--	--	--	--	--	--	--	--	--	--	--	--	--	--	--	--	--	--	--	--	--	--	--	--	--	0.00162	0.000925094	0.000764693	0.000737241	0.000710188	0.000671192	0.000649596	0.000650756	0.000648528	0.000627526	0.000609152	0.000645007	0.000795523	0.00112
--	--	--	--	--	--	--	--	--	--	--	--	--	--	--	--	--	--	--	--	--	--	--	--	--	--	--	--	--	--	--	--	--	--	--	--	--	0.00107	0.000859401	0.000764958	0.000703257	0.000666144	0.000665491	0.000680985	0.000676423	0.000642325	0.000604628	0.00060212	0.000663338	0.000817431
--	--	--	--	--	--	--	--	--	--	--	--	--	--	--	--	--	--	--	--	--	--	--	--	--	--	--	--	--	--	--	--	--	--	--	--	--	0.00144	0.000963515	0.00075521	0.000671467	0.000652906	0.000673897	0.000696606	0.000689674	0.000653278	0.000615161	0.000601775	0.000619474	0.000674131
--	--	--	--	--	--	--	--	--	--	--	--	--	--	--	--	--	--	--	--	--	--	--	--	--	--	--	--	--	--	--	--	--	--	--	--	--	0.0018	0.00105	0.000760245	0.000655703	0.000642835	0.000669781	0.000692983	0.000687657	0.000658414	0.000627548	0.000611393	0.000607785	0.000614789
--	--	--	--	--	--	--	--	--	--	--	--	--	--	--	--	--	--	--	--	--	--	--	--	--	--	--	--	--	--	--	--	--	--	--	--	--	--	0.00128	0.00089939	0.000703486	0.000651886	0.000666605	0.000689004	0.000689502	0.000667927	0.000641155	0.000621283	0.000606951	0.000595662
--	--	--	--	--	--	--	--	--	--	--	--	--	--	--	--	--	--	--	--	--	--	--	--	--	--	--	--	--	--	--	--	--	--	--	--	--	--	--	0.00128	0.000839322	0.000700792	0.000685126	0.000703837	0.0007061	0.000684185	0.000654556	0.000631042	0.000613373	0.000597084
--	--	--	--	--	--	--	--	--	--	--	--	--	--	--	--	--	--	--	--	--	--	--	--	--	--	--	--	--	--	--	--	--	--	--	--	--	--	--	--	0.00113	0.000814183	0.000730569	0.000730798	0.000723962	0.000695979	0.000664918	0.000643008	0.000626674	0.000607954
--	--	--	--	--	--	--	--	--	--	--	--	--	--	--	--	--	--	--	--	--	--	--	--	--	--	--	--	--	--	--	--	--	--	--	--	--	--	--	--	0.00162	0.000964105	0.000788055	0.000745857	0.000722899	0.00069746	0.000676716	0.000662411	0.000646715	0.000623625
--	--	--	--	--	--	--	--	--	--	--	--	--	--	--	--	--	--	--	--	--	--	--	--	--	--	--	--	--	--	--	--	--	--	--	--	--	--	--	--	--	0.00121	0.00087608	0.000744139	0.000708345	0.000702039	0.000699545	0.000691186	0.000673199	0.000647552
--	--	--	--	--	--	--	--	--	--	--	--	--	--	--	--	--	--	--	--	--	--	--	--	--	--	--	--	--	--	--	--	--	--	--	--	--	--	--	--	--	0.00165	0.00099548	0.000755119	0.000713293	0.000722142	0.000726909	0.00071938	0.00070348	0.000685323
--	--	--	--	--	--	--	--	--	--	--	--	--	--	--	--	--	--	--	--	--	--	--	--	--	--	--	--	--	--	--	--	--	--	--	--	--	--	--	--	--	--	0.00122	0.00086646	0.000773575	0.000741518	0.000733032	0.000732606	0.000732905	0.000732041
--	--	--	--	--	--	--	--	--	--	--	--	--	--	--	--	--	--	--	--	--	--	--	--	--	--	--	--	--	--	--	--	--	--	--	--	--	--	--	--	--	--	--	0.00127	0.000898368	0.000727415	0.00071108	0.000734224	0.000756392	0.000766829
--	--	--	--	--	--	--	--	--	--	--	--	--	--	--	--	--	--	--	--	--	--	--	--	--	--	--	--	--	--	--	--	--	--	--	--	--	--	--	--	--	--	--	0.00186	0.000953189	0.000726335	0.000719118	0.000744511	0.000761381	0.000760491
--	--	--	--	--	--	--	--	--	--	--	--	--	--	--	--	--	--	--	--	--	--	--	--	--	--	--	--	--	--	--	--	--	--	--	--	--	--	--	--	--	--	--	--	--	0.00101	0.000824728	0.000760136	0.000730102	0.000705707
--	--	--	--	--	--	--	--	--	--	--	--	--	--	--	--	--	--	--	--	--	--	--	--	--	--	--	--	--	--	--	--	--	--	--	--	--	--	--	--	--	--	--	--	--	0.0014	0.000941526	0.000751582	0.000680147	0.000645717
--	--	--	--	--	--	--	--	--	--	--	--	--	--	--	--	--	--	--	--	--	--	--	--	--	--	--	--	--	--	--	--	--	--	--	--	--	--	--	--	--	--	--	--	--	0.00178	0.00108	0.00078167	0.000694725	0.000645984
--	--	--	--	--	--	--	--	--	--	--	--	--	--	--	--	--	--	--	--	--	--	--	--	--	--	--	--	--	--	--	--	--	--	--	--	--	--	--	--	--	--	--	--	--	--	0.00134	0.000962518	0.000861209	0.000730545
--	--	--	--	--	--	--	--	--	--	--	--	--	--	--	--	--	--	--	--	--	--	--	--	--	--	--	--	--	--	--	--	--	--	--	--	--	--	--	--	--	--	--	--	--	--	--	0.00154	0.00124	0.000841858
--	--	--	--	--	--	--	--	--	--	--	--	--	--	--	--	--	--	--	--	--	--	--	--	--	--	--	--	--	--	--	--	--	--	--	--	--	--	--	--	--	--	--	--	--	--	--	0.00235	0.00136	0.000718695
--	--	--	--	--	--	--	--	--	--	--	--	--	--	--	--	--	--	--	--	--	--	--	--	--	--	--	--	--	--	--	--	--	--	--	--	--	--	--	--	--	--	--	--	--	--	--	--	0.000358033	0.000187814
--	--	--	--	--	--	--	--	--	--	--	--	--	--	--	--	--	--	--	--	--	--	--	--	--	--	--	--	--	--	--	--	--	--	--	--	--	--	--	--	--	--	--	--	--	--	--	--	0.00221	0.00175
--	--	--	--	--	--	--	--	--	--	--	--	--	--	--	--	--	--	--	--	--	--	--	--	--	--	--	--	--	--	--	--	--	--	--	--	--	--	--	--	--	--	--	--	--	--	--	--	0.00236	0.0017
--	--	--	--	--	--	--	--	--	--	--	--	--	--	--	--	--	--	--	--	--	--	--	--	--	--	--	--	--	--	--	--	--	--	--	--	--	--	--	--	--	--	--	--	--	--	--	--	--	0.00126
--	--	--	--	--	--	--	--	--	--	--	--	--	--	--	--	--	--	--	--	--	--	--	--	--	--	--	--	--	--	--	--	--	--	--	--	--	--	--	--	--	--	--	--	--	--	--	--	--	0.00148
--	--	--	--	--	--	--	--	--	--	--	--	--	--	--	--	--	--	--	--	--	--	--	--	--	--	--	--	--	--	--	--	--	--	--	--	--	--	--	--	--	--	--	--	--	--	--	--	--	--
--	--	--	--	--	--	--	--	--	--	--	--	--	--	--	--	--	--	--	--	--	--	--	--	--	--	--	--	--	--	--	--	--	--	--	--	--	--	--	--	--	--	--	--	--	--	--	--	--	--
--	--	--	--	--	--	--	--	--	--	--	--	--	--	--	--	--	--	--	--	--	--	--	--	--	--	--	--	--	--	--	--	--	--	--	--	--	--	--	--	--	--	--	--	--	--	--	--	--	--
--	--	--	--	--	--	--	--	--	--	--	--	--	--	--	--	--	--	--	--	--	--	--	--	--	--	--	--	--	--	--	--	--	--	--	--	--	--	--	--	--	--	--	--	--	--	--	--	--	--
--	--	--	--	--	--	--	--	--	--	--	--	--	--	--	--	--	--	--	--	--	--	--	--	--	--	--	--	--	--	--	--	--	--	--	--	--	--	--	--	--	--	--	--	--	--	--	--	--	--
--	--	--	--	--	--	--	--	--	--	--	--	--	--	--	--	--	--	--	--	--	--	--	--	--	--	--	--	--	--	--	--	--	--	--	--	--	--	--	--	--	--	--	--	--	--	--	--	--	--
--	--	--	--	--	--	--	--	--	--	--	--	--	--	--	--	--	--	--	--	--	--	--	--	--	--	--	--	--	--	--	--	--	--	--	--	--	--	--	--	--	--	--	--	--	--	--	--	--	--
--	--	--	--	--	--	--	--	--	--	--	--	--	--	--	--	--	--	--	--	--	--	--	--	--	--	--	--	--	--	--	--	--	--	--	--	--	--	--	--	--	--	--	--	--	--	--	--	--	--
--	--	--	--	--	--	--	--	--	--	--	--	--	--	--	--	--	--	--	--	--	--	--	--	--	--	--	--	--	--	--	--	--	--	--	--	--	--	--	--	--	--	--	--	--	--	--	--	--	--
--	--	--	--	--	--	--	--	--	--	--	--	--	--	--	--	--	--	--	--	--	--	--	--	--	--	--	--	--	--	--	--	--	--	--	--	--	--	--	--	--	--	--	--	--	--	--	--	--	--
--	--	--	--	--	--	--	--	--	--	--	--	--	--	--	--	--	--	--	--	--	--	--	--	--	--	--	--	--	--	--	--	--	--	--	--	--	--	--	--	--	--	--	--	--	--	--	--	--	--
--	--	--	--	--	--	--	--	--	--	--	--	--	--	--	--	--	--	--	--	--	--	--	--	--	--	--	--	--	--	--	--	--	--	--	--	--	--	--	--	--	--	--	--	--	--	--	--	--	--
--	--	--	--	--	--	--	--	--	--	--	--	--	--	--	--	--	--	--	--	--	--	--	--	--	--	--	--	--	--	--	--	--	--	--	--	--	--	--	--	--	--	--	--	--	--	--	--	--	--
--	--	--	--	--	--	--	--	--	--	--	--	--	--	--	--	--	--	--	--	--	--	--	--	--	--	--	--	--	--	--	--	--	--	--	--	--	--	--	--	--	--	--	--	--	--	--	--	--	--
--	--	--	--	--	--	--	--	--	--	--	--	--	--	--	--	--	--	--	--	--	--	--	--	--	--	--	--	--	--	--	--	--	--	--	--	--	--	--	--	--	--	--	--	--	--	--	--	--	--
--	--	--	--	--	--	--	--	--	--	--	--	--	--	--	--	--	--	--	--	--	--	--	--	--	--	--	--	--	--	--	--	--	--	--	--	--	--	--	--	--	--	--	--	--	--	--	--	--	--
--	--	--	--	--	--	--	--	--	--	--	--	--	--	--	--	--	--	--	--	--	--	--	--	--	--	--	--	--	--	--	--	--	--	--	--	--	--	--	--	--	--	--	--	--	--	--	--	--	--
--	--	--	--	--	--	--	--	--	--	--	--	--	--	--	--	--	--	--	--	--	--	--	--	--	--	--	--	--	--	--	--	--	--	--	--	--	--	--	--	--	--	--	--	--	--	--	--	--	--
--	--	--	--	--	--	--	--	--	--	--	--	--	--	--	--	--	--	--	--	--	--	--	--	--	--	--	--	--	--	--	--	--	--	--	--	--	--	--	--	--	--	--	--	--	--	--	--	--	--
--	--	--	--	--	--	--	--	--	--	--	--	--	--	--	--	--	--	--	--	--	--	--	--	--	--	--	--	--	--	--	--	--	--	--	--	--	--	--	--	--	--	--	--	--	--	--	--	--	--
--	--	--	--	--	--	--	--	--	--	--	--	--	--	--	--	--	--	--	--	--	--	--	--	--	--	--	--	--	--	--	--	--	--	--	--	--	--	--	--	--	--	--	--	--	--	--	--	--	--
--	--	--	--	--	--	--	--	--	--	--	--	--	--	--	--	--	--	--	--	--	--	--	--	--	--	--	--	--	--	--	--	--	--	--	--	--	--	--	--	--	--	--	--	--	--	--	--	--	--
--	--	--	--	--	--	--	--	--	--	--	--	--	--	--	--	--	--	--	--	--	--	--	--	--	--	--	--	--	--	--	--	--	--	--	--	--	--	--	--	--	--	--	--	--	--	--	--	--	--
--	--	--	--	--	--	--	--	--	--	--	--	--	--	--	--	--	--	--	--	--	--	--	--	--	--	--	--	--	--	--	--	--	--	--	--	--	--	--	--	--	--	--	--	--	--	--	--	--	--
--	--	--	--	--	--	--	--	--	--	--	--	--	--	--	--	--	--	--	--	--	--	--	--	--	--	--	--	--	--	--	--	--	--	--	--	--	--	--	--	--	--	--	--	--	--	--	--	--	--
--	--	--	--	--	--	--	--	--	--	--	--	--	--	--	--	--	--	--	--	--	--	--	--	--	--	--	--	--	--	--	--	--	--	--	--	--	--	--	--	--	--	--	--	--	--	--	--	--	--
--	--	--	--	--	--	--	--	--	--	--	--	--	--	--	--	--	--	--	--	--	--	--	--	--	--	--	--	--	--	--	--	--	--	--	--	--	--	--	--	--	--	--	--	--	--	--	--	--	--
--	--	--	--	--	--	--	--	--	--	--	--	--	--	--	--	--	--	--	--	--	--	--	--	--	--	--	--	--	--	--	--	--	--	--	--	--	--	--	--	--	--	--	--	--	--	--	--	--	--
--	--	--	--	--	--	--	--	--	--	--	--	--	--	--	--	--	--	--	--	--	--	--	--	--	--	--	--	--	--	--	--	--	--	--	--	--	--	--	--	--	--	--	--	--	--	--	--	--	--
--	--	--	--	--	--	--	--	--	--	--	--	--	--	--	--	--	--	--	--	--	--	--	--	--	--	--	--	--	--	--	--	--	--	--	--	--	--	--	--	--	--	--	--	--	--	--	--	--	--
--	--	--	--	--	--	--	--	--	--	--	--	--	--	--	--	--	--	--	--	--	--	--	--	--	--	--	--	--	--	--	--	--	--	--	--	--	--	--	--	--	--	--	--	--	--	--	--	--	--
--	--	--	--	--	--	--	--	--	--	--	--	--	--	--	--	--	--	--	--	--	--	--	--	--	--	--	--	--	--	--	--	--	--	--	--	--	--	--	--	--	--	--	--	--	--	--	--	--	0.00187
--	--	--	--	--	--	--	--	--	--	--	--	--	--	--	--	--	--	--	--	--	--	--	--	--	--	--	--	--	--	--	--	--	--	--	--	--	--	--	--	--	--	--	--	--	--	--	--	--	0.00122
--	--	--	--	--	--	--	--	--	--	--	--	--	--	--	--	--	--	--	--	--	--	--	--	--	--	--	--	--	--	--	--	--	--	--	--	--	--	--	--	--	--	--	--	--	--	--	--	--	0.000987749
--	--	--	--	--	--	--	--	--	--	--	--	--	--	--	--	--	--	--	--	--	--	--	--	--	--	--	--	--	--	--	--	--	--	--	--	--	--	--	--	--	--	--	--	--	--	--	--	--	0.000934156
--	--	--	--	--	--	--	--	--	--	--	--	--	--	--	--	--	--	--	--	--	--	--	--	--	--	--	--	--	--	--	--	--	--	--	--	--	--	--	--	--	--	--	--	--	--	--	--	0.00209	0.00113
--	--	--	--	--	--	--	--	--	--	--	--	--	--	--	--	--	--	--	--	--	--	--	--	--	--	--	--	--	--	--	--	--	--	--	--	--	--	--	--	--	--	--	--	--	--	--	--	0.00152	0.000991914
--	--	--	--	--	--	--	--	--	--	--	--	--	--	--	--	--	--	--	--	--	--	--	--	--	--	--	--	--	--	--	--	--	--	--	--	--	--	--	--	--	--	--	--	--	--	--	--	0.00129	0.000923448
--	--	--	--	--	--	--	--	--	--	--	--	--	--	--	--	--	--	--	--	--	--	--	--	--	--	--	--	--	--	--	--	--	--	--	--	--	--	--	--	--	--	--	--	--	--	--	--	0.00129	0.000960063
--	--	--	--	--	--	--	--	--	--	--	--	--	--	--	--	--	--	--	--	--	--	--	--	--	--	--	--	--	--	--	--	--	--	--	--	--	--	--	--	--	--	--	--	--	--	--	--	0.00146	0.00107
--	--	--	--	--	--	--	--	--	--	--	--	--	--	--	--	--	--	--	--	--	--	--	--	--	--	--	--	--	--	--	--	--	--	--	--	--	--	--	--	--	--	--	--	--	--	--	--	0.00177	0.00117
--	--	--	--	--	--	--	--	--	--	--	--	--	--	--	--	--	--	--	--	--	--	--	--	--	--	--	--	--	--	--	--	--	--	--	--	--	--	--	--	--	--	--	--	--	--	--	--	0.00227	0.00122
--	--	--	--	--	--	--	--	--	--	--	--	--	--	--	--	--	--	--	--	--	--	--	--	--	--	--	--	--	--	--	--	--	--	--	--	--	--	--	--	--	--	--	--	--	--	--	--	0.00232	0.000952657
--	--	--	--	--	--	--	--	--	--	--	--	--	--	--	--	--	--	--	--	--	--	--	--	--	--	--	--	--	--	--	--	--	--	--	--	--	--	--	--	--	--	--	--	--	--	--	--	0.000523357	7.57552e-05
--	--	--	--	--	--	--	--	--	--	--	--	--	--	--	--	--	--	--	--	--	--	--	--	--	--	--	--	--	--	--	--	--	--	--	--	--	--	--	--	--	--	--	--	--	--	--	--	0.000715844	0.000628338
--	--	--	--	--	--	--	--	--	--	--	--	--	--	--	--	--	--	--	--	--	--	--	--	--	--	--	--	--	--	--	--	--	--	--	--	--	--	--	--	--	--	--	--	--	--	--	--	0.000675036	0.000570398
--	--	--	--	--	--	--	--	--	--	--	--	--	--	--	--	--	--	--	--	--	--	--	--	--	--	--	--	--	--	--	--	--	--	--	--	--	--	--	--	--	--	--	--	--	--	--	0.00193	0.000886827	0.00057431
--	--	--	--	--	--	--	--	--	--	--	--	--	--	--	--	--	--	--	--	--	--	--	--	--	--	--	--	--	--	--	--	--	--	--	--	--	--	--	--	--	--	--	--	--	--	--	0.00125	0.000763126	0.000598672
--	--	--	--	--	--	--	--	--	--	--	--	--	--	--	--	--	--	--	--	--	--	--	--	--	--	--	--	--	--	--	--	--	--	--	--	--	--	--	--	--	--	--	--	--	--	--	0.00103	0.000737689	0.000634462
--	--	--	--	--	--	--	--	--	--	--	--	--	--	--	--	--	--	--	--	--	--	--	--	--	--	--	--	--	--	--	--	--	--	--	--	--	--	--	--	--	--	--	--	--	--	--	0.000989492	0.000753471	0.000660726
--	--	--	--	--	--	--	--	--	--	--	--	--	--	--	--	--	--	--	--	--	--	--	--	--	--	--	--	--	--	--	--	--	--	--	--	--	--	--	--	--	--	--	--	--	--	--	0.000983982	0.000785961	0.000701103
--	--	--	--	--	--	--	--	--	--	--	--	--	--	--	--	--	--	--	--	--	--	--	--	--	--	--	--	--	--	--	--	--	--	--	--	--	--	--	--	--	--	--	--	--	--	--	0.00105	0.000857889	0.000768103
--	--	--	--	--	--	--	--	--	--	--	--	--	--	--	--	--	--	--	--	--	--	--	--	--	--	--	--	--	--	--	--	--	--	--	--	--	--	--	--	--	--	--	--	--	--	0.00215	0.00122	0.000893657	0.000793278
--	--	--	--	--	--	--	--	--	--	--	--	--	--	--	--	--	--	--	--	--	--	--	--	--	--	--	--	--	--	--	--	--	--	--	--	--	--	--	--	--	--	--	--	--	--	0.00154	0.00102	0.000848744	0.00077801
--	--	--	--	--	--	--	--	--	--	--	--	--	--	--	--	--	--	--	--	--	--	--	--	--	--	--	--	--	--	--	--	--	--	--	--	--	--	--	--	--	--	--	--	--	--	0.00142	0.00103	0.000860033	0.000755029
--	--	--	--	--	--	--	--	--	--	--	--	--	--	--	--	--	--	--	--	--	--	--	--	--	--	--	--	--	--	--	--	--	--	--	--	--	--	--	--	--	--	--	--	--	--	0.00164	0.00114	0.00082503	0.000681908
--	--	--	--	--	--	--	--	--	--	--	--	--	--	--	--	--	--	--	--	--	--	--	--	--	--	--	--	--	--	--	--	--	--	--	--	--	--	--	--	--	--	--	--	--	--	0.00202	0.00113	0.000686186	0.000586486
--	--	--	--	--	--	--	--	--	--	--	--	--	--	--	--	--	--	--	--	--	--	--	--	--	--	--	--	--	--	--	--	--	--	--	--	--	--	--	--	--	--	--	--	--	--	0.00188	0.000870682	0.000539562	0.000526348
--	--	--	--	--	--	--	--	--	--	--	--	--	--	--	--	--	--	--	--	--	--	--	--	--	--	--	--	--	--	--	--	--	--	--	--	--	--	--	--	--	--	--	--	--	0.00175	6.7169e-05	0.000429235	0.000447121	0.00049812
--	--	--	--	--	--	--	--	--	--	--	--	--	--	--	--	--	--	--	--	--	--	--	--	--	--	--	--	--	--	--	--	--	--	--	--	--	--	--	--	--	--	--	--	--	0.00129	0.000637636	0.000338772	0.000468238	0.00049277
--	--	--	--	--	--	--	--	--	--	--	--	--	--	--	--	--	--	--	--	--	--	--	--	--	--	--	--	--	--	--	--	--	--	--	--	--	--	--	--	--	--	--	--	--	0.00114	0.00075401	5.10155e-05	0.000519824	0.000506183
--	--	--	--	--	--	--	--	--	--	--	--	--	--	--	--	--	--	--	--	--	--	--	--	--	--	--	--	--	--	--	--	--	--	--	--	--	--	--	--	--	--	--	--	--	0.00105	0.000688775	0.000233953	0.000447002	0.000560449
--	--	--	--	--	--	--	--	--	--	--	--	--	--	--	--	--	--	--	--	--	--	--	--	--	--	--	--	--	--	--	--	--	--	--	--	--	--	--	--	--	--	--	--	--	0.00107	0.000767753	0.000544064	0.000239116	0.000524143
--	--	--	--	--	--	--	--	--	--	--	--	--	--	--	--	--	--	--	--	--	--	--	--	--	--	--	--	--	--	--	--	--	--	--	--	--	--	--	--	--	--	--	--	--	0.00108	0.000808995	0.000646251	0.000474722	0.000140503
--	--	--	--	--	--	--	--	--	--	--	--	--	--	--	--	--	--	--	--	--	--	--	--	--	--	--	--	--	--	--	--	--	--	--	--	--	--	--	--	--	--	--	--	--	0.00105	0.000785167	0.000657991	0.000568188	0.000266244
--	--	--	--	--	--	--	--	--	--	--	--	--	--	--	--	--	--	--	--	--	--	--	--	--	--	--	--	--	--	--	--	--	--	--	--	--	--	--	--	--	--	--	--	--	0.00104	0.000798255	0.000701441	0.000668979	0.000581643
--	--	--	--	--	--	--	--	--	--	--	--	--	--	--	--	--	--	--	--	--	--	--	--	--	--	--	--	--	--	--	--	--	--	--	--	--	--	--	--	--	--	--	--	--	0.00108	0.000854752	0.00077646	0.000765763	0.000788937
--	--	--	--	--	--	--	--	--	--	--	--	--	--	--	--	--	--	--	--	--	--	--	--	--	--	--	--	--	--	--	--	--	--	--	--	--	--	--	--	--	--	--	--	--	0.00107	0.000878393	0.000819008	0.000810376	0.000823694
--	--	--	--	--	--	--	--	--	--	--	--	--	--	--	--	--	--	--	--	--	--	--	--	--	--	--	--	--	--	--	--	--	--	--	--	--	--	--	--	--	--	--	--	--	0.00104	0.000859765	0.000815548	0.000813287	0.000808877
--	--	--	--	--	--	--	--	--	--	--	--	--	--	--	--	--	--	--	--	--	--	--	--	--	--	--	--	--	--	--	--	--	--	--	--	--	--	--	--	--	--	--	--	0.00215	0.00119	0.000866515	0.000812758	0.000809665	0.000790321
--	--	--	--	--	--	--	--	--	--	--	--	--	--	--	--	--	--	--	--	--	--	--	--	--	--	--	--	--	--	--	--	--	--	--	--	--	--	--	--	--	--	--	--	0.00164	0.00107	0.000860386	0.000799771	0.00076981	0.000734075
--	--	--	--	--	--	--	--	--	--	--	--	--	--	--	--	--	--	--	--	--	--	--	--	--	--	--	--	--	--	--	--	--	--	--	--	--	--	--	--	--	--	--	--	0.00153	0.00106	0.000822766	0.000708666	0.000660064	0.000638523
--	--	--	--	--	--	--	--	--	--	--	--	--	--	--	--	--	--	--	--	--	--	--	--	--	--	--	--	--	--	--	--	--	--	--	--	--	--	--	--	--	--	--	--	0.00173	0.00111	0.000723504	0.000573241	0.000547573	0.000562167
--	--	--	--	--	--	--	--	--	--	--	--	--	--	--	--	--	--	--	--	--	--	--	--	--	--	--	--	--	--	--	--	--	--	--	--	--	--	--	--	--	--	--	--	0.00219	0.00116	0.000637561	0.000497496	0.000503462	0.000539885
--	--	--	--	--	--	--	--	--	--	--	--	--	--	--	--	--	--	--	--	--	--	--	--	--	--	--	--	--	--	--	--	--	--	--	--	--	--	--	--	--	--	--	--	0.00193	0.000958474	0.000581255	0.000501065	0.000519674	0.000553543
--	--	--	--	--	--	--	--	--	--	--	--	--	--	--	--	--	--	--	--	--	--	--	--	--	--	--	--	--	--	--	--	--	--	--	--	--	--	--	--	--	--	--	0.00171	0.000175769	0.00045658	0.000538963	0.000537581	0.000554373	0.00057295
--	--	--	--	--	--	--	--	--	--	--	--	--	--	--	--	--	--	--	--	--	--	--	--	--	--	--	--	--	--	--	--	--	--	--	--	--	--	--	--	--	--	--	0.00115	0.000664395	0.000201575	0.000607707	0.000595755	0.000583195	0.000582422
--	--	--	--	--	--	--	--	--	--	--	--	--	--	--	--	--	--	--	--	--	--	--	--	--	--	--	--	--	--	--	--	--	--	--	--	--	--	--	--	--	--	--	0.000878448	0.000635801	0.000281164	0.000694133	0.000682204	0.000600796	0.000581515
--	--	--	--	--	--	--	--	--	--	--	--	--	--	--	--	--	--	--	--	--	--	--	--	--	--	--	--	--	--	--	--	--	--	--	--	--	--	--	--	--	--	--	0.000814248	0.000586132	0.000360055	0.000418236	0.000794129	0.00062467	0.000582878
--	--	--	--	--	--	--	--	--	--	--	--	--	--	--	--	--	--	--	--	--	--	--	--	--	--	--	--	--	--	--	--	--	--	--	--	--	--	--	--	--	--	--	0.000855997	0.000637992	0.000508601	0.000232643	0.000671874	0.000676484	0.000605969
--	--	--	--	--	--	--	--	--	--	--	--	--	--	--	--	--	--	--	--	--	--	--	--	--	--	--	--	--	--	--	--	--	--	--	--	--	--	--	--	--	--	--	0.000913105	0.000686117	0.000579242	0.000491801	0.000175443	0.000613683	0.000662527
--	--	--	--	--	--	--	--	--	--	--	--	--	--	--	--	--	--	--	--	--	--	--	--	--	--	--	--	--	--	--	--	--	--	--	--	--	--	--	--	--	--	--	0.000942437	0.00070366	0.000593337	0.000544495	0.00044256	6.71693e-05	0.000679284
--	--	--	--	--	--	--	--	--	--	--	--	--	--	--	--	--	--	--	--	--	--	--	--	--	--	--	--	--	--	--	--	--	--	--	--	--	--	--	--	--	--	--	0.000954486	0.000712232	0.000610508	0.000585759	0.000578394	0.000453154	0.000270843
--	--	--	--	--	--	--	--	--	--	--	--	--	--	--	--	--	--	--	--	--	--	--	--	--	--	--	--	--	--	--	--	--	--	--	--	--	--	--	--	--	--	--	0.000999169	0.000745975	0.000629944	0.000579473	0.000559722	0.000531108	0.000263234
--	--	--	--	--	--	--	--	--	--	--	--	--	--	--	--	--	--	--	--	--	--	--	--	--	--	--	--	--	--	--	--	--	--	--	--	--	--	--	--	--	--	--	0.00109	0.000812486	0.000665903	0.000580287	0.000540624	0.000543203	0.00053502
--	--	--	--	--	--	--	--	--	--	--	--	--	--	--	--	--	--	--	--	--	--	--	--	--	--	--	--	--	--	--	--	--	--	--	--	--	--	--	--	--	--	--	0.00114	0.000847326	0.000689686	0.000605301	0.000577956	0.000598266	0.000648347
--	--	--	--	--	--	--	--	--	--	--	--	--	--	--	--	--	--	--	--	--	--	--	--	--	--	--	--	--	--	--	--	--	--	--	--	--	--	--	--	--	--	--	0.00112	0.00083166	0.000690773	0.000633145	0.000619954	0.000625454	0.000640646
--	--	--	--	--	--	--	--	--	--	--	--	--	--	--	--	--	--	--	--	--	--	--	--	--	--	--	--	--	--	--	--	--	--	--	--	--	--	--	--	--	--	--	0.00114	0.000851829	0.000726854	0.000673179	0.000641062	0.000606101	0.000566905
--	--	--	--	--	--	--	--	--	--	--	--	--	--	--	--	--	--	--	--	--	--	--	--	--	--	--	--	--	--	--	--	--	--	--	--	--	--	--	--	--	--	--	0.00121	0.000916549	0.000783305	0.000713073	0.000660579	0.000611469	0.000571143
--	--	--	--	--	--	--	--	--	--	--	--	--	--	--	--	--	--	--	--	--	--	--	--	--	--	--	--	--	--	--	--	--	--	--	--	--	--	--	--	--	--	--	0.00124	0.000921141	0.000778451	0.000715202	0.000684965	0.000669925	0.000664118
--	--	--	--	--	--	--	--	--	--	--	--	--	--	--	--	--	--	--	--	--	--	--	--	--	--	--	--	--	--	--	--	--	--	--	--	--	--	--	--	--	--	--	0.00123	0.000874544	0.000733319	0.000705002	0.000714057	0.000723051	0.000720954
--	--	--	--	--	--	--	--	--	--	--	--	--	--	--	--	--	--	--	--	--	--	--	--	--	--	--	--	--	--	--	--	--	--	--	--	--	--	--	--	--	--	--	0.00139	0.000887947	0.000721194	0.000700188	0.000704199	0.000693324	0.000672687
--	--	--	--	--	--	--	--	--	--	--	--	--	--	--	--	--	--	--	--	--	--	--	--	--	--	--	--	--	--	--	--	--	--	--	--	--	--	--	--	--	--	--	0.0017	0.000929822	0.000734923	0.000690851	0.00066132	0.000627511	0.000613191
--	--	--	--	--	--	--	--	--	--	--	--	--	--	--	--	--	--	--	--	--	--	--	--	--	--	--	--	--	--	--	--	--	--	--	--	--	--	--	--	--	--	--	--	0.000957322	0.000789907	0.00071557	0.000665873	0.000640211	0.000659143
--	--	--	--	--	--	--	--	--	--	--	--	--	--	--	--	--	--	--	--	--	--	--	--	--	--	--	--	--	--	--	--	--	--	--	--	--	--	--	--	--	--	--	--	0.00116	0.000901152	0.000798465	0.000740086	0.000718809	0.000743317
--	--	--	--	--	--	--	--	--	--	--	--	--	--	--	--	--	--	--	--	--	--	--	--	--	--	--	--	--	--	--	--	--	--	--	--	--	--	--	--	--	--	--	--	0.00123	0.000942186	0.00081467	0.000739973	0.00071718	0.000732604
--	--	--	--	--	--	--	--	--	--	--	--	--	--	--	--	--	--	--	--	--	--	--	--	--	--	--	--	--	--	--	--	--	--	--	--	--	--	--	--	--	--	--	--	0.00122	0.000892843	0.000731096	0.000646698	0.000640378	0.000685712
--	--	--	--	--	--	--	--	--	--	--	--	--	--	--	--	--	--	--	--	--	--	--	--	--	--	--	--	--	--	--	--	--	--	--	--	--	--	--	--	--	--	--	--	0.00131	0.000926838	0.000689849	0.000570151	0.000613385	0.000745559
--	--	--	--	--	--	--	--	--	--	--	--	--	--	--	--	--	--	--	--	--	--	--	--	--	--	--	--	--	--	--	--	--	--	--	--	--	--	--	--	--	--	--	--	0.00156	0.00105	0.000689778	0.000516331	0.000621907	0.000801287
--	--	--	--	--	--	--	--	--	--	--	--	--	--	--	--	--	--	--	--	--	--	--	--	--	--	--	--	--	--	--	--	--	--	--	--	--	--	--	--	--	--	--	--	0.00179	0.00106	0.000613548	0.000408641	0.00058929	0.000750654
--	--	--	--	--	--	--	--	--	--	--	--	--	--	--	--	--	--	--	--	--	--	--	--	--	--	--	--	--	--	--	--	--	--	--	--	--	--	--	--	--	--	--	--	0.00197	0.0011	0.00072145	0.000359805	0.000623063	0.000804071
--	--	--	--	--	--	--	--	--	--	--	--	--	--	--	--	--	--	--	--	--	--	--	--	--	--	--	--	--	--	--	--	--	--	--	--	--	--	--	--	--	--	--	--	--	0.00175	0.00119	0.000252927	0.00086843	0.00119
--	--	--	--	--	--	--	--	--	--	--	--	--	--	--	--	--	--	--	--	--	--	--	--	--	--	--	--	--	--	--	--	--	--	--	--	--	--	--	--	--	--	--	--	--	0.00281	0.00154	0.000366002	0.00117	0.00143
--	--	--	--	--	--	--	--	--	--	--	--	--	--	--	--	--	--	--	--	--	--	--	--	--	--	--	--	--	--	--	--	--	--	--	--	--	--	--	--	--	--	--	--	--	0.00327	0.00164	0.00121	0.000848877	0.000959036
--	--	--	--	--	--	--	--	--	--	--	--	--	--	--	--	--	--	--	--	--	--	--	--	--	--	--	--	--	--	--	--	--	--	--	--	--	--	--	--	--	--	--	--	--	0.00249	0.00205	0.0019	0.000420017	0.000471723
--	--	--	--	--	--	--	--	--	--	--	--	--	--	--	--	--	--	--	--	--	--	--	--	--	--	--	--	--	--	--	--	--	--	--	--	--	--	--	--	--	--	--	--	--	0.00314	0.00297	0.00307	0.00169	0.000963343
--	--	--	--	--	--	--	--	--	--	--	--	--	--	--	--	--	--	--	--	--	--	--	--	--	--	--	--	--	--	--	--	--	--	--	--	--	--	--	--	--	--	--	--	--	--	0.00408	0.00601	0.00194	0.000947155
--	--	--	--	--	--	--	--	--	--	--	--	--	--	--	--	--	--	--	--	--	--	--	--	--	--	--	--	--	--	--	--	--	--	--	--	--	--	--	--	--	--	--	--	--	--	0.00226	0.00579	0.00151	0.00151
--	--	--	--	--	--	--	--	--	--	--	--	--	--	--	--	--	--	--	--	--	--	--	--	--	--	--	--	--	--	--	--	--	--	--	--	--	--	--	--	--	--	--	--	--	--	0.00251	0.00274	0.00352	0.00182
--	--	--	--	--	--	--	--	--	--	--	--	--	--	--	--	--	--	--	--	--	--	--	--	--	--	--	--	--	--	--	--	--	--	--	--	--	--	--	--	--	--	--	--	--	--	--	--	0.00259	0.00343
--	--	--	--	--	--	--	--	--	--	--	--	--	--	--	--	--	--	--	--	--	--	--	--	--	--	--	--	--	--	--	--	--	--	--	--	--	--	--	--	--	--	--	--	--	--	--	--	0.00251	0.00476
--	--	--	--	--	--	--	--	--	--	--	--	--	--	--	--	--	--	--	--	--	--	--	--	--	--	--	--	--	--	--	--	--	--	--	--	--	--	--	--	--	--	--	--	--	--	--	--	0.00489	0.00193
--	--	--	--	--	--	--	--	--	--	--	--	--	--	--	--	--	--	--	--	--	--	--	--	--	--	--	--	--	--	--	--	--	--	--	--	--	--	--	--	--	--	--	--	--	--	--	--	--	0.00218
--	--	--	--	--	--	--	--	--	--	--	--	--	--	--	--	--	--	--	--	--	--	--	--	--	--	--	--	--	--	--	--	--	--	--	--	--	--	--	--	--	--	--	--	--	--	--	--	--	--
--	--	--	--	--	--	--	--	--	--	--	--	--	--	--	--	--	--	--	--	--	--	--	--	--	--	--	--	--	--	--	--	--	--	--	--	--	--	--	--	--	--	--	--	--	--	--	--	--	--
--	--	--	--	--	--	--	--	--	--	--	--	--	--	--	--	--	--	--	--	--	--	--	--	--	--	--	--	--	--	--	--	--	--	--	--	--	--	--	--	--	--	--	--	--	--	--	--	--	--
--	--	--	--	--	--	--	--	--	--	--	--	--	--	--	--	--	--	--	--	--	--	--	--	--	--	--	--	--	--	--	--	--	--	--	--	--	--	--	--	--	--	--	--	--	--	--	--	--	--
--	--	--	--	--	--	--	--	--	--	--	--	--	--	--	--	--	--	--	--	--	--	--	--	--	--	--	--	--	--	--	--	--	--	--	--	--	--	--	--	--	--	--	--	--	--	--	--	--	--
--	--	--	--	--	--	--	--	--	--	--	--	--	--	--	--	--	--	--	--	--	--	--	--	--	--	--	--	--	--	--	--	--	--	--	--	--	--	--	--	--	--	--	--	--	--	--	--	--	--
--	--	--	--	--	--	--	--	--	--	--	--	--	--	--	--	--	--	--	--	--	--	--	--	--	--	--	--	--	--	--	--	--	--	--	--	--	--	--	--	--	--	--	--	--	--	--	--	--	--
--	--	--	--	--	--	--	--	--	--	--	--	--	--	--	--	--	--	--	--	--	--	--	--	--	--	--	--	--	--	--	--	--	--	--	--	--	--	--	--	--	--	--	--	--	--	--	--	--	--
--	--	--	--	--	--	--	--	--	--	--	--	--	--	--	--	--	--	--	--	--	--	--	--	--	--	--	--	--	--	--	--	--	--	--	--	--	--	--	--	--	--	--	--	--	--	--	--	--	--
--	--	--	--	--	--	--	--	--	--	--	--	--	--	--	--	--	--	--	--	--	--	--	--	--	--	--	--	--	--	--	--	--	--	--	--	--	--	--	--	--	--	--	--	--	--	--	--	--	--
--	--	--	--	--	--	--	--	--	--	--	--	--	--	--	--	--	--	--	--	--	--	--	--	--	--	--	--	--	--	--	--	--	--	--	--	--	--	--	--	--	--	--	--	--	--	--	--	--	--
--	--	--	--	--	--	--	--	--	--	--	--	--	--	--	--	--	--	--	--	--	--	--	--	--	--	--	--	--	--	--	--	--	--	--	--	--	--	--	--	--	--	--	--	--	--	--	--	--	--
--	--	--	--	--	--	--	--	--	--	--	--	--	--	--	--	--	--	--	--	--	--	--	--	--	--	--	--	--	--	--	--	--	--	--	--	--	--	--	--	--	--	--	--	--	--	--	--	--	--
--	--	--	--	--	--	--	--	--	--	--	--	--	--	--	--	--	--	--	--	--	--	--	--	--	--	--	--	--	--	--	--	--	--	--	--	--	--	--	--	--	--	--	--	--	--	--	--	--	--
--	--	--	--	--	--	--	--	--	--	--	--	--	--	--	--	--	--	--	--	--	--	--	--	--	--	--	--	--	--	--	--	--	--	--	--	--	--	--	--	--	--	--	--	--	--	--	--	--	--
--	--	--	--	--	--	--	--	--	--	--	--	--	--	--	--	--	--	--	--	--	--	--	--	--	--	--	--	--	--	--	--	--	--	--	--	--	--	--	--	--	--	--	--	--	--	--	--	--	--
--	--	--	--	--	--	--	--	--	--	--	--	--	--	--	--	--	--	--	--	--	--	--	--	--	--	--	--	--	--	--	--	--	--	--	--	--	--	--	--	--	--	--	--	--	--	--	--	--	--
--	--	--	--	--	--	--	--	--	--	--	--	--	--	--	--	--	--	--	--	--	--	--	--	--	--	--	--	--	--	--	--	--	--	--	--	--	--	--	--	--	--	--	--	--	--	--	--	--	--
--	--	--	--	--	--	--	--	--	--	--	--	--	--	--	--	--	--	--	--	--	--	--	--	--	--	--	--	--	--	--	--	--	--	--	--	--	--	--	--	--	--	--	--	--	--	--	--	--	--
--	--	--	--	--	--	--	--	--	--	--	--	--	--	--	--	--	--	--	--	--	--	--	--	--	--	--	--	--	--	--	--	--	--	--	--	--	--	--	--	--	--	--	--	--	--	--	--	--	--
--	--	--	--	--	--	--	--	--	--	--	--	--	--	--	--	--	--	--	--	--	--	--	--	--	--	--	--	--	--	--	--	--	--	--	--	--	--	--	--	--	--	--	--	--	--	--	--	--	--
--	--	--	--	--	--	--	--	--	--	--	--	--	--	--	--	--	--	--	--	--	--	--	--	--	--	--	--	--	--	--	--	--	--	--	--	--	--	--	--	--	--	--	--	--	--	--	--	--	--
--	--	--	--	--	--	--	--	--	--	--	--	--	--	--	--	--	--	--	--	--	--	--	--	--	--	--	--	--	--	--	--	--	--	--	--	--	--	--	--	--	--	--	--	--	--	--	--	--	--
--	--	--	--	--	--	--	--	--	--	--	--	--	--	--	--	--	--	--	--	--	--	--	--	--	--	--	--	--	--	--	--	--	--	--	--	--	--	--	--	--	--	--	--	--	--	--	--	--	--
--	--	--	--	--	--	--	--	--	--	--	--	--	--	--	--	--	--	--	--	--	--	--	--	--	--	--	--	--	--	--	--	--	--	--	--	--	--	--	--	--	--	--	--	--	--	--	--	--	--
--	--	--	--	--	--	--	--	--	--	--	--	--	--	--	--	--	--	--	--	--	--	--	--	--	--	--	--	--	--	--	--	--	--	--	--	--	--	--	--	--	--	--	--	--	--	--	--	--	--
--	--	--	--	--	--	--	--	--	--	--	--	--	--	--	--	--	--	--	--	--	--	--	--	--	--	--	--	--	--	--	--	--	--	--	--	--	--	--	--	--	--	--	--	--	--	--	--	--	--
--	--	--	--	--	--	--	--	--	--	--	--	--	--	--	--	--	--	--	--	--	--	--	--	--	--	--	--	--	--	--	--	--	--	--	--	--	--	--	--	--	--	--	--	--	--	--	--	--	--
--	--	--	--	--	--	--	--	--	--	--	--	--	--	--	--	--	--	--	--	--	--	--	--	--	--	--	--	--	--	--	--	--	--	--	--	--	--	--	--	--	--	--	--	--	--	--	--	--	--
--	--	--	--	--	--	--	--	--	--	--	--	--	--	--	--	--	--	--	--	--	--	--	--	--	--	--	--	--	--	--	--	--	--	--	--	--	--	--	--	--	--	--	--	--	--	--	--	--	--
--	--	--	--	--	--	--	--	--	--	--	--	--	--	--	--	--	--	--	--	--	--	--	--	--	--	--	--	--	--	--	--	--	--	--	--	--	--	--	--	--	--	--	--	--	--	--	--	--	--
--	--	--	--	--	--	--	--	--	--	--	--	--	--	--	--	--	--	--	--	--	--	--	--	--	--	--	--	--	--	--	--	--	--	--	--	--	--	--	--	--	--	--	--	--	--	--	--	--	--
--	--	--	--	--	--	--	--	--	--	--	--	--	--	--	--	--	--	--	--	--	--	--	--	--	--	--	--	--	--	--	--	--	--	--	--	--	--	--	--	--	--	--	--	--	--	--	--	--	--
--	--	--	--	--	--	--	--	--	--	--	--	--	--	--	--	--	--	--	--	--	--	--	--	--	--	--	--	--	--	--	--	--	--	--	--	--	--	--	--	--	--	--	--	--	--	--	--	--	--
--	--	--	--	--	--	--	--	--	--	--	--	--	--	--	--	--	--	--	--	--	--	--	--	--	--	--	--	--	--	--	--	--	--	--	--	--	--	--	--	--	--	--	--	--	--	--	--	--	--
--	--	--	--	--	--	--	--	--	--	--	--	--	--	--	--	--	--	--	--	--	--	--	--	--	--	--	--	--	--	--	--	--	--	--	--	--	--	--	--	--	--	--	--	--	--	--	--	--	--
--	--	--	--	--	--	--	--	--	--	--	--	--	--	--	--	--	--	--	--	--	--	--	--	--	--	--	--	--	--	--	--	--	--	--	--	--	--	--	--	--	--	--	--	--	--	--	--	--	--
--	--	--	--	--	--	--	--	--	--	--	--	--	--	--	--	--	--	--	--	--	--	--	--	--	--	--	--	--	--	--	--	--	--	--	--	--	--	--	--	--	--	--	--	--	--	--	--	--	--
--	--	--	--	--	--	--	--	--	--	--	--	--	--	--	--	--	--	--	--	--	--	--	--	--	--	--	--	--	--	--	--	--	--	--	--	--	--	--	--	--	--	--	--	--	--	--	--	--	--
--	--	--	--	--	--	--	--	--	--	--	--	--	--	--	--	--	--	--	--	--	--	--	--	--	--	--	--	--	--	--	--	--	--	--	--	--	--	--	--	--	--	--	--	--	--	--	--	--	--
--	--	--	--	--	--	--	--	--	--	--	--	--	--	--	--	--	--	--	--	--	--	--	--	--	--	--	--	--	--	--	--	--	--	--	--	--	--	--	--	--	--	--	--	--	--	--	--	--	--
--	--	--	--	--	--	--	--	--	--	--	--	--	--	--	--	--	--	--	--	--	--	--	--	--	--	--	--	--	--	--	--	--	--	--	--	--	--	--	--	--	--	--	--	--	--	--	--	--	--
--	--	--	--	--	--	--	--	--	--	--	--	--	--	--	--	--	--	--	--	--	--	--	--	--	--	--	--	--	--	--	--	--	--	--	--	--	--	--	--	--	--	--	--	--	--	--	--	--	--
--	--	--	--	--	--	--	--	--	--	--	--	--	--	--	--	--	--	--	--	--	--	--	--	--	--	--	--	--	--	--	--	--	--	--	--	--	--	--	--	--	--	--	--	--	--	--	--	--	--
--	--	--	--	--	--	--	--	--	--	--	--	--	--	--	--	--	--	--	--	--	--	--	--	--	--	--	--	--	--	--	--	--	--	--	--	--	--	--	--	--	--	--	--	--	--	--	--	--	--
--	--	--	--	--	--	--	--	--	--	--	--	--	--	--	--	--	--	--	--	--	--	--	--	--	--	--	--	--	--	--	--	--	--	--	--	--	--	--	--	--	--	--	--	--	--	--	--	--	--
--	--	--	--	--	--	--	--	--	--	--	--	--	--	--	--	--	--	--	--	--	--	--	--	--	--	--	--	--	--	--	--	--	--	--	--	--	--	--	--	--	--	--	--	--	--	--	--	--	--
--	--	--	--	--	--	--	--	--	--	--	--	--	--	--	--	--	--	--	--	--	--	--	--	--	--	--	--	--	--	--	--	--	--	--	--	--	--	--	--	--	--	--	--	--	--	--	--	--	--
--	--	--	--	--	--	--	--	--	--	--	--	--	--	--	--	--	--	--	--	--	--	--	--	--	--	--	--	--	--	--	--	--	--	--	--	--	--	--	--	--	--	--	--	--	--	--	--	--	--
--	--	--	--	--	--	--	--	--	--	--	--	--	--	--	--	--	--	--	--	--	--	--	--	--	--	--	--	--	--	--	--	--	--	--	--	--	--	--	--	--	--	--	--	--	--	--	--	--	--
--	--	--	--	--	--	--	--	--	--	--	--	--	--	--	--	--	--	--	--	--	--	--	--	--	--	--	--	--	--	--	--	--	--	--	--	--	--	--	--	--	--	--	--	--	--	--	--	--	--
--	--	--	--	--	--	--	--	--	--	--	--	--	--	--	--	--	--	--	--	--	--	--	--	--	--	--	--	--	--	--	--	--	--	--	--	--	--	--	--	--	--	--	--	--	--	--	--	--	--
--	--	--	--	--	--	--	--	--	--	--	--	--	--	--	--	--	--	--	--	--	--	--	--	--	--	--	--	--	--	--	--	--	--	--	--	--	--	--	--	--	--	--	--	--	--	--	--	--	--
--	--	--	--	--	--	--	--	--	--	--	--	--	--	--	--	--	--	--	--	--	--	--	--	--	--	--	--	--	--	--	--	--	--	--	--	--	--	--	--	--	--	--	--	--	--	--	--	--	--
--	--	--	--	--	--	--	--	--	--	--	--	--	--	--	--	--	--	--	--	--	--	--	--	--	--	--	--	--	--	--	--	--	--	--	--	--	--	--	--	--	--	--	--	--	--	--	--	--	--
--	--	--	--	--	--	--	--	--	--	--	--	--	--	--	--	--	--	--	--	--	--	--	--	--	--	--	--	--	--	--	--	--	--	--	--	--	--	--	--	--	--	--	--	--	--	--	--	--	--
--	--	--	--	--	--	--	--	--	--	--	--	--	--	--	--	--	--	--	--	--	--	--	--	--	--	--	--	--	--	--	--	--	--	--	--	--	--	--	--	--	--	--	--	--	--	--	--	--	--
--	--	--	--	--	--	--	--	--	--	--	--	--	--	--	--	--	--	--	--	--	--	--	--	--	--	--	--	--	--	--	--	--	--	--	--	--	--	--	--	--	--	--	--	--	--	--	--	--	--
--	--	--	--	--	--	--	--	--	--	--	--	--	--	--	--	--	--	--	--	--	--	--	--	--	--	--	--	--	--	--	--	--	--	--	--	--	--	--	--	--	--	--	--	--	--	--	--	--	--
--	--	--	--	--	--	--	--	--	--	--	--	--	--	--	--	--	--	--	--	--	--	--	--	--	--	--	--	--	--	--	--	--	--	--	--	--	--	--	--	--	--	--	--	--	--	--	--	--	--
--	--	--	--	--	--	--	--	--	--	--	--	--	--	--	--	--	--	--	--	--	--	--	--	--	--	--	--	--	--	--	--	--	--	--	--	--	--	--	--	--	--	--	--	--	--	--	--	--	--
--	--	--	--	--	--	--	--	--	--	--	--	--	--	--	--	--	--	--	--	--	--	--	--	--	--	--	--	--	--	--	--	--	--	--	--	--	--	--	--	--	--	--	--	--	--	--	--	--	--
--	--	--	--	--	--	--	--	--	--	--	--	--	--	--	--	--	--	--	--	--	--	--	--	--	--	--	--	--	--	--	--	--	--	--	--	--	--	--	--	--	--	--	--	--	--	--	--	--	--
--	--	--	--	--	--	--	--	--	--	--	--	--	--	--	--	--	--	--	--	--	--	--	--	--	--	--	--	--	--	--	--	--	--	--	--	--	--	--	--	--	--	--	--	--	--	--	--	--	--
--	--	--	--	--	--	--	--	--	--	--	--	--	--	--	--	--	--	--	--	--	--	--	--	--	--	--	--	--	--	--	--	--	--	--	--	--	--	--	--	--	--	--	--	--	--	--	--	--	--
--	--	--	--	--	--	--	--	--	--	--	--	--	--	--	--	--	--	--	--	--	--	--	--	--	--	--	--	--	--	--	--	--	--	--	--	--	--	--	--	--	--	--	--	--	--	--	--	--	--
--	--	--	--	--	--	--	--	--	--	--	--	--	--	--	--	--	--	--	--	--	--	--	--	--	--	--	--	--	--	--	--	--	--	--	--	--	--	--	--	--	--	--	--	--	--	--	--	--	--
--	--	--	--	--	--	--	--	--	--	--	--	--	--	--	--	--	--	--	--	--	--	--	--	--	--	--	--	--	--	--	--	--	--	--	--	--	--	--	--	--	--	--	--	--	--	--	--	--	--
--	--	--	--	--	--	--	--	--	--	--	--	--	--	--	--	--	--	--	--	--	--	--	--	--	--	--	--	--	--	--	--	--	--	--	--	--	--	--	--	--	--	--	--	--	--	--	--	--	--
--	--	--	--	--	--	--	--	--	--	--	--	--	--	--	--	--	--	--	--	--	--	--	--	--	--	--	--	--	--	--	--	--	--	--	--	--	--	--	--	--	--	--	--	--	--	--	--	--	--
--	--	--	--	--	--	--	--	--	--	--	--	--	--	--	--	--	--	--	--	--	--	--	--	--	--	--	--	--	--	--	--	--	--	--	--	--	--	--	--	--	--	--	--	--	--	--	--	--	--
--	--	--	--	--	--	--	--	--	--	--	--	--	--	--	--	--	--	--	--	--	--	--	--	--	--	--	--	--	--	--	--	--	--	--	--	--	--	--	--	--	--	--	--	--	--	--	--	--	--
--	--	--	--	--	--	--	--	--	--	--	--	--	--	--	--	--	--	--	--	--	--	--	--	--	--	--	--	--	--	--	--	--	--	--	--	--	--	--	--	--	--	--	--	--	--	--	--	--	--
--	--	--	--	--	--	--	--	--	--	--	--	--	--	--	--	--	--	--	--	--	--	--	--	--	--	--	--	--	--	--	--	--	--	--	--	--	--	--	--	--	--	--	--	--	--	--	--	--	--
--	--	--	--	--	--	--	--	--	--	--	--	--	--	--	--	--	--	--	--	--	--	--	--	--	--	--	--	--	--	--	--	--	--	--	--	--	--	--	--	--	--	--	--	--	--	--	--	--	--
--	--	--	--	--	--	--	--	--	--	--	--	--	--	--	--	--	--	--	--	--	--	--	--	--	--	--	--	--	--	--	--	--	--	--	--	--	--	--	--	--	--	--	--	--	--	--	--	--	--
--	--	--	--	--	--	--	--	--	--	--	--	--	--	--	--	--	--	--	--	--	--	--	--	--	--	--	--	--	--	--	--	--	--	--	--	--	--	--	--	--	--	--	--	--	--	--	--	--	--
--	--	--	--	--	--	--	--	--	--	--	--	--	--	--	--	--	--	--	--	--	--	--	--	--	--	--	--	--	--	--	--	--	--	--	--	--	--	--	--	--	--	--	--	--	--	--	--	--	--
--	--	--	--	--	--	--	--	--	--	--	--	--	--	--	--	--	--	--	--	--	--	--	--	--	--	--	--	--	--	--	--	--	--	--	--	--	--	--	--	--	--	--	--	--	--	--	--	--	--
--	--	--	--	--	--	--	--	--	--	--	--	--	--	--	--	--	--	--	--	--	--	--	--	--	--	--	--	--	--	--	--	--	--	--	--	--	--	--	--	--	--	--	--	--	--	--	--	--	--
--	--	--	--	--	--	--	--	--	--	--	--	--	--	--	--	--	--	--	--	--	--	--	--	--	--	--	--	--	--	--	--	--	--	--	--	--	--	--	--	--	--	--	--	--	--	--	--	--	--
--	--	--	--	--	--	--	--	--	--	--	--	--	--	--	--	--	--	--	--	--	--	--	--	--	--	--	--	--	--	--	--	--	--	--	--	--	--	--	--	--	--	--	--	--	--	--	--	--	--
--	--	--	--	--	--	--	--	--	--	--	--	--	--	--	--	--	--	--	--	--	--	--	--	--	--	--	--	--	--	--	--	--	--	--	--	--	--	--	--	--	--	--	--	--	--	--	--	--	--
--	--	--	--	--	--	--	--	--	--	--	--	--	--	--	--	--	--	--	--	--	--	--	--	--	--	--	--	--	--	--	--	--	--	--	--	--	--	--	--	--	--	--	--	--	--	--	--	--	--
--	--	--	--	--	--	--	--	--	--	--	--	--	--	--	--	--	--	--	--	--	--	--	--	--	--	--	--	--	--	--	--	--	--	--	--	--	--	--	--	--	--	--	--	--	--	--	--	--	--
--	--	--	--	--	--	--	--	--	--	--	--	--	--	--	--	--	--	--	--	--	--	--	--	--	--	--	--	--	--	--	--	--	--	--	--	--	--	--	--	--	--	--	--	--	--	--	--	--	--
--	--	--	--	--	--	--	--	--	--	--	--	--	--	--	--	--	--	--	--	--	--	--	--	--	--	--	--	--	--	--	--	--	--	--	--	--	--	--	--	--	--	--	--	--	--	--	--	--	--
--	--	--	--	--	--	--	--	--	--	--	--	--	--	--	--	--	--	--	--	--	--	--	--	--	--	--	--	--	--	--	--	--	--	--	--	--	--	--	--	--	--	--	--	--	--	--	--	--	--
--	--	--	--	--	--	--	--	--	--	--	--	--	--	--	--	--	--	--	--	--	--	--	--	--	--	--	--	--	--	--	--	--	--	--	--	--	--	--	--	--	--	--	--	--	--	--	--	--	--
--	--	--	--	--	--	--	--	--	--	--	--	--	--	--	--	--	--	--	--	--	--	--	--	--	--	--	--	--	--	--	--	--	--	--	--	--	--	--	--	--	--	--	--	--	--	--	--	--	--
--	--	--	--	--	--	--	--	--	--	--	--	--	--	--	--	--	--	--	--	--	--	--	--	--	--	--	--	--	--	--	--	--	--	--	--	--	--	--	--	--	--	--	--	--	--	--	--	--	--
--	--	--	--	--	--	--	--	--	--	--	--	--	--	--	--	--	--	--	--	--	--	--	--	--	--	--	--	--	--	--	--	--	--	--	--	--	--	--	--	--	--	--	--	--	--	--	--	--	--
--	--	--	--	--	--	--	--	--	--	--	--	--	--	--	--	--	--	--	--	--	--	--	--	--	--	--	--	--	--	--	--	--	--	--	--	--	--	--	--	--	--	--	--	--	--	--	--	--	--
--	--	--	--	--	--	--	--	--	--	--	--	--	--	--	--	--	--	--	--	--	--	--	--	--	--	--	--	--	--	--	--	--	--	--	--	--	--	--	--	--	--	--	--	--	--	--	--	--	--
--	--	--	--	--	--	--	--	--	--	--	--	--	--	--	--	--	--	--	--	--	--	--	--	--	--	--	--	--	--	--	--	--	--	--	--	--	--	--	--	--	--	--	--	--	--	--	--	--	--
--	--	--	--	--	--	--	--	--	--	--	--	--	--	--	--	--	--	--	--	--	--	--	--	--	--	--	--	--	--	--	--	--	--	--	--	--	--	--	--	--	--	--	--	--	--	--	--	--	--
--	--	--	--	--	--	--	--	--	--	--	--	--	--	--	--	--	--	--	--	--	--	--	--	--	--	--	--	--	--	--	--	--	--	--	--	--	--	--	--	--	--	--	--	--	--	--	--	--	--
--	--	--	--	--	--	--	--	--	--	--	--	--	--	--	--	--	--	--	--	--	--	--	--	--	--	--	--	--	--	--	--	--	--	--	--	--	--	--	--	--	--	--	--	--	--	--	--	--	--
--	--	--	--	--	--	--	--	--	--	--	--	--	--	--	--	--	--	--	--	--	--	--	--	--	--	--	--	--	--	--	--	--	--	--	--	--	--	--	--	--	--	--	--	--	--	--	--	--	--
--	--	--	--	--	--	--	--	--	--	--	--	--	--	--	--	--	--	--	--	--	--	--	--	--	--	--	--	--	--	--	--	--	--	--	--	--	--	--	--	--	--	--	--	--	--	--	--	--	--
--	--	--	--	--	--	--	--	--	--	--	--	--	--	--	--	--	--	--	--	--	--	--	--	--	--	--	--	--	--	--	--	--	--	--	--	--	--	--	--	--	--	--	--	--	--	--	--	--	--
--	--	--	--	--	--	--	--	--	--	--	--	--	--	--	--	--	--	--	--	--	--	--	--	--	--	--	--	--	--	--	--	--	--	--	--	--	--	--	--	--	--	--	--	--	--	--	--	--	--
--	--	--	--	--	--	--	--	--	--	--	--	--	--	--	--	--	--	--	--	--	--	--	--	--	--	--	--	--	--	--	--	--	--	--	--	--	--	--	--	--	--	--	--	--	--	--	--	--	--
--	--	--	--	--	--	--	--	--	--	--	--	--	--	--	--	--	--	--	--	--	--	--	--	--	--	--	--	--	--	--	--	--	--	--	--	--	--	--	--	--	--	--	--	--	--	--	--	--	--
--	--	--	--	--	--	--	--	--	--	--	--	--	--	--	--	--	--	--	--	--	--	--	--	--	--	--	--	--	--	--	--	--	--	--	--	--	--	--	--	--	--	--	--	--	--	--	--	--	--
--	--	--	--	--	--	--	--	--	--	--	--	--	--	--	--	--	--	--	--	--	--	--	--	--	--	--	--	--	--	--	--	--	--	--	--	--	--	--	--	--	--	--	--	--	--	--	--	--	--
--	--	--	--	--	--	--	--	--	--	--	--	--	--	--	--	--	--	--	--	--	--	--	--	--	--	--	--	--	--	--	--	--	--	--	--	--	--	--	--	--	--	--	--	--	--	--	--	--	--
--	--	--	--	--	--	--	--	--	--	--	--	--	--	--	--	--	--	--	--	--	--	--	--	--	--	--	--	--	--	--	--	--	--	--	--	--	--	--	--	--	--	--	--	--	--	--	--	--	--
--	--	--	--	--	--	--	--	--	--	--	--	--	--	--	--	--	--	--	--	--	--	--	--	--	--	--	--	--	--	--	--	--	--	--	--	--	--	--	--	--	--	--	--	--	--	--	--	--	--
--	--	--	--	--	--	--	--	--	--	--	--	--	--	--	--	--	--	--	--	--	--	--	--	--	--	--	--	--	--	--	--	--	--	--	--	--	--	--	--	--	--	--	--	--	--	--	--	--	--
--	--	--	--	--	--	--	--	--	--	--	--	--	--	--	--	--	--	--	--	--	--	--	--	--	--	--	--	--	--	--	--	--	--	--	--	--	--	--	--	--	--	--	--	--	--	--	--	--	--
--	--	--	--	--	--	--	--	--	--	--	--	--	--	--	--	--	--	--	--	--	--	--	--	--	--	--	--	--	--	--	--	--	--	--	--	--	--	--	--	--	--	--	--	--	--	--	--	--	--
--	--	--	--	--	--	--	--	--	--	--	--	--	--	--	--	--	--	--	--	--	--	--	--	--	--	--	--	--	--	--	--	--	--	--	--	--	--	--	--	--	--	--	--	--	--	--	--	--	--
--	--	--	--	--	--	--	--	--	--	--	--	--	--	--	--	--	--	--	--	--	--	--	--	--	--	--	--	--	--	--	--	--	--	--	--	--	--	--	--	--	--	--	--	--	--	--	--	--	--
--	--	--	--	--	--	--	--	--	--	--	--	--	--	--	--	--	--	--	--	--	--	--	--	--	--	--	--	--	--	--	--	--	--	--	--	--	--	--	--	--	--	--	--	--	--	--	--	--	--
--	--	--	--	--	--	--	--	--	--	--	--	--	--	--	--	--	--	--	--	--	--	--	--	--	--	--	--	--	--	--	--	--	--	--	--	--	--	--	--	--	--	--	--	--	--	--	--	--	--
--	--	--	--	--	--	--	--	--	--	--	--	--	--	--	--	--	--	--	--	--	--	--	--	--	--	--	--	--	--	--	--	--	--	--	--	--	--	--	--	--	--	--	--	--	--	--	--	--	--
--	--	--	--	--	--	--	--	--	--	--	--	--	--	--	--	--	--	--	--	--	--	--	--	--	--	--	--	--	--	--	--	--	--	--	--	--	--	--	--	--	--	--	--	--	--	--	--	--	--
--	--	--	--	--	--	--	--	--	--	--	--	--	--	--	--	--	--	--	--	--	--	--	--	--	--	--	--	--	--	--	--	--	--	--	--	--	--	--	--	--	--	--	--	--	--	--	--	--	--
--	--	--	--	--	--	--	--	--	--	--	--	--	--	--	--	--	--	--	--	--	--	--	--	--	--	--	--	--	--	--	--	--	--	--	--	--	--	--	--	--	--	--	--	--	--	--	--	--	--
--	--	--	--	--	--	--	--	--	--	--	--	--	--	--	--	--	--	--	--	--	--	--	--	--	--	--	--	--	--	--	--	--	--	--	--	--	--	--	--	--	--	--	--	--	--	--	--	--	--
--	--	--	--	--	--	--	--	--	--	--	--	--	--	--	--	--	--	--	--	--	--	--	--	--	--	--	--	--	--	--	--	--	--	--	--	--	--	--	--	--	--	--	--	--	--	--	--	--	--
--	--	--	--	--	--	--	--	--	--	--	--	--	--	--	--	--	--	--	--	--	--	--	--	--	--	--	--	--	--	--	--	--	--	--	--	--	--	--	--	--	--	--	--	--	--	--	--	--	--
--	--	--	--	--	--	--	--	--	--	--	--	--	--	--	--	--	--	--	--	--	--	--	--	--	--	--	--	--	--	--	--	--	--	--	--	--	--	--	--	--	--	--	--	--	--	--	--	--	--
--	--	--	--	--	--	--	--	--	--	--	--	--	--	--	--	--	--	--	--	--	--	--	--	--	--	--	--	--	--	--	--	--	--	--	--	--	--	--	--	--	--	--	--	--	--	--	--	--	--
--	--	--	--	--	--	--	--	--	--	--	--	--	--	--	--	--	--	--	--	--	--	--	--	--	--	--	--	--	--	--	--	--	--	--	--	--	--	--	--	--	--	--	--	--	--	--	--	--	--
--	--	--	--	--	--	--	--	--	--	--	--	--	--	--	--	--	--	--	--	--	--	--	--	--	--	--	--	--	--	--	--	--	--	--	--	--	--	--	--	--	--	--	--	--	--	--	--	--	--
--	--	--	--	--	--	--	--	--	--	--	--	--	--	--	--	--	--	--	--	--	--	--	--	--	--	--	--	--	--	--	--	--	--	--	--	--	--	--	--	--	--	--	--	--	--	--	--	--	--
--	--	--	--	--	--	--	--	--	--	--	--	--	--	--	--	--	--	--	--	--	--	--	--	--	--	--	--	--	--	--	--	--	--	--	--	--	--	--	--	--	--	--	--	--	--	--	--	--	--
--	--	--	--	--	--	--	--	--	--	--	--	--	--	--	--	--	--	--	--	--	--	--	--	--	--	--	--	--	--	--	--	--	--	--	--	--	--	--	--	--	--	--	--	--	--	--	--	--	--
--	--	--	--	--	--	--	--	--	--	--	--	--	--	--	--	--	--	--	--	--	--	--	--	--	--	--	--	--	--	--	--	--	--	--	--	--	--	--	--	--	--	--	--	--	--	--	--	--	--
--	--	--	--	--	--	--	--	--	--	--	--	--	--	--	--	--	--	--	--	--	--	--	--	--	--	--	--	--	--	--	--	--	--	--	--	--	--	--	--	--	--	--	--	--	--	--	--	--	--
--	--	--	--	--	--	--	--	--	--	--	--	--	--	--	--	--	--	--	--	--	--	--	--	--	--	--	--	--	--	--	--	--	--	--	--	--	--	--	--	--	--	--	--	--	--	--	--	--	--
--	--	--	--	--	--	--	--	--	--	--	--	--	--	--	--	--	--	--	--	--	--	--	--	--	--	--	--	--	--	--	--	--	--	--	--	--	--	--	--	--	--	--	--	--	--	--	--	--	--
--	--	--	--	--	--	--	--	--	--	--	--	--	--	--	--	--	--	--	--	--	--	--	--	--	--	--	--	--	--	--	--	--	--	--	--	--	--	--	--	--	--	--	--	--	--	--	--	--	--
--	--	--	--	--	--	--	--	--	--	--	--	--	--	--	--	--	--	--	--	--	--	--	--	--	--	--	--	--	--	--	--	--	--	--	--	--	--	--	--	--	--	--	--	--	--	--	--	--	--
--	--	--	--	--	--	--	--	--	--	--	--	--	--	--	--	--	--	--	--	--	--	--	--	--	--	--	--	--	--	--	--	--	--	--	--	--	--	--	--	--	--	--	--	--	--	--	--	--	--
--	--	--	--	--	--	--	--	--	--	--	--	--	--	--	--	--	--	--	--	--	--	--	--	--	--	--	--	--	--	--	--	--	--	--	--	--	--	--	--	--	--	--	--	--	--	--	--	--	--
--	--	--	--	--	--	--	--	--	--	--	--	--	--	--	--	--	--	--	--	--	--	--	--	--	--	--	--	--	--	--	--	--	--	--	--	--	--	--	--	--	--	--	--	--	--	--	--	--	--
--	--	--	--	--	--	--	--	--	--	--	--	--	--	--	--	--	--	--	--	--	--	--	--	--	--	--	--	--	--	--	--	--	--	--	--	--	--	--	--	--	--	--	--	--	--	--	--	--	--
--	--	--	--	--	--	--	--	--	--	--	--	--	--	--	--	--	--	--	--	--	--	--	--	--	--	--	--	--	--	--	--	--	--	--	--	--	--	--	--	--	--	--	--	--	--	--	--	--	--
--	--	--	--	--	--	--	--	--	--	--	--	--	--	--	--	--	--	--	--	--	--	--	--	--	--	--	--	--	--	--	--	--	--	--	--	--	--	--	--	--	--	--	--	--	--	--	--	--	--
--	--	--	--	--	--	--	--	--	--	--	--	--	--	--	--	--	--	--	--	--	--	--	--	--	--	--	--	--	--	--	--	--	--	--	--	--	--	--	--	--	--	--	--	--	--	--	--	--	--
--	--	--	--	--	--	--	--	--	--	--	--	--	--	--	--	--	--	--	--	--	--	--	--	--	--	--	--	--	--	--	--	--	--	--	--	--	--	--	--	--	--	--	--	--	--	--	--	--	--
--	--	--	--	--	--	--	--	--	--	--	--	--	--	--	--	--	--	--	--	--	--	--	--	--	--	--	--	--	--	--	--	--	--	--	--	--	--	--	--	--	--	--	--	--	--	--	--	--	--
--	--	--	--	--	--	--	--	--	--	--	--	--	--	--	--	--	--	--	--	--	--	--	--	--	--	--	--	--	--	--	--	--	--	--	--	--	--	--	--	--	--	--	--	--	--	--	--	--	--
--	--	--	--	--	--	--	--	--	--	--	--	--	--	--	--	--	--	--	--	--	--	--	--	--	--	--	--	--	--	--	--	--	--	--	--	--	--	--	--	--	--	--	--	--	--	--	--	--	--
--	--	--	--	--	--	--	--	--	--	--	--	--	--	--	--	--	--	--	--	--	--	--	--	--	--	--	--	--	--	--	--	--	--	--	--	--	--	--	--	--	--	--	--	--	--	--	--	--	--
--	--	--	--	--	--	--	--	--	--	--	--	--	--	--	--	--	--	--	--	--	--	--	--	--	--	--	--	--	--	--	--	--	--	--	--	--	--	--	--	--	--	--	--	--	--	--	--	--	--
--	--	--	--	--	--	--	--	--	--	--	--	--	--	--	--	--	--	--	--	--	--	--	--	--	--	--	--	--	--	--	--	--	--	--	--	--	--	--	--	--	--	--	--	--	--	--	--	--	--
--	--	--	--	--	--	--	--	--	--	--	--	--	--	--	--	--	--	--	--	--	--	--	--	--	--	--	--	--	--	--	--	--	--	--	--	--	--	--	--	--	--	--	--	--	--	--	--	--	--
--	--	--	--	--	--	--	--	--	--	--	--	--	--	--	--	--	--	--	--	--	--	--	--	--	--	--	--	--	--	--	--	--	--	--	--	--	--	--	--	--	--	--	--	--	--	--	--	--	--
--	--	--	--	--	--	--	--	--	--	--	--	--	--	--	--	--	--	--	--	--	--	--	--	--	--	--	--	--	--	--	--	--	--	--	--	--	--	--	--	--	--	--	--	--	--	--	--	--	--
--	--	--	--	--	--	--	--	--	--	--	--	--	--	--	--	--	--	--	--	--	--	--	--	--	--	--	--	--	--	--	--	--	--	--	--	--	--	--	--	--	--	--	--	--	--	--	--	--	--
--	--	--	--	--	--	--	--	--	--	--	--	--	--	--	--	--	--	--	--	--	--	--	--	--	--	--	--	--	--	--	--	--	--	--	--	--	--	--	--	--	--	--	--	--	--	--	--	--	--
--	--	--	--	--	--	--	--	--	--	--	--	--	--	--	--	--	--	--	--	--	--	--	--	--	--	--	--	--	--	--	--	--	--	--	--	--	--	--	--	--	--	--	--	--	--	--	--	--	--
--	--	--	--	--	--	--	--	--	--	--	--	--	--	--	--	--	--	--	--	--	--	--	--	--	--	--	--	--	--	--	--	--	--	--	--	--	--	--	--	--	--	--	--	--	--	--	--	--	--
--	--	--	--	--	--	--	--	--	--	--	--	--	--	--	--	--	--	--	--	--	--	--	--	--	--	--	--	--	--	--	--	--	--	--	--	--	--	--	--	--	--	--	--	--	--	--	--	--	--
--	--	--	--	--	--	--	--	--	--	--	--	--	--	--	--	--	--	--	--	--	--	--	--	--	--	--	--	--	--	--	--	--	--	--	--	--	--	--	--	--	--	--	--	--	--	--	--	--	--
--	--	--	--	--	--	--	--	--	--	--	--	--	--	--	--	--	--	--	--	--	--	--	--	--	--	--	--	--	--	--	--	--	--	--	--	--	--	--	--	--	--	--	--	--	--	--	--	--	--
--	--	--	--	--	--	--	--	--	--	--	--	--	--	--	--	--	--	--	--	--	--	--	--	--	--	--	--	--	--	--	--	--	--	--	--	--	--	--	--	--	--	--	--	--	--	--	--	--	--
--	--	--	--	--	--	--	--	--	--	--	--	--	--	--	--	--	--	--	--	--	--	--	--	--	--	--	--	--	--	--	--	--	--	--	--	--	--	--	--	--	--	--	--	--	--	--	--	--	--
--	--	--	--	--	--	--	--	--	--	--	--	--	--	--	--	--	--	--	--	--	--	--	--	--	--	--	--	--	--	--	--	--	--	--	--	--	--	--	--	--	--	--	--	--	--	--	--	--	--
--	--	--	--	--	--	--	--	--	--	--	--	--	--	--	--	--	--	--	--	--	--	--	--	--	--	--	--	--	--	--	--	--	--	--	--	--	--	--	--	--	--	--	--	--	--	--	--	--	--
--	--	--	--	--	--	--	--	--	--	--	--	--	--	--	--	--	--	--	--	--	--	--	--	--	--	--	--	--	--	--	--	--	--	--	--	--	--	--	--	--	--	--	--	--	--	--	--	--	--
--	--	--	--	--	--	--	--	--	--	--	--	--	--	--	--	--	--	--	--	--	--	--	--	--	--	--	--	--	--	--	--	--	--	--	--	--	--	--	--	--	--	--	--	--	--	--	--	--	--
--	--	--	--	--	--	--	--	--	--	--	--	--	--	--	--	--	--	--	--	--	--	--	--	--	--	--	--	--	--	--	--	--	--	--	--	--	--	--	--	--	--	--	--	--	--	--	--	--	--
--	--	--	--	--	--	--	--	--	--	--	--	--	--	--	--	--	--	--	--	--	--	--	--	--	--	--	--	--	--	--	--	--	--	--	--	--	--	--	--	--	--	--	--	--	--	--	--	--	--
--	--	--	--	--	--	--	--	--	--	--	--	--	--	--	--	--	--	--	--	--	--	--	--	--	--	--	--	--	--	--	--	--	--	--	--	--	--	--	--	--	--	--	--	--	--	--	--	--	--
--	--	--	--	--	--	--	--	--	--	--	--	--	--	--	--	--	--	--	--	--	--	--	--	--	--	--	--	--	--	--	--	--	--	--	--	--	--	--	--	--	--	--	--	--	--	--	--	--	--
--	--	--	--	--	--	--	--	--	--	--	--	--	--	--	--	--	--	--	--	--	--	--	--	--	--	--	--	--	--	--	--	--	--	--	--	--	--	--	--	--	--	--	--	--	--	--	--	--	--
--	--	--	--	--	--	--	--	--	--	--	--	--	--	--	--	--	--	--	--	--	--	--	--	--	--	--	--	--	--	--	--	--	--	--	--	--	--	--	--	--	--	--	--	--	--	--	--	--	--
--	--	--	--	--	--	--	--	--	--	--	--	--	--	--	--	--	--	--	--	--	--	--	--	--	--	--	--	--	--	--	--	--	--	--	--	--	--	--	--	--	--	--	--	--	--	--	--	--	--
--	--	--	--	--	--	--	--	--	--	--	--	--	--	--	--	--	--	--	--	--	--	--	--	--	--	--	--	--	--	--	--	--	--	--	--	--	--	--	--	--	--	--	--	--	--	--	--	--	--
--	--	--	--	--	--	--	--	--	--	--	--	--	--	--	--	--	--	--	--	--	--	--	--	--	--	--	--	--	--	--	--	--	--	--	--	--	--	--	--	--	--	--	--	--	--	--	--	--	--
--	--	--	--	--	--	--	--	--	--	--	--	--	--	--	--	--	--	--	--	--	--	--	--	--	--	--	--	--	--	--	--	--	--	--	--	--	--	--	--	--	--	--	--	--	--	--	--	--	--
--	--	--	--	--	--	--	--	--	--	--	--	--	--	--	--	--	--	--	--	--	--	--	--	--	--	--	--	--	--	--	--	--	--	--	--	--	--	--	--	--	--	--	--	--	--	--	--	--	--
--	--	--	--	--	--	--	--	--	--	--	--	--	--	--	--	--	--	--	--	--	--	--	--	--	--	--	--	--	--	--	--	--	--	--	--	--	--	--	--	--	--	--	--	--	--	--	--	--	--
--	--	--	--	--	--	--	--	--	--	--	--	--	--	--	--	--	--	--	--	--	--	--	--	--	--	--	--	--	--	--	--	--	--	--	--	--	--	--	--	--	--	--	--	--	--	--	--	--	--
--	--	--	--	--	--	--	--	--	--	--	--	--	--	--	--	--	--	--	--	--	--	--	--	--	--	--	--	--	--	--	--	--	--	--	--	--	--	--	--	--	--	--	--	--	--	--	--	--	--
--	--	--	--	--	--	--	--	--	--	--	--	--	--	--	--	--	--	--	--	--	--	--	--	--	--	--	--	--	--	--	--	--	--	--	--	--	--	--	--	--	--	--	--	--	--	--	--	--	--
--	--	--	--	--	--	--	--	--	--	--	--	--	--	--	--	--	--	--	--	--	--	--	--	--	--	--	--	--	--	--	--	--	--	--	--	--	--	--	--	--	--	--	--	--	--	--	--	--	--
--	--	--	--	--	--	--	--	--	--	--	--	--	--	--	--	--	--	--	--	--	--	--	--	--	--	--	--	--	--	--	--	--	--	--	--	--	--	--	--	--	--	--	--	--	--	--	--	--	--
--	--	--	--	--	--	--	--	--	--	--	--	--	--	--	--	--	--	--	--	--	--	--	--	--	--	--	--	--	--	--	--	--	--	--	--	--	--	--	--	--	--	--	--	--	--	--	--	--	--
--	--	--	--	--	--	--	--	--	--	--	--	--	--	--	--	--	--	--	--	--	--	--	--	--	--	--	--	--	--	--	--	--	--	--	--	--	--	--	--	--	--	--	--	--	--	--	--	--	--
--	--	--	--	--	--	--	--	--	--	--	--	--	--	--	--	--	--	--	--	--	--	--	--	--	--	--	--	--	--	--	--	--	--	--	--	--	--	--	--	--	--	--	--	--	--	--	--	--	--
--	--	--	--	--	--	--	--	--	--	--	--	--	--	--	--	--	--	--	--	--	--	--	--	--	--	--	--	--	--	--	--	--	--	--	--	--	--	--	--	--	--	--	--	--	--	--	--	--	--
--	--	--	--	--	--	--	--	--	--	--	--	--	--	--	--	--	--	--	--	--	--	--	--	--	--	--	--	--	--	--	--	--	--	--	--	--	--	--	--	--	--	--	--	--	--	--	--	--	--
--	--	--	--	--	--	--	--	--	--	--	--	--	--	--	--	--	--	--	--	--	--	--	--	--	--	--	--	--	--	--	--	--	--	--	--	--	--	--	--	--	--	--	--	--	--	--	--	--	--
--	--	--	--	--	--	--	--	--	--	--	--	--	--	--	--	--	--	--	--	--	--	--	--	--	--	--	--	--	--	--	--	--	--	--	--	--	--	--	--	--	--	--	--	--	--	--	--	--	--
--	--	--	--	--	--	--	--	--	--	--	--	--	--	--	--	--	--	--	--	--	--	--	--	--	--	--	--	--	--	--	--	--	--	--	--	--	--	--	--	--	--	--	--	--	--	--	--	--	--
--	--	--	--	--	--	--	--	--	--	--	--	--	--	--	--	--	--	--	--	--	--	--	--	--	--	--	--	--	--	--	--	--	--	--	--	--	--	--	--	--	--	--	--	--	--	--	--	--	--
--	--	--	--	--	--	--	--	--	--	--	--	--	--	--	--	--	--	--	--	--	--	--	--	--	--	--	--	--	--	--	--	--	--	--	--	--	--	--	--	--	--	--	--	--	--	--	--	--	--
--	--	--	--	--	--	--	--	--	--	--	--	--	--	--	--	--	--	--	--	--	--	--	--	--	--	--	--	--	--	--	--	--	--	--	--	--	--	--	--	--	--	--	--	--	--	--	--	--	--
--	--	--	--	--	--	--	--	--	--	--	--	--	--	--	--	--	--	--	--	--	--	--	--	--	--	--	--	--	--	--	--	--	--	--	--	--	--	--	--	--	--	--	--	--	--	--	--	--	--
--	--	--	--	--	--	--	--	--	--	--	--	--	--	--	--	--	--	--	--	--	--	--	--	--	--	--	--	--	--	--	--	--	--	--	--	--	--	--	--	--	--	--	--	--	--	--	--	--	--
--	--	--	--	--	--	--	--	--	--	--	--	--	--	--	--	--	--	--	--	--	--	--	--	--	--	--	--	--	--	--	--	--	--	--	--	--	--	--	--	--	--	--	--	--	--	--	--	--	--
--	--	--	--	--	--	--	--	--	--	--	--	--	--	--	--	--	--	--	--	--	--	--	--	--	--	--	--	--	--	--	--	--	--	--	--	--	--	--	--	--	--	--	--	--	--	--	--	--	--
--	--	--	--	--	--	--	--	--	--	--	--	--	--	--	--	--	--	--	--	--	--	--	--	--	--	--	--	--	--	--	--	--	--	--	--	--	--	--	--	--	--	--	--	--	--	--	--	--	--
--	--	--	--	--	--	--	--	--	--	--	--	--	--	--	--	--	--	--	--	--	--	--	--	--	--	--	--	--	--	--	--	--	--	--	--	--	--	--	--	--	--	--	--	--	--	--	--	--	--
--	--	--	--	--	--	--	--	--	--	--	--	--	--	--	--	--	--	--	--	--	--	--	--	--	--	--	--	--	--	--	--	--	--	--	--	--	--	--	--	--	--	--	--	--	--	--	--	--	--
--	--	--	--	--	--	--	--	--	--	--	--	--	--	--	--	--	--	--	--	--	--	--	--	--	--	--	--	--	--	--	--	--	--	--	--	--	--	--	--	--	--	--	--	--	--	--	--	--	--
--	--	--	--	--	--	--	--	--	--	--	--	--	--	--	--	--	--	--	--	--	--	--	--	--	--	--	--	--	--	--	--	--	--	--	--	--	--	--	--	--	--	--	--	--	--	--	--	--	--
--	--	--	--	--	--	--	--	--	--	--	--	--	--	--	--	--	--	--	--	--	--	--	--	--	--	--	--	--	--	--	--	--	--	--	--	--	--	--	--	--	--	--	--	--	--	--	--	--	--
--	--	--	--	--	--	--	--	--	--	--	--	--	--	--	--	--	--	--	--	--	--	--	--	--	--	--	--	--	--	--	--	--	--	--	--	--	--	--	--	--	--	--	--	--	--	--	--	--	--
--	--	--	--	--	--	--	--	--	--	--	--	--	--	--	--	--	--	--	--	--	--	--	--	--	--	--	--	--	--	--	--	--	--	--	--	--	--	--	--	--	--	--	--	--	--	--	--	--	--
--	--	--	--	--	--	--	--	--	--	--	--	--	--	--	--	--	--	--	--	--	--	--	--	--	--	--	--	--	--	--	--	--	--	--	--	--	--	--	--	--	--	--	--	--	--	--	--	--	--
--	--	--	--	--	--	--	--	--	--	--	--	--	--	--	--	--	--	--	--	--	--	--	--	--	--	--	--	--	--	--	--	--	--	--	--	--	--	--	--	--	--	--	--	--	--	--	--	--	--
--	--	--	--	--	--	--	--	--	--	--	--	--	--	--	--	--	--	--	--	--	--	--	--	--	--	--	--	--	--	--	--	--	--	--	--	--	--	--	--	--	--	--	--	--	--	--	--	--	--
--	--	--	--	--	--	--	--	--	--	--	--	--	--	--	--	--	--	--	--	--	--	--	--	--	--	--	--	--	--	--	--	--	--	--	--	--	--	--	--	--	--	--	--	--	--	--	--	--	--
--	--	--	--	--	--	--	--	--	--	--	--	--	--	--	--	--	--	--	--	--	--	--	--	--	--	--	--	--	--	--	--	--	--	--	--	--	--	--	--	--	--	--	--	--	--	--	--	--	--
--	--	--	--	--	--	--	--	--	--	--	--	--	--	--	--	--	--	--	--	--	--	--	--	--	--	--	--	--	--	--	--	--	--	--	--	--	--	--	--	--	--	--	--	--	--	--	--	--	--
--	--	--	--	--	--	--	--	--	--	--	--	--	--	--	--	--	--	--	--	--	--	--	--	--	--	--	--	--	--	--	--	--	--	--	--	--	--	--	--	--	--	--	--	--	--	--	--	--	--
--	--	--	--	--	--	--	--	--	--	--	--	--	--	--	--	--	--	--	--	--	--	--	--	--	--	--	--	--	--	--	--	--	--	--	--	--	--	--	--	--	--	--	--	--	--	--	--	--	--
--	--	--	--	--	--	--	--	--	--	--	--	--	--	--	--	--	--	--	--	--	--	--	--	--	--	--	--	--	--	--	--	--	--	--	--	--	--	--	--	--	--	--	--	--	--	--	--	--	--
--	--	--	--	--	--	--	--	--	--	--	--	--	--	--	--	--	--	--	--	--	--	--	--	--	--	--	--	--	--	--	--	--	--	--	--	--	--	--	--	--	--	--	--	--	--	--	--	--	--
--	--	--	--	--	--	--	--	--	--	--	--	--	--	--	--	--	--	--	--	--	--	--	--	--	--	--	--	--	--	--	--	--	--	--	--	--	--	--	--	--	--	--	--	--	--	--	--	--	--
--	--	--	--	--	--	--	--	--	--	--	--	--	--	--	--	--	--	--	--	--	--	--	--	--	--	--	--	--	--	--	--	--	--	--	--	--	--	--	--	--	--	--	--	--	--	--	--	--	--
--	--	--	--	--	--	--	--	--	--	--	--	--	--	--	--	--	--	--	--	--	--	--	--	--	--	--	--	--	--	--	--	--	--	--	--	--	--	--	--	--	--	--	--	--	--	--	--	--	--
--	--	--	--	--	--	--	--	--	--	--	--	--	--	--	--	--	--	--	--	--	--	--	--	--	--	--	--	--	--	--	--	--	--	--	--	--	--	--	--	--	--	--	--	--	--	--	--	--	--
--	--	--	--	--	--	--	--	--	--	--	--	--	--	--	--	--	--	--	--	--	--	--	--	--	--	--	--	--	--	--	--	--	--	--	--	--	--	--	--	--	--	--	--	--	--	--	--	--	--
--	--	--	--	--	--	--	--	--	--	--	--	--	--	--	--	--	--	--	--	--	--	--	--	--	--	--	--	--	--	--	--	--	--	--	--	--	--	--	--	--	--	--	--	--	--	--	--	--	--
--	--	--	--	--	--	--	--	--	--	--	--	--	--	--	--	--	--	--	--	--	--	--	--	--	--	--	--	--	--	--	--	--	--	--	--	--	--	--	--	--	--	--	--	--	--	--	--	--	--
--	--	--	--	--	--	--	--	--	--	--	--	--	--	--	--	--	--	--	--	--	--	--	--	--	--	--	--	--	--	--	--	--	--	--	--	--	--	--	--	--	--	--	--	--	--	--	--	--	--
--	--	--	--	--	--	--	--	--	--	--	--	--	--	--	--	--	--	--	--	--	--	--	--	--	--	--	--	--	--	--	--	--	--	--	--	--	--	--	--	--	--	--	--	--	--	--	--	--	--
--	--	--	--	--	--	--	--	--	--	--	--	--	--	--	--	--	--	--	--	--	--	--	--	--	--	--	--	--	--	--	--	--	--	--	--	--	--	--	--	--	--	--	--	--	--	--	--	--	--
--	--	--	--	--	--	--	--	--	--	--	--	--	--	--	--	--	--	--	--	--	--	--	--	--	--	--	--	--	--	--	--	--	--	--	--	--	--	--	--	--	--	--	--	--	--	--	--	--	--
--	--	--	--	--	--	--	--	--	--	--	--	--	--	--	--	--	--	--	--	--	--	--	--	--	--	--	--	--	--	--	--	--	--	--	--	--	--	--	--	--	--	--	--	--	--	--	--	--	--
--	--	--	--	--	--	--	--	--	--	--	--	--	--	--	--	--	--	--	--	--	--	--	--	--	--	--	--	--	--	--	--	--	--	--	--	--	--	--	--	--	--	--	--	--	--	--	--	--	--
--	--	--	--	--	--	--	--	--	--	--	--	--	--	--	--	--	--	--	--	--	--	--	--	--	--	--	--	--	--	--	--	--	--	--	--	--	--	--	--	--	--	--	--	--	--	--	--	--	--
--	--	--	--	--	--	--	--	--	--	--	--	--	--	--	--	--	--	--	--	--	--	--	--	--	--	--	--	--	--	--	--	--	--	--	--	--	--	--	--	--	--	--	--	--	--	--	--	--	--
--	--	--	--	--	--	--	--	--	--	--	--	--	--	--	--	--	--	--	--	--	--	--	--	--	--	--	--	--	--	--	--	--	--	--	--	--	--	--	--	--	--	--	--	--	--	--	--	--	--
--	--	--	--	--	--	--	--	--	--	--	--	--	--	--	--	--	--	--	--	--	--	--	--	--	--	--	--	--	--	--	--	--	--	--	--	--	--	--	--	--	--	--	--	--	--	--	--	--	--
--	--	--	--	--	--	--	--	--	--	--	--	--	--	--	--	--	--	--	--	--	--	--	--	--	--	--	--	--	--	--	--	--	--	--	--	--	--	--	--	--	--	--	--	--	--	--	--	--	--
--	--	--	--	--	--	--	--	--	--	--	--	--	--	--	--	--	--	--	--	--	--	--	--	--	--	--	--	--	--	--	--	--	--	--	--	--	--	--	--	--	--	--	--	--	--	--	--	--	--
--	--	--	--	--	--	--	--	--	--	--	--	--	--	--	--	--	--	--	--	--	--	--	--	--	--	--	--	--	--	--	--	--	--	--	--	--	--	--	--	--	--	--	--	--	--	--	--	--	--
--	--	--	--	--	--	--	--	--	--	--	--	--	--	--	--	--	--	--	--	--	--	--	--	--	--	--	--	--	--	--	--	--	--	--	--	--	--	--	--	--	--	--	--	--	--	--	--	--	--
--	--	--	--	--	--	--	--	--	--	--	--	--	--	--	--	--	--	--	--	--	--	--	--	--	--	--	--	--	--	--	--	--	--	--	--	--	--	--	--	--	--	--	--	--	--	--	--	--	--
--	--	--	--	--	--	--	--	--	--	--	--	--	--	--	--	--	--	--	--	--	--	--	--	--	--	--	--	--	--	--	--	--	--	--	--	--	--	--	--	--	--	--	--	--	--	--	--	--	--
--	--	--	--	--	--	--	--	--	--	--	--	--	--	--	--	--	--	--	--	--	--	--	--	--	--	--	--	--	--	--	--	--	--	--	--	--	--	--	--	--	--	--	--	--	--	--	--	--	--
--	--	--	--	--	--	--	--	--	--	--	--	--	--	--	--	--	--	--	--	--	--	--	--	--	--	--	--	--	--	--	--	--	--	--	--	--	--	--	--	--	--	--	--	--	--	--	--	--	--
[truncated: 811 more columns]

## Sheet: Figure 5d
--	--	--	--	--	--	--	--	--	--	--	--	--	--	--	--	--	--	--	--	--	--	--	--	--	--	--	--	--	--	--	--	--	--	--	--	--	--	--	--	--	--	--	--	--	--	--	--	--	--
--	--	--	--	--	--	--	--	--	--	--	--	--	--	--	--	--	--	--	--	--	--	--	--	--	--	--	--	--	--	--	--	--	--	--	--	--	--	--	--	--	--	--	--	--	--	--	--	--	--
--	--	--	--	--	--	--	--	--	--	--	--	--	--	--	--	--	--	--	--	--	--	--	--	--	--	--	--	--	--	--	--	--	--	--	--	--	--	--	--	--	--	--	--	--	--	--	--	--	--
--	--	--	--	--	--	--	--	--	--	--	--	--	--	--	--	--	--	--	--	--	--	--	--	--	--	--	--	--	--	--	--	--	--	--	--	--	--	--	--	--	--	--	--	--	--	--	--	--	--
--	--	--	--	--	--	--	--	--	--	--	--	--	--	--	--	--	--	--	--	--	--	--	--	--	--	--	--	--	--	--	--	--	--	--	--	--	--	--	--	--	--	--	--	--	--	--	--	--	--
--	--	--	--	--	--	--	--	--	--	--	--	--	--	--	--	--	--	--	--	--	--	--	--	--	--	--	--	--	--	--	--	--	--	--	--	--	--	--	--	--	--	--	--	--	--	--	--	--	--
--	--	--	--	--	--	--	--	--	--	--	--	--	--	--	--	--	--	--	--	--	--	--	--	--	--	--	--	--	--	--	--	--	--	--	--	--	--	--	--	--	--	--	--	--	--	--	--	--	--
--	--	--	--	--	--	--	--	--	--	--	--	--	--	--	--	--	--	--	--	--	--	--	--	--	--	--	--	--	--	--	--	--	--	--	--	--	--	--	--	--	--	--	--	--	--	--	--	--	--
--	--	--	--	--	--	--	--	--	--	--	--	--	1.98815	2.06134	2.08727	2.01481	2.16606	2.12194	2.18506	2.21156	2.19227	2.15983	2.13371	2.11582	2.08961	2.0602	2.0491	2.03961	2.00975	1.99414	2.01725	2.02636	2.00142	1.98947	1.96411	-1.03619	-1.10343	-1.11875	-1.21448	-1.26654	-1.28392	-1.30221	-1.31414	-1.30715	-1.29226	-1.27689	-1.25199	-1.22234	-1.20681
--	--	--	--	--	-1.14877	-1.19522	-1.25829	-1.2553	-1.2209	-1.1881	-1.15858	-1.14623	-1.14326	-1.16013	-1.15103	2.02802	2.5162	2.09721	2.18055	2.17882	2.16451	2.14748	2.13267	2.12047	2.09409	2.06862	2.06852	2.06151	2.02238	2.00475	2.02771	2.02316	1.99143	1.99541	1.98942	-0.98034	-1.07788	-1.06499	-1.22203	-1.26845	-1.27691	-1.29782	-1.31117	-1.30226	-1.29016	-1.28019	-1.25548	-1.22368	-1.20881
--	--	-1.14122	-1.26275	-1.32695	-1.20716	-1.23507	-1.28522	-1.26464	-1.23195	-1.20572	-1.16804	-1.14504	-1.14167	-1.13904	-1.12406	-1.14518	-1.19962	1.89123	2.17169	2.07902	2.0789	2.08817	2.09358	2.09347	2.07923	2.07102	2.08427	2.07963	2.04186	2.02314	2.02369	1.99448	1.97994	2.02741	2.05209	1.8811	1.16164	-0.24317	-1.10053	-1.17767	-1.19994	-1.22733	-1.24326	-1.24447	-1.25209	-1.26003	-1.24722	-1.22465	-1.21258
--	1.97689	1.18862	-1.13749	-1.32954	-1.24058	-1.23859	-1.2611	-1.24635	-1.24865	-1.24879	-1.22197	-1.20822	-1.21576	-1.20853	-1.18203	-1.15756	-1.14015	-1.15349	-1.26222	1.96959	2.01227	2.02738	2.04223	2.05656	2.06206	2.07085	2.08876	2.08671	2.06221	2.04466	2.02154	1.98868	2.01839	2.10964	2.15575	2.09197	1.92972	1.78339	1.71376	-0.72058	-1.08267	-1.13686	-1.15958	-1.18092	-1.21366	-1.23858	-1.23894	-1.22897	-1.22011
--	2.0868	1.94854	1.27962	-1.0538	-1.16946	-1.19192	-1.20473	-1.21971	-1.26084	-1.28832	-1.28932	-1.3015	-1.31888	-1.3131	-1.28094	-1.23733	-1.20067	-1.18666	-1.18471	-1.16617	2.04365	1.99709	2.00518	2.02765	2.04614	2.05697	2.0693	2.07577	2.07526	2.06523	2.03342	2.01575	2.0659	2.14168	2.17094	2.1302	2.03824	1.95452	1.93398	1.8678	-0.9979	-1.09129	-1.10846	-1.14051	-1.18628	-1.21832	-1.22707	-1.22905	-1.22618
--	2.20246	2.16393	1.90193	0.74614	-1.01957	-1.13841	-1.1574	-1.1921	-1.24586	-1.28086	-1.30236	-1.334	-1.3582	-1.35638	-1.331	-1.29555	-1.26096	-1.22679	-1.18762	-1.1536	-1.17451	2.03213	1.99443	2.01018	2.02549	2.0208	2.02387	2.0473	2.07487	2.07625	2.04566	2.03423	2.07026	2.11565	2.13059	2.10255	2.04432	1.98708	1.96028	1.95097	1.91708	-1.08032	-1.10022	-1.12536	-1.16559	-1.19404	-1.20838	-1.22246	-1.22918
--	2.1728	2.14923	2.02891	1.80604	-0.56408	-1.11453	-1.13682	-1.1591	-1.19982	-1.23073	-1.26711	-1.31123	-1.34034	-1.34603	-1.33436	-1.31466	-1.28598	-1.24313	-1.18903	-1.1418	-1.1295	-1.15313	2.01262	1.99558	2.00225	1.97913	1.97717	2.01798	2.0668	2.07743	2.05254	2.04293	2.06773	2.10133	2.11621	2.10218	2.06629	2.02339	1.98462	1.95669	1.94575	1.93795	-1.10895	-1.13076	-1.1519	-1.16908	-1.18693	-1.21409	-1.23254
--	2.15514	2.14856	2.08343	1.97405	1.83112	-0.91681	-1.13248	-1.12713	-1.15224	-1.18708	-1.23653	-1.28562	-1.31831	-1.33372	-1.3381	-1.33217	-1.31075	-1.27009	-1.21579	-1.16442	-1.13418	-1.12462	-1.11985	1.96992	1.98519	1.96482	1.96237	2.00802	2.0636	2.07855	2.06335	2.06295	2.08969	2.12353	2.14209	2.13728	2.11491	2.08144	2.03773	1.98792	1.94873	1.93668	1.94381	-1.22801	-1.14682	-1.15413	-1.16802	-1.20395	-1.23239
--	2.173	2.21382	2.17046	2.06134	1.92903	1.70416	-1.14453	-1.11611	-1.13794	-1.1741	-1.22217	-1.26935	-1.30448	-1.32897	-1.34476	-1.34927	-1.33729	-1.30773	-1.26609	-1.22091	-1.1809	-1.14663	-1.11382	-1.08021	1.95492	1.97976	1.97901	2.01109	2.05864	2.0743	2.07195	2.08555	2.11735	2.14806	2.16208	2.15755	2.14029	2.11259	2.07202	2.02134	1.97859	1.96587	1.97906	2.00732	-1.1423	-1.15075	-1.15278	-1.18427	-1.21413
1.98215	2.05667	2.13517	2.13123	2.06344	1.98465	1.9375	-1.21521	-1.12279	-1.14826	-1.16883	-1.20163	-1.24173	-1.27984	-1.31035	-1.33323	-1.34543	-1.34396	-1.32919	-1.30383	-1.27234	-1.23566	-1.19442	-1.15097	-1.11568	-1.09408	1.99187	1.99208	1.99973	2.02712	2.04626	2.06101	2.08897	2.12461	2.15161	2.16176	2.15775	2.14381	2.11971	2.083	2.03921	2.00049	1.97831	1.97076	1.95347	-1.12782	-1.15004	-1.15034	-1.16463	-1.17838
2.00829	2.06452	2.10891	2.09805	2.05372	2.01211	2.00617	2.65925	-1.16215	-1.175	-1.15878	-1.17461	-1.20504	-1.24099	-1.27479	-1.30187	-1.32039	-1.3279	-1.32359	-1.31013	-1.28994	-1.26519	-1.23328	-1.19744	-1.16885	-1.16208	2.00334	1.99431	1.98738	1.9841	1.99696	2.02716	2.06888	2.11075	2.1414	2.15767	2.16179	2.15555	2.13688	2.1064	2.07041	2.03948	2.01683	2.00601	2.0153	2.39487	-1.16036	-1.16829	-1.17341	-1.15951
2.07051	2.10827	2.11631	2.08772	2.04572	2.01083	1.99646	2.00249	1.99776	1.9926	-0.9362	-1.15786	-1.18053	-1.20998	-1.24243	-1.27257	-1.29571	-1.30771	-1.30733	-1.29737	-1.28346	-1.26582	-1.24119	-1.20538	-1.16895	-1.14188	-1.0332	2.00247	2.00174	1.98174	1.9684	1.98806	2.03424	2.0843	2.12684	2.15862	2.17792	2.18138	2.16836	2.14245	2.11286	2.08605	2.0614	2.03369	2.01206	2.00054	1.94672	-1.16881	-1.18919	-1.16568
2.08242	2.09646	2.09087	2.0723	2.05068	2.02683	2.00382	1.99122	1.98707	1.98605	1.97973	-1.16726	-1.17204	-1.18997	-1.22089	-1.25665	-1.28572	-1.30099	-1.30151	-1.29418	-1.28476	-1.27296	-1.25065	-1.21474	-1.17321	-1.14411	-1.12821	-1.12424	2.00331	1.99805	1.97449	1.96858	1.99931	2.05234	2.10665	2.15322	2.18476	2.19541	2.18478	2.16172	2.1368	2.11694	2.09398	2.05963	2.02052	1.99429	1.97756	1.97512	1.99253	-1.19435
2.05538	2.05999	2.06753	2.07814	2.07988	2.06293	2.03475	2.00994	1.99592	2.00046	2.02022	-1.14978	-1.15096	-1.16206	-1.19493	-1.24218	-1.28343	-1.30634	-1.31346	-1.31343	-1.31223	-1.30488	-1.28424	-1.24717	-1.20327	-1.16629	-1.145	-1.13714	-1.13992	2.00777	1.9933	1.97297	1.97862	2.01862	2.07436	2.12564	2.16137	2.17399	2.16512	2.14631	2.1321	2.12484	2.11435	2.08529	2.04526	2.01268	1.99579	1.9867	1.98528	1.98795
2.03501	2.04355	2.06655	2.09043	2.09523	2.07843	2.05622	2.03886	2.01722	2.00067	2.00793	2.00028	-1.12826	-1.14447	-1.17041	-1.216	-1.26311	-1.29552	-1.31643	-1.33219	-1.34305	-1.34239	-1.32341	-1.2892	-1.24756	-1.20738	-1.17269	-1.14869	-1.13962	-1.14964	2.00678	1.98821	1.97607	1.99085	2.03092	2.07741	2.11312	2.12932	2.12746	2.12123	2.1241	2.13543	2.13862	2.12172	2.08841	2.05872	2.03803	2.01704	1.99262	1.98275
2.02707	2.03453	2.05056	2.064	2.06344	2.05387	2.0533	2.05524	2.03047	1.99094	1.97902	1.98354	1.97095	-1.11776	-1.147	-1.17504	-1.21029	-1.24356	-1.27891	-1.31491	-1.34303	-1.35377	-1.34361	-1.31766	-1.28577	-1.25007	-1.20956	-1.16891	-1.14389	-1.14195	-1.15124	2.00245	1.98705	1.9799	1.99528	2.03152	2.07201	2.09941	2.11117	2.12027	2.13927	2.16319	2.17536	2.16428	2.13918	2.11427	2.0945	2.06548	2.02234	1.98917
2.01938	2.01485	2.01056	2.01395	2.01791	2.02565	2.05122	2.07015	2.04333	1.99285	1.97067	1.97796	1.98389	1.88259	-1.12122	-1.1443	-1.16303	-1.18368	-1.21738	-1.2642	-1.30887	-1.33587	-1.34145	-1.33113	-1.31125	-1.28394	-1.2449	-1.19777	-1.15826	-1.1421	-1.14448	-1.15127	1.9993	1.98748	1.98423	2.00579	2.04922	2.08938	2.11325	2.1336	2.16198	2.1913	2.20471	2.19678	2.17594	2.15699	2.13936	2.11245	2.06583	2.0133
2.01641	2.00086	1.98612	1.99895	2.0148	2.03144	2.06914	2.09483	2.06964	2.02147	1.9993	1.99848	1.99175	1.97818	1.97191	1.96308	-1.10338	-1.15269	-1.17113	-1.21131	-1.2646	-1.30805	-1.33192	-1.33818	-1.33092	-1.31083	-1.27763	-1.23311	-1.1895	-1.16059	-1.14936	-1.14801	-1.15332	1.99719	1.99047	1.9928	2.01596	2.05467	2.08587	2.11659	2.15348	2.18752	2.20483	2.20233	2.19101	2.18016	2.16959	2.14839	2.10985	2.05604
2.01427	1.99385	1.98994	2.03448	2.05237	2.0584	2.09526	2.12466	2.10703	2.07181	2.05639	2.04413	2.01395	1.9898	1.98729	1.97781	1.98522	-1.14424	-1.15113	-1.17537	-1.22638	-1.28175	-1.32067	-1.34029	-1.34421	-1.33441	-1.30986	-1.27335	-1.23287	-1.19979	-1.1763	-1.15839	-1.14959	-1.15547	1.99624	1.99373	1.983	1.99446	2.01462	2.04858	2.09284	2.13814	2.1679	2.18011	2.18343	2.18702	2.18663	2.17473	2.14752	2.10831
1.99667	1.97079	1.99567	2.08376	2.08495	2.0749	2.11301	2.14712	2.13963	2.11944	2.11071	2.09065	2.04729	2.01428	2.0068	1.99584	1.99739	-1.15531	-1.15188	-1.15693	-1.19075	-1.24583	-1.29535	-1.32738	-1.34489	-1.34985	-1.3393	-1.31194	-1.27647	-1.24419	-1.21738	-1.18725	-1.15834	-1.15005	-1.18696	1.98841	1.98215	1.97912	1.97594	1.98861	2.01927	2.06406	2.10601	2.13352	2.15471	2.17401	2.18737	2.18652	2.17179	2.1465
1.97896	1.94765	2.00212	2.10724	2.08327	2.07107	2.11564	2.1511	2.15006	2.1417	2.13728	2.11442	2.07155	2.04176	2.02819	2.00358	1.99242	1.99764	-1.16536	-1.15514	-1.1635	-1.19835	-1.24666	-1.29127	-1.32634	-1.34937	-1.35448	-1.33867	-1.30851	-1.27954	-1.25655	-1.22627	-1.18358	-1.15398	-1.15268	-1.15735	-1.15108	1.98681	1.97598	1.97088	1.98111	2.0056	2.03879	2.06994	2.1021	2.13687	2.16404	2.17616	2.17272	2.15747
1.97819	1.94091	2.02422	2.08685	2.05206	2.05367	2.10173	2.13125	2.13386	2.13595	2.13583	2.11422	2.07949	2.05984	2.0456	2.01062	1.98447	1.98425	2.00633	-1.16365	-1.15598	-1.16333	-1.19116	-1.23634	-1.28615	-1.32521	-1.34482	-1.34219	-1.32223	-1.29984	-1.28582	-1.26559	-1.22293	-1.17714	-1.15689	-1.15506	-1.15554	-1.17694	-1.15651	1.95557	1.97239	1.97921	1.99322	2.01035	2.03875	2.07912	2.11802	2.14151	2.14915	2.14454
-1.13543	-1.1781	2.16469	2.03532	2.01158	2.03054	2.07203	2.09096	2.09891	2.11399	2.12063	2.10474	2.0833	2.07868	2.07389	2.04327	2.00492	1.98776	1.99212	2.00393	-1.16979	-1.15754	-1.15866	-1.1837	-1.22923	-1.2754	-1.3081	-1.3227	-1.31745	-1.30584	-1.30301	-1.29727	-1.26517	-1.2161	-1.18152	-1.16702	-1.16023	-1.16312	-1.15329	-1.17244	1.98159	1.97287	1.97459	1.97893	1.99217	2.02374	2.06458	2.09688	2.11541	2.12502
-1.14183	-1.17015	-1.11917	1.972	1.98097	2.0079	2.03261	2.04037	2.05824	2.08966	2.10628	2.1012	2.09726	2.10924	2.11923	2.10464	2.06497	2.02078	1.99507	1.99159	2.00495	-1.17018	-1.15582	-1.1562	-1.17594	-1.21149	-1.25465	-1.28999	-1.30184	-1.3005	-1.30859	-1.31643	-1.29733	-1.25566	-1.21937	-1.19658	-1.17291	-1.14827	-1.13472	-1.15548	-1.16528	-1.14677	1.91142	1.96639	1.97455	1.9926	2.02762	2.0639	2.09302	2.11576
-1.1465	-1.16164	-1.17259	1.99381	1.98425	1.9991	1.99838	1.99548	2.02474	2.07108	2.09777	2.10644	2.11896	2.14183	2.16056	2.15997	2.1312	2.0761	2.01991	1.99123	1.99227	2.00943	-1.17116	-1.15708	-1.15063	-1.16124	-1.20204	-1.25454	-1.28015	-1.28647	-1.30315	-1.32164	-1.31433	-1.2847	-1.25729	-1.23633	-1.20363	-1.16149	-1.13823	-1.15153	-1.16188	-1.15888	-1.16424	1.95984	1.97598	1.98588	2.01199	2.04822	2.08566	2.11826
-1.18656	-1.16782	-1.15017	-1.16434	2.06294	2.02066	1.99204	1.97596	2.00714	2.05674	2.08821	2.10816	2.13056	2.15554	2.17585	2.18433	2.1717	2.12952	2.06692	2.01285	1.98963	1.99171	2.00471	-1.17325	-1.15419	-1.14416	-1.16613	-1.21806	-1.25033	-1.26331	-1.28775	-1.31422	-1.31747	-1.30286	-1.29051	-1.27828	-1.24811	-1.20547	-1.17772	-1.17269	-1.1621	-1.15212	-1.16649	-1.14567	1.98142	1.98618	1.99892	2.03031	2.0771	2.11958
-1.2604	-1.20266	-1.14715	-1.1417	-1.18237	2.12653	2.02544	1.99209	2.00576	2.03933	2.06682	2.09224	2.11867	2.14321	2.16687	2.18719	2.19312	2.17266	2.12447	2.06255	2.01153	1.98857	1.9902	2.00922	-1.17219	-1.15141	-1.14988	-1.18137	-1.21084	-1.2318	-1.26383	-1.29536	-1.30798	-1.30921	-1.31283	-1.31014	-1.28451	-1.24527	-1.21668	-1.20023	-1.17388	-1.14896	-1.16022	-1.17378	2.00477	1.98927	1.97479	1.99173	2.0497	2.10619
--	-1.20805	-1.2078	-1.20669	-1.18528	-1.15841	2.13112	2.03137	2.01549	2.01723	2.03108	2.05665	2.08577	2.11499	2.14865	2.18437	2.20735	2.20434	2.17365	2.1224	2.06123	2.0101	1.98734	1.99057	2.00779	-1.17169	-1.14871	-1.15345	-1.17147	-1.19664	-1.23262	-1.26561	-1.28511	-1.29958	-1.31504	-1.31719	-1.29388	-1.25818	-1.23315	-1.21852	-1.19427	-1.16303	-1.15645	-1.18401	2.01528	1.99489	1.96726	1.95987	2.0091	2.07492
--	-1.32091	-1.34985	-1.32799	-1.25128	-1.17302	-1.18296	2.12817	2.03096	1.99757	1.99222	2.01265	2.04513	2.0833	2.12935	2.17607	2.20829	2.21492	2.19861	2.16513	2.11591	2.05632	2.007	1.98534	1.98632	2.0056	-1.16764	-1.14433	-1.14775	-1.16707	-1.19654	-1.22686	-1.25111	-1.27534	-1.29764	-1.30216	-1.28191	-1.25465	-1.24103	-1.23562	-1.21466	-1.17461	-1.14232	-1.12847	-1.00703	2.00914	1.98989	1.96883	1.98291	2.03382
--	-1.30379	-1.32124	-1.28864	-1.23579	-1.1934	-1.16861	-1.18056	2.07433	1.98393	1.96618	1.97852	2.0085	2.05175	2.10278	2.15134	2.18375	2.19663	2.19355	2.17773	2.14668	2.10062	2.04981	2.00967	1.98743	1.98256	1.99641	-1.15828	-1.14487	-1.15265	-1.16492	-1.18692	-1.21568	-1.24779	-1.27651	-1.28626	-1.27563	-1.2624	-1.26198	-1.2628	-1.24024	-1.19346	-1.149	-1.12882	-1.12259	-1.12634	2.00242	1.98642	1.97869	1.99675
--	-1.16647	-1.16685	-1.19684	-1.2456	-1.2744	-1.25614	-1.20095	-1.16219	1.9771	1.95643	1.96409	1.98273	2.01736	2.06368	2.10653	2.13822	2.15787	2.16792	2.16501	2.1472	2.11902	2.08956	2.05987	2.02506	1.99143	1.97665	1.99179	-1.16749	-1.1616	-1.15023	-1.1605	-1.18963	-1.22892	-1.26415	-1.28337	-1.28646	-1.28664	-1.29255	-1.29203	-1.26789	-1.22254	-1.1754	-1.14513	-1.13487	-1.13878	-1.15282	1.99556	1.98626	1.97957
--	-1.13824	-1.16407	-1.24114	-1.31975	-1.34647	-1.29719	-1.20378	-1.14452	-1.1824	1.95782	1.96384	1.96773	1.98801	2.02089	2.05941	2.09419	2.12426	2.1442	2.14778	2.13628	2.12153	2.1113	2.0975	2.06248	2.0063	1.96262	1.96241	1.98985	-1.30211	-1.15516	-1.15267	-1.17474	-1.21404	-1.25379	-1.28108	-1.29538	-1.30351	-1.30993	-1.30817	-1.28869	-1.25344	-1.21199	-1.17493	-1.14976	-1.1406	-1.14402	-1.14831	1.996	1.98401
--	-1.19342	-1.22889	-1.29183	-1.33198	-1.30258	-1.21452	-1.13576	-1.1122	-1.13291	-1.15728	1.95376	1.95598	1.97237	1.99496	2.02988	2.07352	2.11402	2.14025	2.14446	2.13509	2.12769	2.12655	2.11721	2.08102	2.01865	1.96291	1.9525	1.97417	1.99989	-1.15549	-1.1521	-1.15863	-1.18792	-1.22767	-1.26149	-1.28344	-1.29714	-1.30692	-1.31145	-1.30397	-1.28165	-1.24833	-1.2099	-1.17426	-1.15016	-1.14261	-1.14731	-1.16656	1.99323
--	--	-1.25541	-1.29168	-1.29047	-1.23813	-1.18168	-1.15965	-1.16249	-1.16587	-1.16316	-1.17299	1.83362	1.96943	1.9866	2.01917	2.06945	2.11828	2.14592	2.15	2.14357	2.14171	2.14325	2.13209	2.09567	2.04314	1.99921	1.98439	1.99689	2.03099	-1.16465	-1.15437	-1.14528	-1.15514	-1.18782	-1.2267	-1.25702	-1.27905	-1.29847	-1.31449	-1.3191	-1.3063	-1.27794	-1.24186	-1.20527	-1.17386	-1.15276	-1.14485	-1.1482	-1.1457
--	--	-1.26256	-1.28235	-1.26745	-1.24002	-1.23066	-1.23372	-1.22502	-1.19232	-1.16103	-1.16156	-1.16837	1.97775	1.98155	2.00454	2.05375	2.10575	2.13563	2.14452	2.14803	2.15452	2.1577	2.14404	2.10928	2.0668	2.03184	2.00768	1.99494	1.99844	2.05333	-1.16577	-1.14998	-1.14221	-1.15902	-1.19583	-1.2334	-1.2648	-1.29445	-1.31954	-1.33049	-1.32166	-1.29774	-1.26796	-1.23854	-1.20933	-1.17949	-1.15474	-1.14307	-1.14335
--	--	-1.22506	-1.23651	-1.2378	-1.24661	-1.25861	-1.25483	-1.22587	-1.18448	-1.16515	-1.18469	-1.22971	1.99222	1.97205	1.98243	2.01814	2.06483	2.10019	2.12271	2.14223	2.15857	2.16253	2.14653	2.11508	2.08011	2.04758	2.01228	1.97921	1.96816	1.98355	2.00968	-1.18335	-1.1475	-1.14962	-1.1748	-1.21137	-1.2472	-1.28203	-1.3117	-1.32632	-1.32262	-1.30767	-1.28981	-1.27103	-1.24773	-1.21638	-1.18074	-1.15398	-1.14493
--	--	-1.18861	-1.19953	-1.21468	-1.23186	-1.23482	-1.21391	-1.18021	-1.15587	-1.15027	-1.15879	-1.17415	-1.17374	1.97318	1.97736	1.99375	2.02274	2.05849	2.09606	2.13005	2.15221	2.15435	2.13856	2.11482	2.09109	2.06379	2.02479	1.98114	1.95979	1.97197	1.99566	2.00427	-1.15576	-1.14819	-1.15274	-1.17566	-1.2094	-1.24713	-1.28212	-1.30472	-1.31233	-1.31176	-1.30837	-1.29959	-1.28147	-1.25274	-1.21716	-1.18253	-1.15953
--	--	-1.18614	-1.20265	-1.21949	-1.22641	-1.21503	-1.19191	-1.17499	-1.16887	-1.1591	-1.14157	-1.13842	-1.15383	-1.16654	2.04217	1.98666	1.99484	2.02758	2.07461	2.11552	2.13695	2.13881	2.12962	2.11999	2.11007	2.09118	2.05736	2.01857	1.99593	1.99937	2.01677	2.04475	-1.17853	-1.15495	-1.13892	-1.13732	-1.15831	-1.19777	-1.24099	-1.27527	-1.29717	-1.31188	-1.32026	-1.31882	-1.30488	-1.28189	-1.2527	-1.21899	-1.1847
--	--	-1.18573	-1.20869	-1.23072	-1.23781	-1.22831	-1.21677	-1.21435	-1.21039	-1.18668	-1.14973	-1.13288	-1.14499	-1.16238	-1.1696	1.96297	1.97662	2.00839	2.05722	2.0974	2.1187	2.1265	2.12995	2.13193	2.12816	2.11153	2.08274	2.05355	2.03456	2.02219	2.0111	2.00856	2.04919	-1.16153	-1.14732	-1.13193	-1.12912	-1.1585	-1.20375	-1.24422	-1.27621	-1.30163	-1.31871	-1.3225	-1.31495	-1.30053	-1.28062	-1.25068	-1.21148
--	--	-1.16746	-1.19151	-1.22174	-1.23773	-1.2379	-1.23803	-1.24438	-1.23894	-1.20803	-1.17173	-1.15993	-1.16411	-1.16293	-1.1735	1.99949	1.99328	2.00119	2.03158	2.06857	2.09792	2.11921	2.13285	2.13625	2.12613	2.10458	2.07989	2.06086	2.04558	2.02263	1.99316	1.97821	1.98365	2	-1.16635	-1.152	-1.13948	-1.14982	-1.17648	-1.20746	-1.24094	-1.27398	-1.29832	-1.3099	-1.31136	-1.30882	-1.29865	-1.27467	-1.23733
--	--	-1.14844	-1.16699	-1.19622	-1.21344	-1.21778	-1.22687	-1.24422	-1.2455	-1.2202	-1.1978	-1.19844	-1.19245	-1.16166	-1.15023	-1.20431	1.98036	1.9815	1.99443	2.02736	2.06908	2.10446	2.12327	2.12175	2.10489	2.08398	2.0707	2.06507	2.05506	2.02967	1.99507	1.97439	1.97447	1.98276	1.9921	-1.16652	-1.16079	-1.16174	-1.15996	-1.16831	-1.19372	-1.23017	-1.26301	-1.28374	-1.29724	-1.30662	-1.30758	-1.29151	-1.26266
--	--	-1.14719	-1.15966	-1.18056	-1.19144	-1.19282	-1.206	-1.23315	-1.24305	-1.22719	-1.21819	-1.22527	-1.20932	-1.15912	-1.13147	-1.15228	-1.1675	1.98225	1.98727	2.00222	2.03657	2.0766	2.10167	2.10507	2.09622	2.09011	2.0933	2.0976	2.08969	2.06689	2.03774	2.01317	1.99704	1.98734	1.98465	1.99932	-1.16841	-1.17421	-1.1588	-1.14793	-1.15636	-1.1847	-1.21956	-1.24867	-1.27227	-1.29355	-1.30531	-1.30009	-1.28117
--	--	-1.16211	-1.17209	-1.18869	-1.19191	-1.18267	-1.1924	-1.22274	-1.23511	-1.22317	-1.22312	-1.23491	-1.2163	-1.16243	-1.12653	-1.13559	-1.1544	-1.16415	1.98752	1.99184	2.00628	2.04102	2.081	2.10434	2.11522	2.12686	2.14015	2.14457	2.13515	2.11865	2.10348	2.08481	2.05369	2.0172	1.99037	1.97804	1.97713	2.00117	-1.21495	-1.15514	-1.1462	-1.15484	-1.17796	-1.20639	-1.2363	-1.26614	-1.28894	-1.29479	-1.28541
--	--	--	-1.19107	-1.20708	-1.19312	-1.16558	-1.17273	-1.20971	-1.2225	-1.20983	-1.21744	-1.23769	-1.22602	-1.18009	-1.1428	-1.13855	-1.1481	-1.15772	-1.16636	1.99698	1.99329	2.00779	2.04833	2.08792	2.11782	2.14649	2.16706	2.17147	2.16511	2.16149	2.16459	2.15899	2.12814	2.07781	2.02947	1.99812	1.98524	1.99267	2.00125	-1.18642	-1.15799	-1.14838	-1.14974	-1.16437	-1.19183	-1.22691	-1.25797	-1.27449	-1.2741
--	--	--	-1.19388	-1.19558	-1.16458	-1.13662	-1.16041	-1.21232	-1.22245	-1.20544	-1.21886	-1.24884	-1.24957	-1.21634	-1.1812	-1.16392	-1.15878	-1.1575	-1.1605	-1.17896	1.9968	1.99052	2.00319	2.02417	2.05668	2.10328	2.14327	2.16126	2.16889	2.18434	2.20791	2.21778	2.19809	2.15549	2.1063	2.06234	2.02491	1.99985	1.99167	2.00283	-1.18137	-1.15961	-1.14483	-1.13811	-1.15125	-1.18387	-1.22059	-1.2453	-1.25486
--	--	--	-1.16763	-1.15934	-1.1475	-1.15395	-1.1999	-1.25189	-1.25061	-1.22741	-1.23947	-1.27301	-1.28486	-1.26399	-1.22996	-1.2017	-1.18492	-1.17386	-1.1626	-1.16165	-1.21899	1.99204	1.98958	1.98323	1.99272	2.02535	2.07337	2.11246	2.13892	2.17396	2.21744	2.24482	2.24109	2.21444	2.17783	2.13717	2.08965	2.03728	2.00005	1.99141	2.00695	-1.18121	-1.15942	-1.13918	-1.13132	-1.14996	-1.18495	-1.21531	-1.23384
--	--	--	-1.15618	-1.15489	-1.18765	-1.22602	-1.25913	-1.2924	-1.29127	-1.26858	-1.27193	-1.29938	-1.31713	-1.30593	-1.27276	-1.2376	-1.21727	-1.20441	-1.18187	-1.16255	-1.16436	-1.1716	-1.17343	1.99007	1.98436	1.98498	2.00401	2.04104	2.07289	2.1166	2.17595	2.22354	2.23989	2.23097	2.20959	2.18241	2.14942	2.10356	2.04686	2.00424	1.99327	2.00807	-1.18184	-1.15818	-1.13836	-1.1356	-1.15649	-1.18517	-1.21028
--	--	--	--	-1.15387	-1.22318	-1.25117	-1.2519	-1.28827	-1.31507	-1.30463	-1.29564	-1.31122	-1.33033	-1.32781	-1.29871	-1.26387	-1.24721	-1.23843	-1.21057	-1.17679	-1.16377	-1.16215	-1.16477	-1.17318	1.99655	1.98539	1.97969	1.99389	2.00659	2.03817	2.09538	2.15823	2.19773	2.2115	2.21117	2.2061	2.19723	2.17421	2.11967	2.04648	1.99818	1.98956	2.00646	-1.18023	-1.15864	-1.1424	-1.14046	-1.15545	-1.18048
--	--	--	--	1.90316	1.90189	-1.19004	-1.18821	-1.24866	-1.30924	-1.31278	-1.29413	-1.29847	-1.31937	-1.32695	-1.30701	-1.27887	-1.26905	-1.26451	-1.23598	-1.19833	-1.17932	-1.16591	-1.15085	-1.15304	-1.19342	1.98991	1.98188	1.97956	1.97048	1.98675	2.02136	2.07643	2.13251	2.17191	2.19764	2.21611	2.22775	2.22067	2.17785	2.09963	2.02519	1.98997	1.9894	2.00929	-1.17728	-1.15867	-1.14269	-1.13611	-1.14909
--	--	--	--	1.95706	1.93109	1.64336	-1.09259	-1.18639	-1.26763	-1.28216	-1.26468	-1.26639	-1.29093	-1.31087	-1.30334	-1.28425	-1.28013	-1.27734	-1.25133	-1.2219	-1.21173	-1.19469	-1.1601	-1.14318	-1.15093	-1.16624	-1.16803	-1.16485	1.84145	1.96258	1.98072	2.01129	2.06121	2.11711	2.16467	2.20238	2.22834	2.234	2.20731	2.14842	2.07665	2.02093	1.9943	1.99138	2.00362	-1.17075	-1.15733	-1.1401	-1.13247
--	--	--	--	2.01973	1.98765	1.95173	-0.94694	-1.10028	-1.19168	-1.21876	-1.21992	-1.2279	-1.25614	-1.28777	-1.29348	-1.2827	-1.28216	-1.28053	-1.2606	-1.24654	-1.2529	-1.24137	-1.1959	-1.15816	-1.15328	-1.16221	-1.15973	-1.16387	-1.17951	1.97235	1.97171	1.97852	2.00309	2.04946	2.10637	2.15928	2.20298	2.22863	2.22634	2.19417	2.14205	2.08213	2.02929	1.99787	1.99031	2.00341	-1.1729	-1.15833	-1.1422
--	--	--	--	--	1.9897	1.97933	1.91028	-0.93497	-1.09264	-1.14261	-1.17566	-1.19315	-1.22157	-1.26237	-1.27914	-1.27634	-1.28041	-1.28214	-1.27024	-1.27116	-1.29189	-1.2875	-1.24107	-1.19182	-1.17224	-1.16536	-1.1454	-1.14337	-1.16878	-1.18368	1.97502	1.97183	1.97383	1.99307	2.03789	2.10094	2.1666	2.21893	2.24099	2.22902	2.19215	2.14058	2.07954	2.02422	1.99358	1.98843	2.00229	-1.16503	-1.15842
--	--	--	--	--	2.0471	2.04924	1.98919	1.87411	-0.911	-1.06903	-1.14318	-1.16613	-1.18943	-1.23516	-1.25964	-1.26529	-1.27841	-1.28627	-1.28016	-1.28904	-1.31709	-1.31809	-1.27648	-1.22736	-1.20147	-1.18606	-1.15855	-1.14021	-1.14879	-1.16464	-1.17417	1.97647	1.97233	1.97008	1.98913	2.042	2.12078	2.19407	2.23238	2.23033	2.20367	2.16693	2.12	2.06204	2.01309	1.99036	1.9873	1.99346	-1.16323
--	--	--	--	--	2.0643	2.02603	1.94179	1.91182	1.90986	-0.93384	-1.12125	-1.14832	-1.16055	-1.20603	-1.23305	-1.24848	-1.27402	-1.28828	-1.28302	-1.29205	-1.32139	-1.32796	-1.29587	-1.25627	-1.23634	-1.22681	-1.206	-1.17529	-1.15056	-1.14549	-1.15811	-1.17996	1.98502	1.97279	1.96987	1.99434	2.05877	2.13809	2.18685	2.19565	2.1857	2.17321	2.15136	2.10678	2.05104	2.01112	1.99316	1.98462	1.98333
--	--	--	--	--	2.06964	2.01527	1.94324	1.93403	1.94169	1.84948	-1.03723	-1.1308	-1.13586	-1.17623	-1.19911	-1.2235	-1.26106	-1.27849	-1.27147	-1.27856	-1.30908	-1.3233	-1.30489	-1.27959	-1.27163	-1.27093	-1.25516	-1.21776	-1.1704	-1.13825	-1.13773	-1.1568	-1.17099	1.97507	1.96812	1.96889	2.003	2.06995	2.12842	2.15571	2.17162	2.18786	2.18872	2.15705	2.10356	2.05459	2.02177	2.00075	1.98719
--	--	--	--	--	--	2.072	2.12088	2.13641	2.07036	1.95978	1.82383	-1.05666	-1.10805	-1.15051	-1.16079	-1.19031	-1.2342	-1.25186	-1.24505	-1.25518	-1.2902	-1.31356	-1.30851	-1.29629	-1.29647	-1.29936	-1.28387	-1.24573	-1.19585	-1.15205	-1.13086	-1.13645	-1.15527	-1.17245	1.97161	1.96289	1.97901	2.02659	2.08646	2.13166	2.17313	2.21344	2.22831	2.20469	2.15991	2.11615	2.07819	2.04349	2.01494
--	--	--	--	--	--	2.18115	2.23078	2.18892	2.07879	1.96699	1.90927	1.91211	-1.01247	-1.1312	-1.12694	-1.15466	-1.19477	-1.2128	-1.21242	-1.23037	-1.27056	-1.30037	-1.30545	-1.30163	-1.30466	-1.30719	-1.29508	-1.2665	-1.22892	-1.18852	-1.15077	-1.12931	-1.13551	-1.15757	-1.17249	1.94873	1.98283	2.01023	2.05171	2.10139	2.1635	2.22282	2.24796	2.23499	2.2075	2.18047	2.14733	2.10722	2.07084
--	--	--	--	--	--	2.14014	2.13476	2.0751	2.00304	1.9571	1.94684	1.95112	1.9195	-1.09124	-1.10912	-1.132	-1.15329	-1.17434	-1.18331	-1.20794	-1.24918	-1.28094	-1.29236	-1.29559	-1.30133	-1.30678	-1.30424	-1.29251	-1.27049	-1.23506	-1.18746	-1.14363	-1.12708	-1.14172	-1.16229	-1.16534	2.01058	2.00203	2.00161	2.03434	2.10803	2.18685	2.2278	2.23523	2.23409	2.22746	2.20207	2.16297	2.13185
--	--	--	--	--	--	2.07168	2.05865	2.04448	2.06097	2.08952	2.07866	2.0256	1.97099	1.94296	-1.11681	-1.13376	-1.12383	-1.15363	-1.16455	-1.18577	-1.22259	-1.25432	-1.27201	-1.28371	-1.29659	-1.30908	-1.31846	-1.32095	-1.30887	-1.27455	-1.22377	-1.17679	-1.15344	-1.15679	-1.17575	-1.21577	2.01113	1.99164	1.96613	1.9712	2.02589	2.10523	2.16393	2.19913	2.22841	2.24102	2.22225	2.18946	2.16991
--	--	--	--	--	--	2.05839	2.07505	2.10863	2.14492	2.14108	2.0802	1.99597	1.94174	1.9463	2.04464	-1.16282	-1.07032	-1.16231	-1.15874	-1.16571	-1.19166	-1.22349	-1.24914	-1.27067	-1.29122	-1.31105	-1.32806	-1.33716	-1.32802	-1.29544	-1.24962	-1.21136	-1.19049	-1.17701	-1.16494	-1.15708	-0.82275	2.00918	1.97712	1.96661	1.98109	2.02149	2.07431	2.12802	2.18312	2.21306	2.20404	2.18312	2.17824
--	--	--	--	--	--	2.04597	2.07068	2.10617	2.1237	2.09821	2.03627	1.9706	1.93749	1.94801	1.97407	1.96487	1.95082	-1.78428	-1.16696	-1.15471	-1.1659	-1.19265	-1.22409	-1.25266	-1.27757	-1.30024	-1.32054	-1.33182	-1.32537	-1.29919	-1.26501	-1.2381	-1.21891	-1.19252	-1.15934	-1.13853	-1.13211	-1.15275	-1.15323	1.99639	1.97474	1.97324	2.00111	2.0457	2.10466	2.1483	2.1557	2.15296	2.16198
--	--	--	--	--	--	2.00706	2.03006	2.08268	2.12132	2.11786	2.08609	2.05262	2.03331	2.02507	2.01547	1.99257	1.97322	1.98249	-1.19349	-1.15584	-1.15258	-1.16748	-1.19472	-1.22422	-1.24965	-1.27353	-1.29728	-1.31454	-1.31562	-1.29997	-1.27808	-1.2611	-1.24477	-1.21635	-1.17792	-1.15004	-1.14309	-1.1501	-1.15238	-1.18	1.96986	1.93879	1.96618	1.9903	2.02586	2.06602	2.09244	2.10964	2.12911
--	--	--	--	--	--	1.97678	2.01656	2.09875	2.1556	2.16206	2.1417	2.11605	2.09288	2.071	2.04782	2.01768	1.99101	1.99142	1.99948	-1.17728	-1.15266	-1.15274	-1.16671	-1.18871	-1.21354	-1.24123	-1.27275	-1.30012	-1.31209	-1.30597	-1.29255	-1.28232	-1.2713	-1.24848	-1.21374	-1.17982	-1.15723	-1.14417	-1.14059	-1.15714	-1.15714	-1.15367	1.94054	1.97096	1.98007	1.99907	2.02905	2.05871	2.08284
--	--	--	--	--	--	--	2.06375	2.10833	2.12692	2.11645	2.09738	2.07927	2.06412	2.05402	2.0486	2.03589	2.00599	1.98704	1.9902	2.00062	-1.16076	-1.15052	-1.15061	-1.16014	-1.18091	-1.2139	-1.25397	-1.28996	-1.30873	-1.30752	-1.298	-1.29355	-1.29049	-1.27599	-1.24638	-1.2099	-1.17638	-1.14976	-1.13571	-1.14096	-1.14803	-1.15765	-1.18325	1.98448	1.97459	1.97181	1.98542	2.00743	2.02831
--	--	--	--	--	--	--	2.03261	2.03938	2.03898	2.03925	2.04289	2.044	2.04349	2.04961	2.06254	2.06305	2.03065	1.98914	1.97918	1.99161	2.00363	-1.16417	-1.15121	-1.14811	-1.15952	-1.19009	-1.23221	-1.26941	-1.28895	-1.28957	-1.28541	-1.29026	-1.29802	-1.29235	-1.26764	-1.23315	-1.20017	-1.17268	-1.15118	-1.1388	-1.13376	-1.14341	-1.16748	-1.18238	1.98752	1.97709	1.9743	1.97738	1.98502
--	--	--	--	--	--	--	1.99262	1.99103	2.0143	2.04964	2.06846	2.06619	2.06083	2.06894	2.08601	2.08637	2.05367	2.00718	1.9822	1.98341	1.9931	2.00439	-1.16117	-1.14939	-1.14896	-1.16588	-1.19679	-1.22943	-1.24957	-1.25656	-1.26411	-1.28294	-1.30232	-1.30373	-1.28438	-1.25638	-1.23052	-1.20632	-1.18151	-1.15782	-1.13859	-1.12996	-1.13773	-1.15087	-1.18052	1.98337	1.9798	1.97198	1.96908
--	--	--	--	--	--	--	1.98593	2.01297	2.0693	2.10433	2.09668	2.07117	2.05703	2.06692	2.08688	2.09009	2.06786	2.03633	2.01102	1.99276	1.98449	1.99155	2.00209	-1.15488	-1.14731	-1.14778	-1.1587	-1.18467	-1.21007	-1.22763	-1.24917	-1.28096	-1.30878	-1.3158	-1.30249	-1.2832	-1.26451	-1.24355	-1.21843	-1.19373	-1.17026	-1.1454	-1.12856	-1.13077	-1.14922	-1.16302	-1.15635	1.96251	1.97028
--	--	--	--	--	--	--	--	2.05272	2.07902	2.07323	2.04413	2.02109	2.02096	2.04316	2.07153	2.08694	2.08359	2.07026	2.05114	2.01922	1.98628	1.97656	1.98596	1.98987	-1.14337	-1.14515	-1.14156	-1.16239	-1.18761	-1.20694	-1.2338	-1.27253	-1.30651	-1.32065	-1.31723	-1.30731	-1.29459	-1.27629	-1.25534	-1.23565	-1.21348	-1.18147	-1.14818	-1.13295	-1.13984	-1.14988	-1.15209	-1.17044	1.98945
--	--	--	--	--	--	--	--	2.01584	2.00702	1.98827	1.9796	1.98806	2.00617	2.02975	2.06026	2.08883	2.10113	2.09729	2.08019	2.04619	2.00337	1.97743	1.97541	1.98268	1.98521	-1.14574	-1.14382	-1.16721	-1.17545	-1.17893	-1.20046	-1.24216	-1.28309	-1.30754	-1.31715	-1.31823	-1.31098	-1.29669	-1.28201	-1.2696	-1.24993	-1.21716	-1.17957	-1.15329	-1.14094	-1.13281	-1.13416	-1.15704	-1.17287
--	--	--	--	--	--	--	--	1.98857	1.97472	1.98007	2.00332	2.01735	2.0151	2.01822	2.04777	2.08751	2.10732	2.10645	2.09535	2.0713	2.03625	2.00482	1.98693	1.97948	1.97776	1.9345	-1.15181	-1.18207	-1.16756	-1.15271	-1.1617	-1.1973	-1.24128	-1.27525	-1.29705	-1.30874	-1.30911	-1.30131	-1.29454	-1.28861	-1.27393	-1.2454	-1.21294	-1.18599	-1.16347	-1.14016	-1.12761	-1.14067	-1.15851
--	--	--	--	--	--	--	--	2.00035	2.0141	2.04028	2.04704	2.02464	1.99368	1.98759	2.02595	2.07478	2.09692	2.10416	2.10923	2.10287	2.07948	2.04948	2.01921	1.99262	1.98148	1.98392	1.99054	1.99784	-1.17299	-1.14709	-1.14465	-1.16181	-1.19486	-1.23071	-1.26114	-1.28234	-1.29289	-1.29624	-1.2983	-1.29877	-1.28966	-1.27084	-1.24817	-1.22668	-1.2032	-1.178	-1.15599	-1.14416	-1.14352
--	--	--	--	--	--	--	--	--	2.0413	2.041	2.00968	1.97765	1.95738	1.96238	2.0072	2.05625	2.08374	2.10611	2.12987	2.13662	2.1195	2.09061	2.05589	2.01672	1.99125	1.98636	1.986	1.98768	1.9953	-1.16767	-1.15244	-1.14956	-1.15966	-1.18474	-1.21822	-1.24883	-1.27136	-1.2874	-1.299	-1.30392	-1.30081	-1.29108	-1.27854	-1.2624	-1.24199	-1.22018	-1.19815	-1.17127	-1.14629
--	--	--	--	--	--	--	--	--	2.01524	1.98562	1.94828	1.96297	1.97659	1.97295	1.99972	2.04321	2.07985	2.11651	2.14863	2.15749	2.14169	2.11684	2.08586	2.04701	2.01424	1.99749	1.98522	1.97824	1.98657	1.99914	-1.16813	-1.15528	-1.14712	-1.15251	-1.17875	-1.21498	-1.24718	-1.27188	-1.28892	-1.29799	-1.30006	-1.2987	-1.29323	-1.28218	-1.26676	-1.25079	-1.23195	-1.20268	-1.16501
--	--	--	--	--	--	--	--	--	2.00056	1.97002	1.96595	2.04559	2.04263	1.99312	1.99749	2.03872	2.08132	2.12118	2.15029	2.1569	2.14772	2.1341	2.11387	2.08281	2.0522	2.03211	2.01475	1.99647	1.98752	1.98721	1.99661	-1.16906	-1.15555	-1.14609	-1.15364	-1.18118	-1.21357	-1.23981	-1.25954	-1.27364	-1.28443	-1.29216	-1.294	-1.28801	-1.27894	-1.27012	-1.25631	-1.23119	-1.19605
--	--	--	--	--	--	--	--	--	2.00333	1.98427	2.01272	2.10951	2.06539	1.99987	2.0017	2.03639	2.06997	2.10297	2.1299	2.14499	2.15306	2.15583	2.14672	2.12353	2.09817	2.08124	2.06856	2.04622	2.01334	1.98799	1.98542	2.00065	-1.17275	-1.15801	-1.14868	-1.15273	-1.16917	-1.19312	-1.21726	-1.2399	-1.2613	-1.2802	-1.29053	-1.29049	-1.28626	-1.28245	-1.27502	-1.25875	-1.23506
--	--	--	--	--	--	--	--	--	--	1.96204	2.00409	2.10966	2.05366	2.01396	2.01474	2.02018	2.03021	2.06128	2.10076	2.1373	2.16731	2.18297	2.17882	2.15953	2.13736	2.12292	2.11295	2.09342	2.05137	2.0048	1.98251	1.9848	1.99689	-1.17059	-1.15818	-1.14527	-1.13719	-1.15322	-1.18182	-1.21055	-1.23921	-1.26611	-1.28456	-1.2904	-1.28875	-1.28717	-1.28518	-1.27945	-1.26523
--	--	--	--	--	--	--	--	--	--	-1.13092	-1.14394	2.30944	2.0554	2.04847	2.02583	1.98182	1.97208	2.0157	2.07456	2.13197	2.17756	2.19728	2.19344	2.17643	2.1578	2.14419	2.13581	2.12095	2.08748	2.03898	2.00081	1.98478	1.98464	1.99637	-1.17345	-1.15947	-1.14162	-1.14813	-1.16561	-1.18531	-1.2116	-1.24294	-1.26828	-1.28003	-1.28233	-1.28403	-1.28886	-1.2929	-1.28685
--	--	--	--	--	--	--	--	--	--	-1.14547	-1.15992	-1.20862	2.07087	2.0875	2.02763	1.94457	1.92941	1.98198	2.04024	2.10134	2.15415	2.17794	2.18083	2.17537	2.16442	2.15515	2.15008	2.14453	2.12518	2.08988	2.04768	2.01198	1.98999	1.98583	2.00514	-1.17128	-1.16135	-1.16965	-1.16214	-1.15737	-1.17281	-1.20781	-1.2409	-1.25962	-1.26854	-1.27955	-1.29557	-1.31207	-1.31644
--	--	--	--	--	--	--	--	--	--	-1.17215	-1.18361	-1.18072	2.29285	2.15387	2.04553	1.94403	1.92552	1.95779	1.97205	2.01643	2.08554	2.12989	2.15671	2.17329	2.17609	2.17138	2.17216	2.1749	2.16831	2.144	2.10712	2.06078	2.01517	1.98787	1.98467	2.00472	-1.16919	-1.19295	-1.16558	-1.14079	-1.14088	-1.17366	-1.21213	-1.23558	-1.25263	-1.27494	-1.30515	-1.33491	-1.35146
--	--	--	--	--	--	--	--	--	--	-1.19425	-1.19205	-1.17953	-1.20104	-1.74129	2.43259	2.00147	1.9577	1.94114	1.87931	1.90556	2.00658	2.08227	2.13675	2.17913	2.19315	2.19228	2.1945	2.20245	2.20006	2.18188	2.15093	2.10848	2.05352	2.00671	1.98634	1.98479	1.99079	2.00775	-1.19639	-1.149	-1.13903	-1.16093	-1.18866	-1.20795	-1.22905	-1.26141	-1.30204	-1.34239	-1.36849
--	--	--	--	--	--	--	--	--	--	-1.20605	-1.18563	-1.16126	-1.17667	-1.20247	-1.22076	3.1262	2.01789	1.94963	1.82254	1.84345	1.95906	2.03795	2.10706	2.16782	2.1916	2.19054	2.19371	2.20101	2.20113	2.18761	2.16746	2.13766	2.09189	2.0408	2.00721	1.9926	1.98752	1.99591	2.00815	-1.16992	-1.1571	-1.16987	-1.17218	-1.17489	-1.19314	-1.22896	-1.27593	-1.32194	-1.35581
--	--	--	--	--	--	--	--	--	--	-1.22963	-1.18748	-1.16814	-1.19619	-1.21378	-1.19973	-1.22182	2.13002	2.01149	1.81543	1.85484	1.94278	1.97261	2.0309	2.10656	2.13963	2.14448	2.15053	2.16362	2.16985	2.16849	2.16268	2.1497	2.11944	2.07822	2.04216	2.01408	1.98775	1.97646	1.98558	2.00176	-1.16489	-1.18914	-1.16663	-1.15224	-1.15899	-1.18787	-1.23347	-1.28353	-1.32476
--	--	--	--	--	--	--	--	--	--	--	-1.19518	-1.22639	-1.2586	-1.24887	-1.2006	-1.16199	-1.14756	-1.3986	1.80288	1.95291	1.95783	1.90062	1.93687	2.01167	2.05392	2.06928	2.08876	2.11442	2.13446	2.14513	2.15195	2.15012	2.13207	2.1021	2.07192	2.03906	1.99712	1.96715	1.96886	1.98375	1.99975	2.00931	-1.19939	-1.14864	-1.14474	-1.15885	-1.19432	-1.24357	-1.29209
--	--	--	--	--	--	--	--	--	--	--	-1.25004	-1.29266	-1.29569	-1.2541	-1.20617	-1.18668	-1.21197	-1.30333	-1.44376	2.59174	2.0507	1.87157	1.90726	1.95935	1.98947	2.01375	2.04872	2.08811	2.11577	2.13144	2.14069	2.14237	2.13101	2.11129	2.08997	2.06204	2.02159	1.98573	1.97677	1.98362	1.98897	1.9913	1.9954	-1.15031	-1.14699	-1.14873	-1.16864	-1.20931	-1.26042
--	--	--	--	--	--	--	--	--	--	--	-1.20452	-1.23101	-1.22926	-1.22055	-1.22074	-1.22527	-1.22409	-1.24999	-1.33585	-1.42611	-1.48317	1.77351	1.9296	1.96054	1.97147	1.99522	2.04038	2.08391	2.10887	2.12023	2.12747	2.13037	2.12595	2.11667	2.10575	2.08765	2.05785	2.02782	2.01064	1.99995	1.9828	1.97313	1.98594	2.00148	-1.16989	-1.15044	-1.1549	-1.18032	-1.22618
--	--	--	--	--	--	--	--	--	--	--	-1.13358	-1.16002	-1.20415	-1.24903	-1.27773	-1.27454	-1.2329	-1.18784	-1.19851	-1.23346	-1.15612	-1.1023	1.94629	2.00097	1.98705	1.9991	2.03862	2.07624	2.09385	2.10239	2.11287	2.12313	2.1276	2.12666	2.12249	2.11153	2.0907	2.0664	2.04622	2.0261	1.99805	1.97423	1.97662	1.98897	1.99561	-1.13989	-1.14595	-1.15881	-1.19321
--	--	--	--	--	--	--	--	--	--	--	--	-1.20749	-1.26215	-1.3129	-1.32888	-1.30262	-1.24655	-1.1896	-1.16877	-1.19385	-1.1636	-1.06415	-1.11515	2.17082	2.0215	2.00368	2.02056	2.04406	2.06186	2.07982	2.10308	2.1246	2.1358	2.13769	2.13397	2.1249	2.10863	2.08817	2.06909	2.05355	2.03774	2.01519	1.98926	1.97996	1.98787	1.99562	-1.14473	-1.14861	-1.16902
--	--	--	--	--	--	--	--	--	--	--	--	-1.18382	-1.2349	-1.27928	-1.29285	-1.27906	-1.24739	-1.20929	-1.1779	-1.16303	-1.14079	-1.10438	-1.1455	-1.1537	2.01232	1.99351	1.99238	2.00004	2.02352	2.05804	2.09483	2.12319	2.13664	2.13866	2.13516	2.12795	2.11588	2.09921	2.085	2.08035	2.08164	2.06898	2.02812	1.99051	1.99076	2.00146	-1.16688	-1.15273	-1.157
--	--	--	--	--	--	--	--	--	--	--	--	-1.10356	-1.14217	-1.19642	-1.23525	-1.25079	-1.24547	-1.22199	-1.18576	-1.15458	-1.15409	-1.17725	-1.19622	-1.17022	-1.13108	2.00399	1.98811	1.98215	1.9962	2.02911	2.0664	2.09707	2.11505	2.12396	2.1279	2.12783	2.12135	2.10796	2.09705	2.09978	2.10876	2.09885	2.05556	2.00722	1.9902	1.99323	1.99826	-1.15685	-1.15491
--	--	--	--	--	--	--	--	--	--	--	--	--	-1.16757	-1.19778	-1.22606	-1.24155	-1.24533	-1.23442	-1.20787	-1.18896	-1.21291	-1.25558	-1.24302	-1.1755	-1.14481	-1.19828	2.00085	1.99022	1.98312	1.99132	2.01211	2.04092	2.07226	2.0984	2.11683	2.12695	2.12697	2.11501	2.10401	2.10745	2.11725	2.10828	2.07343	2.03603	2.01368	2.00275	2.00475	-1.17318	-1.16402
--	--	--	--	--	--	--	--	--	--	--	--	--	-1.16896	-1.18607	-1.20333	-1.21817	-1.23408	-1.24236	-1.23171	-1.22049	-1.24279	-1.27418	-1.24377	-1.16513	-1.13209	-1.16053	-1.16681	1.98348	1.97947	1.97576	1.97822	1.99139	2.02568	2.0672	2.09808	2.11845	2.12629	2.11851	2.10854	2.11309	2.12476	2.12306	2.10468	2.08402	2.05687	2.01789	1.99262	2.00975	-1.16959
--	--	--	--	--	--	--	--	--	--	--	--	--	-1.15007	-1.15841	-1.17417	-1.19199	-1.21472	-1.2363	-1.23237	-1.21201	-1.21545	-1.23637	-1.22056	-1.16746	-1.13474	-1.13951	-1.14556	-1.16561	-1.16469	1.99308	1.98271	1.97663	1.99298	2.02715	2.05943	2.09113	2.11358	2.11681	2.11512	2.12631	2.14554	2.15552	2.15387	2.14469	2.11379	2.05237	2.00063	1.98622	2.00431
--	--	--	--	--	--	--	--	--	--	--	--	--	-1.15175	-1.16353	-1.17811	-1.18122	-1.19286	-1.22021	-1.21684	-1.18142	-1.17233	-1.20381	-1.2242	-1.20296	-1.16497	-1.1418	-1.14056	-1.15522	-1.1578	-1.16722	1.99681	1.98348	1.9832	1.99148	2.00577	2.04236	2.08295	2.10315	2.11466	2.13733	2.16661	2.18825	2.19936	2.19904	2.17086	2.10336	2.02971	1.99095	1.98698
--	--	--	--	--	--	--	--	--	--	--	--	--	--	-1.17958	-1.18163	-1.16577	-1.17462	-1.22265	-1.22819	-1.18542	-1.17406	-1.22163	-1.26814	-1.26041	-1.21076	-1.16453	-1.14986	-1.15069	-1.14252	-1.14801	-1.16166	1.98501	1.99153	1.98383	1.97667	1.9944	2.03223	2.06137	2.08517	2.11796	2.15727	2.19144	2.21728	2.2298	2.21338	2.1565	2.07725	2.01487	1.9877
--	--	--	--	--	--	--	--	--	--	--	--	--	--	-1.1663	-1.15977	-1.14993	-1.1865	-1.26693	-1.28715	-1.24418	-1.22763	-1.27333	-1.32089	-1.30796	-1.24993	-1.19982	-1.18375	-1.17354	-1.15049	-1.14473	-1.15699	-1.17255	-1.1601	1.99439	1.97982	1.97738	1.98919	2.00452	2.02559	2.05842	2.10409	2.15468	2.20184	2.23417	2.23577	2.19756	2.12998	2.05747	2.00495
--	--	--	--	--	--	--	--	--	--	--	--	--	--	-1.15182	-1.13626	-1.16024	-1.22045	-1.30658	-1.34221	-1.30957	-1.28438	-1.3106	-1.34166	-1.32341	-1.27409	-1.24124	-1.2344	-1.2202	-1.18748	-1.16714	-1.16496	-1.16238	-1.15143	-1.17364	1.98218	1.98328	1.97952	1.97708	1.98124	1.99774	2.03495	2.09555	2.16455	2.21915	2.24039	2.22244	2.17299	2.10627	2.03907
--	--	--	--	--	--	--	--	--	--	--	--	--	--	-1.1192	-1.05954	-1.19066	-1.22178	-1.28614	-1.33866	-1.32753	-1.29897	-1.30369	-1.32167	-1.3131	-1.2905	-1.28211	-1.28284	-1.26391	-1.22861	-1.2016	-1.18265	-1.15695	-1.13769	-1.15153	-1.16324	-1.14933	1.97991	1.97063	1.96684	1.97058	1.98835	2.03906	2.11794	2.19047	2.23099	2.23352	2.20386	2.1502	2.08491
--	--	--	--	--	--	--	--	--	--	--	--	--	--	1.939	1.94509	2.02549	-1.15726	-1.20738	-1.27456	-1.28787	-1.26715	-1.26533	-1.28477	-1.29751	-1.30271	-1.31144	-1.31093	-1.28612	-1.25371	-1.23165	-1.20812	-1.17035	-1.14294	-1.14868	-1.15848	-1.15277	-1.16721	-1.15739	1.92285	1.96285	1.96981	1.99873	2.06526	2.14616	2.20595	2.23153	2.22244	2.18468	2.13144
--	--	--	--	--	--	--	--	--	--	--	--	--	--	1.96897	1.94265	1.92796	0.89517	-1.06967	-1.17578	-1.21448	-1.21552	-1.22521	-1.25469	-1.28367	-1.30535	-1.31877	-1.31262	-1.2877	-1.26694	-1.25906	-1.24258	-1.20681	-1.17521	-1.16783	-1.16562	-1.15568	-1.15823	-1.15651	-1.17285	1.97164	1.96954	1.97696	2.01449	2.08371	2.16	2.21145	2.22393	2.20218	2.16682
--	--	--	--	--	--	--	--	--	--	--	--	--	--	2.0353	1.99906	1.96621	1.93309	-0.83478	-1.07728	-1.1416	-1.17174	-1.20019	-1.2338	-1.26491	-1.29064	-1.30534	-1.29984	-1.2849	-1.28198	-1.28959	-1.28161	-1.24884	-1.21456	-1.19618	-1.1841	-1.16556	-1.14894	-1.14163	-1.16184	-1.17894	1.97457	1.96966	1.98063	2.02106	2.09545	2.16933	2.20178	2.1958	2.18092
--	--	--	--	--	--	--	--	--	--	--	--	--	--	--	1.96391	1.93959	1.93152	1.91471	-0.954	-1.08956	-1.14816	-1.18841	-1.21333	-1.23431	-1.2617	-1.28454	-1.29002	-1.28913	-1.30002	-1.31577	-1.31012	-1.27737	-1.2408	-1.21864	-1.20659	-1.18923	-1.1621	-1.13803	-1.14385	-1.16223	-1.17234	1.96553	1.96922	1.98274	2.03494	2.11076	2.1566	2.16492	2.17269
--	--	--	--	--	--	--	--	--	--	--	--	--	--	--	1.99882	1.94252	1.89806	1.91243	1.90004	-0.99533	-1.1285	-1.17783	-1.18721	-1.19658	-1.23037	-1.26809	-1.28622	-1.29393	-1.3091	-1.32456	-1.31803	-1.28723	-1.25477	-1.23823	-1.23427	-1.22552	-1.20107	-1.16646	-1.14485	-1.14636	-1.16184	-1.18056	1.97711	1.96956	1.99864	2.05322	2.09419	2.11484	2.14714
--	--	--	--	--	--	--	--	--	--	--	--	--	--	--	2.08185	2.03698	1.99001	1.98579	1.97011	1.88542	-1.02827	-1.15026	-1.15886	-1.16289	-1.20415	-1.25335	-1.2767	-1.28456	-1.2988	-1.31423	-1.31175	-1.29002	-1.26785	-1.26092	-1.26493	-1.26328	-1.24359	-1.20759	-1.16727	-1.14233	-1.14444	-1.16246	-1.17234	1.94674	1.99048	2.01324	2.02615	2.05276	2.10835
--	--	--	--	--	--	--	--	--	--	--	--	--	--	--	--	2.07446	2.15081	2.20318	2.14275	2.01542	1.89487	-1.07169	-1.13284	-1.13935	-1.18063	-1.22997	-1.25015	-1.25604	-1.273	-1.29589	-1.30541	-1.29658	-1.28369	-1.28026	-1.28619	-1.2879	-1.27346	-1.24094	-1.19754	-1.15735	-1.13958	-1.14902	-1.16656	-1.17536	2.02352	2.00182	1.97815	1.99977	2.05857
--	--	--	--	--	--	--	--	--	--	--	--	--	--	--	--	2.06223	2.15603	2.24185	2.21528	2.0981	1.98433	1.92844	-1.097	-1.12416	-1.15677	-1.19511	-1.2095	-1.2189	-1.2456	-1.28008	-1.30164	-1.30242	-1.29208	-1.28598	-1.28934	-1.29527	-1.28967	-1.2664	-1.22939	-1.19107	-1.1631	-1.154	-1.16298	-1.1955	2.01003	1.99559	1.97351	1.98491	2.01233
--	--	--	--	--	--	--	--	--	--	--	--	--	--	--	--	1.98299	2.02394	2.10178	2.1359	2.08809	2.00639	1.95642	1.9397	-1.08777	-1.13156	-1.16039	-1.17027	-1.18659	-1.22325	-1.26547	-1.29148	-1.29457	-1.28401	-1.27627	-1.28207	-1.29547	-1.3011	-1.28806	-1.26053	-1.2284	-1.19783	-1.16843	-1.14887	-1.1411	-0.86928	1.98778	1.98896	2.01353	1.98361
--	--	--	--	--	--	--	--	--	--	--	--	--	--	--	--	--	2.08675	2.14129	2.15077	2.0948	2.01578	1.96295	1.95137	1.94945	-1.08491	-1.13846	-1.14651	-1.16281	-1.19997	-1.24145	-1.26718	-1.2711	-1.26404	-1.26307	-1.2774	-1.29983	-1.31187	-1.30539	-1.28514	-1.26044	-1.23041	-1.19129	-1.15414	-1.13582	-1.12732	-1.13114	-1.14826	-1.16932	1.80306
--	--	--	--	--	--	--	--	--	--	--	--	--	--	--	--	--	2.1565	2.18618	2.15012	2.07732	2.01351	1.9815	1.97466	1.97334	1.96651	-1.1291	-1.14299	-1.14952	-1.17212	-1.20409	-1.23111	-1.24265	-1.24573	-1.25559	-1.27965	-1.30616	-1.31958	-1.31564	-1.30363	-1.2888	-1.26543	-1.22594	-1.18077	-1.15052	-1.13898	-1.13644	-1.13867	-1.15171	-1.18617
--	--	--	--	--	--	--	--	--	--	--	--	--	--	--	--	--	2.13182	2.12512	2.07667	2.03421	2.02614	2.03345	2.02108	1.99053	1.97365	1.98601	-1.16474	-1.1516	-1.15225	-1.16668	-1.19522	-1.21868	-1.23257	-1.25077	-1.27813	-1.30535	-1.31899	-1.32108	-1.32037	-1.31811	-1.30248	-1.26532	-1.21678	-1.17751	-1.15646	-1.14359	-1.1322	-1.13723	-1.16075
--	--	--	--	--	--	--	--	--	--	--	--	--	--	--	--	--	2.07109	2.05491	2.03705	2.05212	2.08234	2.0798	2.03048	1.97081	1.95024	1.97035	1.99545	-1.17123	-1.15233	-1.14989	-1.17357	-1.19764	-1.21386	-1.23366	-1.26234	-1.28977	-1.30876	-1.32132	-1.33366	-1.34121	-1.33003	-1.29384	-1.24489	-1.20549	-1.1845	-1.17083	-1.15052	-1.13346	-1.13625
--	--	--	--	--	--	--	--	--	--	--	--	--	--	--	--	--	2.05447	2.06011	2.07902	2.10846	2.11248	2.0707	2.00295	1.94979	1.94266	1.96756	1.98858	2.00286	-1.1631	-1.15352	-1.1709	-1.17829	-1.18302	-1.20006	-1.22962	-1.26177	-1.28771	-1.3108	-1.33234	-1.34503	-1.33624	-1.30283	-1.26007	-1.23014	-1.21928	-1.21177	-1.18861	-1.15281	-1.12908
--	--	--	--	--	--	--	--	--	--	--	--	--	--	--	--	--	2.0514	2.07149	2.09944	2.11585	2.09844	2.0518	2.00389	1.98305	1.98654	1.98805	1.98326	1.98505	1.99199	-1.16231	-1.18749	-1.16749	-1.15732	-1.16582	-1.19216	-1.22504	-1.25551	-1.28329	-1.30988	-1.32688	-1.32335	-1.29846	-1.26737	-1.25066	-1.25013	-1.24724	-1.22424	-1.18373	-1.14856
--	--	--	--	--	--	--	--	--	--	--	--	--	--	--	--	--	2.01145	2.03365	2.07729	2.10511	2.0971	2.06995	2.0502	2.04768	2.04289	2.0145	1.98243	1.97531	1.98788	2.00083	2.00078	-1.18309	-1.14747	-1.14842	-1.16273	-1.18714	-1.21439	-1.24361	-1.27434	-1.29857	-1.30501	-1.2903	-1.26894	-1.25932	-1.26387	-1.26567	-1.24871	-1.21632	-1.18607
--	--	--	--	--	--	--	--	--	--	--	--	--	--	--	--	--	1.96764	2.00802	2.08035	2.11974	2.11437	2.09456	2.08214	2.07682	2.06139	2.02684	1.99132	1.98232	1.99419	2.00039	1.99257	2.00041	-1.15216	-1.14714	-1.14861	-1.15743	-1.17599	-1.20523	-1.24154	-1.27395	-1.28782	-1.27825	-1.25857	-1.25032	-1.25875	-1.2694	-1.26502	-1.24549	-1.22404
--	--	--	--	--	--	--	--	--	--	--	--	--	--	--	--	--	--	2.06331	2.10976	2.12162	2.10189	2.08056	2.07029	2.06577	2.05648	2.03729	2.018	2.01215	2.01405	2.00225	1.98441	1.99536	2.00541	-1.16073	-1.14854	-1.14432	-1.15205	-1.17838	-1.21766	-1.25305	-1.26747	-1.25645	-1.23726	-1.23263	-1.24899	-1.26982	-1.27533	-1.26445	-1.24708
--	--	--	--	--	--	--	--	--	--	--	--	--	--	--	--	--	--	2.02458	2.05018	2.05992	2.05575	2.05078	2.0494	2.05251	2.05692	2.05585	2.04801	2.04046	2.03168	2.0095	1.98214	1.98212	1.99258	2.00353	-1.15567	-1.14485	-1.14403	-1.16139	-1.19498	-1.22765	-1.23936	-1.23042	-1.21883	-1.22463	-1.24865	-1.27167	-1.27691	-1.26942	-1.25739
--	--	--	--	--	--	--	--	--	--	--	--	--	--	--	--	--	--	1.9508	1.97839	2.02072	2.04646	2.0499	2.04491	2.04739	2.05871	2.06437	2.05776	2.04758	2.03856	2.02355	1.99945	1.97957	1.97448	1.98664	1.99235	-1.14099	-1.14304	-1.14969	-1.16955	-1.19635	-1.20917	-1.21071	-1.21295	-1.22711	-1.25106	-1.26669	-1.26928	-1.27123	-1.27347
--	--	--	--	--	--	--	--	--	--	--	--	--	--	--	--	--	--	--	2.02768	2.06103	2.0713	2.05287	2.03231	2.03168	2.04481	2.0506	2.04703	2.04563	2.04739	2.0443	2.02823	1.99766	1.97106	1.96908	1.98054	1.98437	-1.12849	-1.14249	-1.15125	-1.17078	-1.18261	-1.19769	-1.20781	-1.22067	-1.23863	-1.24838	-1.25916	-1.2832	-1.30613
--	--	--	--	--	--	--	--	--	--	--	--	--	--	--	--	--	--	--	2.01454	2.03758	2.0406	2.01819	2.00096	2.01002	2.02595	2.03147	2.03879	2.0535	2.06513	2.06656	2.05475	2.02694	1.99184	1.9721	1.97466	1.98268	1.97463	-1.1349	-1.14358	-1.1593	-1.16225	-1.18551	-1.18943	-1.1948	-1.21312	-1.22304	-1.25006	-1.29728	-1.33172
--	--	--	--	--	--	--	--	--	--	--	--	--	--	--	--	--	--	--	1.96223	1.98479	2.00361	1.99336	1.99024	2.01276	2.0247	2.02818	2.04836	2.07402	2.08481	2.08406	2.07774	2.06126	2.03162	2.00178	1.99007	1.99192	1.99219	2.01739	-1.15038	-1.15412	-1.15239	-1.18265	-1.17007	-1.1714	-1.19503	-1.19767	-1.23058	-1.28291	-1.31209
--	--	--	--	--	--	--	--	--	--	--	--	--	--	--	--	--	--	--	--	2.01816	2.02282	2.00097	2.00702	2.0394	2.03915	2.03941	2.069	2.09537	2.09928	2.09758	2.10124	2.09976	2.07849	2.04477	2.0218	2.01336	2.00122	1.98589	1.96797	1.99989	-1.16226	-1.188	-1.16658	-1.17482	-1.19912	-1.1763	-1.19618	-1.22942	-1.24372
--	--	--	--	--	--	--	--	--	--	--	--	--	--	--	--	--	--	--	--	2.00779	2.00146	1.97568	2.01226	2.0647	2.05254	2.05163	2.0851	2.10812	2.10888	2.11142	2.12561	2.1348	2.11879	2.0825	2.05502	2.04253	2.02077	1.99062	1.97631	1.98772	1.98009	2.00757	-1.16887	-1.18952	-1.24449	-1.1706	-1.1729	-1.17484	-1.17064
--	--	--	--	--	--	--	--	--	--	--	--	--	--	--	--	--	--	--	--	1.97966	1.97024	1.94766	2.01443	2.07607	2.05492	2.05514	2.08745	2.10891	2.1145	2.12399	2.14259	2.1551	2.14126	2.10579	2.08039	2.07338	2.05427	2.01875	1.99747	1.99439	1.98374	1.98852	1.98718	1.99301	2.02018	-1.18365	-1.18465	-1.15792	-1.14087
--	--	--	--	--	--	--	--	--	--	--	--	--	--	--	--	--	--	--	--	--	1.99305	1.9697	2.0304	2.0663	2.04197	2.04598	2.07116	2.09374	2.11035	2.12492	2.1413	2.15399	2.1454	2.1164	2.09879	2.10184	2.09472	2.06673	2.04223	2.02155	1.9926	1.9792	1.98015	1.98267	1.99161	1.99141	2.01369	-1.2007	-1.15451
--	--	--	--	--	--	--	--	--	--	--	--	--	--	--	--	--	--	--	--	--	-1.15221	-1.18167	2.08633	2.04146	2.0189	2.02644	2.03403	2.05669	2.0865	2.10378	2.11725	2.13612	2.13971	2.12179	2.11226	2.12251	2.12464	2.10746	2.08663	2.0575	2.01429	1.98755	1.98674	1.98487	1.97904	1.97438	1.99104	2.0185	-1.17398
--	--	--	--	--	--	--	--	--	--	--	--	--	--	--	--	--	--	--	--	--	-1.14993	-1.17813	-1.25049	2.03612	2.00887	2.01293	1.98571	2.00278	2.04285	2.06182	2.07798	2.11201	2.13348	2.12535	2.11953	2.12974	2.13422	2.12515	2.11345	2.0893	2.04788	2.02001	2.01986	2.0159	1.98842	1.9565	1.96034	1.98432	1.99648
--	--	--	--	--	--	--	--	--	--	--	--	--	--	--	--	--	--	--	--	--	-1.15953	-1.17715	-1.2101	2.27022	2.06831	2.04578	1.95756	1.96097	1.99816	2.01503	2.03535	2.08864	2.1267	2.12415	2.11742	2.12415	2.12828	2.12796	2.1292	2.11715	2.08417	2.05941	2.05818	2.05389	2.01879	1.97191	1.95764	1.97144	1.98082
--	--	--	--	--	--	--	--	--	--	--	--	--	--	--	--	--	--	--	--	--	-1.1924	-1.1789	-1.17495	-1.2584	2.53918	2.24448	1.98144	1.96376	1.97886	1.98313	1.99746	2.06231	2.11155	2.11167	2.10547	2.11092	2.11728	2.1264	2.14041	2.13774	2.10974	2.08568	2.08323	2.08149	2.05667	2.02103	2.00073	1.98889	1.9689
--	--	--	--	--	--	--	--	--	--	--	--	--	--	--	--	--	--	--	--	--	-1.24639	-1.19121	-1.15356	-1.18695	-1.25925	-1.41516	2.63916	2.03317	1.99986	1.98218	1.96749	2.02592	2.07917	2.08512	2.08499	2.0947	2.10476	2.12166	2.14289	2.14415	2.11817	2.09687	2.0974	2.10285	2.09179	2.06965	2.04886	2.02065	1.97816
--	--	--	--	--	--	--	--	--	--	--	--	--	--	--	--	--	--	--	--	--	--	-1.16996	-1.17614	-1.20045	-1.20904	-1.18551	-1.19709	2.65129	2.06774	2.02274	1.95176	1.98299	2.03148	2.04617	2.0589	2.07462	2.08708	2.10685	2.13171	2.13593	2.11671	2.10236	2.1082	2.11766	2.11245	2.09445	2.07359	2.04613	2.01005
--	--	--	--	--	--	--	--	--	--	--	--	--	--	--	--	--	--	--	--	--	--	-1.24352	-1.27826	-1.29173	-1.26673	-1.21766	-1.18824	-1.22893	2.19369	2.12614	1.9574	1.95565	1.98427	2.00229	2.02882	2.0489	2.05947	2.08062	2.10937	2.12213	2.11364	2.10742	2.11356	2.1199	2.11324	2.09863	2.08485	2.07098	2.05383
--	--	--	--	--	--	--	--	--	--	--	--	--	--	--	--	--	--	--	--	--	--	-1.21671	-1.25428	-1.27373	-1.27573	-1.25954	-1.22201	-1.1824	-1.18405	-1.59485	2.17971	1.97201	1.95988	1.96558	2.00037	2.01888	2.02599	2.04882	2.08528	2.10779	2.10945	2.1056	2.10763	2.10882	2.10442	2.09848	2.09598	2.09407	2.08782
--	--	--	--	--	--	--	--	--	--	--	--	--	--	--	--	--	--	--	--	--	--	-1.12208	-1.14282	-1.20649	-1.27329	-1.30676	-1.29366	-1.23765	-1.18258	-1.19514	-1.2027	2.65445	1.97852	1.95538	1.98649	1.99444	1.9953	2.02014	2.06181	2.09108	2.09606	2.09266	2.09248	2.09654	2.10037	2.10313	2.10375	2.10071	2.09356
--	--	--	--	--	--	--	--	--	--	--	--	--	--	--	--	--	--	--	--	--	--	--	-1.1544	-1.22133	-1.29787	-1.33974	-1.33036	-1.27105	-1.19238	-1.15209	-1.15223	-1.19647	2.01828	1.97311	1.99904	1.9837	1.9766	1.99647	2.03705	2.06625	2.0737	2.07416	2.08127	2.09399	2.1049	2.107	2.09959	2.08861	2.0829
--	--	--	--	--	--	--	--	--	--	--	--	--	--	--	--	--	--	--	--	--	--	--	-1.16508	-1.21367	-1.27867	-1.31501	-1.30403	-1.25774	-1.20073	-1.15433	-1.13281	-1.14478	-1.23042	2.00759	2.06858	1.98007	1.969	1.98063	2.00918	2.0367	2.05007	2.06142	2.07855	2.09761	2.1075	2.10225	2.08716	2.077	2.08302
--	--	--	--	--	--	--	--	--	--	--	--	--	--	--	--	--	--	--	--	--	--	--	--	-1.20293	-1.2502	-1.2832	-1.28713	-1.27148	-1.24062	-1.19758	-1.15885	-1.1486	-1.16851	-1.17954	-1.17091	1.83301	1.96609	1.97374	1.98655	2.00826	2.0303	2.05102	2.07324	2.09079	2.09655	2.08868	2.07726	2.07688	2.09441
--	--	--	--	--	--	--	--	--	--	--	--	--	--	--	--	--	--	--	--	--	--	--	--	-1.17199	-1.21519	-1.2626	-1.29562	-1.30134	-1.273	-1.22198	-1.17602	-1.15928	-1.16716	-1.1694	-1.15684	-1.16893	1.9816	1.97893	1.97716	1.98804	2.00794	2.02854	2.04861	2.06429	2.07231	2.07247	2.06991	2.07332	2.0865
--	--	--	--	--	--	--	--	--	--	--	--	--	--	--	--	--	--	--	--	--	--	--	--	-1.1278	-1.17986	-1.25309	-1.30232	-1.30256	-1.26045	-1.20734	-1.17487	-1.17033	-1.17499	-1.16475	-1.14907	-1.16021	-1.16749	1.98898	1.98116	1.982	1.98713	1.99549	2.01141	2.03227	2.05141	2.06125	2.05968	2.05387	2.05325
--	--	--	--	--	--	--	--	--	--	--	--	--	--	--	--	--	--	--	--	--	--	--	--	--	-1.22779	-1.27438	-1.29152	-1.26508	-1.22187	-1.1928	-1.18782	-1.19634	-1.19964	-1.18272	-1.15414	-1.1449	-1.15013	-1.15517	1.99014	1.99413	1.98178	1.97891	1.98993	2.01725	2.04715	2.05997	2.05251	2.04058	2.04323
--	--	--	--	--	--	--	--	--	--	--	--	--	--	--	--	--	--	--	--	--	--	--	--	--	-1.21797	-1.23679	-1.23063	-1.21495	-1.20856	-1.21167	-1.21745	-1.221	-1.21872	-1.20375	-1.17207	-1.14245	-1.13682	-1.15352	-1.17931	-1.15649	1.9887	1.98161	1.98888	2.01322	2.04426	2.05602	2.05029	2.04998	2.07488
--	--	--	--	--	--	--	--	--	--	--	--	--	--	--	--	--	--	--	--	--	--	--	--	--	-1.15836	-1.1662	-1.18745	-1.21717	-1.23736	-1.23748	-1.2249	-1.21632	-1.2191	-1.21924	-1.19592	-1.15756	-1.14043	-1.15512	-1.16936	-1.15512	-1.17242	1.99307	1.99488	1.9971	2.01056	2.0209	2.02895	2.04677	2.08506
--	--	--	--	--	--	--	--	--	--	--	--	--	--	--	--	--	--	--	--	--	--	--	--	--	-1.13747	-1.16166	-1.21257	-1.25041	-1.25029	-1.21971	-1.19073	-1.19111	-1.2171	-1.23709	-1.22153	-1.1814	-1.1584	-1.1657	-1.16302	-1.13845	-1.15323	-1.20563	2.00534	1.98546	1.98101	1.98376	1.99042	2.0024	2.02098
--	--	--	--	--	--	--	--	--	--	--	--	--	--	--	--	--	--	--	--	--	--	--	--	--	-1.14463	-1.17666	-1.22192	-1.23539	-1.20997	-1.17427	-1.16374	-1.18651	-1.22613	-1.25172	-1.23861	-1.20085	-1.17869	-1.18111	-1.16748	-1.13477	-1.13679	-1.15203	-1.13314	1.9329	1.98456	1.98507	1.96965	1.95878	1.95377
--	--	--	--	--	--	--	--	--	--	--	--	--	--	--	--	--	--	--	--	--	--	--	--	--	-1.14619	-1.16227	-1.18717	-1.1927	-1.18068	-1.17422	-1.18375	-1.20295	-1.22653	-1.24537	-1.23984	-1.21296	-1.19627	-1.19769	-1.1835	-1.15241	-1.14566	-1.14927	-1.14096	-1.14375	-1.16242	-1.16931	-1.14967	1.6574	1.91183
--	--	--	--	--	--	--	--	--	--	--	--	--	--	--	--	--	--	--	--	--	--	--	--	--	--	-1.15524	-1.17416	-1.1928	-1.20306	-1.20755	-1.20814	-1.20115	-1.19923	-1.21981	-1.23495	-1.22425	-1.21255	-1.21508	-1.2054	-1.18096	-1.17001	-1.15996	-1.13577	-1.13336	-1.15887	-1.16682	-1.16154	-1.17257	1.77347
--	--	--	--	--	--	--	--	--	--	--	--	--	--	--	--	--	--	--	--	--	--	--	--	--	--	-1.15343	-1.17279	-1.19756	-1.20936	-1.20539	-1.19785	-1.17974	-1.16997	-1.20486	-1.24046	-1.23818	-1.22564	-1.23008	-1.22767	-1.2094	-1.19675	-1.17545	-1.13427	-1.12281	-1.15345	-1.14535	-1.12691	-1.16046	-1.20464
--	--	--	--	--	--	--	--	--	--	--	--	--	--	--	--	--	--	--	--	--	--	--	--	--	--	-1.14615	-1.15496	-1.16986	-1.17293	-1.16799	-1.18666	-1.19259	-1.18319	-1.21828	-1.25729	-1.25128	-1.23326	-1.24077	-1.24527	-1.23113	-1.21811	-1.19409	-1.14839	-1.13328	-1.16173	-1.14314	-1.10839	-1.14111	-1.18305
--	--	--	--	--	--	--	--	--	--	--	--	--	--	--	--	--	--	--	--	--	--	--	--	--	--	--	-1.15287	-1.15599	-1.15174	-1.15374	-1.21791	-1.25085	-1.22443	-1.24057	-1.27292	-1.26026	-1.23914	-1.25014	-1.25822	-1.24579	-1.23685	-1.21968	-1.18036	-1.16579	-1.18942	-1.17017	-1.11002	-1.07637	-1.05328
--	--	--	--	--	--	--	--	--	--	--	--	--	--	--	--	--	--	--	--	--	--	--	--	--	--	--	-1.16276	-1.16488	-1.16277	-1.15771	-1.24149	-1.28244	-1.24196	-1.24911	-1.28064	-1.2681	-1.24894	-1.26118	-1.26728	-1.25697	-1.25734	-1.25088	-1.21776	-1.20228	-1.22276	-1.20517	-1.13032	-1.06303	-1.07867
--	--	--	--	--	--	--	--	--	--	--	--	--	--	--	--	--	--	--	--	--	--	--	--	--	--	--	--	-1.1646	-1.1626	-1.11638	-1.21062	-1.25442	-1.21979	-1.24256	-1.28083	-1.27452	-1.26095	-1.26934	-1.27003	-1.26423	-1.27753	-1.27899	-1.2467	-1.23099	-1.25692	-1.2491	-1.17571	-1.10288	-1.11913
--	--	--	--	--	--	--	--	--	--	--	--	--	--	--	--	--	--	--	--	--	--	--	--	--	--	--	--	1.95679	1.93677	1.68586	-1.11135	-1.191	-1.1773	-1.22707	-1.26525	-1.26818	-1.26403	-1.26658	-1.26182	-1.26492	-1.29185	-1.29655	-1.26343	-1.25442	-1.29675	-1.30534	-1.23965	-1.16727	-1.1644
--	--	--	--	--	--	--	--	--	--	--	--	--	--	--	--	--	--	--	--	--	--	--	--	--	--	--	--	1.98828	1.96718	1.91356	-0.32097	-1.1243	-1.13535	-1.19927	-1.21873	-1.23678	-1.2496	-1.24796	-1.24154	-1.25772	-1.29731	-1.30172	-1.27118	-1.27705	-1.33945	-1.35958	-1.29596	-1.22207	-1.2078
--	--	--	--	--	--	--	--	--	--	--	--	--	--	--	--	--	--	--	--	--	--	--	--	--	--	--	--	--	1.97233	1.94669	1.91617	-1.06768	-1.09913	-1.15698	-1.13745	-1.18372	-1.21885	-1.21542	-1.21175	-1.2436	-1.29249	-1.29466	-1.27075	-1.29331	-1.36747	-1.38622	-1.32004	-1.25257	-1.25559
--	--	--	--	--	--	--	--	--	--	--	--	--	--	--	--	--	--	--	--	--	--	--	--	--	--	--	--	--	2.0388	2.03506	2.00589	1.95262	-1.01769	-1.11141	-1.02115	-1.13016	-1.18277	-1.17579	-1.17743	-1.22291	-1.27385	-1.27235	-1.25612	-1.28998	-1.36222	-1.37159	-1.30811	-1.26001	-1.29432
--	--	--	--	--	--	--	--	--	--	--	--	--	--	--	--	--	--	--	--	--	--	--	--	--	--	--	--	--	2.08616	2.06528	1.98254	1.94924	2.00913	-1.09719	-0.45617	-1.08787	-1.15425	-1.14028	-1.14409	-1.19443	-1.23824	-1.23271	-1.22396	-1.2618	-1.32433	-1.32774	-1.27647	-1.25074	-1.3002
--	--	--	--	--	--	--	--	--	--	--	--	--	--	--	--	--	--	--	--	--	--	--	--	--	--	--	--	--	2.07278	2.01628	1.90577	1.90302	1.99637	2.00594	1.91724	1.60464	-1.14707	-1.12675	-1.11929	-1.16202	-1.19089	-1.18358	-1.18298	-1.22316	-1.27774	-1.28375	-1.24995	-1.24081	-1.28383
--	--	--	--	--	--	--	--	--	--	--	--	--	--	--	--	--	--	--	--	--	--	--	--	--	--	--	--	--	2.06354	1.99509	1.90634	1.9395	2.04565	2.04971	1.9773	1.98732	-1.14772	-1.14354	-1.1075	-1.13958	-1.15077	-1.14185	-1.15049	-1.19495	-1.24804	-1.2609	-1.24447	-1.24582	-1.28073
--	--	--	--	--	--	--	--	--	--	--	--	--	--	--	--	--	--	--	--	--	--	--	--	--	--	--	--	--	--	2.00181	1.99355	2.05845	2.12648	2.10215	2.0227	1.99901	2.03477	-1.18924	-1.08101	-1.14268	-1.13521	-1.12299	-1.1361	-1.18485	-1.23806	-1.25713	-1.25249	-1.2628	-1.2989
--	--	--	--	--	--	--	--	--	--	--	--	--	--	--	--	--	--	--	--	--	--	--	--	--	--	--	--	--	--	2.06782	2.05761	2.0959	2.14282	2.13422	2.07464	2.02306	1.99388	1.98585	1.9916	2.40025	-1.14743	-1.12844	-1.13806	-1.18071	-1.2306	-1.25157	-1.255	-1.2741	-1.31929
--	--	--	--	--	--	--	--	--	--	--	--	--	--	--	--	--	--	--	--	--	--	--	--	--	--	--	--	--	--	--	2.0261	2.06005	2.12301	2.16241	2.15133	2.10496	2.04973	2.00546	1.98824	1.99405	-1.18439	-1.14688	-1.14617	-1.17103	-1.2063	-1.22617	-1.23621	-1.26382	-1.31426
--	--	--	--	--	--	--	--	--	--	--	--	--	--	--	--	--	--	--	--	--	--	--	--	--	--	--	--	--	--	--	2.00801	2.02222	2.09183	2.16936	2.19038	2.15812	2.10143	2.04096	1.99688	1.98292	1.99101	-1.16645	-1.15336	-1.15793	-1.17137	-1.18355	-1.19911	-1.23046	-1.27774
--	--	--	--	--	--	--	--	--	--	--	--	--	--	--	--	--	--	--	--	--	--	--	--	--	--	--	--	--	--	--	--	2.01168	2.06362	2.13413	2.15573	2.13051	2.08928	2.04917	2.01376	1.9912	1.98918	2.00012	-1.15902	-1.15365	-1.14968	-1.15029	-1.16248	-1.19039	-1.23105
--	--	--	--	--	--	--	--	--	--	--	--	--	--	--	--	--	--	--	--	--	--	--	--	--	--	--	--	--	--	--	--	1.99633	2.03181	2.09419	2.11805	2.10345	2.08296	2.07095	2.05288	2.01917	1.99285	1.98955	1.99659	-1.16544	-1.15142	-1.14225	-1.14288	-1.15862	-1.1945
--	--	--	--	--	--	--	--	--	--	--	--	--	--	--	--	--	--	--	--	--	--	--	--	--	--	--	--	--	--	--	--	--	2.05973	2.10396	2.12064	2.11442	2.11254	2.11426	2.09666	2.0482	1.99731	1.97734	1.98532	2.00863	-1.17032	-1.15173	-1.14127	-1.14195	-1.17178
--	--	--	--	--	--	--	--	--	--	--	--	--	--	--	--	--	--	--	--	--	--	--	--	--	--	--	--	--	--	--	--	--	2.0257	2.05756	2.09072	2.11785	2.13905	2.14295	2.11614	2.0618	2.00278	1.97121	1.97266	1.98682	1.99307	-1.16066	-1.14937	-1.14039	-1.15697
--	--	--	--	--	--	--	--	--	--	--	--	--	--	--	--	--	--	--	--	--	--	--	--	--	--	--	--	--	--	--	--	--	1.9653	1.98648	2.04376	2.10487	2.14127	2.14628	2.1221	2.07646	2.02785	1.99543	1.98439	1.98343	1.98545	1.99853	-1.17062	-1.14885	-1.14702
--	--	--	--	--	--	--	--	--	--	--	--	--	--	--	--	--	--	--	--	--	--	--	--	--	--	--	--	--	--	--	--	--	--	1.99851	2.03413	2.08585	2.12608	2.14511	2.13729	2.10651	2.06932	2.04254	2.02366	2.00219	1.98672	1.9928	2.01805	-1.15761	-1.14314
--	--	--	--	--	--	--	--	--	--	--	--	--	--	--	--	--	--	--	--	--	--	--	--	--	--	--	--	--	--	--	--	--	--	1.98466	2.00132	2.04302	2.10202	2.14737	2.15457	2.12725	2.09162	2.06882	2.05228	2.02055	1.98363	1.97433	1.99043	1.99676	-1.15013
--	--	--	--	--	--	--	--	--	--	--	--	--	--	--	--	--	--	--	--	--	--	--	--	--	--	--	--	--	--	--	--	--	--	--	2.00118	2.01902	2.08229	2.13929	2.14325	2.10876	2.07408	2.06187	2.05628	2.02575	1.97584	1.95014	1.96448	1.98881	2.02212
--	--	--	--	--	--	--	--	--	--	--	--	--	--	--	--	--	--	--	--	--	--	--	--	--	--	--	--	--	--	--	--	--	--	--	--	2.00711	2.05472	2.10548	2.10327	2.06857	2.04721	2.05641	2.06448	2.03548	1.98084	1.9426	1.94604	1.97099	1.99512
--	--	--	--	--	--	--	--	--	--	--	--	--	--	--	--	--	--	--	--	--	--	--	--	--	--	--	--	--	--	--	--	--	--	--	--	1.97949	2.02442	2.07827	2.07958	2.05454	2.05478	2.08398	2.09418	2.06003	2.00552	1.9674	1.95911	1.96582	1.97652
--	--	--	--	--	--	--	--	--	--	--	--	--	--	--	--	--	--	--	--	--	--	--	--	--	--	--	--	--	--	--	--	--	--	--	--	--	2.06385	2.09406	2.08622	2.07123	2.09187	2.1262	2.12466	2.0832	2.0343	2.00673	1.99795	1.98608	1.97436
--	--	--	--	--	--	--	--	--	--	--	--	--	--	--	--	--	--	--	--	--	--	--	--	--	--	--	--	--	--	--	--	--	--	--	--	--	2.02109	2.04414	2.05294	2.07169	2.1177	2.14985	2.13594	2.0919	2.05266	2.0374	2.03119	2.01054	1.98077
--	--	--	--	--	--	--	--	--	--	--	--	--	--	--	--	--	--	--	--	--	--	--	--	--	--	--	--	--	--	--	--	--	--	--	--	--	1.95058	1.97875	2.00917	2.05823	2.12093	2.15051	2.13074	2.08938	2.0609	2.05442	2.04936	2.0276	1.99645
--	--	--	--	--	--	--	--	--	--	--	--	--	--	--	--	--	--	--	--	--	--	--	--	--	--	--	--	--	--	--	--	--	--	--	--	--	--	2.01761	2.00886	2.04307	2.10682	2.13736	2.1193	2.08572	2.06712	2.065	2.05993	2.04285	2.02083
--	--	--	--	--	--	--	--	--	--	--	--	--	--	--	--	--	--	--	--	--	--	--	--	--	--	--	--	--	--	--	--	--	--	--	--	--	--	--	1.98849	2.01431	2.07895	2.11732	2.10954	2.08867	2.07816	2.07554	2.07	2.06112	2.05208
--	--	--	--	--	--	--	--	--	--	--	--	--	--	--	--	--	--	--	--	--	--	--	--	--	--	--	--	--	--	--	--	--	--	--	--	--	--	--	--	2.00237	2.04701	2.09243	2.10291	2.09716	2.09101	2.08486	2.07972	2.08187	2.08549
--	--	--	--	--	--	--	--	--	--	--	--	--	--	--	--	--	--	--	--	--	--	--	--	--	--	--	--	--	--	--	--	--	--	--	--	--	--	--	--	1.95725	1.997	2.05881	2.09275	2.09974	2.09385	2.08509	2.08589	2.10108	2.11507
--	--	--	--	--	--	--	--	--	--	--	--	--	--	--	--	--	--	--	--	--	--	--	--	--	--	--	--	--	--	--	--	--	--	--	--	--	--	--	--	--	2.00091	2.03246	2.06882	2.08294	2.07838	2.07405	2.08658	2.11291	2.13157
--	--	--	--	--	--	--	--	--	--	--	--	--	--	--	--	--	--	--	--	--	--	--	--	--	--	--	--	--	--	--	--	--	--	--	--	--	--	--	--	--	1.95626	1.96797	2.01542	2.04737	2.05299	2.05885	2.08029	2.10857	2.1239
--	--	--	--	--	--	--	--	--	--	--	--	--	--	--	--	--	--	--	--	--	--	--	--	--	--	--	--	--	--	--	--	--	--	--	--	--	--	--	--	--	--	1.95011	1.99282	2.0228	2.03111	2.04116	2.06095	2.07946	2.08751
--	--	--	--	--	--	--	--	--	--	--	--	--	--	--	--	--	--	--	--	--	--	--	--	--	--	--	--	--	--	--	--	--	--	--	--	--	--	--	--	--	--	--	1.99906	1.99806	2.00408	2.01416	2.02237	2.02827	2.03101
--	--	--	--	--	--	--	--	--	--	--	--	--	--	--	--	--	--	--	--	--	--	--	--	--	--	--	--	--	--	--	--	--	--	--	--	--	--	--	--	--	--	--	1.97142	1.9526	1.97708	1.98113	1.97494	1.97419	1.97384
--	--	--	--	--	--	--	--	--	--	--	--	--	--	--	--	--	--	--	--	--	--	--	--	--	--	--	--	--	--	--	--	--	--	--	--	--	--	--	--	--	--	--	--	--	1.98691	1.96575	1.94746	1.9503	1.94235
--	--	--	--	--	--	--	--	--	--	--	--	--	--	--	--	--	--	--	--	--	--	--	--	--	--	--	--	--	--	--	--	--	--	--	--	--	--	--	--	--	--	--	--	--	1.9978	1.97543	1.96565	1.98177	1.95861
--	--	--	--	--	--	--	--	--	--	--	--	--	--	--	--	--	--	--	--	--	--	--	--	--	--	--	--	--	--	--	--	--	--	--	--	--	--	--	--	--	--	--	--	--	2.01178	1.99522	2.00875	2.03375	1.99924
--	--	--	--	--	--	--	--	--	--	--	--	--	--	--	--	--	--	--	--	--	--	--	--	--	--	--	--	--	--	--	--	--	--	--	--	--	--	--	--	--	--	--	--	--	--	1.99057	2.02653	2.03856	2.01924
--	--	--	--	--	--	--	--	--	--	--	--	--	--	--	--	--	--	--	--	--	--	--	--	--	--	--	--	--	--	--	--	--	--	--	--	--	--	--	--	--	--	--	--	--	--	--	2.03332	1.99973	2.01784
--	--	--	--	--	--	--	--	--	--	--	--	--	--	--	--	--	--	--	--	--	--	--	--	--	--	--	--	--	--	--	--	--	--	--	--	--	--	--	--	--	--	--	--	--	--	--	2.00401	1.9096	2.02111
--	--	--	--	--	--	--	--	--	--	--	--	--	--	--	--	--	--	--	--	--	--	--	--	--	--	--	--	--	--	--	--	--	--	--	--	--	--	--	--	--	--	--	--	--	--	--	--	-0.82013	-1.5759
--	--	--	--	--	--	--	--	--	--	--	--	--	--	--	--	--	--	--	--	--	--	--	--	--	--	--	--	--	--	--	--	--	--	--	--	--	--	--	--	--	--	--	--	--	--	--	--	-1.15962	-1.18197
--	--	--	--	--	--	--	--	--	--	--	--	--	--	--	--	--	--	--	--	--	--	--	--	--	--	--	--	--	--	--	--	--	--	--	--	--	--	--	--	--	--	--	--	--	--	--	--	-1.16505	-1.15018
--	--	--	--	--	--	--	--	--	--	--	--	--	--	--	--	--	--	--	--	--	--	--	--	--	--	--	--	--	--	--	--	--	--	--	--	--	--	--	--	--	--	--	--	--	--	--	--	--	-1.15259
--	--	--	--	--	--	--	--	--	--	--	--	--	--	--	--	--	--	--	--	--	--	--	--	--	--	--	--	--	--	--	--	--	--	--	--	--	--	--	--	--	--	--	--	--	--	--	--	--	-1.19166
--	--	--	--	--	--	--	--	--	--	--	--	--	--	--	--	--	--	--	--	--	--	--	--	--	--	--	--	--	--	--	--	--	--	--	--	--	--	--	--	--	--	--	--	--	--	--	--	--	--
--	--	--	--	--	--	--	--	--	--	--	--	--	--	--	--	--	--	--	--	--	--	--	--	--	--	--	--	--	--	--	--	--	--	--	--	--	--	--	--	--	--	--	--	--	--	--	--	--	--
--	--	--	--	--	--	--	--	--	--	--	--	--	--	--	--	--	--	--	--	--	--	--	--	--	--	--	--	--	--	--	--	--	--	--	--	--	--	--	--	--	--	--	--	--	--	--	--	--	--
--	--	--	--	--	--	--	--	--	--	--	--	--	--	--	--	--	--	--	--	--	--	--	--	--	--	--	--	--	--	--	--	--	--	--	--	--	--	--	--	--	--	--	--	--	--	--	--	--	--
--	--	--	--	--	--	--	--	--	--	--	--	--	--	--	--	--	--	--	--	--	--	--	--	--	--	--	--	--	--	--	--	--	--	--	--	--	--	--	--	--	--	--	--	--	--	--	--	--	--
--	--	--	--	--	--	--	--	--	--	--	--	--	--	--	--	--	--	--	--	--	--	--	--	--	--	--	--	--	--	--	--	--	--	--	--	--	--	--	--	--	--	--	--	--	--	--	--	--	--
--	--	--	--	--	--	--	--	--	--	--	--	--	--	--	--	--	--	--	--	--	--	--	--	--	--	--	--	--	--	--	--	--	--	--	--	--	--	--	--	--	--	--	--	--	--	--	--	--	--
--	--	--	--	--	--	--	--	--	--	--	--	--	--	--	--	--	--	--	--	--	--	--	--	--	--	--	--	--	--	--	--	--	--	--	--	--	--	--	--	--	--	--	--	--	--	--	--	--	--
--	--	--	--	--	--	--	--	--	--	--	--	--	--	--	--	--	--	--	--	--	--	--	--	--	--	--	--	--	--	--	--	--	--	--	--	--	--	--	--	--	--	--	--	--	--	--	--	--	--
--	--	--	--	--	--	--	--	--	--	--	--	--	--	--	--	--	--	--	--	--	--	--	--	--	--	--	--	--	--	--	--	--	--	--	--	--	--	--	--	--	--	--	--	--	--	--	--	--	--
--	--	--	--	--	--	--	--	--	--	--	--	--	--	--	--	--	--	--	--	--	--	--	--	--	--	--	--	--	--	--	--	--	--	--	--	--	--	--	--	--	--	--	--	--	--	--	--	--	--
--	--	--	--	--	--	--	--	--	--	--	--	--	--	--	--	--	--	--	--	--	--	--	--	--	--	--	--	--	--	--	--	--	--	--	--	--	--	--	--	--	--	--	--	--	--	--	--	--	--
--	--	--	--	--	--	--	--	--	--	--	--	--	--	--	--	--	--	--	--	--	--	--	--	--	--	--	--	--	--	--	--	--	--	--	--	--	--	--	--	--	--	--	--	--	--	--	--	--	--
--	--	--	--	--	--	--	--	--	--	--	--	--	--	--	--	--	--	--	--	--	--	--	--	--	--	--	--	--	--	--	--	--	--	--	--	--	--	--	--	--	--	--	--	--	--	--	--	--	--
--	--	--	--	--	--	--	--	--	--	--	--	--	--	--	--	--	--	--	--	--	--	--	--	--	--	--	--	--	--	--	--	--	--	--	--	--	--	--	--	--	--	--	--	--	--	--	--	--	--
--	--	--	--	--	--	--	--	--	--	--	--	--	--	--	--	--	--	--	--	--	--	--	--	--	--	--	--	--	--	--	--	--	--	--	--	--	--	--	--	--	--	--	--	--	--	--	--	--	--
--	--	--	--	--	--	--	--	--	--	--	--	--	--	--	--	--	--	--	--	--	--	--	--	--	--	--	--	--	--	--	--	--	--	--	--	--	--	--	--	--	--	--	--	--	--	--	--	--	--
--	--	--	--	--	--	--	--	--	--	--	--	--	--	--	--	--	--	--	--	--	--	--	--	--	--	--	--	--	--	--	--	--	--	--	--	--	--	--	--	--	--	--	--	--	--	--	--	--	--
--	--	--	--	--	--	--	--	--	--	--	--	--	--	--	--	--	--	--	--	--	--	--	--	--	--	--	--	--	--	--	--	--	--	--	--	--	--	--	--	--	--	--	--	--	--	--	--	--	--
--	--	--	--	--	--	--	--	--	--	--	--	--	--	--	--	--	--	--	--	--	--	--	--	--	--	--	--	--	--	--	--	--	--	--	--	--	--	--	--	--	--	--	--	--	--	--	--	--	--
--	--	--	--	--	--	--	--	--	--	--	--	--	--	--	--	--	--	--	--	--	--	--	--	--	--	--	--	--	--	--	--	--	--	--	--	--	--	--	--	--	--	--	--	--	--	--	--	--	--
--	--	--	--	--	--	--	--	--	--	--	--	--	--	--	--	--	--	--	--	--	--	--	--	--	--	--	--	--	--	--	--	--	--	--	--	--	--	--	--	--	--	--	--	--	--	--	--	--	--
--	--	--	--	--	--	--	--	--	--	--	--	--	--	--	--	--	--	--	--	--	--	--	--	--	--	--	--	--	--	--	--	--	--	--	--	--	--	--	--	--	--	--	--	--	--	--	--	--	--
--	--	--	--	--	--	--	--	--	--	--	--	--	--	--	--	--	--	--	--	--	--	--	--	--	--	--	--	--	--	--	--	--	--	--	--	--	--	--	--	--	--	--	--	--	--	--	--	--	--
--	--	--	--	--	--	--	--	--	--	--	--	--	--	--	--	--	--	--	--	--	--	--	--	--	--	--	--	--	--	--	--	--	--	--	--	--	--	--	--	--	--	--	--	--	--	--	--	--	--
--	--	--	--	--	--	--	--	--	--	--	--	--	--	--	--	--	--	--	--	--	--	--	--	--	--	--	--	--	--	--	--	--	--	--	--	--	--	--	--	--	--	--	--	--	--	--	--	--	--
--	--	--	--	--	--	--	--	--	--	--	--	--	--	--	--	--	--	--	--	--	--	--	--	--	--	--	--	--	--	--	--	--	--	--	--	--	--	--	--	--	--	--	--	--	--	--	--	--	--
--	--	--	--	--	--	--	--	--	--	--	--	--	--	--	--	--	--	--	--	--	--	--	--	--	--	--	--	--	--	--	--	--	--	--	--	--	--	--	--	--	--	--	--	--	--	--	--	--	--
--	--	--	--	--	--	--	--	--	--	--	--	--	--	--	--	--	--	--	--	--	--	--	--	--	--	--	--	--	--	--	--	--	--	--	--	--	--	--	--	--	--	--	--	--	--	--	--	--	--
--	--	--	--	--	--	--	--	--	--	--	--	--	--	--	--	--	--	--	--	--	--	--	--	--	--	--	--	--	--	--	--	--	--	--	--	--	--	--	--	--	--	--	--	--	--	--	--	--	--
--	--	--	--	--	--	--	--	--	--	--	--	--	--	--	--	--	--	--	--	--	--	--	--	--	--	--	--	--	--	--	--	--	--	--	--	--	--	--	--	--	--	--	--	--	--	--	--	--	--
--	--	--	--	--	--	--	--	--	--	--	--	--	--	--	--	--	--	--	--	--	--	--	--	--	--	--	--	--	--	--	--	--	--	--	--	--	--	--	--	--	--	--	--	--	--	--	--	--	-1.15236
--	--	--	--	--	--	--	--	--	--	--	--	--	--	--	--	--	--	--	--	--	--	--	--	--	--	--	--	--	--	--	--	--	--	--	--	--	--	--	--	--	--	--	--	--	--	--	--	--	-1.17848
--	--	--	--	--	--	--	--	--	--	--	--	--	--	--	--	--	--	--	--	--	--	--	--	--	--	--	--	--	--	--	--	--	--	--	--	--	--	--	--	--	--	--	--	--	--	--	--	--	-1.22516
--	--	--	--	--	--	--	--	--	--	--	--	--	--	--	--	--	--	--	--	--	--	--	--	--	--	--	--	--	--	--	--	--	--	--	--	--	--	--	--	--	--	--	--	--	--	--	--	--	-1.20679
--	--	--	--	--	--	--	--	--	--	--	--	--	--	--	--	--	--	--	--	--	--	--	--	--	--	--	--	--	--	--	--	--	--	--	--	--	--	--	--	--	--	--	--	--	--	--	--	-1.15589	-1.16455
--	--	--	--	--	--	--	--	--	--	--	--	--	--	--	--	--	--	--	--	--	--	--	--	--	--	--	--	--	--	--	--	--	--	--	--	--	--	--	--	--	--	--	--	--	--	--	--	-1.15043	-1.15806
--	--	--	--	--	--	--	--	--	--	--	--	--	--	--	--	--	--	--	--	--	--	--	--	--	--	--	--	--	--	--	--	--	--	--	--	--	--	--	--	--	--	--	--	--	--	--	--	-1.1694	-1.18817
--	--	--	--	--	--	--	--	--	--	--	--	--	--	--	--	--	--	--	--	--	--	--	--	--	--	--	--	--	--	--	--	--	--	--	--	--	--	--	--	--	--	--	--	--	--	--	--	-1.18541	-1.19255
--	--	--	--	--	--	--	--	--	--	--	--	--	--	--	--	--	--	--	--	--	--	--	--	--	--	--	--	--	--	--	--	--	--	--	--	--	--	--	--	--	--	--	--	--	--	--	--	-1.17428	-1.16813
--	--	--	--	--	--	--	--	--	--	--	--	--	--	--	--	--	--	--	--	--	--	--	--	--	--	--	--	--	--	--	--	--	--	--	--	--	--	--	--	--	--	--	--	--	--	--	--	-1.15803	-1.16519
--	--	--	--	--	--	--	--	--	--	--	--	--	--	--	--	--	--	--	--	--	--	--	--	--	--	--	--	--	--	--	--	--	--	--	--	--	--	--	--	--	--	--	--	--	--	--	--	-1.14947	-1.17515
--	--	--	--	--	--	--	--	--	--	--	--	--	--	--	--	--	--	--	--	--	--	--	--	--	--	--	--	--	--	--	--	--	--	--	--	--	--	--	--	--	--	--	--	--	--	--	--	-1.14234	-1.15354
--	--	--	--	--	--	--	--	--	--	--	--	--	--	--	--	--	--	--	--	--	--	--	--	--	--	--	--	--	--	--	--	--	--	--	--	--	--	--	--	--	--	--	--	--	--	--	--	-1.16772	-0.6771
--	--	--	--	--	--	--	--	--	--	--	--	--	--	--	--	--	--	--	--	--	--	--	--	--	--	--	--	--	--	--	--	--	--	--	--	--	--	--	--	--	--	--	--	--	--	--	--	1.99993	1.99201
--	--	--	--	--	--	--	--	--	--	--	--	--	--	--	--	--	--	--	--	--	--	--	--	--	--	--	--	--	--	--	--	--	--	--	--	--	--	--	--	--	--	--	--	--	--	--	--	1.95846	1.96458
--	--	--	--	--	--	--	--	--	--	--	--	--	--	--	--	--	--	--	--	--	--	--	--	--	--	--	--	--	--	--	--	--	--	--	--	--	--	--	--	--	--	--	--	--	--	--	2.00254	1.99002	1.98779
--	--	--	--	--	--	--	--	--	--	--	--	--	--	--	--	--	--	--	--	--	--	--	--	--	--	--	--	--	--	--	--	--	--	--	--	--	--	--	--	--	--	--	--	--	--	--	2.02838	2.0286	2.01313
--	--	--	--	--	--	--	--	--	--	--	--	--	--	--	--	--	--	--	--	--	--	--	--	--	--	--	--	--	--	--	--	--	--	--	--	--	--	--	--	--	--	--	--	--	--	--	2.10071	2.11422	2.07157
--	--	--	--	--	--	--	--	--	--	--	--	--	--	--	--	--	--	--	--	--	--	--	--	--	--	--	--	--	--	--	--	--	--	--	--	--	--	--	--	--	--	--	--	--	--	--	2.14298	2.14598	2.08377
--	--	--	--	--	--	--	--	--	--	--	--	--	--	--	--	--	--	--	--	--	--	--	--	--	--	--	--	--	--	--	--	--	--	--	--	--	--	--	--	--	--	--	--	--	--	--	2.11558	2.10635	2.06007
--	--	--	--	--	--	--	--	--	--	--	--	--	--	--	--	--	--	--	--	--	--	--	--	--	--	--	--	--	--	--	--	--	--	--	--	--	--	--	--	--	--	--	--	--	--	--	2.06884	2.07122	2.06156
--	--	--	--	--	--	--	--	--	--	--	--	--	--	--	--	--	--	--	--	--	--	--	--	--	--	--	--	--	--	--	--	--	--	--	--	--	--	--	--	--	--	--	--	--	--	1.97179	2.01152	2.05157	2.0726
--	--	--	--	--	--	--	--	--	--	--	--	--	--	--	--	--	--	--	--	--	--	--	--	--	--	--	--	--	--	--	--	--	--	--	--	--	--	--	--	--	--	--	--	--	--	2.00066	2.03159	2.0442	2.04913
--	--	--	--	--	--	--	--	--	--	--	--	--	--	--	--	--	--	--	--	--	--	--	--	--	--	--	--	--	--	--	--	--	--	--	--	--	--	--	--	--	--	--	--	--	--	2.00497	1.99239	1.96701	1.9863
--	--	--	--	--	--	--	--	--	--	--	--	--	--	--	--	--	--	--	--	--	--	--	--	--	--	--	--	--	--	--	--	--	--	--	--	--	--	--	--	--	--	--	--	--	--	1.99391	1.96149	1.94145	2.00234
--	--	--	--	--	--	--	--	--	--	--	--	--	--	--	--	--	--	--	--	--	--	--	--	--	--	--	--	--	--	--	--	--	--	--	--	--	--	--	--	--	--	--	--	--	--	2.00336	1.99524	2.01659	2.08901
--	--	--	--	--	--	--	--	--	--	--	--	--	--	--	--	--	--	--	--	--	--	--	--	--	--	--	--	--	--	--	--	--	--	--	--	--	--	--	--	--	--	--	--	--	--	2.00276	2.0216	2.08494	2.12163
--	--	--	--	--	--	--	--	--	--	--	--	--	--	--	--	--	--	--	--	--	--	--	--	--	--	--	--	--	--	--	--	--	--	--	--	--	--	--	--	--	--	--	--	--	-1.15133	1.21947	2.00395	2.08424	2.08306
--	--	--	--	--	--	--	--	--	--	--	--	--	--	--	--	--	--	--	--	--	--	--	--	--	--	--	--	--	--	--	--	--	--	--	--	--	--	--	--	--	--	--	--	--	-1.16248	-1.12945	2.01312	2.03822	2.03389
--	--	--	--	--	--	--	--	--	--	--	--	--	--	--	--	--	--	--	--	--	--	--	--	--	--	--	--	--	--	--	--	--	--	--	--	--	--	--	--	--	--	--	--	--	-1.23369	-1.2819	2.60485	1.99298	2.01111
--	--	--	--	--	--	--	--	--	--	--	--	--	--	--	--	--	--	--	--	--	--	--	--	--	--	--	--	--	--	--	--	--	--	--	--	--	--	--	--	--	--	--	--	--	-1.20991	-1.23234	-1.33241	2.02045	2.02611
--	--	--	--	--	--	--	--	--	--	--	--	--	--	--	--	--	--	--	--	--	--	--	--	--	--	--	--	--	--	--	--	--	--	--	--	--	--	--	--	--	--	--	--	--	-1.21169	-1.21453	-1.21187	-1.14382	2.05137
--	--	--	--	--	--	--	--	--	--	--	--	--	--	--	--	--	--	--	--	--	--	--	--	--	--	--	--	--	--	--	--	--	--	--	--	--	--	--	--	--	--	--	--	--	-1.28239	-1.30346	-1.3081	-1.28536	2.14014
--	--	--	--	--	--	--	--	--	--	--	--	--	--	--	--	--	--	--	--	--	--	--	--	--	--	--	--	--	--	--	--	--	--	--	--	--	--	--	--	--	--	--	--	--	-1.289	-1.28288	-1.23489	-1.15932	-1.03362
--	--	--	--	--	--	--	--	--	--	--	--	--	--	--	--	--	--	--	--	--	--	--	--	--	--	--	--	--	--	--	--	--	--	--	--	--	--	--	--	--	--	--	--	--	-1.28001	-1.25706	-1.19562	-1.13688	-1.11544
--	--	--	--	--	--	--	--	--	--	--	--	--	--	--	--	--	--	--	--	--	--	--	--	--	--	--	--	--	--	--	--	--	--	--	--	--	--	--	--	--	--	--	--	--	-1.31164	-1.29416	-1.2316	-1.16845	-1.1413
--	--	--	--	--	--	--	--	--	--	--	--	--	--	--	--	--	--	--	--	--	--	--	--	--	--	--	--	--	--	--	--	--	--	--	--	--	--	--	--	--	--	--	--	--	-1.30668	-1.28589	-1.22499	-1.17079	-1.14817
--	--	--	--	--	--	--	--	--	--	--	--	--	--	--	--	--	--	--	--	--	--	--	--	--	--	--	--	--	--	--	--	--	--	--	--	--	--	--	--	--	--	--	--	--	-1.2305	-1.21467	-1.1848	-1.1721	-1.17281
--	--	--	--	--	--	--	--	--	--	--	--	--	--	--	--	--	--	--	--	--	--	--	--	--	--	--	--	--	--	--	--	--	--	--	--	--	--	--	--	--	--	--	--	-1.14281	-1.16825	-1.18893	-1.19967	-1.21176	-1.21631
--	--	--	--	--	--	--	--	--	--	--	--	--	--	--	--	--	--	--	--	--	--	--	--	--	--	--	--	--	--	--	--	--	--	--	--	--	--	--	--	--	--	--	--	-1.17574	-1.21248	-1.22656	-1.21827	-1.22397	-1.23024
--	--	--	--	--	--	--	--	--	--	--	--	--	--	--	--	--	--	--	--	--	--	--	--	--	--	--	--	--	--	--	--	--	--	--	--	--	--	--	--	--	--	--	--	-1.17834	-1.18854	-1.16869	-1.15413	-1.18863	-1.2261
--	--	--	--	--	--	--	--	--	--	--	--	--	--	--	--	--	--	--	--	--	--	--	--	--	--	--	--	--	--	--	--	--	--	--	--	--	--	--	--	--	--	--	--	-1.14901	-1.14551	-1.12531	-1.13483	-1.20453	-1.25854
--	--	--	--	--	--	--	--	--	--	--	--	--	--	--	--	--	--	--	--	--	--	--	--	--	--	--	--	--	--	--	--	--	--	--	--	--	--	--	--	--	--	--	--	-1.15706	-1.18347	-1.21772	-1.24612	-1.28578	-1.30866
--	--	--	--	--	--	--	--	--	--	--	--	--	--	--	--	--	--	--	--	--	--	--	--	--	--	--	--	--	--	--	--	--	--	--	--	--	--	--	--	--	--	--	--	-1.1404	-1.18969	-1.29886	-1.32881	-1.31841	-1.31888
--	--	--	--	--	--	--	--	--	--	--	--	--	--	--	--	--	--	--	--	--	--	--	--	--	--	--	--	--	--	--	--	--	--	--	--	--	--	--	--	--	--	--	1.96941	1.38209	-1.06732	-1.29229	-1.30519	-1.27477	-1.29109
--	--	--	--	--	--	--	--	--	--	--	--	--	--	--	--	--	--	--	--	--	--	--	--	--	--	--	--	--	--	--	--	--	--	--	--	--	--	--	--	--	--	--	2.02112	1.93437	-0.67535	-1.2034	-1.21782	-1.19877	-1.25622
--	--	--	--	--	--	--	--	--	--	--	--	--	--	--	--	--	--	--	--	--	--	--	--	--	--	--	--	--	--	--	--	--	--	--	--	--	--	--	--	--	--	--	2.09973	2.02611	1.57573	-1.03725	-1.11171	-1.12762	-1.22952
--	--	--	--	--	--	--	--	--	--	--	--	--	--	--	--	--	--	--	--	--	--	--	--	--	--	--	--	--	--	--	--	--	--	--	--	--	--	--	--	--	--	--	2.18332	2.16067	1.92655	-0.74994	-1.05104	-1.09105	-1.20926
--	--	--	--	--	--	--	--	--	--	--	--	--	--	--	--	--	--	--	--	--	--	--	--	--	--	--	--	--	--	--	--	--	--	--	--	--	--	--	--	--	--	--	2.17802	2.15414	2.01203	1.55127	-1.04498	-1.10091	-1.19136
--	--	--	--	--	--	--	--	--	--	--	--	--	--	--	--	--	--	--	--	--	--	--	--	--	--	--	--	--	--	--	--	--	--	--	--	--	--	--	--	--	--	--	2.17603	2.15608	2.04905	1.89335	1.49942	-1.07643	-1.16725
--	--	--	--	--	--	--	--	--	--	--	--	--	--	--	--	--	--	--	--	--	--	--	--	--	--	--	--	--	--	--	--	--	--	--	--	--	--	--	--	--	--	--	2.20633	2.20551	2.11873	1.99228	1.8895	-0.69399	-1.13628
--	--	--	--	--	--	--	--	--	--	--	--	--	--	--	--	--	--	--	--	--	--	--	--	--	--	--	--	--	--	--	--	--	--	--	--	--	--	--	--	--	--	--	2.1839	2.18336	2.11644	2.02594	1.96052	1.92399	-0.9136
--	--	--	--	--	--	--	--	--	--	--	--	--	--	--	--	--	--	--	--	--	--	--	--	--	--	--	--	--	--	--	--	--	--	--	--	--	--	--	--	--	--	--	2.11907	2.11876	2.09819	2.07065	2.03521	1.98702	1.79698
--	--	--	--	--	--	--	--	--	--	--	--	--	--	--	--	--	--	--	--	--	--	--	--	--	--	--	--	--	--	--	--	--	--	--	--	--	--	--	--	--	--	--	2.10084	2.11171	2.11633	2.10361	2.05723	1.98337	1.89299
--	--	--	--	--	--	--	--	--	--	--	--	--	--	--	--	--	--	--	--	--	--	--	--	--	--	--	--	--	--	--	--	--	--	--	--	--	--	--	--	--	--	--	2.12425	2.1387	2.12789	2.08817	2.03396	1.99424	1.98154
--	--	--	--	--	--	--	--	--	--	--	--	--	--	--	--	--	--	--	--	--	--	--	--	--	--	--	--	--	--	--	--	--	--	--	--	--	--	--	--	--	--	--	2.11786	2.12055	2.0915	2.0544	2.03386	2.03161	2.02939
--	--	--	--	--	--	--	--	--	--	--	--	--	--	--	--	--	--	--	--	--	--	--	--	--	--	--	--	--	--	--	--	--	--	--	--	--	--	--	--	--	--	--	2.06424	2.05952	2.05743	2.077	2.10976	2.1332	2.12524
--	--	--	--	--	--	--	--	--	--	--	--	--	--	--	--	--	--	--	--	--	--	--	--	--	--	--	--	--	--	--	--	--	--	--	--	--	--	--	--	--	--	--	2.02609	2.03022	2.05972	2.1062	2.14314	2.15121	2.13007
--	--	--	--	--	--	--	--	--	--	--	--	--	--	--	--	--	--	--	--	--	--	--	--	--	--	--	--	--	--	--	--	--	--	--	--	--	--	--	--	--	--	--	2.02761	2.03659	2.05313	2.06207	2.05403	2.04224	2.04661
--	--	--	--	--	--	--	--	--	--	--	--	--	--	--	--	--	--	--	--	--	--	--	--	--	--	--	--	--	--	--	--	--	--	--	--	--	--	--	--	--	--	--	2.02734	2.03139	2.02125	2.00164	1.99052	2.01042	2.0632
--	--	--	--	--	--	--	--	--	--	--	--	--	--	--	--	--	--	--	--	--	--	--	--	--	--	--	--	--	--	--	--	--	--	--	--	--	--	--	--	--	--	--	2.00068	2.00905	2.02095	2.03032	2.04808	2.0927	2.15535
--	--	--	--	--	--	--	--	--	--	--	--	--	--	--	--	--	--	--	--	--	--	--	--	--	--	--	--	--	--	--	--	--	--	--	--	--	--	--	--	--	--	--	1.97563	2.01435	2.06602	2.08777	2.09792	2.12479	2.15664
--	--	--	--	--	--	--	--	--	--	--	--	--	--	--	--	--	--	--	--	--	--	--	--	--	--	--	--	--	--	--	--	--	--	--	--	--	--	--	--	--	--	--	--	2.07021	2.07645	2.03732	2.00227	2.01975	2.06609
--	--	--	--	--	--	--	--	--	--	--	--	--	--	--	--	--	--	--	--	--	--	--	--	--	--	--	--	--	--	--	--	--	--	--	--	--	--	--	--	--	--	--	--	2.0338	1.99556	1.9326	1.92627	2.0107	2.10312
--	--	--	--	--	--	--	--	--	--	--	--	--	--	--	--	--	--	--	--	--	--	--	--	--	--	--	--	--	--	--	--	--	--	--	--	--	--	--	--	--	--	--	--	1.99778	1.96803	1.95941	2.02946	2.15218	2.20425
--	--	--	--	--	--	--	--	--	--	--	--	--	--	--	--	--	--	--	--	--	--	--	--	--	--	--	--	--	--	--	--	--	--	--	--	--	--	--	--	--	--	--	--	1.9811	1.98673	2.03732	2.14748	2.21839	2.15236
--	--	--	--	--	--	--	--	--	--	--	--	--	--	--	--	--	--	--	--	--	--	--	--	--	--	--	--	--	--	--	--	--	--	--	--	--	--	--	--	--	--	--	--	1.92656	1.91812	1.95643	2.06645	2.1303	2.06305
--	--	--	--	--	--	--	--	--	--	--	--	--	--	--	--	--	--	--	--	--	--	--	--	--	--	--	--	--	--	--	--	--	--	--	--	--	--	--	--	--	--	--	--	1.92698	1.8834	1.85803	1.98652	2.19721	2.17944
--	--	--	--	--	--	--	--	--	--	--	--	--	--	--	--	--	--	--	--	--	--	--	--	--	--	--	--	--	--	--	--	--	--	--	--	--	--	--	--	--	--	--	--	2.01441	1.9154	1.75419	1.96535	2.39716	2.26851
--	--	--	--	--	--	--	--	--	--	--	--	--	--	--	--	--	--	--	--	--	--	--	--	--	--	--	--	--	--	--	--	--	--	--	--	--	--	--	--	--	--	--	--	2.06723	1.7932	1.45449	1.78102	2.50765	2.03916
--	--	--	--	--	--	--	--	--	--	--	--	--	--	--	--	--	--	--	--	--	--	--	--	--	--	--	--	--	--	--	--	--	--	--	--	--	--	--	--	--	--	--	--	--	1.5767	1.33958	1.93784	2.75066	1.95842
--	--	--	--	--	--	--	--	--	--	--	--	--	--	--	--	--	--	--	--	--	--	--	--	--	--	--	--	--	--	--	--	--	--	--	--	--	--	--	--	--	--	--	--	--	1.81924	1.44307	-1.68144	-3.1322	2.16969
--	--	--	--	--	--	--	--	--	--	--	--	--	--	--	--	--	--	--	--	--	--	--	--	--	--	--	--	--	--	--	--	--	--	--	--	--	--	--	--	--	--	--	--	--	2.21005	1.25267	-0.86397	-2.71596	2.57544
--	--	--	--	--	--	--	--	--	--	--	--	--	--	--	--	--	--	--	--	--	--	--	--	--	--	--	--	--	--	--	--	--	--	--	--	--	--	--	--	--	--	--	--	--	-2.98115	0.79813	-0.01119	0.1963	-1.99145
--	--	--	--	--	--	--	--	--	--	--	--	--	--	--	--	--	--	--	--	--	--	--	--	--	--	--	--	--	--	--	--	--	--	--	--	--	--	--	--	--	--	--	--	--	-2.38952	0.55594	1.06894	0.75541	-0.94005
--	--	--	--	--	--	--	--	--	--	--	--	--	--	--	--	--	--	--	--	--	--	--	--	--	--	--	--	--	--	--	--	--	--	--	--	--	--	--	--	--	--	--	--	--	--	1.58998	1.90998	1.07379	-0.41968
--	--	--	--	--	--	--	--	--	--	--	--	--	--	--	--	--	--	--	--	--	--	--	--	--	--	--	--	--	--	--	--	--	--	--	--	--	--	--	--	--	--	--	--	--	--	2.75244	2.44671	-1.07836	-0.61977
--	--	--	--	--	--	--	--	--	--	--	--	--	--	--	--	--	--	--	--	--	--	--	--	--	--	--	--	--	--	--	--	--	--	--	--	--	--	--	--	--	--	--	--	--	--	-0.49792	2.84839	-1.89914	1.2075
--	--	--	--	--	--	--	--	--	--	--	--	--	--	--	--	--	--	--	--	--	--	--	--	--	--	--	--	--	--	--	--	--	--	--	--	--	--	--	--	--	--	--	--	--	--	--	--	-1.44445	0.77667
--	--	--	--	--	--	--	--	--	--	--	--	--	--	--	--	--	--	--	--	--	--	--	--	--	--	--	--	--	--	--	--	--	--	--	--	--	--	--	--	--	--	--	--	--	--	--	--	-2.26171	-2.82104
--	--	--	--	--	--	--	--	--	--	--	--	--	--	--	--	--	--	--	--	--	--	--	--	--	--	--	--	--	--	--	--	--	--	--	--	--	--	--	--	--	--	--	--	--	--	--	--	3.06231	-2.50814
--	--	--	--	--	--	--	--	--	--	--	--	--	--	--	--	--	--	--	--	--	--	--	--	--	--	--	--	--	--	--	--	--	--	--	--	--	--	--	--	--	--	--	--	--	--	--	--	--	0.51592
--	--	--	--	--	--	--	--	--	--	--	--	--	--	--	--	--	--	--	--	--	--	--	--	--	--	--	--	--	--	--	--	--	--	--	--	--	--	--	--	--	--	--	--	--	--	--	--	--	--
--	--	--	--	--	--	--	--	--	--	--	--	--	--	--	--	--	--	--	--	--	--	--	--	--	--	--	--	--	--	--	--	--	--	--	--	--	--	--	--	--	--	--	--	--	--	--	--	--	--
--	--	--	--	--	--	--	--	--	--	--	--	--	--	--	--	--	--	--	--	--	--	--	--	--	--	--	--	--	--	--	--	--	--	--	--	--	--	--	--	--	--	--	--	--	--	--	--	--	--
--	--	--	--	--	--	--	--	--	--	--	--	--	--	--	--	--	--	--	--	--	--	--	--	--	--	--	--	--	--	--	--	--	--	--	--	--	--	--	--	--	--	--	--	--	--	--	--	--	--
--	--	--	--	--	--	--	--	--	--	--	--	--	--	--	--	--	--	--	--	--	--	--	--	--	--	--	--	--	--	--	--	--	--	--	--	--	--	--	--	--	--	--	--	--	--	--	--	--	--
--	--	--	--	--	--	--	--	--	--	--	--	--	--	--	--	--	--	--	--	--	--	--	--	--	--	--	--	--	--	--	--	--	--	--	--	--	--	--	--	--	--	--	--	--	--	--	--	--	--
--	--	--	--	--	--	--	--	--	--	--	--	--	--	--	--	--	--	--	--	--	--	--	--	--	--	--	--	--	--	--	--	--	--	--	--	--	--	--	--	--	--	--	--	--	--	--	--	--	--
--	--	--	--	--	--	--	--	--	--	--	--	--	--	--	--	--	--	--	--	--	--	--	--	--	--	--	--	--	--	--	--	--	--	--	--	--	--	--	--	--	--	--	--	--	--	--	--	--	--
--	--	--	--	--	--	--	--	--	--	--	--	--	--	--	--	--	--	--	--	--	--	--	--	--	--	--	--	--	--	--	--	--	--	--	--	--	--	--	--	--	--	--	--	--	--	--	--	--	--
--	--	--	--	--	--	--	--	--	--	--	--	--	--	--	--	--	--	--	--	--	--	--	--	--	--	--	--	--	--	--	--	--	--	--	--	--	--	--	--	--	--	--	--	--	--	--	--	--	--
--	--	--	--	--	--	--	--	--	--	--	--	--	--	--	--	--	--	--	--	--	--	--	--	--	--	--	--	--	--	--	--	--	--	--	--	--	--	--	--	--	--	--	--	--	--	--	--	--	--
--	--	--	--	--	--	--	--	--	--	--	--	--	--	--	--	--	--	--	--	--	--	--	--	--	--	--	--	--	--	--	--	--	--	--	--	--	--	--	--	--	--	--	--	--	--	--	--	--	--
--	--	--	--	--	--	--	--	--	--	--	--	--	--	--	--	--	--	--	--	--	--	--	--	--	--	--	--	--	--	--	--	--	--	--	--	--	--	--	--	--	--	--	--	--	--	--	--	--	--
--	--	--	--	--	--	--	--	--	--	--	--	--	--	--	--	--	--	--	--	--	--	--	--	--	--	--	--	--	--	--	--	--	--	--	--	--	--	--	--	--	--	--	--	--	--	--	--	--	--
--	--	--	--	--	--	--	--	--	--	--	--	--	--	--	--	--	--	--	--	--	--	--	--	--	--	--	--	--	--	--	--	--	--	--	--	--	--	--	--	--	--	--	--	--	--	--	--	--	--
--	--	--	--	--	--	--	--	--	--	--	--	--	--	--	--	--	--	--	--	--	--	--	--	--	--	--	--	--	--	--	--	--	--	--	--	--	--	--	--	--	--	--	--	--	--	--	--	--	--
--	--	--	--	--	--	--	--	--	--	--	--	--	--	--	--	--	--	--	--	--	--	--	--	--	--	--	--	--	--	--	--	--	--	--	--	--	--	--	--	--	--	--	--	--	--	--	--	--	--
--	--	--	--	--	--	--	--	--	--	--	--	--	--	--	--	--	--	--	--	--	--	--	--	--	--	--	--	--	--	--	--	--	--	--	--	--	--	--	--	--	--	--	--	--	--	--	--	--	--
--	--	--	--	--	--	--	--	--	--	--	--	--	--	--	--	--	--	--	--	--	--	--	--	--	--	--	--	--	--	--	--	--	--	--	--	--	--	--	--	--	--	--	--	--	--	--	--	--	--
--	--	--	--	--	--	--	--	--	--	--	--	--	--	--	--	--	--	--	--	--	--	--	--	--	--	--	--	--	--	--	--	--	--	--	--	--	--	--	--	--	--	--	--	--	--	--	--	--	--
--	--	--	--	--	--	--	--	--	--	--	--	--	--	--	--	--	--	--	--	--	--	--	--	--	--	--	--	--	--	--	--	--	--	--	--	--	--	--	--	--	--	--	--	--	--	--	--	--	--
--	--	--	--	--	--	--	--	--	--	--	--	--	--	--	--	--	--	--	--	--	--	--	--	--	--	--	--	--	--	--	--	--	--	--	--	--	--	--	--	--	--	--	--	--	--	--	--	--	--
--	--	--	--	--	--	--	--	--	--	--	--	--	--	--	--	--	--	--	--	--	--	--	--	--	--	--	--	--	--	--	--	--	--	--	--	--	--	--	--	--	--	--	--	--	--	--	--	--	--
--	--	--	--	--	--	--	--	--	--	--	--	--	--	--	--	--	--	--	--	--	--	--	--	--	--	--	--	--	--	--	--	--	--	--	--	--	--	--	--	--	--	--	--	--	--	--	--	--	--
--	--	--	--	--	--	--	--	--	--	--	--	--	--	--	--	--	--	--	--	--	--	--	--	--	--	--	--	--	--	--	--	--	--	--	--	--	--	--	--	--	--	--	--	--	--	--	--	--	--
--	--	--	--	--	--	--	--	--	--	--	--	--	--	--	--	--	--	--	--	--	--	--	--	--	--	--	--	--	--	--	--	--	--	--	--	--	--	--	--	--	--	--	--	--	--	--	--	--	--
--	--	--	--	--	--	--	--	--	--	--	--	--	--	--	--	--	--	--	--	--	--	--	--	--	--	--	--	--	--	--	--	--	--	--	--	--	--	--	--	--	--	--	--	--	--	--	--	--	--
--	--	--	--	--	--	--	--	--	--	--	--	--	--	--	--	--	--	--	--	--	--	--	--	--	--	--	--	--	--	--	--	--	--	--	--	--	--	--	--	--	--	--	--	--	--	--	--	--	--
--	--	--	--	--	--	--	--	--	--	--	--	--	--	--	--	--	--	--	--	--	--	--	--	--	--	--	--	--	--	--	--	--	--	--	--	--	--	--	--	--	--	--	--	--	--	--	--	--	--
--	--	--	--	--	--	--	--	--	--	--	--	--	--	--	--	--	--	--	--	--	--	--	--	--	--	--	--	--	--	--	--	--	--	--	--	--	--	--	--	--	--	--	--	--	--	--	--	--	--
--	--	--	--	--	--	--	--	--	--	--	--	--	--	--	--	--	--	--	--	--	--	--	--	--	--	--	--	--	--	--	--	--	--	--	--	--	--	--	--	--	--	--	--	--	--	--	--	--	--
--	--	--	--	--	--	--	--	--	--	--	--	--	--	--	--	--	--	--	--	--	--	--	--	--	--	--	--	--	--	--	--	--	--	--	--	--	--	--	--	--	--	--	--	--	--	--	--	--	--
--	--	--	--	--	--	--	--	--	--	--	--	--	--	--	--	--	--	--	--	--	--	--	--	--	--	--	--	--	--	--	--	--	--	--	--	--	--	--	--	--	--	--	--	--	--	--	--	--	--
--	--	--	--	--	--	--	--	--	--	--	--	--	--	--	--	--	--	--	--	--	--	--	--	--	--	--	--	--	--	--	--	--	--	--	--	--	--	--	--	--	--	--	--	--	--	--	--	--	--
--	--	--	--	--	--	--	--	--	--	--	--	--	--	--	--	--	--	--	--	--	--	--	--	--	--	--	--	--	--	--	--	--	--	--	--	--	--	--	--	--	--	--	--	--	--	--	--	--	--
--	--	--	--	--	--	--	--	--	--	--	--	--	--	--	--	--	--	--	--	--	--	--	--	--	--	--	--	--	--	--	--	--	--	--	--	--	--	--	--	--	--	--	--	--	--	--	--	--	--
--	--	--	--	--	--	--	--	--	--	--	--	--	--	--	--	--	--	--	--	--	--	--	--	--	--	--	--	--	--	--	--	--	--	--	--	--	--	--	--	--	--	--	--	--	--	--	--	--	--
--	--	--	--	--	--	--	--	--	--	--	--	--	--	--	--	--	--	--	--	--	--	--	--	--	--	--	--	--	--	--	--	--	--	--	--	--	--	--	--	--	--	--	--	--	--	--	--	--	--
--	--	--	--	--	--	--	--	--	--	--	--	--	--	--	--	--	--	--	--	--	--	--	--	--	--	--	--	--	--	--	--	--	--	--	--	--	--	--	--	--	--	--	--	--	--	--	--	--	--
--	--	--	--	--	--	--	--	--	--	--	--	--	--	--	--	--	--	--	--	--	--	--	--	--	--	--	--	--	--	--	--	--	--	--	--	--	--	--	--	--	--	--	--	--	--	--	--	--	--
--	--	--	--	--	--	--	--	--	--	--	--	--	--	--	--	--	--	--	--	--	--	--	--	--	--	--	--	--	--	--	--	--	--	--	--	--	--	--	--	--	--	--	--	--	--	--	--	--	--
--	--	--	--	--	--	--	--	--	--	--	--	--	--	--	--	--	--	--	--	--	--	--	--	--	--	--	--	--	--	--	--	--	--	--	--	--	--	--	--	--	--	--	--	--	--	--	--	--	--
--	--	--	--	--	--	--	--	--	--	--	--	--	--	--	--	--	--	--	--	--	--	--	--	--	--	--	--	--	--	--	--	--	--	--	--	--	--	--	--	--	--	--	--	--	--	--	--	--	--
--	--	--	--	--	--	--	--	--	--	--	--	--	--	--	--	--	--	--	--	--	--	--	--	--	--	--	--	--	--	--	--	--	--	--	--	--	--	--	--	--	--	--	--	--	--	--	--	--	--
--	--	--	--	--	--	--	--	--	--	--	--	--	--	--	--	--	--	--	--	--	--	--	--	--	--	--	--	--	--	--	--	--	--	--	--	--	--	--	--	--	--	--	--	--	--	--	--	--	--
--	--	--	--	--	--	--	--	--	--	--	--	--	--	--	--	--	--	--	--	--	--	--	--	--	--	--	--	--	--	--	--	--	--	--	--	--	--	--	--	--	--	--	--	--	--	--	--	--	--
--	--	--	--	--	--	--	--	--	--	--	--	--	--	--	--	--	--	--	--	--	--	--	--	--	--	--	--	--	--	--	--	--	--	--	--	--	--	--	--	--	--	--	--	--	--	--	--	--	--
--	--	--	--	--	--	--	--	--	--	--	--	--	--	--	--	--	--	--	--	--	--	--	--	--	--	--	--	--	--	--	--	--	--	--	--	--	--	--	--	--	--	--	--	--	--	--	--	--	--
--	--	--	--	--	--	--	--	--	--	--	--	--	--	--	--	--	--	--	--	--	--	--	--	--	--	--	--	--	--	--	--	--	--	--	--	--	--	--	--	--	--	--	--	--	--	--	--	--	--
--	--	--	--	--	--	--	--	--	--	--	--	--	--	--	--	--	--	--	--	--	--	--	--	--	--	--	--	--	--	--	--	--	--	--	--	--	--	--	--	--	--	--	--	--	--	--	--	--	--
--	--	--	--	--	--	--	--	--	--	--	--	--	--	--	--	--	--	--	--	--	--	--	--	--	--	--	--	--	--	--	--	--	--	--	--	--	--	--	--	--	--	--	--	--	--	--	--	--	--
--	--	--	--	--	--	--	--	--	--	--	--	--	--	--	--	--	--	--	--	--	--	--	--	--	--	--	--	--	--	--	--	--	--	--	--	--	--	--	--	--	--	--	--	--	--	--	--	--	--
--	--	--	--	--	--	--	--	--	--	--	--	--	--	--	--	--	--	--	--	--	--	--	--	--	--	--	--	--	--	--	--	--	--	--	--	--	--	--	--	--	--	--	--	--	--	--	--	--	--
--	--	--	--	--	--	--	--	--	--	--	--	--	--	--	--	--	--	--	--	--	--	--	--	--	--	--	--	--	--	--	--	--	--	--	--	--	--	--	--	--	--	--	--	--	--	--	--	--	--
--	--	--	--	--	--	--	--	--	--	--	--	--	--	--	--	--	--	--	--	--	--	--	--	--	--	--	--	--	--	--	--	--	--	--	--	--	--	--	--	--	--	--	--	--	--	--	--	--	--
--	--	--	--	--	--	--	--	--	--	--	--	--	--	--	--	--	--	--	--	--	--	--	--	--	--	--	--	--	--	--	--	--	--	--	--	--	--	--	--	--	--	--	--	--	--	--	--	--	--
--	--	--	--	--	--	--	--	--	--	--	--	--	--	--	--	--	--	--	--	--	--	--	--	--	--	--	--	--	--	--	--	--	--	--	--	--	--	--	--	--	--	--	--	--	--	--	--	--	--
--	--	--	--	--	--	--	--	--	--	--	--	--	--	--	--	--	--	--	--	--	--	--	--	--	--	--	--	--	--	--	--	--	--	--	--	--	--	--	--	--	--	--	--	--	--	--	--	--	--
--	--	--	--	--	--	--	--	--	--	--	--	--	--	--	--	--	--	--	--	--	--	--	--	--	--	--	--	--	--	--	--	--	--	--	--	--	--	--	--	--	--	--	--	--	--	--	--	--	--
--	--	--	--	--	--	--	--	--	--	--	--	--	--	--	--	--	--	--	--	--	--	--	--	--	--	--	--	--	--	--	--	--	--	--	--	--	--	--	--	--	--	--	--	--	--	--	--	--	--
--	--	--	--	--	--	--	--	--	--	--	--	--	--	--	--	--	--	--	--	--	--	--	--	--	--	--	--	--	--	--	--	--	--	--	--	--	--	--	--	--	--	--	--	--	--	--	--	--	--
--	--	--	--	--	--	--	--	--	--	--	--	--	--	--	--	--	--	--	--	--	--	--	--	--	--	--	--	--	--	--	--	--	--	--	--	--	--	--	--	--	--	--	--	--	--	--	--	--	--
--	--	--	--	--	--	--	--	--	--	--	--	--	--	--	--	--	--	--	--	--	--	--	--	--	--	--	--	--	--	--	--	--	--	--	--	--	--	--	--	--	--	--	--	--	--	--	--	--	--
--	--	--	--	--	--	--	--	--	--	--	--	--	--	--	--	--	--	--	--	--	--	--	--	--	--	--	--	--	--	--	--	--	--	--	--	--	--	--	--	--	--	--	--	--	--	--	--	--	--
--	--	--	--	--	--	--	--	--	--	--	--	--	--	--	--	--	--	--	--	--	--	--	--	--	--	--	--	--	--	--	--	--	--	--	--	--	--	--	--	--	--	--	--	--	--	--	--	--	--
--	--	--	--	--	--	--	--	--	--	--	--	--	--	--	--	--	--	--	--	--	--	--	--	--	--	--	--	--	--	--	--	--	--	--	--	--	--	--	--	--	--	--	--	--	--	--	--	--	--
--	--	--	--	--	--	--	--	--	--	--	--	--	--	--	--	--	--	--	--	--	--	--	--	--	--	--	--	--	--	--	--	--	--	--	--	--	--	--	--	--	--	--	--	--	--	--	--	--	--
--	--	--	--	--	--	--	--	--	--	--	--	--	--	--	--	--	--	--	--	--	--	--	--	--	--	--	--	--	--	--	--	--	--	--	--	--	--	--	--	--	--	--	--	--	--	--	--	--	--
--	--	--	--	--	--	--	--	--	--	--	--	--	--	--	--	--	--	--	--	--	--	--	--	--	--	--	--	--	--	--	--	--	--	--	--	--	--	--	--	--	--	--	--	--	--	--	--	--	--
--	--	--	--	--	--	--	--	--	--	--	--	--	--	--	--	--	--	--	--	--	--	--	--	--	--	--	--	--	--	--	--	--	--	--	--	--	--	--	--	--	--	--	--	--	--	--	--	--	--
--	--	--	--	--	--	--	--	--	--	--	--	--	--	--	--	--	--	--	--	--	--	--	--	--	--	--	--	--	--	--	--	--	--	--	--	--	--	--	--	--	--	--	--	--	--	--	--	--	--
--	--	--	--	--	--	--	--	--	--	--	--	--	--	--	--	--	--	--	--	--	--	--	--	--	--	--	--	--	--	--	--	--	--	--	--	--	--	--	--	--	--	--	--	--	--	--	--	--	--
--	--	--	--	--	--	--	--	--	--	--	--	--	--	--	--	--	--	--	--	--	--	--	--	--	--	--	--	--	--	--	--	--	--	--	--	--	--	--	--	--	--	--	--	--	--	--	--	--	--
--	--	--	--	--	--	--	--	--	--	--	--	--	--	--	--	--	--	--	--	--	--	--	--	--	--	--	--	--	--	--	--	--	--	--	--	--	--	--	--	--	--	--	--	--	--	--	--	--	--
--	--	--	--	--	--	--	--	--	--	--	--	--	--	--	--	--	--	--	--	--	--	--	--	--	--	--	--	--	--	--	--	--	--	--	--	--	--	--	--	--	--	--	--	--	--	--	--	--	--
--	--	--	--	--	--	--	--	--	--	--	--	--	--	--	--	--	--	--	--	--	--	--	--	--	--	--	--	--	--	--	--	--	--	--	--	--	--	--	--	--	--	--	--	--	--	--	--	--	--
--	--	--	--	--	--	--	--	--	--	--	--	--	--	--	--	--	--	--	--	--	--	--	--	--	--	--	--	--	--	--	--	--	--	--	--	--	--	--	--	--	--	--	--	--	--	--	--	--	--
--	--	--	--	--	--	--	--	--	--	--	--	--	--	--	--	--	--	--	--	--	--	--	--	--	--	--	--	--	--	--	--	--	--	--	--	--	--	--	--	--	--	--	--	--	--	--	--	--	--
--	--	--	--	--	--	--	--	--	--	--	--	--	--	--	--	--	--	--	--	--	--	--	--	--	--	--	--	--	--	--	--	--	--	--	--	--	--	--	--	--	--	--	--	--	--	--	--	--	--
--	--	--	--	--	--	--	--	--	--	--	--	--	--	--	--	--	--	--	--	--	--	--	--	--	--	--	--	--	--	--	--	--	--	--	--	--	--	--	--	--	--	--	--	--	--	--	--	--	--
--	--	--	--	--	--	--	--	--	--	--	--	--	--	--	--	--	--	--	--	--	--	--	--	--	--	--	--	--	--	--	--	--	--	--	--	--	--	--	--	--	--	--	--	--	--	--	--	--	--
--	--	--	--	--	--	--	--	--	--	--	--	--	--	--	--	--	--	--	--	--	--	--	--	--	--	--	--	--	--	--	--	--	--	--	--	--	--	--	--	--	--	--	--	--	--	--	--	--	--
--	--	--	--	--	--	--	--	--	--	--	--	--	--	--	--	--	--	--	--	--	--	--	--	--	--	--	--	--	--	--	--	--	--	--	--	--	--	--	--	--	--	--	--	--	--	--	--	--	--
--	--	--	--	--	--	--	--	--	--	--	--	--	--	--	--	--	--	--	--	--	--	--	--	--	--	--	--	--	--	--	--	--	--	--	--	--	--	--	--	--	--	--	--	--	--	--	--	--	--
--	--	--	--	--	--	--	--	--	--	--	--	--	--	--	--	--	--	--	--	--	--	--	--	--	--	--	--	--	--	--	--	--	--	--	--	--	--	--	--	--	--	--	--	--	--	--	--	--	--
--	--	--	--	--	--	--	--	--	--	--	--	--	--	--	--	--	--	--	--	--	--	--	--	--	--	--	--	--	--	--	--	--	--	--	--	--	--	--	--	--	--	--	--	--	--	--	--	--	--
--	--	--	--	--	--	--	--	--	--	--	--	--	--	--	--	--	--	--	--	--	--	--	--	--	--	--	--	--	--	--	--	--	--	--	--	--	--	--	--	--	--	--	--	--	--	--	--	--	--
--	--	--	--	--	--	--	--	--	--	--	--	--	--	--	--	--	--	--	--	--	--	--	--	--	--	--	--	--	--	--	--	--	--	--	--	--	--	--	--	--	--	--	--	--	--	--	--	--	--
--	--	--	--	--	--	--	--	--	--	--	--	--	--	--	--	--	--	--	--	--	--	--	--	--	--	--	--	--	--	--	--	--	--	--	--	--	--	--	--	--	--	--	--	--	--	--	--	--	--
--	--	--	--	--	--	--	--	--	--	--	--	--	--	--	--	--	--	--	--	--	--	--	--	--	--	--	--	--	--	--	--	--	--	--	--	--	--	--	--	--	--	--	--	--	--	--	--	--	--
--	--	--	--	--	--	--	--	--	--	--	--	--	--	--	--	--	--	--	--	--	--	--	--	--	--	--	--	--	--	--	--	--	--	--	--	--	--	--	--	--	--	--	--	--	--	--	--	--	--
--	--	--	--	--	--	--	--	--	--	--	--	--	--	--	--	--	--	--	--	--	--	--	--	--	--	--	--	--	--	--	--	--	--	--	--	--	--	--	--	--	--	--	--	--	--	--	--	--	--
--	--	--	--	--	--	--	--	--	--	--	--	--	--	--	--	--	--	--	--	--	--	--	--	--	--	--	--	--	--	--	--	--	--	--	--	--	--	--	--	--	--	--	--	--	--	--	--	--	--
--	--	--	--	--	--	--	--	--	--	--	--	--	--	--	--	--	--	--	--	--	--	--	--	--	--	--	--	--	--	--	--	--	--	--	--	--	--	--	--	--	--	--	--	--	--	--	--	--	--
--	--	--	--	--	--	--	--	--	--	--	--	--	--	--	--	--	--	--	--	--	--	--	--	--	--	--	--	--	--	--	--	--	--	--	--	--	--	--	--	--	--	--	--	--	--	--	--	--	--
--	--	--	--	--	--	--	--	--	--	--	--	--	--	--	--	--	--	--	--	--	--	--	--	--	--	--	--	--	--	--	--	--	--	--	--	--	--	--	--	--	--	--	--	--	--	--	--	--	--
--	--	--	--	--	--	--	--	--	--	--	--	--	--	--	--	--	--	--	--	--	--	--	--	--	--	--	--	--	--	--	--	--	--	--	--	--	--	--	--	--	--	--	--	--	--	--	--	--	--
--	--	--	--	--	--	--	--	--	--	--	--	--	--	--	--	--	--	--	--	--	--	--	--	--	--	--	--	--	--	--	--	--	--	--	--	--	--	--	--	--	--	--	--	--	--	--	--	--	--
--	--	--	--	--	--	--	--	--	--	--	--	--	--	--	--	--	--	--	--	--	--	--	--	--	--	--	--	--	--	--	--	--	--	--	--	--	--	--	--	--	--	--	--	--	--	--	--	--	--
--	--	--	--	--	--	--	--	--	--	--	--	--	--	--	--	--	--	--	--	--	--	--	--	--	--	--	--	--	--	--	--	--	--	--	--	--	--	--	--	--	--	--	--	--	--	--	--	--	--
--	--	--	--	--	--	--	--	--	--	--	--	--	--	--	--	--	--	--	--	--	--	--	--	--	--	--	--	--	--	--	--	--	--	--	--	--	--	--	--	--	--	--	--	--	--	--	--	--	--
--	--	--	--	--	--	--	--	--	--	--	--	--	--	--	--	--	--	--	--	--	--	--	--	--	--	--	--	--	--	--	--	--	--	--	--	--	--	--	--	--	--	--	--	--	--	--	--	--	--
--	--	--	--	--	--	--	--	--	--	--	--	--	--	--	--	--	--	--	--	--	--	--	--	--	--	--	--	--	--	--	--	--	--	--	--	--	--	--	--	--	--	--	--	--	--	--	--	--	--
--	--	--	--	--	--	--	--	--	--	--	--	--	--	--	--	--	--	--	--	--	--	--	--	--	--	--	--	--	--	--	--	--	--	--	--	--	--	--	--	--	--	--	--	--	--	--	--	--	--
--	--	--	--	--	--	--	--	--	--	--	--	--	--	--	--	--	--	--	--	--	--	--	--	--	--	--	--	--	--	--	--	--	--	--	--	--	--	--	--	--	--	--	--	--	--	--	--	--	--
--	--	--	--	--	--	--	--	--	--	--	--	--	--	--	--	--	--	--	--	--	--	--	--	--	--	--	--	--	--	--	--	--	--	--	--	--	--	--	--	--	--	--	--	--	--	--	--	--	--
--	--	--	--	--	--	--	--	--	--	--	--	--	--	--	--	--	--	--	--	--	--	--	--	--	--	--	--	--	--	--	--	--	--	--	--	--	--	--	--	--	--	--	--	--	--	--	--	--	--
--	--	--	--	--	--	--	--	--	--	--	--	--	--	--	--	--	--	--	--	--	--	--	--	--	--	--	--	--	--	--	--	--	--	--	--	--	--	--	--	--	--	--	--	--	--	--	--	--	--
--	--	--	--	--	--	--	--	--	--	--	--	--	--	--	--	--	--	--	--	--	--	--	--	--	--	--	--	--	--	--	--	--	--	--	--	--	--	--	--	--	--	--	--	--	--	--	--	--	--
--	--	--	--	--	--	--	--	--	--	--	--	--	--	--	--	--	--	--	--	--	--	--	--	--	--	--	--	--	--	--	--	--	--	--	--	--	--	--	--	--	--	--	--	--	--	--	--	--	--
--	--	--	--	--	--	--	--	--	--	--	--	--	--	--	--	--	--	--	--	--	--	--	--	--	--	--	--	--	--	--	--	--	--	--	--	--	--	--	--	--	--	--	--	--	--	--	--	--	--
--	--	--	--	--	--	--	--	--	--	--	--	--	--	--	--	--	--	--	--	--	--	--	--	--	--	--	--	--	--	--	--	--	--	--	--	--	--	--	--	--	--	--	--	--	--	--	--	--	--
--	--	--	--	--	--	--	--	--	--	--	--	--	--	--	--	--	--	--	--	--	--	--	--	--	--	--	--	--	--	--	--	--	--	--	--	--	--	--	--	--	--	--	--	--	--	--	--	--	--
--	--	--	--	--	--	--	--	--	--	--	--	--	--	--	--	--	--	--	--	--	--	--	--	--	--	--	--	--	--	--	--	--	--	--	--	--	--	--	--	--	--	--	--	--	--	--	--	--	--
--	--	--	--	--	--	--	--	--	--	--	--	--	--	--	--	--	--	--	--	--	--	--	--	--	--	--	--	--	--	--	--	--	--	--	--	--	--	--	--	--	--	--	--	--	--	--	--	--	--
--	--	--	--	--	--	--	--	--	--	--	--	--	--	--	--	--	--	--	--	--	--	--	--	--	--	--	--	--	--	--	--	--	--	--	--	--	--	--	--	--	--	--	--	--	--	--	--	--	--
--	--	--	--	--	--	--	--	--	--	--	--	--	--	--	--	--	--	--	--	--	--	--	--	--	--	--	--	--	--	--	--	--	--	--	--	--	--	--	--	--	--	--	--	--	--	--	--	--	--
--	--	--	--	--	--	--	--	--	--	--	--	--	--	--	--	--	--	--	--	--	--	--	--	--	--	--	--	--	--	--	--	--	--	--	--	--	--	--	--	--	--	--	--	--	--	--	--	--	--
--	--	--	--	--	--	--	--	--	--	--	--	--	--	--	--	--	--	--	--	--	--	--	--	--	--	--	--	--	--	--	--	--	--	--	--	--	--	--	--	--	--	--	--	--	--	--	--	--	--
--	--	--	--	--	--	--	--	--	--	--	--	--	--	--	--	--	--	--	--	--	--	--	--	--	--	--	--	--	--	--	--	--	--	--	--	--	--	--	--	--	--	--	--	--	--	--	--	--	--
--	--	--	--	--	--	--	--	--	--	--	--	--	--	--	--	--	--	--	--	--	--	--	--	--	--	--	--	--	--	--	--	--	--	--	--	--	--	--	--	--	--	--	--	--	--	--	--	--	--
--	--	--	--	--	--	--	--	--	--	--	--	--	--	--	--	--	--	--	--	--	--	--	--	--	--	--	--	--	--	--	--	--	--	--	--	--	--	--	--	--	--	--	--	--	--	--	--	--	--
--	--	--	--	--	--	--	--	--	--	--	--	--	--	--	--	--	--	--	--	--	--	--	--	--	--	--	--	--	--	--	--	--	--	--	--	--	--	--	--	--	--	--	--	--	--	--	--	--	--
--	--	--	--	--	--	--	--	--	--	--	--	--	--	--	--	--	--	--	--	--	--	--	--	--	--	--	--	--	--	--	--	--	--	--	--	--	--	--	--	--	--	--	--	--	--	--	--	--	--
--	--	--	--	--	--	--	--	--	--	--	--	--	--	--	--	--	--	--	--	--	--	--	--	--	--	--	--	--	--	--	--	--	--	--	--	--	--	--	--	--	--	--	--	--	--	--	--	--	--
--	--	--	--	--	--	--	--	--	--	--	--	--	--	--	--	--	--	--	--	--	--	--	--	--	--	--	--	--	--	--	--	--	--	--	--	--	--	--	--	--	--	--	--	--	--	--	--	--	--
--	--	--	--	--	--	--	--	--	--	--	--	--	--	--	--	--	--	--	--	--	--	--	--	--	--	--	--	--	--	--	--	--	--	--	--	--	--	--	--	--	--	--	--	--	--	--	--	--	--
--	--	--	--	--	--	--	--	--	--	--	--	--	--	--	--	--	--	--	--	--	--	--	--	--	--	--	--	--	--	--	--	--	--	--	--	--	--	--	--	--	--	--	--	--	--	--	--	--	--
--	--	--	--	--	--	--	--	--	--	--	--	--	--	--	--	--	--	--	--	--	--	--	--	--	--	--	--	--	--	--	--	--	--	--	--	--	--	--	--	--	--	--	--	--	--	--	--	--	--
--	--	--	--	--	--	--	--	--	--	--	--	--	--	--	--	--	--	--	--	--	--	--	--	--	--	--	--	--	--	--	--	--	--	--	--	--	--	--	--	--	--	--	--	--	--	--	--	--	--
--	--	--	--	--	--	--	--	--	--	--	--	--	--	--	--	--	--	--	--	--	--	--	--	--	--	--	--	--	--	--	--	--	--	--	--	--	--	--	--	--	--	--	--	--	--	--	--	--	--
--	--	--	--	--	--	--	--	--	--	--	--	--	--	--	--	--	--	--	--	--	--	--	--	--	--	--	--	--	--	--	--	--	--	--	--	--	--	--	--	--	--	--	--	--	--	--	--	--	--
--	--	--	--	--	--	--	--	--	--	--	--	--	--	--	--	--	--	--	--	--	--	--	--	--	--	--	--	--	--	--	--	--	--	--	--	--	--	--	--	--	--	--	--	--	--	--	--	--	--
--	--	--	--	--	--	--	--	--	--	--	--	--	--	--	--	--	--	--	--	--	--	--	--	--	--	--	--	--	--	--	--	--	--	--	--	--	--	--	--	--	--	--	--	--	--	--	--	--	--
--	--	--	--	--	--	--	--	--	--	--	--	--	--	--	--	--	--	--	--	--	--	--	--	--	--	--	--	--	--	--	--	--	--	--	--	--	--	--	--	--	--	--	--	--	--	--	--	--	--
--	--	--	--	--	--	--	--	--	--	--	--	--	--	--	--	--	--	--	--	--	--	--	--	--	--	--	--	--	--	--	--	--	--	--	--	--	--	--	--	--	--	--	--	--	--	--	--	--	--
--	--	--	--	--	--	--	--	--	--	--	--	--	--	--	--	--	--	--	--	--	--	--	--	--	--	--	--	--	--	--	--	--	--	--	--	--	--	--	--	--	--	--	--	--	--	--	--	--	--
--	--	--	--	--	--	--	--	--	--	--	--	--	--	--	--	--	--	--	--	--	--	--	--	--	--	--	--	--	--	--	--	--	--	--	--	--	--	--	--	--	--	--	--	--	--	--	--	--	--
--	--	--	--	--	--	--	--	--	--	--	--	--	--	--	--	--	--	--	--	--	--	--	--	--	--	--	--	--	--	--	--	--	--	--	--	--	--	--	--	--	--	--	--	--	--	--	--	--	--
--	--	--	--	--	--	--	--	--	--	--	--	--	--	--	--	--	--	--	--	--	--	--	--	--	--	--	--	--	--	--	--	--	--	--	--	--	--	--	--	--	--	--	--	--	--	--	--	--	--
--	--	--	--	--	--	--	--	--	--	--	--	--	--	--	--	--	--	--	--	--	--	--	--	--	--	--	--	--	--	--	--	--	--	--	--	--	--	--	--	--	--	--	--	--	--	--	--	--	--
--	--	--	--	--	--	--	--	--	--	--	--	--	--	--	--	--	--	--	--	--	--	--	--	--	--	--	--	--	--	--	--	--	--	--	--	--	--	--	--	--	--	--	--	--	--	--	--	--	--
--	--	--	--	--	--	--	--	--	--	--	--	--	--	--	--	--	--	--	--	--	--	--	--	--	--	--	--	--	--	--	--	--	--	--	--	--	--	--	--	--	--	--	--	--	--	--	--	--	--
--	--	--	--	--	--	--	--	--	--	--	--	--	--	--	--	--	--	--	--	--	--	--	--	--	--	--	--	--	--	--	--	--	--	--	--	--	--	--	--	--	--	--	--	--	--	--	--	--	--
--	--	--	--	--	--	--	--	--	--	--	--	--	--	--	--	--	--	--	--	--	--	--	--	--	--	--	--	--	--	--	--	--	--	--	--	--	--	--	--	--	--	--	--	--	--	--	--	--	--
--	--	--	--	--	--	--	--	--	--	--	--	--	--	--	--	--	--	--	--	--	--	--	--	--	--	--	--	--	--	--	--	--	--	--	--	--	--	--	--	--	--	--	--	--	--	--	--	--	--
--	--	--	--	--	--	--	--	--	--	--	--	--	--	--	--	--	--	--	--	--	--	--	--	--	--	--	--	--	--	--	--	--	--	--	--	--	--	--	--	--	--	--	--	--	--	--	--	--	--
--	--	--	--	--	--	--	--	--	--	--	--	--	--	--	--	--	--	--	--	--	--	--	--	--	--	--	--	--	--	--	--	--	--	--	--	--	--	--	--	--	--	--	--	--	--	--	--	--	--
--	--	--	--	--	--	--	--	--	--	--	--	--	--	--	--	--	--	--	--	--	--	--	--	--	--	--	--	--	--	--	--	--	--	--	--	--	--	--	--	--	--	--	--	--	--	--	--	--	--
--	--	--	--	--	--	--	--	--	--	--	--	--	--	--	--	--	--	--	--	--	--	--	--	--	--	--	--	--	--	--	--	--	--	--	--	--	--	--	--	--	--	--	--	--	--	--	--	--	--
--	--	--	--	--	--	--	--	--	--	--	--	--	--	--	--	--	--	--	--	--	--	--	--	--	--	--	--	--	--	--	--	--	--	--	--	--	--	--	--	--	--	--	--	--	--	--	--	--	--
--	--	--	--	--	--	--	--	--	--	--	--	--	--	--	--	--	--	--	--	--	--	--	--	--	--	--	--	--	--	--	--	--	--	--	--	--	--	--	--	--	--	--	--	--	--	--	--	--	--
--	--	--	--	--	--	--	--	--	--	--	--	--	--	--	--	--	--	--	--	--	--	--	--	--	--	--	--	--	--	--	--	--	--	--	--	--	--	--	--	--	--	--	--	--	--	--	--	--	--
--	--	--	--	--	--	--	--	--	--	--	--	--	--	--	--	--	--	--	--	--	--	--	--	--	--	--	--	--	--	--	--	--	--	--	--	--	--	--	--	--	--	--	--	--	--	--	--	--	--
--	--	--	--	--	--	--	--	--	--	--	--	--	--	--	--	--	--	--	--	--	--	--	--	--	--	--	--	--	--	--	--	--	--	--	--	--	--	--	--	--	--	--	--	--	--	--	--	--	--
--	--	--	--	--	--	--	--	--	--	--	--	--	--	--	--	--	--	--	--	--	--	--	--	--	--	--	--	--	--	--	--	--	--	--	--	--	--	--	--	--	--	--	--	--	--	--	--	--	--
--	--	--	--	--	--	--	--	--	--	--	--	--	--	--	--	--	--	--	--	--	--	--	--	--	--	--	--	--	--	--	--	--	--	--	--	--	--	--	--	--	--	--	--	--	--	--	--	--	--
--	--	--	--	--	--	--	--	--	--	--	--	--	--	--	--	--	--	--	--	--	--	--	--	--	--	--	--	--	--	--	--	--	--	--	--	--	--	--	--	--	--	--	--	--	--	--	--	--	--
--	--	--	--	--	--	--	--	--	--	--	--	--	--	--	--	--	--	--	--	--	--	--	--	--	--	--	--	--	--	--	--	--	--	--	--	--	--	--	--	--	--	--	--	--	--	--	--	--	--
--	--	--	--	--	--	--	--	--	--	--	--	--	--	--	--	--	--	--	--	--	--	--	--	--	--	--	--	--	--	--	--	--	--	--	--	--	--	--	--	--	--	--	--	--	--	--	--	--	--
--	--	--	--	--	--	--	--	--	--	--	--	--	--	--	--	--	--	--	--	--	--	--	--	--	--	--	--	--	--	--	--	--	--	--	--	--	--	--	--	--	--	--	--	--	--	--	--	--	--
--	--	--	--	--	--	--	--	--	--	--	--	--	--	--	--	--	--	--	--	--	--	--	--	--	--	--	--	--	--	--	--	--	--	--	--	--	--	--	--	--	--	--	--	--	--	--	--	--	--
--	--	--	--	--	--	--	--	--	--	--	--	--	--	--	--	--	--	--	--	--	--	--	--	--	--	--	--	--	--	--	--	--	--	--	--	--	--	--	--	--	--	--	--	--	--	--	--	--	--
--	--	--	--	--	--	--	--	--	--	--	--	--	--	--	--	--	--	--	--	--	--	--	--	--	--	--	--	--	--	--	--	--	--	--	--	--	--	--	--	--	--	--	--	--	--	--	--	--	--
--	--	--	--	--	--	--	--	--	--	--	--	--	--	--	--	--	--	--	--	--	--	--	--	--	--	--	--	--	--	--	--	--	--	--	--	--	--	--	--	--	--	--	--	--	--	--	--	--	--
--	--	--	--	--	--	--	--	--	--	--	--	--	--	--	--	--	--	--	--	--	--	--	--	--	--	--	--	--	--	--	--	--	--	--	--	--	--	--	--	--	--	--	--	--	--	--	--	--	--
--	--	--	--	--	--	--	--	--	--	--	--	--	--	--	--	--	--	--	--	--	--	--	--	--	--	--	--	--	--	--	--	--	--	--	--	--	--	--	--	--	--	--	--	--	--	--	--	--	--
--	--	--	--	--	--	--	--	--	--	--	--	--	--	--	--	--	--	--	--	--	--	--	--	--	--	--	--	--	--	--	--	--	--	--	--	--	--	--	--	--	--	--	--	--	--	--	--	--	--
--	--	--	--	--	--	--	--	--	--	--	--	--	--	--	--	--	--	--	--	--	--	--	--	--	--	--	--	--	--	--	--	--	--	--	--	--	--	--	--	--	--	--	--	--	--	--	--	--	--
--	--	--	--	--	--	--	--	--	--	--	--	--	--	--	--	--	--	--	--	--	--	--	--	--	--	--	--	--	--	--	--	--	--	--	--	--	--	--	--	--	--	--	--	--	--	--	--	--	--
--	--	--	--	--	--	--	--	--	--	--	--	--	--	--	--	--	--	--	--	--	--	--	--	--	--	--	--	--	--	--	--	--	--	--	--	--	--	--	--	--	--	--	--	--	--	--	--	--	--
--	--	--	--	--	--	--	--	--	--	--	--	--	--	--	--	--	--	--	--	--	--	--	--	--	--	--	--	--	--	--	--	--	--	--	--	--	--	--	--	--	--	--	--	--	--	--	--	--	--
--	--	--	--	--	--	--	--	--	--	--	--	--	--	--	--	--	--	--	--	--	--	--	--	--	--	--	--	--	--	--	--	--	--	--	--	--	--	--	--	--	--	--	--	--	--	--	--	--	--
--	--	--	--	--	--	--	--	--	--	--	--	--	--	--	--	--	--	--	--	--	--	--	--	--	--	--	--	--	--	--	--	--	--	--	--	--	--	--	--	--	--	--	--	--	--	--	--	--	--
--	--	--	--	--	--	--	--	--	--	--	--	--	--	--	--	--	--	--	--	--	--	--	--	--	--	--	--	--	--	--	--	--	--	--	--	--	--	--	--	--	--	--	--	--	--	--	--	--	--
--	--	--	--	--	--	--	--	--	--	--	--	--	--	--	--	--	--	--	--	--	--	--	--	--	--	--	--	--	--	--	--	--	--	--	--	--	--	--	--	--	--	--	--	--	--	--	--	--	--
--	--	--	--	--	--	--	--	--	--	--	--	--	--	--	--	--	--	--	--	--	--	--	--	--	--	--	--	--	--	--	--	--	--	--	--	--	--	--	--	--	--	--	--	--	--	--	--	--	--
--	--	--	--	--	--	--	--	--	--	--	--	--	--	--	--	--	--	--	--	--	--	--	--	--	--	--	--	--	--	--	--	--	--	--	--	--	--	--	--	--	--	--	--	--	--	--	--	--	--
--	--	--	--	--	--	--	--	--	--	--	--	--	--	--	--	--	--	--	--	--	--	--	--	--	--	--	--	--	--	--	--	--	--	--	--	--	--	--	--	--	--	--	--	--	--	--	--	--	--
--	--	--	--	--	--	--	--	--	--	--	--	--	--	--	--	--	--	--	--	--	--	--	--	--	--	--	--	--	--	--	--	--	--	--	--	--	--	--	--	--	--	--	--	--	--	--	--	--	--
--	--	--	--	--	--	--	--	--	--	--	--	--	--	--	--	--	--	--	--	--	--	--	--	--	--	--	--	--	--	--	--	--	--	--	--	--	--	--	--	--	--	--	--	--	--	--	--	--	--
--	--	--	--	--	--	--	--	--	--	--	--	--	--	--	--	--	--	--	--	--	--	--	--	--	--	--	--	--	--	--	--	--	--	--	--	--	--	--	--	--	--	--	--	--	--	--	--	--	--
--	--	--	--	--	--	--	--	--	--	--	--	--	--	--	--	--	--	--	--	--	--	--	--	--	--	--	--	--	--	--	--	--	--	--	--	--	--	--	--	--	--	--	--	--	--	--	--	--	--
--	--	--	--	--	--	--	--	--	--	--	--	--	--	--	--	--	--	--	--	--	--	--	--	--	--	--	--	--	--	--	--	--	--	--	--	--	--	--	--	--	--	--	--	--	--	--	--	--	--
--	--	--	--	--	--	--	--	--	--	--	--	--	--	--	--	--	--	--	--	--	--	--	--	--	--	--	--	--	--	--	--	--	--	--	--	--	--	--	--	--	--	--	--	--	--	--	--	--	--
--	--	--	--	--	--	--	--	--	--	--	--	--	--	--	--	--	--	--	--	--	--	--	--	--	--	--	--	--	--	--	--	--	--	--	--	--	--	--	--	--	--	--	--	--	--	--	--	--	--
--	--	--	--	--	--	--	--	--	--	--	--	--	--	--	--	--	--	--	--	--	--	--	--	--	--	--	--	--	--	--	--	--	--	--	--	--	--	--	--	--	--	--	--	--	--	--	--	--	--
--	--	--	--	--	--	--	--	--	--	--	--	--	--	--	--	--	--	--	--	--	--	--	--	--	--	--	--	--	--	--	--	--	--	--	--	--	--	--	--	--	--	--	--	--	--	--	--	--	--
--	--	--	--	--	--	--	--	--	--	--	--	--	--	--	--	--	--	--	--	--	--	--	--	--	--	--	--	--	--	--	--	--	--	--	--	--	--	--	--	--	--	--	--	--	--	--	--	--	--
--	--	--	--	--	--	--	--	--	--	--	--	--	--	--	--	--	--	--	--	--	--	--	--	--	--	--	--	--	--	--	--	--	--	--	--	--	--	--	--	--	--	--	--	--	--	--	--	--	--
--	--	--	--	--	--	--	--	--	--	--	--	--	--	--	--	--	--	--	--	--	--	--	--	--	--	--	--	--	--	--	--	--	--	--	--	--	--	--	--	--	--	--	--	--	--	--	--	--	--
--	--	--	--	--	--	--	--	--	--	--	--	--	--	--	--	--	--	--	--	--	--	--	--	--	--	--	--	--	--	--	--	--	--	--	--	--	--	--	--	--	--	--	--	--	--	--	--	--	--
--	--	--	--	--	--	--	--	--	--	--	--	--	--	--	--	--	--	--	--	--	--	--	--	--	--	--	--	--	--	--	--	--	--	--	--	--	--	--	--	--	--	--	--	--	--	--	--	--	--
--	--	--	--	--	--	--	--	--	--	--	--	--	--	--	--	--	--	--	--	--	--	--	--	--	--	--	--	--	--	--	--	--	--	--	--	--	--	--	--	--	--	--	--	--	--	--	--	--	--
--	--	--	--	--	--	--	--	--	--	--	--	--	--	--	--	--	--	--	--	--	--	--	--	--	--	--	--	--	--	--	--	--	--	--	--	--	--	--	--	--	--	--	--	--	--	--	--	--	--
--	--	--	--	--	--	--	--	--	--	--	--	--	--	--	--	--	--	--	--	--	--	--	--	--	--	--	--	--	--	--	--	--	--	--	--	--	--	--	--	--	--	--	--	--	--	--	--	--	--
--	--	--	--	--	--	--	--	--	--	--	--	--	--	--	--	--	--	--	--	--	--	--	--	--	--	--	--	--	--	--	--	--	--	--	--	--	--	--	--	--	--	--	--	--	--	--	--	--	--
--	--	--	--	--	--	--	--	--	--	--	--	--	--	--	--	--	--	--	--	--	--	--	--	--	--	--	--	--	--	--	--	--	--	--	--	--	--	--	--	--	--	--	--	--	--	--	--	--	--
--	--	--	--	--	--	--	--	--	--	--	--	--	--	--	--	--	--	--	--	--	--	--	--	--	--	--	--	--	--	--	--	--	--	--	--	--	--	--	--	--	--	--	--	--	--	--	--	--	--
--	--	--	--	--	--	--	--	--	--	--	--	--	--	--	--	--	--	--	--	--	--	--	--	--	--	--	--	--	--	--	--	--	--	--	--	--	--	--	--	--	--	--	--	--	--	--	--	--	--
--	--	--	--	--	--	--	--	--	--	--	--	--	--	--	--	--	--	--	--	--	--	--	--	--	--	--	--	--	--	--	--	--	--	--	--	--	--	--	--	--	--	--	--	--	--	--	--	--	--
--	--	--	--	--	--	--	--	--	--	--	--	--	--	--	--	--	--	--	--	--	--	--	--	--	--	--	--	--	--	--	--	--	--	--	--	--	--	--	--	--	--	--	--	--	--	--	--	--	--
--	--	--	--	--	--	--	--	--	--	--	--	--	--	--	--	--	--	--	--	--	--	--	--	--	--	--	--	--	--	--	--	--	--	--	--	--	--	--	--	--	--	--	--	--	--	--	--	--	--
--	--	--	--	--	--	--	--	--	--	--	--	--	--	--	--	--	--	--	--	--	--	--	--	--	--	--	--	--	--	--	--	--	--	--	--	--	--	--	--	--	--	--	--	--	--	--	--	--	--
--	--	--	--	--	--	--	--	--	--	--	--	--	--	--	--	--	--	--	--	--	--	--	--	--	--	--	--	--	--	--	--	--	--	--	--	--	--	--	--	--	--	--	--	--	--	--	--	--	--
--	--	--	--	--	--	--	--	--	--	--	--	--	--	--	--	--	--	--	--	--	--	--	--	--	--	--	--	--	--	--	--	--	--	--	--	--	--	--	--	--	--	--	--	--	--	--	--	--	--
--	--	--	--	--	--	--	--	--	--	--	--	--	--	--	--	--	--	--	--	--	--	--	--	--	--	--	--	--	--	--	--	--	--	--	--	--	--	--	--	--	--	--	--	--	--	--	--	--	--
--	--	--	--	--	--	--	--	--	--	--	--	--	--	--	--	--	--	--	--	--	--	--	--	--	--	--	--	--	--	--	--	--	--	--	--	--	--	--	--	--	--	--	--	--	--	--	--	--	--
--	--	--	--	--	--	--	--	--	--	--	--	--	--	--	--	--	--	--	--	--	--	--	--	--	--	--	--	--	--	--	--	--	--	--	--	--	--	--	--	--	--	--	--	--	--	--	--	--	--
--	--	--	--	--	--	--	--	--	--	--	--	--	--	--	--	--	--	--	--	--	--	--	--	--	--	--	--	--	--	--	--	--	--	--	--	--	--	--	--	--	--	--	--	--	--	--	--	--	--
--	--	--	--	--	--	--	--	--	--	--	--	--	--	--	--	--	--	--	--	--	--	--	--	--	--	--	--	--	--	--	--	--	--	--	--	--	--	--	--	--	--	--	--	--	--	--	--	--	--
--	--	--	--	--	--	--	--	--	--	--	--	--	--	--	--	--	--	--	--	--	--	--	--	--	--	--	--	--	--	--	--	--	--	--	--	--	--	--	--	--	--	--	--	--	--	--	--	--	--
--	--	--	--	--	--	--	--	--	--	--	--	--	--	--	--	--	--	--	--	--	--	--	--	--	--	--	--	--	--	--	--	--	--	--	--	--	--	--	--	--	--	--	--	--	--	--	--	--	--
--	--	--	--	--	--	--	--	--	--	--	--	--	--	--	--	--	--	--	--	--	--	--	--	--	--	--	--	--	--	--	--	--	--	--	--	--	--	--	--	--	--	--	--	--	--	--	--	--	--
--	--	--	--	--	--	--	--	--	--	--	--	--	--	--	--	--	--	--	--	--	--	--	--	--	--	--	--	--	--	--	--	--	--	--	--	--	--	--	--	--	--	--	--	--	--	--	--	--	--
--	--	--	--	--	--	--	--	--	--	--	--	--	--	--	--	--	--	--	--	--	--	--	--	--	--	--	--	--	--	--	--	--	--	--	--	--	--	--	--	--	--	--	--	--	--	--	--	--	--
--	--	--	--	--	--	--	--	--	--	--	--	--	--	--	--	--	--	--	--	--	--	--	--	--	--	--	--	--	--	--	--	--	--	--	--	--	--	--	--	--	--	--	--	--	--	--	--	--	--
--	--	--	--	--	--	--	--	--	--	--	--	--	--	--	--	--	--	--	--	--	--	--	--	--	--	--	--	--	--	--	--	--	--	--	--	--	--	--	--	--	--	--	--	--	--	--	--	--	--
--	--	--	--	--	--	--	--	--	--	--	--	--	--	--	--	--	--	--	--	--	--	--	--	--	--	--	--	--	--	--	--	--	--	--	--	--	--	--	--	--	--	--	--	--	--	--	--	--	--
--	--	--	--	--	--	--	--	--	--	--	--	--	--	--	--	--	--	--	--	--	--	--	--	--	--	--	--	--	--	--	--	--	--	--	--	--	--	--	--	--	--	--	--	--	--	--	--	--	--
--	--	--	--	--	--	--	--	--	--	--	--	--	--	--	--	--	--	--	--	--	--	--	--	--	--	--	--	--	--	--	--	--	--	--	--	--	--	--	--	--	--	--	--	--	--	--	--	--	--
--	--	--	--	--	--	--	--	--	--	--	--	--	--	--	--	--	--	--	--	--	--	--	--	--	--	--	--	--	--	--	--	--	--	--	--	--	--	--	--	--	--	--	--	--	--	--	--	--	--
--	--	--	--	--	--	--	--	--	--	--	--	--	--	--	--	--	--	--	--	--	--	--	--	--	--	--	--	--	--	--	--	--	--	--	--	--	--	--	--	--	--	--	--	--	--	--	--	--	--
--	--	--	--	--	--	--	--	--	--	--	--	--	--	--	--	--	--	--	--	--	--	--	--	--	--	--	--	--	--	--	--	--	--	--	--	--	--	--	--	--	--	--	--	--	--	--	--	--	--
--	--	--	--	--	--	--	--	--	--	--	--	--	--	--	--	--	--	--	--	--	--	--	--	--	--	--	--	--	--	--	--	--	--	--	--	--	--	--	--	--	--	--	--	--	--	--	--	--	--
--	--	--	--	--	--	--	--	--	--	--	--	--	--	--	--	--	--	--	--	--	--	--	--	--	--	--	--	--	--	--	--	--	--	--	--	--	--	--	--	--	--	--	--	--	--	--	--	--	--
--	--	--	--	--	--	--	--	--	--	--	--	--	--	--	--	--	--	--	--	--	--	--	--	--	--	--	--	--	--	--	--	--	--	--	--	--	--	--	--	--	--	--	--	--	--	--	--	--	--
--	--	--	--	--	--	--	--	--	--	--	--	--	--	--	--	--	--	--	--	--	--	--	--	--	--	--	--	--	--	--	--	--	--	--	--	--	--	--	--	--	--	--	--	--	--	--	--	--	--
--	--	--	--	--	--	--	--	--	--	--	--	--	--	--	--	--	--	--	--	--	--	--	--	--	--	--	--	--	--	--	--	--	--	--	--	--	--	--	--	--	--	--	--	--	--	--	--	--	--
--	--	--	--	--	--	--	--	--	--	--	--	--	--	--	--	--	--	--	--	--	--	--	--	--	--	--	--	--	--	--	--	--	--	--	--	--	--	--	--	--	--	--	--	--	--	--	--	--	--
--	--	--	--	--	--	--	--	--	--	--	--	--	--	--	--	--	--	--	--	--	--	--	--	--	--	--	--	--	--	--	--	--	--	--	--	--	--	--	--	--	--	--	--	--	--	--	--	--	--
--	--	--	--	--	--	--	--	--	--	--	--	--	--	--	--	--	--	--	--	--	--	--	--	--	--	--	--	--	--	--	--	--	--	--	--	--	--	--	--	--	--	--	--	--	--	--	--	--	--
--	--	--	--	--	--	--	--	--	--	--	--	--	--	--	--	--	--	--	--	--	--	--	--	--	--	--	--	--	--	--	--	--	--	--	--	--	--	--	--	--	--	--	--	--	--	--	--	--	--
--	--	--	--	--	--	--	--	--	--	--	--	--	--	--	--	--	--	--	--	--	--	--	--	--	--	--	--	--	--	--	--	--	--	--	--	--	--	--	--	--	--	--	--	--	--	--	--	--	--
--	--	--	--	--	--	--	--	--	--	--	--	--	--	--	--	--	--	--	--	--	--	--	--	--	--	--	--	--	--	--	--	--	--	--	--	--	--	--	--	--	--	--	--	--	--	--	--	--	--
--	--	--	--	--	--	--	--	--	--	--	--	--	--	--	--	--	--	--	--	--	--	--	--	--	--	--	--	--	--	--	--	--	--	--	--	--	--	--	--	--	--	--	--	--	--	--	--	--	--
--	--	--	--	--	--	--	--	--	--	--	--	--	--	--	--	--	--	--	--	--	--	--	--	--	--	--	--	--	--	--	--	--	--	--	--	--	--	--	--	--	--	--	--	--	--	--	--	--	--
--	--	--	--	--	--	--	--	--	--	--	--	--	--	--	--	--	--	--	--	--	--	--	--	--	--	--	--	--	--	--	--	--	--	--	--	--	--	--	--	--	--	--	--	--	--	--	--	--	--
--	--	--	--	--	--	--	--	--	--	--	--	--	--	--	--	--	--	--	--	--	--	--	--	--	--	--	--	--	--	--	--	--	--	--	--	--	--	--	--	--	--	--	--	--	--	--	--	--	--
--	--	--	--	--	--	--	--	--	--	--	--	--	--	--	--	--	--	--	--	--	--	--	--	--	--	--	--	--	--	--	--	--	--	--	--	--	--	--	--	--	--	--	--	--	--	--	--	--	--
--	--	--	--	--	--	--	--	--	--	--	--	--	--	--	--	--	--	--	--	--	--	--	--	--	--	--	--	--	--	--	--	--	--	--	--	--	--	--	--	--	--	--	--	--	--	--	--	--	--
[truncated: 811 more columns]
