# Supplementary material for: Highly anisotropic Fe3C microflakes constructed by solid-state phase transformation for efficient microwave absorption
Source: Nat Commun. 2024 Feb 19;15:1497. doi: 10.1038/s41467-024-45815-w (PMC10876570; doi:10.1038/s41467-024-45815-w)
Supplement: Supplementary file 3 — Source Data [file 41467_2024_45815_MOESM3_ESM.zip › Source Data NCOMMS-23-11138B/Supplementary Fig. 1.xlsx]

## Sheet: Supplementary Figure 1
Supplementary Figure 1
		Fe3C-700		Fe3C-675		Fe3C-650		Fe3C-625		Fe3C-600		Fe3C-575		Fe3C-550
		x	y	x	y	x	y	x	y	x	y	x	y	x	y
		0.4	0.1924	0.4	0.153	0.4	0.1587	0.4	0.2509	0.4	0.2418	0.4	0.1638	0.4	0.1689
		0.8	0.1891	0.8	0.15	0.8	0.1577	0.8	0.2457	0.8	0.2364	0.8	0.162	0.8	0.1665
		1.2	0.1878	1.2	0.149	1.2	0.1575	1.2	0.2427	1.2	0.2341	1.2	0.1608	1.2	0.1658
		1.6	0.1872	1.6	0.148	1.6	0.1576	1.6	0.241	1.6	0.2332	1.6	0.1597	1.6	0.1657
		2	0.1864	2	0.148	2	0.1579	2	0.2399	2	0.2328	2	0.1588	2	0.1657
		2.4	0.1863	2.4	0.147	2.4	0.1581	2.4	0.2391	2.4	0.2328	2.4	0.158	2.4	0.1661
		2.8	0.1866	2.8	0.147	2.8	0.1584	2.8	0.2386	2.8	0.2328	2.8	0.1573	2.8	0.1667
		3.2	0.186	3.2	0.148	3.2	0.1587	3.2	0.2383	3.2	0.233	3.2	0.1566	3.2	0.166
		3.6	0.1865	3.6	0.148	3.6	0.159	3.6	0.2381	3.6	0.2333	3.6	0.156	3.6	0.1678
		4	0.1862	4	0.148	4	0.1593	4	0.2379	4	0.2335	4	0.1533	4	0.1659
		4.4	0.1864	4.4	0.148	4.4	0.1596	4.4	0.2378	4.4	0.2338	4.4	0.1575	4.4	0.1696
		4.8	0.1865	4.8	0.148	4.8	0.1599	4.8	0.2378	4.8	0.2341	4.8	0.1546	4.8	0.171
		5.2	0.1865	5.2	0.148	5.2	0.1601	5.2	0.2377	5.2	0.2343	5.2	0.1548	5.2	0.1702
		5.6	0.1865	5.6	0.148	5.6	0.1604	5.6	0.2377	5.6	0.2346	5.6	0.1544	5.6	0.1696
		6	0.1866	6	0.148	6	0.1606	6	0.2376	6	0.235	6	0.154	6	0.1716
		6.4	0.1866	6.4	0.149	6.4	0.1608	6.4	0.2376	6.4	0.2353	6.4	0.1539	6.4	0.1711
		6.8	0.1866	6.8	0.148	6.8	0.161	6.8	0.2376	6.8	0.2356	6.8	0.1535	6.8	0.1714
		7.2	0.1867	7.2	0.148	7.2	0.1613	7.2	0.2376	7.2	0.2359	7.2	0.1532	7.2	0.172
		7.6	0.1867	7.6	0.148	7.6	0.1615	7.6	0.2377	7.6	0.2358	7.6	0.1528	7.6	0.1725
		8	0.1867	8	0.148	8	0.1617	8	0.2377	8	0.2371	8	0.1531	8	0.173
		8.4	0.1865	8.4	0.149	8.4	0.1619	8.4	0.2377	8.4	0.2374	8.4	0.1531	8.4	0.1732
		8.8	0.1863	8.8	0.147	8.8	0.1621	8.8	0.2377	8.8	0.2378	8.8	0.1526	8.8	0.1736
		9.2	0.1866	9.2	0.15	9.2	0.1623	9.2	0.2377	9.2	0.238	9.2	0.1527	9.2	0.174
		9.6	0.1876	9.6	0.149	9.6	0.1624	9.6	0.2378	9.6	0.2383	9.6	0.1527	9.6	0.1744
		10	0.1873	10	0.149	10	0.1626	10	0.2377	10	0.2385	10	0.1525	10	0.1747
		10.4	0.1854	10.4	0.149	10.4	0.1628	10.4	0.2377	10.4	0.2388	10.4	0.1524	10.4	0.1751
		10.8	0.1881	10.8	0.149	10.8	0.163	10.8	0.2377	10.8	0.2389	10.8	0.1523	10.8	0.1754
		11.2	0.1874	11.2	0.149	11.2	0.1631	11.2	0.2377	11.2	0.2396	11.2	0.1523	11.2	0.1758
		11.6	0.1873	11.6	0.149	11.6	0.1633	11.6	0.2377	11.6	0.2394	11.6	0.1522	11.6	0.1761
		12	0.1873	12	0.149	12	0.1634	12	0.2377	12	0.2392	12	0.1522	12	0.1765
		12.4	0.1875	12.4	0.149	12.4	0.1636	12.4	0.2377	12.4	0.2401	12.4	0.1521	12.4	0.1768
		12.8	0.186	12.8	0.15	12.8	0.1637	12.8	0.2377	12.8	0.2402	12.8	0.1521	12.8	0.1771
		13.2	0.188	13.2	0.149	13.2	0.1639	13.2	0.2378	13.2	0.2401	13.2	0.1521	13.2	0.1774
		13.6	0.1873	13.6	0.149	13.6	0.164	13.6	0.2378	13.6	0.2403	13.6	0.152	13.6	0.1777
		14	0.1875	14	0.149	14	0.1641	14	0.2378	14	0.2409	14	0.152	14	0.178
		14.4	0.1876	14.4	0.15	14.4	0.1643	14.4	0.2378	14.4	0.2422	14.4	0.152	14.4	0.1783
		14.8	0.1876	14.8	0.149	14.8	0.1644	14.8	0.2378	14.8	0.2415	14.8	0.152	14.8	0.1786
		15.2	0.1876	15.2	0.15	15.2	0.1645	15.2	0.2378	15.2	0.2423	15.2	0.152	15.2	0.1788
		15.6	0.1877	15.6	0.15	15.6	0.1647	15.6	0.2378	15.6	0.2419	15.6	0.152	15.6	0.1791
		16	0.1878	16	0.149	16	0.1648	16	0.2378	16	0.2423	16	0.1519	16	0.1794
		16.4	0.1871	16.4	0.15	16.4	0.1649	16.4	0.2378	16.4	0.2421	16.4	0.1519	16.4	0.1796
		16.8	0.1876	16.8	0.15	16.8	0.165	16.8	0.2378	16.8	0.2426	16.8	0.1519	16.8	0.1799
		17.2	0.1884	17.2	0.15	17.2	0.1651	17.2	0.2379	17.2	0.2428	17.2	0.1519	17.2	0.1801
		17.6	0.1879	17.6	0.15	17.6	0.1652	17.6	0.2379	17.6	0.2428	17.6	0.1519	17.6	0.1803
		18	0.1881	18	0.15	18	0.1653	18	0.2379	18	0.2431	18	0.1519	18	0.1806
		18.4	0.1883	18.4	0.15	18.4	0.1654	18.4	0.2379	18.4	0.243	18.4	0.1519	18.4	0.1808
		18.8	0.1883	18.8	0.15	18.8	0.1655	18.8	0.2379	18.8	0.2434	18.8	0.1519	18.8	0.181
		19.2	0.1881	19.2	0.15	19.2	0.1656	19.2	0.2379	19.2	0.2431	19.2	0.1518	19.2	0.1812
		19.6	0.1881	19.6	0.15	19.6	0.1657	19.6	0.238	19.6	0.244	19.6	0.1521	19.6	0.1814
		20	0.1881	20	0.15	20	0.1658	20	0.2381	20	0.2438	20	0.1517	20	0.1817
		20.4	0.1881	20.4	0.15	20.4	0.1659	20.4	0.2381	20.4	0.2441	20.4	0.1516	20.4	0.1819
		20.8	0.1882	20.8	0.15	20.8	0.166	20.8	0.2381	20.8	0.2441	20.8	0.1521	20.8	0.1821
		21.2	0.1882	21.2	0.15	21.2	0.1661	21.2	0.2382	21.2	0.2446	21.2	0.152	21.2	0.1823
		21.6	0.1883	21.6	0.15	21.6	0.1662	21.6	0.2382	21.6	0.2446	21.6	0.152	21.6	0.1825
		22	0.1883	22	0.15	22	0.1663	22	0.2382	22	0.2447	22	0.152	22	0.1826
		22.4	0.1883	22.4	0.15	22.4	0.1664	22.4	0.2383	22.4	0.2447	22.4	0.1519	22.4	0.1828
		22.8	0.1884	22.8	0.15	22.8	0.1664	22.8	0.2383	22.8	0.2448	22.8	0.1518	22.8	0.183
		23.2	0.1884	23.2	0.15	23.2	0.1665	23.2	0.2384	23.2	0.245	23.2	0.1517	23.2	0.1832
		23.6	0.1884	23.6	0.15	23.6	0.1666	23.6	0.2384	23.6	0.2451	23.6	0.152	23.6	0.1834
		24	0.1885	24	0.15	24	0.1667	24	0.2385	24	0.2452	24	0.1516	24	0.1835
		24.4	0.188	24.4	0.15	24.4	0.1668	24.4	0.2386	24.4	0.2454	24.4	0.1517	24.4	0.1837
		24.8	0.189	24.8	0.15	24.8	0.1668	24.8	0.2386	24.8	0.2455	24.8	0.1517	24.8	0.1839
		25.2	0.1887	25.2	0.15	25.2	0.1669	25.2	0.2387	25.2	0.2456	25.2	0.1523	25.2	0.184
		25.6	0.1886	25.6	0.15	25.6	0.167	25.6	0.2387	25.6	0.2457	25.6	0.1509	25.6	0.1842
		26	0.1881	26	0.15	26	0.1671	26	0.2388	26	0.2458	26	0.1515	26	0.1844
		26.4	0.1887	26.4	0.15	26.4	0.1672	26.4	0.2388	26.4	0.2459	26.4	0.1528	26.4	0.1845
		26.8	0.1888	26.8	0.15	26.8	0.1672	26.8	0.2389	26.8	0.246	26.8	0.1522	26.8	0.1847
		27.2	0.1885	27.2	0.15	27.2	0.1673	27.2	0.239	27.2	0.2461	27.2	0.151	27.2	0.1848
		27.6	0.1879	27.6	0.15	27.6	0.1674	27.6	0.239	27.6	0.2462	27.6	0.1526	27.6	0.185
		28	0.1883	28	0.15	28	0.1674	28	0.2391	28	0.2463	28	0.1487	28	0.1851
		28.4	0.188	28.4	0.151	28.4	0.1675	28.4	0.2392	28.4	0.2464	28.4	0.1519	28.4	0.1853
		28.8	0.1882	28.8	0.151	28.8	0.1675	28.8	0.2392	28.8	0.2465	28.8	0.1527	28.8	0.1854
		29.2	0.1891	29.2	0.151	29.2	0.1676	29.2	0.2393	29.2	0.2466	29.2	0.1543	29.2	0.1856
		29.6	0.1891	29.6	0.151	29.6	0.1676	29.6	0.2393	29.6	0.2467	29.6	0.152	29.6	0.1857
		30	0.1891	30	0.151	30	0.1677	30	0.2394	30	0.2468	30	0.1521	30	0.1858
		30.4	0.1891	30.4	0.151	30.4	0.1677	30.4	0.2395	30.4	0.2469	30.4	0.1517	30.4	0.186
		30.8	0.1891	30.8	0.151	30.8	0.1678	30.8	0.2396	30.8	0.247	30.8	0.1522	30.8	0.1861
		31.2	0.1892	31.2	0.151	31.2	0.1678	31.2	0.2396	31.2	0.2471	31.2	0.1522	31.2	0.1863
		31.6	0.1891	31.6	0.151	31.6	0.1679	31.6	0.2397	31.6	0.2471	31.6	0.152	31.6	0.1864
		32	0.1891	32	0.151	32	0.1679	32	0.2397	32	0.2472	32	0.1516	32	0.1865
		32.4	0.1892	32.4	0.151	32.4	0.1679	32.4	0.2398	32.4	0.2473	32.4	0.152	32.4	0.1866
		32.8	0.1893	32.8	0.151	32.8	0.168	32.8	0.2398	32.8	0.2474	32.8	0.1465	32.8	0.1868
		33.2	0.1892	33.2	0.151	33.2	0.168	33.2	0.2399	33.2	0.2475	33.2	0.1543	33.2	0.1869
		33.6	0.1887	33.6	0.151	33.6	0.168	33.6	0.2399	33.6	0.2475	33.6	0.1516	33.6	0.187
		34	0.1899	34	0.151	34	0.1681	34	0.24	34	0.2476	34	0.1519	34	0.1871
		34.4	0.1896	34.4	0.151	34.4	0.1681	34.4	0.24	34.4	0.2477	34.4	0.154	34.4	0.1873
		34.8	0.1894	34.8	0.151	34.8	0.1681	34.8	0.24	34.8	0.2478	34.8	0.15	34.8	0.1874
		35.2	0.1894	35.2	0.151	35.2	0.1682	35.2	0.2401	35.2	0.2478	35.2	0.1525	35.2	0.1875
		35.6	0.1894	35.6	0.151	35.6	0.1682	35.6	0.2401	35.6	0.2479	35.6	0.1532	35.6	0.1876
		36	0.1894	36	0.151	36	0.1683	36	0.2402	36	0.248	36	0.1521	36	0.1877
		36.4	0.1895	36.4	0.151	36.4	0.1683	36.4	0.2402	36.4	0.2481	36.4	0.1526	36.4	0.1878
		36.8	0.1896	36.8	0.151	36.8	0.1683	36.8	0.2402	36.8	0.2481	36.8	0.1521	36.8	0.1879
		37.2	0.1896	37.2	0.151	37.2	0.1683	37.2	0.2402	37.2	0.2482	37.2	0.1519	37.2	0.188
		37.6	0.1896	37.6	0.151	37.6	0.1684	37.6	0.2403	37.6	0.2483	37.6	0.152	37.6	0.1881
		38	0.1895	38	0.151	38	0.1684	38	0.2403	38	0.2483	38	0.1519	38	0.1882
		38.4	0.1897	38.4	0.151	38.4	0.1684	38.4	0.2403	38.4	0.2484	38.4	0.1519	38.4	0.1883
		38.8	0.1897	38.8	0.151	38.8	0.1685	38.8	0.2404	38.8	0.2485	38.8	0.152	38.8	0.1885
		39.2	0.1897	39.2	0.151	39.2	0.1685	39.2	0.2404	39.2	0.2485	39.2	0.1519	39.2	0.1885
		39.6	0.1897	39.6	0.151	39.6	0.1685	39.6	0.2404	39.6	0.2486	39.6	0.1518	39.6	0.1886
		40	0.1898	40	0.151	40	0.1686	40	0.2404	40	0.2487	40	0.1518	40	0.1887
		40.4	0.1897	40.4	0.151	40.4	0.1686	40.4	0.2405	40.4	0.2487	40.4	0.1518	40.4	0.1888
		40.8	0.1898	40.8	0.151	40.8	0.1686	40.8	0.2405	40.8	0.2488	40.8	0.1518	40.8	0.1889
		41.2	0.1899	41.2	0.151	41.2	0.1686	41.2	0.2405	41.2	0.2489	41.2	0.1518	41.2	0.189
		41.6	0.19	41.6	0.151	41.6	0.1687	41.6	0.2406	41.6	0.2489	41.6	0.1518	41.6	0.1891
		42	0.1899	42	0.151	42	0.1687	42	0.2406	42	0.249	42	0.1518	42	0.1892
		42.4	0.1899	42.4	0.151	42.4	0.1687	42.4	0.2407	42.4	0.249	42.4	0.1518	42.4	0.1893
		42.8	0.1899	42.8	0.151	42.8	0.1687	42.8	0.2407	42.8	0.2491	42.8	0.1519	42.8	0.1894
		43.2	0.1899	43.2	0.151	43.2	0.1688	43.2	0.2407	43.2	0.2492	43.2	0.1519	43.2	0.1895
		43.6	0.1899	43.6	0.151	43.6	0.1688	43.6	0.2407	43.6	0.2492	43.6	0.1519	43.6	0.1896
		44	0.19	44	0.151	44	0.1688	44	0.2408	44	0.2493	44	0.1519	44	0.1896
		44.4	0.1901	44.4	0.151	44.4	0.1689	44.4	0.2408	44.4	0.2493	44.4	0.1519	44.4	0.1897
		44.8	0.1902	44.8	0.151	44.8	0.1689	44.8	0.2408	44.8	0.2494	44.8	0.1519	44.8	0.1898
		45.2	0.1902	45.2	0.151	45.2	0.1689	45.2	0.2408	45.2	0.2494	45.2	0.1519	45.2	0.1899
		45.6	0.1902	45.6	0.151	45.6	0.169	45.6	0.2409	45.6	0.2495	45.6	0.1519	45.6	0.19
		46	0.1902	46	0.152	46	0.169	46	0.2409	46	0.2496	46	0.1519	46	0.19
		46.4	0.1902	46.4	0.152	46.4	0.169	46.4	0.2409	46.4	0.2496	46.4	0.1519	46.4	0.1901
		46.8	0.19	46.8	0.152	46.8	0.169	46.8	0.2409	46.8	0.2497	46.8	0.1519	46.8	0.1902
		47.2	0.19	47.2	0.152	47.2	0.1691	47.2	0.241	47.2	0.2497	47.2	0.1519	47.2	0.1903
		47.6	0.1907	47.6	0.152	47.6	0.1691	47.6	0.241	47.6	0.2497	47.6	0.1519	47.6	0.1903
		48	0.1904	48	0.152	48	0.1691	48	0.241	48	0.2498	48	0.1519	48	0.1904
		48.4	0.1898	48.4	0.152	48.4	0.1691	48.4	0.241	48.4	0.2498	48.4	0.1519	48.4	0.1905
		48.8	0.1886	48.8	0.152	48.8	0.1692	48.8	0.241	48.8	0.2499	48.8	0.1519	48.8	0.1906
		49.2	0.1914	49.2	0.152	49.2	0.1692	49.2	0.2411	49.2	0.2499	49.2	0.1519	49.2	0.1906
		49.6	0.1904	49.6	0.152	49.6	0.1692	49.6	0.2411	49.6	0.25	49.6	0.1519	49.6	0.1907
		50	0.1906	50	0.152	50	0.1692	50	0.2411	50	0.25	50	0.1519	50	0.1908
		50.4	0.1906	50.4	0.152	50.4	0.1692	50.4	0.2411	50.4	0.2501	50.4	0.1519	50.4	0.1909
		50.8	0.1906	50.8	0.152	50.8	0.1693	50.8	0.2411	50.8	0.2501	50.8	0.1519	50.8	0.1909
		51.2	0.1907	51.2	0.152	51.2	0.1693	51.2	0.2412	51.2	0.2502	51.2	0.1519	51.2	0.191
		51.6	0.1907	51.6	0.152	51.6	0.1693	51.6	0.2412	51.6	0.2502	51.6	0.1519	51.6	0.1911
		52	0.1913	52	0.152	52	0.1694	52	0.2412	52	0.2503	52	0.1519	52	0.1911
		52.4	0.1914	52.4	0.152	52.4	0.1694	52.4	0.2412	52.4	0.2503	52.4	0.1519	52.4	0.1912
		52.8	0.1914	52.8	0.152	52.8	0.1694	52.8	0.2412	52.8	0.2504	52.8	0.1518	52.8	0.1912
		53.2	0.19	53.2	0.152	53.2	0.1694	53.2	0.2412	53.2	0.2504	53.2	0.1518	53.2	0.1913
		53.6	0.189	53.6	0.152	53.6	0.1695	53.6	0.2412	53.6	0.2504	53.6	0.1518	53.6	0.1914
		54	0.1902	54	0.152	54	0.1695	54	0.2412	54	0.2505	54	0.1518	54	0.1914
		54.4	0.1911	54.4	0.152	54.4	0.1695	54.4	0.2413	54.4	0.2505	54.4	0.1518	54.4	0.1915
		54.8	0.1925	54.8	0.152	54.8	0.1696	54.8	0.2413	54.8	0.2506	54.8	0.1518	54.8	0.1916
		55.2	0.1902	55.2	0.152	55.2	0.1696	55.2	0.2413	55.2	0.2506	55.2	0.1518	55.2	0.1916
		55.6	0.1908	55.6	0.152	55.6	0.1696	55.6	0.2413	55.6	0.2506	55.6	0.1518	55.6	0.1917
		56	0.1909	56	0.152	56	0.1696	56	0.2414	56	0.2507	56	0.1518	56	0.1917
		56.4	0.191	56.4	0.152	56.4	0.1697	56.4	0.2414	56.4	0.2507	56.4	0.1518	56.4	0.1918
		56.8	0.1912	56.8	0.152	56.8	0.1697	56.8	0.2414	56.8	0.2507	56.8	0.1518	56.8	0.1918
		57.2	0.1911	57.2	0.152	57.2	0.1697	57.2	0.2414	57.2	0.2508	57.2	0.1518	57.2	0.1918
		57.6	0.1911	57.6	0.152	57.6	0.1697	57.6	0.2414	57.6	0.2508	57.6	0.1518	57.6	0.1919
		58	0.1917	58	0.152	58	0.1698	58	0.2414	58	0.2508	58	0.1518	58	0.192
		58.4	0.191	58.4	0.152	58.4	0.1698	58.4	0.2414	58.4	0.2509	58.4	0.1518	58.4	0.192
		58.8	0.1911	58.8	0.152	58.8	0.1698	58.8	0.2414	58.8	0.2509	58.8	0.1518	58.8	0.1921
		59.2	0.1911	59.2	0.152	59.2	0.1698	59.2	0.2414	59.2	0.2509	59.2	0.1518	59.2	0.1921
		59.6	0.1917	59.6	0.152	59.6	0.1699	59.6	0.2414	59.6	0.251	59.6	0.1518	59.6	0.1922
		60	0.191	60	0.152	60	0.1699	60	0.2413	60	0.251	60	0.1518	60	0.1922
		60.4	0.1912	60.4	0.152	60.4	0.1699	60.4	0.2414	60.4	0.251	60.4	0.1518	60.4	0.1923
		60.8	0.1914	60.8	0.152	60.8	0.1699	60.8	0.2414	60.8	0.251	60.8	0.1518	60.8	0.1923
		61.2	0.1917	61.2	0.152	61.2	0.1699	61.2	0.2414	61.2	0.2511	61.2	0.1518	61.2	0.1924
		61.6	0.191	61.6	0.152	61.6	0.1699	61.6	0.2414	61.6	0.2511	61.6	0.1518	61.6	0.1924
		62	0.1913	62	0.152	62	0.1699	62	0.2414	62	0.2511	62	0.1518	62	0.1925
		62.4	0.1914	62.4	0.152	62.4	0.17	62.4	0.2414	62.4	0.2511	62.4	0.1518	62.4	0.1925
		62.8	0.1914	62.8	0.152	62.8	0.17	62.8	0.2414	62.8	0.2512	62.8	0.1518	62.8	0.1926
		63.2	0.1915	63.2	0.152	63.2	0.17	63.2	0.2414	63.2	0.2512	63.2	0.1518	63.2	0.1926
		63.6	0.1915	63.6	0.152	63.6	0.17	63.6	0.2414	63.6	0.2512	63.6	0.1518	63.6	0.1926
		64	0.1914	64	0.152	64	0.17	64	0.2414	64	0.2513	64	0.1518	64	0.1927
		64.4	0.1911	64.4	0.152	64.4	0.17	64.4	0.2414	64.4	0.2513	64.4	0.1517	64.4	0.1927
		64.8	0.1914	64.8	0.152	64.8	0.17	64.8	0.2414	64.8	0.2513	64.8	0.1517	64.8	0.1928
		65.2	0.1917	65.2	0.152	65.2	0.17	65.2	0.2413	65.2	0.2513	65.2	0.1517	65.2	0.1928
		65.6	0.1918	65.6	0.152	65.6	0.1701	65.6	0.2413	65.6	0.2513	65.6	0.1517	65.6	0.1929
		66	0.1918	66	0.152	66	0.1701	66	0.2414	66	0.2514	66	0.1517	66	0.1929
		66.4	0.1918	66.4	0.152	66.4	0.1701	66.4	0.2414	66.4	0.2514	66.4	0.1517	66.4	0.193
		66.8	0.1918	66.8	0.152	66.8	0.17	66.8	0.2414	66.8	0.2514	66.8	0.1517	66.8	0.193
		67.2	0.1918	67.2	0.152	67.2	0.1701	67.2	0.2414	67.2	0.2514	67.2	0.1517	67.2	0.193
		67.6	0.192	67.6	0.152	67.6	0.1701	67.6	0.2414	67.6	0.2515	67.6	0.1517	67.6	0.1931
		68	0.1919	68	0.152	68	0.1701	68	0.2414	68	0.2515	68	0.1517	68	0.1931
		68.4	0.192	68.4	0.152	68.4	0.1701	68.4	0.2414	68.4	0.2515	68.4	0.1517	68.4	0.1932
		68.8	0.1919	68.8	0.152	68.8	0.1701	68.8	0.2414	68.8	0.2515	68.8	0.1517	68.8	0.1932
		69.2	0.1919	69.2	0.152	69.2	0.1701	69.2	0.2414	69.2	0.2515	69.2	0.1517	69.2	0.1933
		69.6	0.1912	69.6	0.152	69.6	0.1701	69.6	0.2414	69.6	0.2516	69.6	0.1517	69.6	0.1933
		70	0.1917	70	0.152	70	0.1701	70	0.2414	70	0.2516	70	0.1517	70	0.1933
		70.4	0.1939	70.4	0.152	70.4	0.1701	70.4	0.2413	70.4	0.2516	70.4	0.1517	70.4	0.1934
		70.8	0.1924	70.8	0.152	70.8	0.1701	70.8	0.2414	70.8	0.2516	70.8	0.1517	70.8	0.1934
		71.2	0.1924	71.2	0.152	71.2	0.1701	71.2	0.2414	71.2	0.2516	71.2	0.1517	71.2	0.1934
		71.6	0.1923	71.6	0.152	71.6	0.1701	71.6	0.2414	71.6	0.2516	71.6	0.1517	71.6	0.1935
		72	0.1924	72	0.152	72	0.1702	72	0.2414	72	0.2517	72	0.1517	72	0.1935
		72.4	0.1923	72.4	0.152	72.4	0.1702	72.4	0.2414	72.4	0.2517	72.4	0.1517	72.4	0.1935
		72.8	0.1923	72.8	0.152	72.8	0.1702	72.8	0.2414	72.8	0.2517	72.8	0.1517	72.8	0.1936
		73.2	0.1925	73.2	0.152	73.2	0.1702	73.2	0.2414	73.2	0.2517	73.2	0.1517	73.2	0.1936
		73.6	0.1922	73.6	0.152	73.6	0.1702	73.6	0.2414	73.6	0.2517	73.6	0.1517	73.6	0.1936
		74	0.192	74	0.152	74	0.1702	74	0.2414	74	0.2517	74	0.1517	74	0.1937
		74.4	0.1917	74.4	0.152	74.4	0.1703	74.4	0.2415	74.4	0.2518	74.4	0.1517	74.4	0.1937
		74.8	0.1919	74.8	0.152	74.8	0.1703	74.8	0.2415	74.8	0.2518	74.8	0.1517	74.8	0.1937
		75.2	0.1926	75.2	0.152	75.2	0.1703	75.2	0.2415	75.2	0.2518	75.2	0.1517	75.2	0.1938
		75.6	0.1925	75.6	0.152	75.6	0.1703	75.6	0.2415	75.6	0.2518	75.6	0.1517	75.6	0.1938
		76	0.193	76	0.152	76	0.1703	76	0.2415	76	0.2518	76	0.1517	76	0.1938
		76.4	0.1929	76.4	0.152	76.4	0.1704	76.4	0.2415	76.4	0.2518	76.4	0.1517	76.4	0.1939
		76.8	0.1936	76.8	0.152	76.8	0.1704	76.8	0.2415	76.8	0.2519	76.8	0.1517	76.8	0.1939
		77.2	0.1927	77.2	0.152	77.2	0.1704	77.2	0.2415	77.2	0.2519	77.2	0.1517	77.2	0.1939
		77.6	0.1926	77.6	0.152	77.6	0.1704	77.6	0.2415	77.6	0.2519	77.6	0.1517	77.6	0.1939
		78	0.1926	78	0.152	78	0.1704	78	0.2415	78	0.2519	78	0.1517	78	0.194
		78.4	0.1923	78.4	0.152	78.4	0.1705	78.4	0.2415	78.4	0.2519	78.4	0.1517	78.4	0.194
		78.8	0.1925	78.8	0.152	78.8	0.1705	78.8	0.2415	78.8	0.2519	78.8	0.1517	78.8	0.194
		79.2	0.1927	79.2	0.152	79.2	0.1705	79.2	0.2416	79.2	0.2519	79.2	0.1517	79.2	0.1941
		79.6	0.1928	79.6	0.152	79.6	0.1705	79.6	0.2416	79.6	0.2519	79.6	0.1517	79.6	0.1941
		80	0.1928	80	0.152	80	0.1705	80	0.2416	80	0.2519	80	0.1517	80	0.1941
		80.4	0.1925	80.4	0.152	80.4	0.1706	80.4	0.2416	80.4	0.252	80.4	0.1517	80.4	0.1941
		80.8	0.193	80.8	0.152	80.8	0.1706	80.8	0.2416	80.8	0.252	80.8	0.1517	80.8	0.1942
		81.2	0.1931	81.2	0.152	81.2	0.1706	81.2	0.2416	81.2	0.252	81.2	0.1517	81.2	0.1942
		81.6	0.1934	81.6	0.152	81.6	0.1706	81.6	0.2416	81.6	0.252	81.6	0.1517	81.6	0.1942
		82	0.1926	82	0.152	82	0.1706	82	0.2416	82	0.252	82	0.1517	82	0.1943
		82.4	0.1931	82.4	0.152	82.4	0.1707	82.4	0.2416	82.4	0.252	82.4	0.1517	82.4	0.1943
		82.8	0.193	82.8	0.152	82.8	0.1707	82.8	0.2416	82.8	0.252	82.8	0.1517	82.8	0.1943
		83.2	0.1923	83.2	0.152	83.2	0.1707	83.2	0.2416	83.2	0.252	83.2	0.1517	83.2	0.1943
		83.6	0.194	83.6	0.152	83.6	0.1707	83.6	0.2417	83.6	0.252	83.6	0.1517	83.6	0.1943
		84	0.1936	84	0.152	84	0.1707	84	0.2417	84	0.252	84	0.1517	84	0.1943
		84.4	0.1925	84.4	0.152	84.4	0.1707	84.4	0.2416	84.4	0.2521	84.4	0.1517	84.4	0.1941
		84.8	0.1932	84.8	0.152	84.8	0.1708	84.8	0.2416	84.8	0.2521	84.8	0.1517	84.8	0.194
		85.2	0.1933	85.2	0.152	85.2	0.1708	85.2	0.2416	85.2	0.2521	85.2	0.1517	85.2	0.194
		85.6	0.1933	85.6	0.152	85.6	0.1708	85.6	0.2416	85.6	0.2521	85.6	0.1517	85.6	0.1923
		86	0.1931	86	0.152	86	0.1708	86	0.2416	86	0.2521	86	0.1517	86	0.1933
		86.4	0.1935	86.4	0.152	86.4	0.1708	86.4	0.2417	86.4	0.2521	86.4	0.1517	86.4	0.1855
		86.8	0.1933	86.8	0.152	86.8	0.1708	86.8	0.2417	86.8	0.2521	86.8	0.1517	86.8	0.2058
		87.2	0.1932	87.2	0.152	87.2	0.1708	87.2	0.2417	87.2	0.2521	87.2	0.1517	87.2	0.1941
		87.6	0.1932	87.6	0.152	87.6	0.1708	87.6	0.2417	87.6	0.2521	87.6	0.1517	87.6	0.1969
		88	0.1933	88	0.152	88	0.1709	88	0.2417	88	0.2521	88	0.1517	88	0.1948
		88.4	0.1934	88.4	0.152	88.4	0.1709	88.4	0.2417	88.4	0.2522	88.4	0.1517	88.4	0.1844
		88.8	0.1934	88.8	0.152	88.8	0.1709	88.8	0.2418	88.8	0.2522	88.8	0.1517	88.8	0.1995
		89.2	0.1935	89.2	0.152	89.2	0.1709	89.2	0.2418	89.2	0.2522	89.2	0.1517	89.2	0.1979
		89.6	0.1935	89.6	0.152	89.6	0.1709	89.6	0.2418	89.6	0.2522	89.6	0.1517	89.6	0.1954
		90	0.1934	90	0.152	90	0.1709	90	0.2418	90	0.2522	90	0.1517	90	0.1948
		90.4	0.1936	90.4	0.152	90.4	0.1709	90.4	0.2418	90.4	0.2522	90.4	0.1517	90.4	0.1955
		90.8	0.1933	90.8	0.152	90.8	0.1709	90.8	0.2418	90.8	0.2522	90.8	0.1517	90.8	0.1953
		91.2	0.1935	91.2	0.152	91.2	0.1709	91.2	0.2418	91.2	0.2522	91.2	0.1517	91.2	0.1951
		91.6	0.1937	91.6	0.152	91.6	0.1709	91.6	0.2418	91.6	0.2522	91.6	0.1517	91.6	0.1949
		92	0.1937	92	0.152	92	0.1709	92	0.2418	92	0.2522	92	0.1517	92	0.1949
		92.4	0.1937	92.4	0.152	92.4	0.1709	92.4	0.2418	92.4	0.2523	92.4	0.1517	92.4	0.1949
		92.8	0.1939	92.8	0.152	92.8	0.1709	92.8	0.2418	92.8	0.2523	92.8	0.1517	92.8	0.195
		93.2	0.194	93.2	0.152	93.2	0.1709	93.2	0.2418	93.2	0.2523	93.2	0.1517	93.2	0.195
		93.6	0.1935	93.6	0.152	93.6	0.1709	93.6	0.2419	93.6	0.2523	93.6	0.1517	93.6	0.195
		94	0.1932	94	0.152	94	0.1709	94	0.2419	94	0.2523	94	0.1517	94	0.195
		94.4	0.1933	94.4	0.152	94.4	0.1709	94.4	0.2419	94.4	0.2523	94.4	0.1517	94.4	0.1951
		94.8	0.1938	94.8	0.152	94.8	0.1709	94.8	0.2419	94.8	0.2523	94.8	0.1517	94.8	0.1951
		95.2	0.1938	95.2	0.152	95.2	0.1709	95.2	0.2419	95.2	0.2523	95.2	0.1517	95.2	0.1951
		95.6	0.1938	95.6	0.152	95.6	0.1709	95.6	0.2419	95.6	0.2523	95.6	0.1517	95.6	0.1951
		96	0.1939	96	0.152	96	0.1709	96	0.2419	96	0.2523	96	0.1517	96	0.1951
		96.4	0.1939	96.4	0.152	96.4	0.1709	96.4	0.242	96.4	0.2524	96.4	0.1517	96.4	0.1952
		96.8	0.1942	96.8	0.152	96.8	0.1709	96.8	0.242	96.8	0.2524	96.8	0.1517	96.8	0.1952
		97.2	0.1944	97.2	0.152	97.2	0.1709	97.2	0.242	97.2	0.2524	97.2	0.1517	97.2	0.1952
		97.6	0.1946	97.6	0.152	97.6	0.1709	97.6	0.242	97.6	0.2524	97.6	0.1517	97.6	0.1952
		98	0.1951	98	0.152	98	0.1709	98	0.2421	98	0.2524	98	0.1517	98	0.1953
		98.4	0.1942	98.4	0.152	98.4	0.1709	98.4	0.2421	98.4	0.2524	98.4	0.1517	98.4	0.1953
		98.8	0.1942	98.8	0.152	98.8	0.1709	98.8	0.2421	98.8	0.2524	98.8	0.1517	98.8	0.1953
		99.2	0.194	99.2	0.152	99.2	0.1709	99.2	0.2421	99.2	0.2524	99.2	0.1517	99.2	0.1953
		99.6	0.194	99.6	0.152	99.6	0.1709	99.6	0.2421	99.6	0.2524	99.6	0.1517	99.6	0.1953
		100	0.1941	100	0.152	100	0.1709	100	0.2421	100	0.2524	100	0.1517	100	0.1954
		100.4	0.1942	100.4	0.152	100.4	0.1709	100.4	0.2421	100.4	0.2525	100.4	0.1517	100.4	0.1954
		100.8	0.1943	100.8	0.152	100.8	0.1709	100.8	0.2422	100.8	0.2525	100.8	0.1517	100.8	0.1954
		101.2	0.1943	101.2	0.152	101.2	0.1709	101.2	0.2422	101.2	0.2525	101.2	0.1517	101.2	0.1954
		101.6	0.1942	101.6	0.152	101.6	0.1709	101.6	0.2422	101.6	0.2525	101.6	0.1517	101.6	0.1954
		102	0.1942	102	0.152	102	0.1709	102	0.2422	102	0.2525	102	0.1517	102	0.1955
		102.4	0.1941	102.4	0.152	102.4	0.1709	102.4	0.2422	102.4	0.2525	102.4	0.1517	102.4	0.1955
		102.8	0.1943	102.8	0.152	102.8	0.1709	102.8	0.2422	102.8	0.2525	102.8	0.1517	102.8	0.1955
		103.2	0.1931	103.2	0.152	103.2	0.1709	103.2	0.2422	103.2	0.2525	103.2	0.1517	103.2	0.1955
		103.6	0.1928	103.6	0.152	103.6	0.1709	103.6	0.2422	103.6	0.2525	103.6	0.1517	103.6	0.1955
		104	0.1943	104	0.152	104	0.1709	104	0.2423	104	0.2525	104	0.1517	104	0.1955
		104.4	0.1951	104.4	0.152	104.4	0.1709	104.4	0.2423	104.4	0.2525	104.4	0.1517	104.4	0.1956
		104.8	0.1957	104.8	0.152	104.8	0.1709	104.8	0.2423	104.8	0.2525	104.8	0.1517	104.8	0.1956
		105.2	0.1949	105.2	0.152	105.2	0.1709	105.2	0.2423	105.2	0.2525	105.2	0.1517	105.2	0.1956
		105.6	0.1946	105.6	0.152	105.6	0.1709	105.6	0.2423	105.6	0.2526	105.6	0.1517	105.6	0.1956
		106	0.1945	106	0.152	106	0.1709	106	0.2423	106	0.2526	106	0.1517	106	0.1956
		106.4	0.1948	106.4	0.152	106.4	0.1709	106.4	0.2422	106.4	0.2526	106.4	0.1517	106.4	0.1957
		106.8	0.1947	106.8	0.152	106.8	0.1709	106.8	0.2423	106.8	0.2526	106.8	0.1517	106.8	0.1957
		107.2	0.1951	107.2	0.152	107.2	0.1709	107.2	0.2423	107.2	0.2526	107.2	0.1517	107.2	0.1957
		107.6	0.1952	107.6	0.152	107.6	0.1709	107.6	0.2423	107.6	0.2526	107.6	0.1517	107.6	0.1957
		108	0.1947	108	0.152	108	0.171	108	0.2423	108	0.2526	108	0.1517	108	0.1957
		108.4	0.1951	108.4	0.152	108.4	0.171	108.4	0.2423	108.4	0.2526	108.4	0.1517	108.4	0.1958
		108.8	0.1947	108.8	0.152	108.8	0.171	108.8	0.2423	108.8	0.2526	108.8	0.1517	108.8	0.1958
		109.2	0.195	109.2	0.152	109.2	0.171	109.2	0.2423	109.2	0.2526	109.2	0.1517	109.2	0.1958
		109.6	0.1947	109.6	0.152	109.6	0.171	109.6	0.2423	109.6	0.2526	109.6	0.1517	109.6	0.1958
		110	0.1951	110	0.152	110	0.171	110	0.2423	110	0.2526	110	0.1517	110	0.1958
		110.4	0.1948	110.4	0.152	110.4	0.171	110.4	0.2423	110.4	0.2526	110.4	0.1517	110.4	0.1958
		110.8	0.1948	110.8	0.152	110.8	0.1709	110.8	0.2423	110.8	0.2526	110.8	0.1517	110.8	0.1958
		111.2	0.1949	111.2	0.152	111.2	0.1709	111.2	0.2423	111.2	0.2526	111.2	0.1517	111.2	0.1959
		111.6	0.1949	111.6	0.152	111.6	0.1709	111.6	0.2423	111.6	0.2526	111.6	0.1517	111.6	0.1959
		112	0.1949	112	0.152	112	0.1709	112	0.2424	112	0.2526	112	0.1517	112	0.1959
		112.4	0.1949	112.4	0.152	112.4	0.1709	112.4	0.2424	112.4	0.2526	112.4	0.1517	112.4	0.1959
		112.8	0.1949	112.8	0.152	112.8	0.1709	112.8	0.2424	112.8	0.2526	112.8	0.1517	112.8	0.1959
		113.2	0.1949	113.2	0.152	113.2	0.1709	113.2	0.2424	113.2	0.2526	113.2	0.1517	113.2	0.1959
		113.6	0.195	113.6	0.152	113.6	0.1709	113.6	0.2423	113.6	0.2526	113.6	0.1517	113.6	0.196
		114	0.195	114	0.152	114	0.1709	114	0.2423	114	0.2526	114	0.1517	114	0.196
		114.4	0.195	114.4	0.152	114.4	0.1709	114.4	0.2423	114.4	0.2527	114.4	0.1517	114.4	0.196
		114.8	0.195	114.8	0.152	114.8	0.1709	114.8	0.2423	114.8	0.2527	114.8	0.1517	114.8	0.196
		115.2	0.1951	115.2	0.152	115.2	0.1709	115.2	0.2424	115.2	0.2527	115.2	0.1517	115.2	0.196
		115.6	0.1951	115.6	0.152	115.6	0.1709	115.6	0.2424	115.6	0.2527	115.6	0.1517	115.6	0.196
		116	0.1951	116	0.152	116	0.1709	116	0.2424	116	0.2527	116	0.1517	116	0.1961
		116.4	0.1951	116.4	0.152	116.4	0.1709	116.4	0.2424	116.4	0.2527	116.4	0.1517	116.4	0.1961
		116.8	0.1951	116.8	0.152	116.8	0.1709	116.8	0.2424	116.8	0.2527	116.8	0.1517	116.8	0.1961
		117.2	0.1952	117.2	0.152	117.2	0.1709	117.2	0.2424	117.2	0.2527	117.2	0.1517	117.2	0.1961
		117.6	0.1952	117.6	0.152	117.6	0.1709	117.6	0.2424	117.6	0.2527	117.6	0.1517	117.6	0.1961
		118	0.1952	118	0.152	118	0.1709	118	0.2424	118	0.2527	118	0.1517	118	0.1961
		118.4	0.1952	118.4	0.152	118.4	0.1709	118.4	0.2424	118.4	0.2527	118.4	0.1517	118.4	0.1961
		118.8	0.1953	118.8	0.152	118.8	0.1709	118.8	0.2424	118.8	0.2527	118.8	0.1517	118.8	0.1962
		119.2	0.1953	119.2	0.152	119.2	0.1709	119.2	0.2424	119.2	0.2527	119.2	0.1517	119.2	0.1962
		119.6	0.1953	119.6	0.152	119.6	0.1709	119.6	0.2424	119.6	0.2527	119.6	0.1517	119.6	0.1962
		120	0.1953	120	0.152	120	0.1709	120	0.2424	120	0.2527	120	0.1517	120	0.1962
		120.4	0.1954	120.4	0.153	120.4	0.1709	120.4	0.2424	120.4	0.2527	120.4	0.1517	120.4	0.1962
		120.8	0.1954	120.8	0.153	120.8	0.1709	120.8	0.2424	120.8	0.2527	120.8	0.1517	120.8	0.1962
		121.2	0.1954	121.2	0.153	121.2	0.1709	121.2	0.2426	121.2	0.2527	121.2	0.1517	121.2	0.1962
		121.6	0.1954	121.6	0.153	121.6	0.1709	121.6	0.2429	121.6	0.2527	121.6	0.1517	121.6	0.1962
		122	0.1954	122	0.153	122	0.1709	122	0.2429	122	0.2527	122	0.1517	122	0.1963
		122.4	0.1955	122.4	0.153	122.4	0.1709	122.4	0.2429	122.4	0.2527	122.4	0.1517	122.4	0.1963
		122.8	0.1955	122.8	0.153	122.8	0.1709	122.8	0.2429	122.8	0.2527	122.8	0.1517	122.8	0.1963
		123.2	0.1955	123.2	0.153	123.2	0.1709	123.2	0.2429	123.2	0.2527	123.2	0.1517	123.2	0.1963
		123.6	0.1955	123.6	0.153	123.6	0.1709	123.6	0.2429	123.6	0.2527	123.6	0.1517	123.6	0.1963
		124	0.1955	124	0.153	124	0.1709	124	0.2429	124	0.2527	124	0.1517	124	0.1963
		124.4	0.1956	124.4	0.153	124.4	0.1709	124.4	0.2429	124.4	0.2527	124.4	0.1517	124.4	0.1963
		124.8	0.1956	124.8	0.153	124.8	0.1708	124.8	0.2429	124.8	0.2527	124.8	0.1517	124.8	0.1963
		125.2	0.1956	125.2	0.153	125.2	0.1708	125.2	0.2429	125.2	0.2527	125.2	0.1517	125.2	0.1964
		125.6	0.1956	125.6	0.153	125.6	0.1708	125.6	0.2429	125.6	0.2527	125.6	0.1517	125.6	0.1964
		126	0.1957	126	0.153	126	0.1708	126	0.2429	126	0.2527	126	0.1517	126	0.1964
		126.4	0.1957	126.4	0.153	126.4	0.1708	126.4	0.2429	126.4	0.2527	126.4	0.1517	126.4	0.1964
		126.8	0.1957	126.8	0.153	126.8	0.1708	126.8	0.2429	126.8	0.2527	126.8	0.1517	126.8	0.1964
		127.2	0.1957	127.2	0.153	127.2	0.1708	127.2	0.2429	127.2	0.2527	127.2	0.1517	127.2	0.1964
		127.6	0.1957	127.6	0.153	127.6	0.1708	127.6	0.2429	127.6	0.2527	127.6	0.1517	127.6	0.1964
		128	0.1958	128	0.153	128	0.1708	128	0.2429	128	0.2527	128	0.1517	128	0.1964
		128.4	0.1958	128.4	0.153	128.4	0.1709	128.4	0.2429	128.4	0.2527	128.4	0.1517	128.4	0.1964
		128.8	0.1958	128.8	0.153	128.8	0.1709	128.8	0.2429	128.8	0.2527	128.8	0.1517	128.8	0.1965
		129.2	0.1958	129.2	0.153	129.2	0.1709	129.2	0.243	129.2	0.2527	129.2	0.1517	129.2	0.1965
		129.6	0.1958	129.6	0.153	129.6	0.1709	129.6	0.243	129.6	0.2527	129.6	0.1517	129.6	0.1965
		130	0.1959	130	0.153	130	0.1709	130	0.2429	130	0.2527	130	0.1517	130	0.1965
		130.4	0.1959	130.4	0.153	130.4	0.1709	130.4	0.2429	130.4	0.2527	130.4	0.1517	130.4	0.1965
		130.8	0.1959	130.8	0.153	130.8	0.1709	130.8	0.2429	130.8	0.2527	130.8	0.1517	130.8	0.1965
		131.2	0.1959	131.2	0.153	131.2	0.1709	131.2	0.2429	131.2	0.2527	131.2	0.1517	131.2	0.1965
		131.6	0.196	131.6	0.153	131.6	0.1709	131.6	0.2429	131.6	0.2528	131.6	0.1517	131.6	0.1965
		132	0.196	132	0.153	132	0.171	132	0.2429	132	0.2528	132	0.1517	132	0.1965
		132.4	0.196	132.4	0.153	132.4	0.171	132.4	0.243	132.4	0.2528	132.4	0.1517	132.4	0.1965
		132.8	0.196	132.8	0.153	132.8	0.171	132.8	0.243	132.8	0.2528	132.8	0.1517	132.8	0.1965
		133.2	0.196	133.2	0.153	133.2	0.171	133.2	0.243	133.2	0.2528	133.2	0.1517	133.2	0.1966
		133.6	0.1961	133.6	0.153	133.6	0.171	133.6	0.243	133.6	0.2528	133.6	0.1517	133.6	0.1966
		134	0.1961	134	0.153	134	0.171	134	0.2429	134	0.2528	134	0.1517	134	0.1966
		134.4	0.1961	134.4	0.153	134.4	0.171	134.4	0.243	134.4	0.2528	134.4	0.1517	134.4	0.1966
		134.8	0.1961	134.8	0.153	134.8	0.171	134.8	0.243	134.8	0.2528	134.8	0.1517	134.8	0.1966
		135.2	0.1961	135.2	0.153	135.2	0.171	135.2	0.243	135.2	0.2528	135.2	0.1517	135.2	0.1966
		135.6	0.1962	135.6	0.153	135.6	0.171	135.6	0.243	135.6	0.2528	135.6	0.1517	135.6	0.1966
		136	0.1962	136	0.153	136	0.171	136	0.243	136	0.2528	136	0.1517	136	0.1966
		136.4	0.1962	136.4	0.153	136.4	0.171	136.4	0.243	136.4	0.2528	136.4	0.1517	136.4	0.1966
		136.8	0.1962	136.8	0.153	136.8	0.171	136.8	0.243	136.8	0.2528	136.8	0.1517	136.8	0.1967
		137.2	0.1962	137.2	0.153	137.2	0.171	137.2	0.243	137.2	0.2528	137.2	0.1516	137.2	0.1967
		137.6	0.1963	137.6	0.153	137.6	0.171	137.6	0.243	137.6	0.2528	137.6	0.1516	137.6	0.1967
		138	0.1963	138	0.153	138	0.171	138	0.243	138	0.2528	138	0.1516	138	0.1967
		138.4	0.1963	138.4	0.153	138.4	0.171	138.4	0.2431	138.4	0.2528	138.4	0.1516	138.4	0.1967
		138.8	0.1963	138.8	0.153	138.8	0.171	138.8	0.2431	138.8	0.2528	138.8	0.1516	138.8	0.1967
		139.2	0.1963	139.2	0.153	139.2	0.171	139.2	0.2431	139.2	0.2528	139.2	0.1516	139.2	0.1967
		139.6	0.1964	139.6	0.153	139.6	0.171	139.6	0.2431	139.6	0.2528	139.6	0.1516	139.6	0.1967
		140	0.1964	140	0.153	140	0.171	140	0.2431	140	0.2528	140	0.1516	140	0.1967
		140.4	0.1964	140.4	0.153	140.4	0.171	140.4	0.2431	140.4	0.2528	140.4	0.1516	140.4	0.1967
		140.8	0.1964	140.8	0.153	140.8	0.171	140.8	0.2431	140.8	0.2528	140.8	0.1516	140.8	0.1968
		141.2	0.1964	141.2	0.153	141.2	0.171	141.2	0.2431	141.2	0.2528	141.2	0.1516	141.2	0.1968
		141.6	0.1964	141.6	0.153	141.6	0.171	141.6	0.2431	141.6	0.2528	141.6	0.1516	141.6	0.1968
		142	0.1965	142	0.153	142	0.171	142	0.2431	142	0.2528	142	0.1516	142	0.1968
		142.4	0.1965	142.4	0.153	142.4	0.171	142.4	0.2431	142.4	0.2528	142.4	0.1516	142.4	0.1968
		142.8	0.1965	142.8	0.153	142.8	0.171	142.8	0.2431	142.8	0.2528	142.8	0.1516	142.8	0.1968
		143.2	0.1965	143.2	0.153	143.2	0.1711	143.2	0.2432	143.2	0.2528	143.2	0.1516	143.2	0.1968
		143.6	0.1965	143.6	0.153	143.6	0.1711	143.6	0.2432	143.6	0.2528	143.6	0.1516	143.6	0.1968
		144	0.1966	144	0.153	144	0.1711	144	0.2432	144	0.2528	144	0.1516	144	0.1968
		144.4	0.1966	144.4	0.153	144.4	0.1711	144.4	0.2432	144.4	0.2528	144.4	0.1516	144.4	0.1968
		144.8	0.1966	144.8	0.153	144.8	0.1711	144.8	0.2432	144.8	0.2528	144.8	0.1516	144.8	0.1969
		145.2	0.1966	145.2	0.153	145.2	0.1711	145.2	0.2432	145.2	0.2528	145.2	0.1515	145.2	0.1969
		145.6	0.1966	145.6	0.153	145.6	0.1711	145.6	0.2432	145.6	0.2528	145.6	0.1515	145.6	0.1969
		146	0.1967	146	0.153	146	0.1711	146	0.2432	146	0.2528	146	0.1515	146	0.1969
		146.4	0.1967	146.4	0.153	146.4	0.1711	146.4	0.2432	146.4	0.2528	146.4	0.1515	146.4	0.1969
		146.8	0.1967	146.8	0.153	146.8	0.1711	146.8	0.2432	146.8	0.2528	146.8	0.1515	146.8	0.1969
		147.2	0.1967	147.2	0.153	147.2	0.1711	147.2	0.2432	147.2	0.2528	147.2	0.1515	147.2	0.1969
		147.6	0.1967	147.6	0.153	147.6	0.1711	147.6	0.2432	147.6	0.2528	147.6	0.1515	147.6	0.1969
		148	0.1967	148	0.153	148	0.1712	148	0.2433	148	0.2528	148	0.1515	148	0.1969
		148.4	0.1968	148.4	0.153	148.4	0.1712	148.4	0.2433	148.4	0.2528	148.4	0.1515	148.4	0.1969
		148.8	0.1968	148.8	0.153	148.8	0.1712	148.8	0.2433	148.8	0.2528	148.8	0.1515	148.8	0.1969
		149.2	0.1968	149.2	0.153	149.2	0.1712	149.2	0.2433	149.2	0.2528	149.2	0.1515	149.2	0.197
		149.6	0.1968	149.6	0.153	149.6	0.1712	149.6	0.2433	149.6	0.2528	149.6	0.1515	149.6	0.197
		150	0.1968	150	0.153	150	0.1712	150	0.2433	150	0.2528	150	0.1515	150	0.197
		150.4	0.1969	150.4	0.153	150.4	0.1712	150.4	0.2433	150.4	0.2528	150.4	0.1515	150.4	0.197
		150.8	0.1969	150.8	0.153	150.8	0.1712	150.8	0.2433	150.8	0.2528	150.8	0.1515	150.8	0.197
		151.2	0.1969	151.2	0.153	151.2	0.1713	151.2	0.2433	151.2	0.2528	151.2	0.1515	151.2	0.197
		151.6	0.1969	151.6	0.153	151.6	0.1713	151.6	0.2433	151.6	0.2528	151.6	0.1515	151.6	0.197
		152	0.1969	152	0.153	152	0.1713	152	0.2433	152	0.2528	152	0.1515	152	0.197
		152.4	0.1969	152.4	0.153	152.4	0.1713	152.4	0.2433	152.4	0.2528	152.4	0.1515	152.4	0.197
		152.8	0.197	152.8	0.153	152.8	0.1713	152.8	0.2433	152.8	0.2528	152.8	0.1515	152.8	0.197
		153.2	0.197	153.2	0.153	153.2	0.1713	153.2	0.2433	153.2	0.2528	153.2	0.1515	153.2	0.197
		153.6	0.197	153.6	0.153	153.6	0.1714	153.6	0.2433	153.6	0.2528	153.6	0.1515	153.6	0.1971
		154	0.197	154	0.153	154	0.1714	154	0.2433	154	0.2528	154	0.1515	154	0.1971
		154.4	0.197	154.4	0.153	154.4	0.1714	154.4	0.2433	154.4	0.2528	154.4	0.1515	154.4	0.1971
		154.8	0.197	154.8	0.153	154.8	0.1714	154.8	0.2433	154.8	0.2528	154.8	0.1515	154.8	0.1971
		155.2	0.1971	155.2	0.153	155.2	0.1714	155.2	0.2433	155.2	0.2528	155.2	0.1515	155.2	0.1971
		155.6	0.1971	155.6	0.153	155.6	0.1714	155.6	0.2433	155.6	0.2528	155.6	0.1515	155.6	0.1971
		156	0.1971	156	0.153	156	0.1714	156	0.2433	156	0.2528	156	0.1515	156	0.1971
		156.4	0.1971	156.4	0.153	156.4	0.1715	156.4	0.2433	156.4	0.2528	156.4	0.1515	156.4	0.1971
		156.8	0.1971	156.8	0.153	156.8	0.1715	156.8	0.2433	156.8	0.2528	156.8	0.1515	156.8	0.1971
		157.2	0.1971	157.2	0.153	157.2	0.1715	157.2	0.2433	157.2	0.2528	157.2	0.1515	157.2	0.1971
		157.6	0.1972	157.6	0.153	157.6	0.1715	157.6	0.2434	157.6	0.2528	157.6	0.1515	157.6	0.1971
		158	0.1972	158	0.153	158	0.1715	158	0.2434	158	0.2528	158	0.1515	158	0.1971
		158.4	0.1972	158.4	0.153	158.4	0.1715	158.4	0.2434	158.4	0.2528	158.4	0.1515	158.4	0.1971
		158.8	0.1972	158.8	0.153	158.8	0.1715	158.8	0.2434	158.8	0.2528	158.8	0.1515	158.8	0.1972
		159.2	0.1972	159.2	0.153	159.2	0.1715	159.2	0.2434	159.2	0.2528	159.2	0.1515	159.2	0.1972
		159.6	0.1972	159.6	0.153	159.6	0.1715	159.6	0.2434	159.6	0.2528	159.6	0.1515	159.6	0.1972
		160	0.1973	160	0.153	160	0.1715	160	0.2434	160	0.2528	160	0.1515	160	0.1972
		160.4	0.1973	160.4	0.153	160.4	0.1715	160.4	0.2434	160.4	0.2528	160.4	0.1515	160.4	0.1972
		160.8	0.1973	160.8	0.153	160.8	0.1715	160.8	0.2434	160.8	0.2528	160.8	0.1515	160.8	0.1972
		161.2	0.1973	161.2	0.153	161.2	0.1715	161.2	0.2434	161.2	0.2528	161.2	0.1515	161.2	0.1972
		161.6	0.1973	161.6	0.153	161.6	0.1715	161.6	0.2434	161.6	0.2528	161.6	0.1515	161.6	0.1972
		162	0.1973	162	0.153	162	0.1715	162	0.2434	162	0.2528	162	0.1515	162	0.1972
		162.4	0.1974	162.4	0.153	162.4	0.1715	162.4	0.2434	162.4	0.2528	162.4	0.1515	162.4	0.1972
		162.8	0.1974	162.8	0.153	162.8	0.1715	162.8	0.2434	162.8	0.2528	162.8	0.1515	162.8	0.1972
		163.2	0.1974	163.2	0.153	163.2	0.1715	163.2	0.2434	163.2	0.2528	163.2	0.1515	163.2	0.1972
		163.6	0.1974	163.6	0.153	163.6	0.1715	163.6	0.2434	163.6	0.2528	163.6	0.1515	163.6	0.1972
		164	0.1974	164	0.153	164	0.1715	164	0.2434	164	0.2528	164	0.1515	164	0.1972
		164.4	0.1974	164.4	0.153	164.4	0.1715	164.4	0.2434	164.4	0.2528	164.4	0.1515	164.4	0.1972
		164.8	0.1975	164.8	0.153	164.8	0.1715	164.8	0.2434	164.8	0.2528	164.8	0.1515	164.8	0.1972
		165.2	0.1975	165.2	0.153	165.2	0.1715	165.2	0.2434	165.2	0.2528	165.2	0.1514	165.2	0.1972
		165.6	0.1975	165.6	0.153	165.6	0.1715	165.6	0.2434	165.6	0.2528	165.6	0.1514	165.6	0.1973
		166	0.1975	166	0.153	166	0.1715	166	0.2434	166	0.2528	166	0.1514	166	0.1973
		166.4	0.1975	166.4	0.153	166.4	0.1715	166.4	0.2434	166.4	0.2528	166.4	0.1514	166.4	0.1973
		166.8	0.1975	166.8	0.153	166.8	0.1715	166.8	0.2434	166.8	0.2528	166.8	0.1514	166.8	0.1973
		167.2	0.1976	167.2	0.153	167.2	0.1715	167.2	0.2434	167.2	0.2528	167.2	0.1514	167.2	0.1973
		167.6	0.1976	167.6	0.153	167.6	0.1715	167.6	0.2434	167.6	0.2528	167.6	0.1514	167.6	0.1973
		168	0.1976	168	0.153	168	0.1715	168	0.2434	168	0.2528	168	0.1514	168	0.1973
		168.4	0.1976	168.4	0.153	168.4	0.1715	168.4	0.2435	168.4	0.2528	168.4	0.1514	168.4	0.1973
		168.8	0.1976	168.8	0.153	168.8	0.1715	168.8	0.2435	168.8	0.2528	168.8	0.1514	168.8	0.1973
		169.2	0.1976	169.2	0.153	169.2	0.1715	169.2	0.2435	169.2	0.2528	169.2	0.1514	169.2	0.1973
		169.6	0.1977	169.6	0.153	169.6	0.1715	169.6	0.2435	169.6	0.2528	169.6	0.1514	169.6	0.1973
		170	0.1977	170	0.153	170	0.1715	170	0.2435	170	0.2528	170	0.1514	170	0.1973
		170.4	0.1977	170.4	0.153	170.4	0.1715	170.4	0.2435	170.4	0.2528	170.4	0.1514	170.4	0.1973
		170.8	0.1977	170.8	0.153	170.8	0.1715	170.8	0.2435	170.8	0.2528	170.8	0.1514	170.8	0.1973
		171.2	0.1977	171.2	0.153	171.2	0.1716	171.2	0.2435	171.2	0.2528	171.2	0.1514	171.2	0.1973
		171.6	0.1977	171.6	0.153	171.6	0.1716	171.6	0.2435	171.6	0.2528	171.6	0.1514	171.6	0.1973
		172	0.1977	172	0.153	172	0.1716	172	0.2435	172	0.2528	172	0.1514	172	0.1973
		172.4	0.1978	172.4	0.153	172.4	0.1716	172.4	0.2435	172.4	0.2528	172.4	0.1514	172.4	0.1973
		172.8	0.1978	172.8	0.153	172.8	0.1716	172.8	0.2435	172.8	0.2528	172.8	0.1514	172.8	0.1973
		173.2	0.1978	173.2	0.153	173.2	0.1716	173.2	0.2435	173.2	0.2528	173.2	0.1514	173.2	0.1973
		173.6	0.1978	173.6	0.153	173.6	0.1716	173.6	0.2435	173.6	0.2528	173.6	0.1514	173.6	0.1973
		174	0.1978	174	0.153	174	0.1716	174	0.2435	174	0.2528	174	0.1514	174	0.1973
		174.4	0.1978	174.4	0.153	174.4	0.1717	174.4	0.2435	174.4	0.2528	174.4	0.1514	174.4	0.1973
		174.8	0.1978	174.8	0.153	174.8	0.1717	174.8	0.2435	174.8	0.2528	174.8	0.1514	174.8	0.1973
		175.2	0.1979	175.2	0.153	175.2	0.1717	175.2	0.2435	175.2	0.2528	175.2	0.1514	175.2	0.1973
		175.6	0.1979	175.6	0.153	175.6	0.1717	175.6	0.2435	175.6	0.2528	175.6	0.1514	175.6	0.1973
		176	0.1979	176	0.153	176	0.1717	176	0.2435	176	0.2528	176	0.1514	176	0.1974
		176.4	0.1979	176.4	0.153	176.4	0.1717	176.4	0.2435	176.4	0.2528	176.4	0.1514	176.4	0.1974
		176.8	0.1979	176.8	0.153	176.8	0.1718	176.8	0.2435	176.8	0.2528	176.8	0.1514	176.8	0.1974
		177.2	0.1979	177.2	0.153	177.2	0.1718	177.2	0.2435	177.2	0.2527	177.2	0.1514	177.2	0.1973
		177.6	0.198	177.6	0.153	177.6	0.1718	177.6	0.2436	177.6	0.2527	177.6	0.1514	177.6	0.1973
		178	0.198	178	0.153	178	0.1718	178	0.2436	178	0.2527	178	0.1514	178	0.1974
		178.4	0.198	178.4	0.153	178.4	0.1718	178.4	0.2436	178.4	0.2527	178.4	0.1514	178.4	0.1974
		178.8	0.198	178.8	0.153	178.8	0.1718	178.8	0.2436	178.8	0.2527	178.8	0.1514	178.8	0.1974
		179.2	0.198	179.2	0.153	179.2	0.1718	179.2	0.2436	179.2	0.2527	179.2	0.1514	179.2	0.1973
		179.6	0.198	179.6	0.153	179.6	0.1719	179.6	0.2436	179.6	0.2527	179.6	0.1514	179.6	0.1974
		180	0.198	180	0.153	180	0.1719	180	0.2436	180	0.2527	180	0.1514	180	0.1974
		180.4	0.1981	180.4	0.153	180.4	0.1719	180.4	0.2436	180.4	0.2527	180.4	0.1514	180.4	0.1974
		180.8	0.1981	180.8	0.153	180.8	0.1719	180.8	0.2436	180.8	0.2527	180.8	0.1514	180.8	0.1973
		181.2	0.1981	181.2	0.153	181.2	0.1719	181.2	0.2436	181.2	0.2527	181.2	0.1514	181.2	0.1974
		181.6	0.1981	181.6	0.153	181.6	0.1719	181.6	0.2436	181.6	0.2527	181.6	0.1514	181.6	0.1974
		182	0.1981	182	0.153	182	0.172	182	0.2436	182	0.2527	182	0.1514	182	0.1974
		182.4	0.1981	182.4	0.153	182.4	0.172	182.4	0.2436	182.4	0.2527	182.4	0.1514	182.4	0.1974
		182.8	0.1981	182.8	0.153	182.8	0.172	182.8	0.2436	182.8	0.2527	182.8	0.1514	182.8	0.1974
		183.2	0.1982	183.2	0.153	183.2	0.172	183.2	0.2436	183.2	0.2527	183.2	0.1514	183.2	0.1974
		183.6	0.1982	183.6	0.153	183.6	0.172	183.6	0.2436	183.6	0.2527	183.6	0.1514	183.6	0.1974
		184	0.1982	184	0.153	184	0.172	184	0.2436	184	0.2527	184	0.1514	184	0.1974
		184.4	0.1982	184.4	0.153	184.4	0.172	184.4	0.2436	184.4	0.2527	184.4	0.1514	184.4	0.1974
		184.8	0.1982	184.8	0.153	184.8	0.172	184.8	0.2436	184.8	0.2527	184.8	0.1514	184.8	0.1974
		185.2	0.1982	185.2	0.153	185.2	0.172	185.2	0.2436	185.2	0.2527	185.2	0.1514	185.2	0.1974
		185.6	0.1982	185.6	0.153	185.6	0.172	185.6	0.2436	185.6	0.2527	185.6	0.1514	185.6	0.1974
		186	0.1983	186	0.153	186	0.172	186	0.2436	186	0.2527	186	0.1514	186	0.1974
		186.4	0.1983	186.4	0.153	186.4	0.1721	186.4	0.2436	186.4	0.2527	186.4	0.1514	186.4	0.1974
		186.8	0.1983	186.8	0.153	186.8	0.1721	186.8	0.2436	186.8	0.2527	186.8	0.1514	186.8	0.1974
		187.2	0.1983	187.2	0.153	187.2	0.1721	187.2	0.2437	187.2	0.2527	187.2	0.1513	187.2	0.1974
		187.6	0.1983	187.6	0.153	187.6	0.1721	187.6	0.2437	187.6	0.2527	187.6	0.1513	187.6	0.1974
		188	0.1983	188	0.153	188	0.1721	188	0.2436	188	0.2527	188	0.1513	188	0.1974
		188.4	0.1983	188.4	0.153	188.4	0.1721	188.4	0.2436	188.4	0.2527	188.4	0.1513	188.4	0.1974
		188.8	0.1984	188.8	0.153	188.8	0.1721	188.8	0.2436	188.8	0.2527	188.8	0.1513	188.8	0.1974
		189.2	0.1984	189.2	0.153	189.2	0.1721	189.2	0.2436	189.2	0.2527	189.2	0.1513	189.2	0.1974
		189.6	0.1984	189.6	0.153	189.6	0.1721	189.6	0.2437	189.6	0.2527	189.6	0.1513	189.6	0.1974
		190	0.1984	190	0.153	190	0.1721	190	0.2437	190	0.2527	190	0.1513	190	0.1974
		190.4	0.1984	190.4	0.153	190.4	0.1721	190.4	0.2437	190.4	0.2527	190.4	0.1513	190.4	0.1974
		190.8	0.1984	190.8	0.153	190.8	0.1722	190.8	0.2437	190.8	0.2527	190.8	0.1513	190.8	0.1974
		191.2	0.1984	191.2	0.153	191.2	0.1722	191.2	0.2437	191.2	0.2527	191.2	0.1513	191.2	0.1974
		191.6	0.1985	191.6	0.153	191.6	0.1722	191.6	0.2437	191.6	0.2527	191.6	0.1513	191.6	0.1974
		192	0.1985	192	0.153	192	0.1722	192	0.2437	192	0.2527	192	0.1513	192	0.1974
		192.4	0.1985	192.4	0.153	192.4	0.1722	192.4	0.2437	192.4	0.2527	192.4	0.1513	192.4	0.1974
		192.8	0.1985	192.8	0.153	192.8	0.1722	192.8	0.2437	192.8	0.2527	192.8	0.1513	192.8	0.1974
		193.2	0.1985	193.2	0.153	193.2	0.1722	193.2	0.2437	193.2	0.2527	193.2	0.1513	193.2	0.1974
		193.6	0.1985	193.6	0.153	193.6	0.1722	193.6	0.2437	193.6	0.2527	193.6	0.1513	193.6	0.1974
		194	0.1985	194	0.153	194	0.1722	194	0.2438	194	0.2527	194	0.1513	194	0.1974
		194.4	0.1986	194.4	0.153	194.4	0.1723	194.4	0.2438	194.4	0.2527	194.4	0.1513	194.4	0.1974
		194.8	0.1986	194.8	0.153	194.8	0.1723	194.8	0.2438	194.8	0.2527	194.8	0.1513	194.8	0.1974
		195.2	0.1986	195.2	0.153	195.2	0.1723	195.2	0.2438	195.2	0.2527	195.2	0.1513	195.2	0.1974
		195.6	0.1986	195.6	0.153	195.6	0.1723	195.6	0.2438	195.6	0.2527	195.6	0.1513	195.6	0.1974
		196	0.1986	196	0.153	196	0.1723	196	0.2438	196	0.2527	196	0.1514	196	0.1974
		196.4	0.1986	196.4	0.153	196.4	0.1723	196.4	0.2438	196.4	0.2527	196.4	0.1514	196.4	0.1974
		196.8	0.1986	196.8	0.153	196.8	0.1723	196.8	0.2438	196.8	0.2527	196.8	0.1514	196.8	0.1974
		197.2	0.1987	197.2	0.153	197.2	0.1723	197.2	0.2438	197.2	0.2527	197.2	0.1514	197.2	0.1974
		197.6	0.1987	197.6	0.153	197.6	0.1723	197.6	0.2438	197.6	0.2527	197.6	0.1514	197.6	0.1974
		198	0.1987	198	0.153	198	0.1724	198	0.2438	198	0.2527	198	0.1514	198	0.1974
		198.4	0.1987	198.4	0.153	198.4	0.1724	198.4	0.2439	198.4	0.2527	198.4	0.1514	198.4	0.1974
		198.8	0.1987	198.8	0.153	198.8	0.1724	198.8	0.2439	198.8	0.2527	198.8	0.1514	198.8	0.1974
		199.2	0.1987	199.2	0.153	199.2	0.1724	199.2	0.2439	199.2	0.2527	199.2	0.1514	199.2	0.1974
		199.6	0.1987	199.6	0.153	199.6	0.1724	199.6	0.2439	199.6	0.2527	199.6	0.1514	199.6	0.1974
		200	0.1987	200	0.153	200	0.1724	200	0.2439	200	0.2527	200	0.1514	200	0.1974
		200.4	0.1987	200.4	0.153	200.4	0.1724	200.4	0.2439	200.4	0.2527	200.4	0.1514	200.4	0.1974
		200.8	0.1988	200.8	0.153	200.8	0.1724	200.8	0.2439	200.8	0.2527	200.8	0.1513	200.8	0.1974
		201.2	0.1988	201.2	0.153	201.2	0.1724	201.2	0.2439	201.2	0.2527	201.2	0.1513	201.2	0.1974
		201.6	0.1988	201.6	0.153	201.6	0.1724	201.6	0.2438	201.6	0.2527	201.6	0.1513	201.6	0.1974
		202	0.1988	202	0.153	202	0.1724	202	0.2438	202	0.2527	202	0.1513	202	0.1974
		202.4	0.1988	202.4	0.153	202.4	0.1724	202.4	0.2438	202.4	0.2527	202.4	0.1513	202.4	0.1974
		202.8	0.1988	202.8	0.153	202.8	0.1724	202.8	0.2438	202.8	0.2527	202.8	0.1513	202.8	0.1973
		203.2	0.1988	203.2	0.153	203.2	0.1724	203.2	0.2438	203.2	0.2527	203.2	0.1513	203.2	0.1973
		203.6	0.1988	203.6	0.153	203.6	0.1724	203.6	0.2438	203.6	0.2527	203.6	0.1513	203.6	0.1973
		204	0.1988	204	0.153	204	0.1724	204	0.2439	204	0.2527	204	0.1513	204	0.1973
		204.4	0.1989	204.4	0.153	204.4	0.1724	204.4	0.2439	204.4	0.2527	204.4	0.1513	204.4	0.1974
		204.8	0.1989	204.8	0.153	204.8	0.1724	204.8	0.2439	204.8	0.2527	204.8	0.1513	204.8	0.1974
		205.2	0.1989	205.2	0.153	205.2	0.1724	205.2	0.2439	205.2	0.2527	205.2	0.1513	205.2	0.1973
		205.6	0.1989	205.6	0.153	205.6	0.1724	205.6	0.2438	205.6	0.2527	205.6	0.1513	205.6	0.1973
		206	0.1989	206	0.153	206	0.1724	206	0.2438	206	0.2527	206	0.1513	206	0.1973
		206.4	0.1989	206.4	0.153	206.4	0.1724	206.4	0.2438	206.4	0.2527	206.4	0.1513	206.4	0.1973
		206.8	0.1989	206.8	0.153	206.8	0.1724	206.8	0.2438	206.8	0.2527	206.8	0.1513	206.8	0.1973
		207.2	0.1989	207.2	0.153	207.2	0.1724	207.2	0.2438	207.2	0.2527	207.2	0.1513	207.2	0.1973
		207.6	0.199	207.6	0.153	207.6	0.1724	207.6	0.2438	207.6	0.2527	207.6	0.1513	207.6	0.1973
		208	0.199	208	0.153	208	0.1724	208	0.2438	208	0.2527	208	0.1513	208	0.1973
		208.4	0.199	208.4	0.153	208.4	0.1724	208.4	0.2439	208.4	0.2527	208.4	0.1513	208.4	0.1973
		208.8	0.199	208.8	0.153	208.8	0.1724	208.8	0.2439	208.8	0.2527	208.8	0.1513	208.8	0.1973
		209.2	0.199	209.2	0.153	209.2	0.1724	209.2	0.2439	209.2	0.2527	209.2	0.1513	209.2	0.1973
		209.6	0.199	209.6	0.153	209.6	0.1724	209.6	0.2439	209.6	0.2527	209.6	0.1513	209.6	0.1973
		210	0.199	210	0.153	210	0.1724	210	0.2439	210	0.2527	210	0.1513	210	0.1973
		210.4	0.199	210.4	0.153	210.4	0.1725	210.4	0.2439	210.4	0.2527	210.4	0.1513	210.4	0.1973
		210.8	0.1991	210.8	0.153	210.8	0.1725	210.8	0.2439	210.8	0.2527	210.8	0.1513	210.8	0.1973
		211.2	0.1991	211.2	0.153	211.2	0.1725	211.2	0.2439	211.2	0.2527	211.2	0.1513	211.2	0.1973
		211.6	0.1991	211.6	0.153	211.6	0.1725	211.6	0.2439	211.6	0.2527	211.6	0.1513	211.6	0.1973
		212	0.1991	212	0.153	212	0.1725	212	0.2439	212	0.2527	212	0.1513	212	0.1973
		212.4	0.1991	212.4	0.153	212.4	0.1725	212.4	0.2439	212.4	0.2527	212.4	0.1513	212.4	0.1973
		212.8	0.1991	212.8	0.153	212.8	0.1725	212.8	0.2438	212.8	0.2526	212.8	0.1513	212.8	0.1973
		213.2	0.1991	213.2	0.153	213.2	0.1725	213.2	0.2438	213.2	0.2526	213.2	0.1513	213.2	0.1973
		213.6	0.1991	213.6	0.153	213.6	0.1725	213.6	0.2438	213.6	0.2526	213.6	0.1513	213.6	0.1973
		214	0.1992	214	0.153	214	0.1725	214	0.2438	214	0.2526	214	0.1513	214	0.1973
		214.4	0.1992	214.4	0.153	214.4	0.1725	214.4	0.2438	214.4	0.2526	214.4	0.1513	214.4	0.1973
		214.8	0.1992	214.8	0.153	214.8	0.1725	214.8	0.2438	214.8	0.2526	214.8	0.1513	214.8	0.1973
		215.2	0.1992	215.2	0.153	215.2	0.1725	215.2	0.2439	215.2	0.2526	215.2	0.1513	215.2	0.1973
		215.6	0.1992	215.6	0.153	215.6	0.1725	215.6	0.2439	215.6	0.2526	215.6	0.1513	215.6	0.1973
		216	0.1992	216	0.153	216	0.1725	216	0.2439	216	0.2526	216	0.1513	216	0.1973
		216.4	0.1992	216.4	0.153	216.4	0.1725	216.4	0.2439	216.4	0.2526	216.4	0.1513	216.4	0.1973
		216.8	0.1992	216.8	0.153	216.8	0.1725	216.8	0.2439	216.8	0.2526	216.8	0.1513	216.8	0.1973
		217.2	0.1993	217.2	0.153	217.2	0.1725	217.2	0.2438	217.2	0.2526	217.2	0.1513	217.2	0.1973
		217.6	0.1993	217.6	0.153	217.6	0.1725	217.6	0.2439	217.6	0.2526	217.6	0.1513	217.6	0.1973
		218	0.1993	218	0.153	218	0.1725	218	0.2439	218	0.2526	218	0.1513	218	0.1973
		218.4	0.1993	218.4	0.153	218.4	0.1726	218.4	0.2438	218.4	0.2526	218.4	0.1513	218.4	0.1973
		218.8	0.1993	218.8	0.153	218.8	0.1726	218.8	0.2438	218.8	0.2526	218.8	0.1513	218.8	0.1973
		219.2	0.1993	219.2	0.153	219.2	0.1726	219.2	0.2438	219.2	0.2526	219.2	0.1513	219.2	0.1972
		219.6	0.1993	219.6	0.153	219.6	0.1726	219.6	0.2439	219.6	0.2526	219.6	0.1513	219.6	0.1972
		220	0.1993	220	0.153	220	0.1726	220	0.2438	220	0.2526	220	0.1513	220	0.1972
		220.4	0.1994	220.4	0.153	220.4	0.1726	220.4	0.2438	220.4	0.2526	220.4	0.1513	220.4	0.1972
		220.8	0.1994	220.8	0.153	220.8	0.1726	220.8	0.2438	220.8	0.2526	220.8	0.1513	220.8	0.1972
		221.2	0.1994	221.2	0.153	221.2	0.1726	221.2	0.2438	221.2	0.2526	221.2	0.1513	221.2	0.1972
		221.6	0.1994	221.6	0.153	221.6	0.1726	221.6	0.2438	221.6	0.2526	221.6	0.1513	221.6	0.1972
		222	0.1994	222	0.153	222	0.1726	222	0.2438	222	0.2526	222	0.1513	222	0.1972
		222.4	0.1994	222.4	0.153	222.4	0.1726	222.4	0.2438	222.4	0.2526	222.4	0.1513	222.4	0.1972
		222.8	0.1994	222.8	0.153	222.8	0.1726	222.8	0.2438	222.8	0.2526	222.8	0.1513	222.8	0.1972
		223.2	0.1994	223.2	0.153	223.2	0.1726	223.2	0.2438	223.2	0.2526	223.2	0.1513	223.2	0.1972
		223.6	0.1994	223.6	0.153	223.6	0.1726	223.6	0.2438	223.6	0.2526	223.6	0.1513	223.6	0.1972
		224	0.1994	224	0.153	224	0.1726	224	0.2438	224	0.2526	224	0.1513	224	0.1972
		224.4	0.1995	224.4	0.153	224.4	0.1726	224.4	0.2438	224.4	0.2526	224.4	0.1513	224.4	0.1972
		224.8	0.1995	224.8	0.153	224.8	0.1726	224.8	0.2438	224.8	0.2526	224.8	0.1513	224.8	0.1972
		225.2	0.1995	225.2	0.153	225.2	0.1726	225.2	0.2438	225.2	0.2526	225.2	0.1513	225.2	0.1972
		225.6	0.1995	225.6	0.153	225.6	0.1726	225.6	0.2437	225.6	0.2526	225.6	0.1513	225.6	0.1972
		226	0.1995	226	0.153	226	0.1726	226	0.2437	226	0.2526	226	0.1513	226	0.1972
		226.4	0.1995	226.4	0.153	226.4	0.1726	226.4	0.2437	226.4	0.2526	226.4	0.1513	226.4	0.1972
		226.8	0.1995	226.8	0.153	226.8	0.1726	226.8	0.2437	226.8	0.2526	226.8	0.1512	226.8	0.1972
		227.2	0.1995	227.2	0.153	227.2	0.1727	227.2	0.2437	227.2	0.2526	227.2	0.1512	227.2	0.1972
		227.6	0.1996	227.6	0.153	227.6	0.1727	227.6	0.2437	227.6	0.2526	227.6	0.1512	227.6	0.1972
		228	0.1996	228	0.153	228	0.1727	228	0.2437	228	0.2526	228	0.1512	228	0.1972
		228.4	0.1996	228.4	0.153	228.4	0.1727	228.4	0.2437	228.4	0.2526	228.4	0.1512	228.4	0.1972
		228.8	0.1996	228.8	0.153	228.8	0.1727	228.8	0.2436	228.8	0.2526	228.8	0.1512	228.8	0.1972
		229.2	0.1996	229.2	0.153	229.2	0.1727	229.2	0.2436	229.2	0.2526	229.2	0.1512	229.2	0.1972
		229.6	0.1996	229.6	0.153	229.6	0.1727	229.6	0.2436	229.6	0.2526	229.6	0.1512	229.6	0.1972
		230	0.1996	230	0.153	230	0.1727	230	0.2436	230	0.2526	230	0.1512	230	0.1972
		230.4	0.1996	230.4	0.153	230.4	0.1727	230.4	0.2436	230.4	0.2526	230.4	0.1512	230.4	0.1972
		230.8	0.1997	230.8	0.153	230.8	0.1727	230.8	0.2436	230.8	0.2526	230.8	0.1512	230.8	0.1972
		231.2	0.1997	231.2	0.153	231.2	0.1727	231.2	0.2436	231.2	0.2526	231.2	0.1512	231.2	0.1972
		231.6	0.1997	231.6	0.153	231.6	0.1727	231.6	0.2436	231.6	0.2526	231.6	0.1513	231.6	0.1972
		232	0.1997	232	0.153	232	0.1727	232	0.2436	232	0.2526	232	0.1513	232	0.1972
		232.4	0.1997	232.4	0.153	232.4	0.1727	232.4	0.2436	232.4	0.2526	232.4	0.1513	232.4	0.1972
		232.8	0.1997	232.8	0.153	232.8	0.1727	232.8	0.2436	232.8	0.2526	232.8	0.1513	232.8	0.1972
		233.2	0.1997	233.2	0.153	233.2	0.1728	233.2	0.2436	233.2	0.2526	233.2	0.1513	233.2	0.1972
		233.6	0.1997	233.6	0.153	233.6	0.1728	233.6	0.2436	233.6	0.2526	233.6	0.1513	233.6	0.1972
		234	0.1997	234	0.153	234	0.1728	234	0.2436	234	0.2526	234	0.1513	234	0.1972
		234.4	0.1997	234.4	0.153	234.4	0.1728	234.4	0.2436	234.4	0.2526	234.4	0.1513	234.4	0.1972
		234.8	0.1998	234.8	0.153	234.8	0.1728	234.8	0.2436	234.8	0.2526	234.8	0.1513	234.8	0.1972
		235.2	0.1998	235.2	0.153	235.2	0.1728	235.2	0.2435	235.2	0.2526	235.2	0.1513	235.2	0.1972
		235.6	0.1998	235.6	0.153	235.6	0.1728	235.6	0.2435	235.6	0.2526	235.6	0.1513	235.6	0.1972
		236	0.1998	236	0.153	236	0.1728	236	0.2435	236	0.2526	236	0.1513	236	0.1972
		236.4	0.1998	236.4	0.153	236.4	0.1729	236.4	0.2435	236.4	0.2526	236.4	0.1513	236.4	0.1971
		236.8	0.1998	236.8	0.153	236.8	0.1729	236.8	0.2435	236.8	0.2526	236.8	0.1513	236.8	0.1971
		237.2	0.1998	237.2	0.153	237.2	0.1729	237.2	0.2435	237.2	0.2526	237.2	0.1512	237.2	0.1971
		237.6	0.1998	237.6	0.153	237.6	0.1729	237.6	0.2435	237.6	0.2526	237.6	0.1512	237.6	0.1971
		238	0.1998	238	0.153	238	0.1729	238	0.2435	238	0.2526	238	0.1512	238	0.1971
		238.4	0.1998	238.4	0.153	238.4	0.1729	238.4	0.2435	238.4	0.2526	238.4	0.1512	238.4	0.1971
		238.8	0.1999	238.8	0.153	238.8	0.1729	238.8	0.2435	238.8	0.2526	238.8	0.1512	238.8	0.1971
		239.2	0.1999	239.2	0.153	239.2	0.173	239.2	0.2435	239.2	0.2526	239.2	0.1512	239.2	0.1971
		239.6	0.1999	239.6	0.153	239.6	0.173	239.6	0.2435	239.6	0.2526	239.6	0.1512	239.6	0.1971
		240	0.1999	240	0.153	240	0.173	240	0.2435	240	0.2526	240	0.1512	240	0.1971
		240.4	0.1999	240.4	0.153	240.4	0.173	240.4	0.2435	240.4	0.2526	240.4	0.1512	240.4	0.1971
		240.8	0.1999	240.8	0.153	240.8	0.173	240.8	0.2435	240.8	0.2526	240.8	0.1512	240.8	0.1971
		241.2	0.1999	241.2	0.153	241.2	0.173	241.2	0.2435	241.2	0.2526	241.2	0.1512	241.2	0.1971
		241.6	0.1999	241.6	0.153	241.6	0.173	241.6	0.2435	241.6	0.2526	241.6	0.1512	241.6	0.1971
		242	0.1999	242	0.153	242	0.173	242	0.2438	242	0.2526	242	0.1512	242	0.1971
		242.4	0.1999	242.4	0.153	242.4	0.173	242.4	0.244	242.4	0.2526	242.4	0.1512	242.4	0.1971
		242.8	0.1999	242.8	0.153	242.8	0.173	242.8	0.244	242.8	0.2526	242.8	0.1512	242.8	0.1971
		243.2	0.2	243.2	0.153	243.2	0.173	243.2	0.244	243.2	0.2526	243.2	0.1512	243.2	0.1971
		243.6	0.2	243.6	0.153	243.6	0.1731	243.6	0.244	243.6	0.2526	243.6	0.1512	243.6	0.1971
		244	0.2	244	0.153	244	0.1731	244	0.244	244	0.2526	244	0.1512	244	0.1971
		244.4	0.2	244.4	0.153	244.4	0.1731	244.4	0.244	244.4	0.2526	244.4	0.1512	244.4	0.1971
		244.8	0.2	244.8	0.153	244.8	0.1731	244.8	0.244	244.8	0.2526	244.8	0.1512	244.8	0.1971
		245.2	0.2	245.2	0.153	245.2	0.1731	245.2	0.244	245.2	0.2526	245.2	0.1512	245.2	0.1971
		245.6	0.2	245.6	0.153	245.6	0.1731	245.6	0.244	245.6	0.2526	245.6	0.1512	245.6	0.1971
		246	0.2	246	0.153	246	0.1731	246	0.244	246	0.2527	246	0.1512	246	0.1971
		246.4	0.2	246.4	0.153	246.4	0.1731	246.4	0.2439	246.4	0.2526	246.4	0.1512	246.4	0.1971
		246.8	0.2	246.8	0.153	246.8	0.1731	246.8	0.2439	246.8	0.2526	246.8	0.1512	246.8	0.1971
		247.2	0.2001	247.2	0.153	247.2	0.1731	247.2	0.2439	247.2	0.2526	247.2	0.1512	247.2	0.1971
		247.6	0.2001	247.6	0.153	247.6	0.1731	247.6	0.2439	247.6	0.2526	247.6	0.1512	247.6	0.1971
		248	0.2001	248	0.153	248	0.1731	248	0.244	248	0.2526	248	0.1512	248	0.1971
		248.4	0.2001	248.4	0.153	248.4	0.1731	248.4	0.244	248.4	0.2526	248.4	0.1512	248.4	0.1971
		248.8	0.2001	248.8	0.153	248.8	0.1731	248.8	0.2439	248.8	0.2526	248.8	0.1512	248.8	0.1971
		249.2	0.2001	249.2	0.153	249.2	0.173	249.2	0.2439	249.2	0.2526	249.2	0.1512	249.2	0.1971
		249.6	0.2001	249.6	0.153	249.6	0.173	249.6	0.2439	249.6	0.2526	249.6	0.1512	249.6	0.1971
		250	0.2001	250	0.153	250	0.173	250	0.2439	250	0.2526	250	0.1512	250	0.1971
		250.4	0.2001	250.4	0.153	250.4	0.173	250.4	0.2439	250.4	0.2526	250.4	0.1512	250.4	0.1971
		250.8	0.2001	250.8	0.153	250.8	0.173	250.8	0.2439	250.8	0.2526	250.8	0.1512	250.8	0.1971
		251.2	0.2002	251.2	0.153	251.2	0.173	251.2	0.2439	251.2	0.2526	251.2	0.1512	251.2	0.1971
		251.6	0.2002	251.6	0.153	251.6	0.173	251.6	0.2439	251.6	0.2526	251.6	0.1512	251.6	0.1971
		252	0.2002	252	0.153	252	0.173	252	0.2439	252	0.2526	252	0.1512	252	0.1971
		252.4	0.2002	252.4	0.153	252.4	0.173	252.4	0.2438	252.4	0.2526	252.4	0.1512	252.4	0.1971
		252.8	0.2002	252.8	0.153	252.8	0.173	252.8	0.2438	252.8	0.2526	252.8	0.1512	252.8	0.1971
		253.2	0.2002	253.2	0.153	253.2	0.173	253.2	0.2438	253.2	0.2526	253.2	0.1512	253.2	0.1971
		253.6	0.2002	253.6	0.153	253.6	0.173	253.6	0.2438	253.6	0.2526	253.6	0.1512	253.6	0.1971
		254	0.2002	254	0.153	254	0.173	254	0.2438	254	0.2526	254	0.1512	254	0.1971
		254.4	0.2002	254.4	0.153	254.4	0.173	254.4	0.2438	254.4	0.2526	254.4	0.1512	254.4	0.1971
		254.8	0.2003	254.8	0.153	254.8	0.173	254.8	0.2438	254.8	0.2526	254.8	0.1512	254.8	0.1971
		255.2	0.2003	255.2	0.153	255.2	0.173	255.2	0.2438	255.2	0.2526	255.2	0.1512	255.2	0.1971
		255.6	0.2003	255.6	0.153	255.6	0.173	255.6	0.2438	255.6	0.2526	255.6	0.1512	255.6	0.1971
		256	0.2003	256	0.153	256	0.173	256	0.2438	256	0.2526	256	0.1512	256	0.197
		256.4	0.2003	256.4	0.153	256.4	0.173	256.4	0.2438	256.4	0.2526	256.4	0.1512	256.4	0.197
		256.8	0.2003	256.8	0.153	256.8	0.173	256.8	0.2438	256.8	0.2526	256.8	0.1512	256.8	0.197
		257.2	0.2003	257.2	0.153	257.2	0.173	257.2	0.2438	257.2	0.2526	257.2	0.1512	257.2	0.197
		257.6	0.2003	257.6	0.153	257.6	0.173	257.6	0.2438	257.6	0.2526	257.6	0.1512	257.6	0.197
		258	0.2003	258	0.153	258	0.173	258	0.2438	258	0.2526	258	0.1512	258	0.197
		258.4	0.2003	258.4	0.153	258.4	0.173	258.4	0.2437	258.4	0.2526	258.4	0.1512	258.4	0.197
		258.8	0.2004	258.8	0.153	258.8	0.173	258.8	0.2437	258.8	0.2526	258.8	0.1512	258.8	0.197
		259.2	0.2004	259.2	0.153	259.2	0.173	259.2	0.2437	259.2	0.2526	259.2	0.1512	259.2	0.197
		259.6	0.2004	259.6	0.153	259.6	0.173	259.6	0.2437	259.6	0.2526	259.6	0.1512	259.6	0.197
		260	0.2004	260	0.153	260	0.173	260	0.2437	260	0.2526	260	0.1512	260	0.197
		260.4	0.2004	260.4	0.153	260.4	0.173	260.4	0.2437	260.4	0.2526	260.4	0.1512	260.4	0.197
		260.8	0.2004	260.8	0.153	260.8	0.173	260.8	0.2437	260.8	0.2526	260.8	0.1512	260.8	0.197
		261.2	0.2004	261.2	0.153	261.2	0.173	261.2	0.2437	261.2	0.2526	261.2	0.1512	261.2	0.197
		261.6	0.2004	261.6	0.153	261.6	0.1731	261.6	0.2437	261.6	0.2526	261.6	0.1512	261.6	0.197
		262	0.2004	262	0.153	262	0.1731	262	0.2437	262	0.2526	262	0.1511	262	0.197
		262.4	0.2004	262.4	0.153	262.4	0.1731	262.4	0.2437	262.4	0.2526	262.4	0.1512	262.4	0.197
		262.8	0.2005	262.8	0.153	262.8	0.1731	262.8	0.2437	262.8	0.2525	262.8	0.1512	262.8	0.197
		263.2	0.2005	263.2	0.153	263.2	0.1731	263.2	0.2437	263.2	0.2525	263.2	0.1512	263.2	0.197
		263.6	0.2005	263.6	0.153	263.6	0.1731	263.6	0.2436	263.6	0.2525	263.6	0.1512	263.6	0.197
		264	0.2005	264	0.153	264	0.1731	264	0.2438	264	0.2525	264	0.1512	264	0.197
		264.4	0.2005	264.4	0.153	264.4	0.1731	264.4	0.244	264.4	0.2525	264.4	0.1512	264.4	0.197
		264.8	0.2005	264.8	0.153	264.8	0.1732	264.8	0.2442	264.8	0.2525	264.8	0.1512	264.8	0.197
		265.2	0.2005	265.2	0.153	265.2	0.1732	265.2	0.2442	265.2	0.2525	265.2	0.1512	265.2	0.197
		265.6	0.2005	265.6	0.153	265.6	0.1732	265.6	0.2442	265.6	0.2525	265.6	0.1512	265.6	0.197
		266	0.2005	266	0.153	266	0.1732	266	0.2442	266	0.2525	266	0.1512	266	0.197
		266.4	0.2005	266.4	0.153	266.4	0.1732	266.4	0.2442	266.4	0.2525	266.4	0.1512	266.4	0.197
		266.8	0.2006	266.8	0.153	266.8	0.1732	266.8	0.2442	266.8	0.2525	266.8	0.1512	266.8	0.197
		267.2	0.2006	267.2	0.153	267.2	0.1732	267.2	0.2442	267.2	0.2525	267.2	0.1512	267.2	0.197
		267.6	0.2006	267.6	0.153	267.6	0.1733	267.6	0.2442	267.6	0.2525	267.6	0.1512	267.6	0.197
		268	0.2006	268	0.153	268	0.1733	268	0.2442	268	0.2525	268	0.1512	268	0.197
		268.4	0.2006	268.4	0.153	268.4	0.1733	268.4	0.2441	268.4	0.2525	268.4	0.1512	268.4	0.197
		268.8	0.2006	268.8	0.153	268.8	0.1733	268.8	0.2441	268.8	0.2525	268.8	0.1512	268.8	0.197
		269.2	0.2006	269.2	0.153	269.2	0.1733	269.2	0.2441	269.2	0.2525	269.2	0.1512	269.2	0.197
		269.6	0.2006	269.6	0.153	269.6	0.1733	269.6	0.2441	269.6	0.2524	269.6	0.1512	269.6	0.197
		270	0.2006	270	0.153	270	0.1733	270	0.2441	270	0.2524	270	0.1512	270	0.197
		270.4	0.2006	270.4	0.153	270.4	0.1733	270.4	0.2441	270.4	0.2524	270.4	0.1512	270.4	0.197
		270.8	0.2007	270.8	0.153	270.8	0.1733	270.8	0.2441	270.8	0.2524	270.8	0.1512	270.8	0.197
		271.2	0.2007	271.2	0.153	271.2	0.1733	271.2	0.2441	271.2	0.2524	271.2	0.1512	271.2	0.197
		271.6	0.2007	271.6	0.153	271.6	0.1733	271.6	0.2441	271.6	0.2524	271.6	0.1512	271.6	0.197
		272	0.2007	272	0.153	272	0.1733	272	0.2441	272	0.2524	272	0.1512	272	0.197
		272.4	0.2007	272.4	0.153	272.4	0.1733	272.4	0.2441	272.4	0.2524	272.4	0.1512	272.4	0.197
		272.8	0.2007	272.8	0.153	272.8	0.1733	272.8	0.2441	272.8	0.2524	272.8	0.1512	272.8	0.197
		273.2	0.2007	273.2	0.153	273.2	0.1733	273.2	0.2441	273.2	0.2524	273.2	0.1512	273.2	0.197
		273.6	0.2007	273.6	0.153	273.6	0.1733	273.6	0.2441	273.6	0.2524	273.6	0.1512	273.6	0.197
		274	0.2007	274	0.153	274	0.1733	274	0.2441	274	0.2524	274	0.1512	274	0.197
		274.4	0.2007	274.4	0.153	274.4	0.1734	274.4	0.2441	274.4	0.2524	274.4	0.1512	274.4	0.197
		274.8	0.2008	274.8	0.153	274.8	0.1734	274.8	0.2441	274.8	0.2524	274.8	0.1512	274.8	0.197
		275.2	0.2008	275.2	0.153	275.2	0.1734	275.2	0.2441	275.2	0.2524	275.2	0.1512	275.2	0.197
		275.6	0.2008	275.6	0.153	275.6	0.1734	275.6	0.2441	275.6	0.2524	275.6	0.1511	275.6	0.197
		276	0.2008	276	0.153	276	0.1734	276	0.2441	276	0.2524	276	0.1511	276	0.197
		276.4	0.2008	276.4	0.153	276.4	0.1734	276.4	0.2441	276.4	0.2524	276.4	0.1511	276.4	0.197
		276.8	0.2008	276.8	0.153	276.8	0.1734	276.8	0.2441	276.8	0.2524	276.8	0.1511	276.8	0.197
		277.2	0.2008	277.2	0.153	277.2	0.1734	277.2	0.2441	277.2	0.2524	277.2	0.1511	277.2	0.197
		277.6	0.2008	277.6	0.153	277.6	0.1734	277.6	0.2441	277.6	0.2524	277.6	0.1511	277.6	0.197
		278	0.2008	278	0.153	278	0.1734	278	0.2441	278	0.2524	278	0.1511	278	0.1969
		278.4	0.2008	278.4	0.153	278.4	0.1734	278.4	0.2441	278.4	0.2524	278.4	0.1511	278.4	0.1969
		278.8	0.2008	278.8	0.153	278.8	0.1734	278.8	0.2441	278.8	0.2524	278.8	0.1511	278.8	0.1969
		279.2	0.2009	279.2	0.153	279.2	0.1734	279.2	0.2441	279.2	0.2524	279.2	0.1511	279.2	0.1969
		279.6	0.2009	279.6	0.153	279.6	0.1734	279.6	0.2441	279.6	0.2524	279.6	0.1511	279.6	0.1969
		280	0.2009	280	0.153	280	0.1734	280	0.2441	280	0.2524	280	0.1511	280	0.1969
		280.4	0.2009	280.4	0.153	280.4	0.1734	280.4	0.2441	280.4	0.2524	280.4	0.1511	280.4	0.1969
		280.8	0.2009	280.8	0.153	280.8	0.1734	280.8	0.2442	280.8	0.2524	280.8	0.1511	280.8	0.1969
		281.2	0.2009	281.2	0.153	281.2	0.1734	281.2	0.2441	281.2	0.2524	281.2	0.1511	281.2	0.1969
		281.6	0.2009	281.6	0.153	281.6	0.1734	281.6	0.2441	281.6	0.2523	281.6	0.1511	281.6	0.1969
		282	0.2009	282	0.153	282	0.1734	282	0.2441	282	0.2523	282	0.1511	282	0.1969
		282.4	0.2009	282.4	0.153	282.4	0.1734	282.4	0.2441	282.4	0.2523	282.4	0.1511	282.4	0.1969
		282.8	0.2009	282.8	0.153	282.8	0.1734	282.8	0.2441	282.8	0.2523	282.8	0.1511	282.8	0.1969
		283.2	0.2009	283.2	0.153	283.2	0.1734	283.2	0.2441	283.2	0.2523	283.2	0.1511	283.2	0.1969
		283.6	0.2009	283.6	0.153	283.6	0.1734	283.6	0.2441	283.6	0.2523	283.6	0.1511	283.6	0.1969
		284	0.2009	284	0.153	284	0.1734	284	0.2441	284	0.2523	284	0.1511	284	0.1969
		284.4	0.201	284.4	0.153	284.4	0.1734	284.4	0.2441	284.4	0.2523	284.4	0.151	284.4	0.1969
		284.8	0.201	284.8	0.153	284.8	0.1734	284.8	0.2441	284.8	0.2523	284.8	0.151	284.8	0.1969
		285.2	0.201	285.2	0.153	285.2	0.1734	285.2	0.2441	285.2	0.2523	285.2	0.151	285.2	0.1969
		285.6	0.201	285.6	0.153	285.6	0.1734	285.6	0.2441	285.6	0.2523	285.6	0.151	285.6	0.1969
		286	0.201	286	0.153	286	0.1734	286	0.2441	286	0.2523	286	0.151	286	0.1969
		286.4	0.201	286.4	0.153	286.4	0.1734	286.4	0.2441	286.4	0.2523	286.4	0.151	286.4	0.1968
		286.8	0.201	286.8	0.153	286.8	0.1735	286.8	0.2441	286.8	0.2523	286.8	0.151	286.8	0.1968
		287.2	0.201	287.2	0.153	287.2	0.1735	287.2	0.2441	287.2	0.2523	287.2	0.151	287.2	0.1968
		287.6	0.201	287.6	0.153	287.6	0.1735	287.6	0.2441	287.6	0.2523	287.6	0.151	287.6	0.1968
		288	0.201	288	0.153	288	0.1735	288	0.2441	288	0.2523	288	0.151	288	0.1968
		288.4	0.201	288.4	0.153	288.4	0.1735	288.4	0.2441	288.4	0.2523	288.4	0.151	288.4	0.1968
		288.8	0.2011	288.8	0.153	288.8	0.1735	288.8	0.2441	288.8	0.2523	288.8	0.151	288.8	0.1968
		289.2	0.2011	289.2	0.153	289.2	0.1735	289.2	0.2441	289.2	0.2523	289.2	0.1509	289.2	0.1968
		289.6	0.2011	289.6	0.153	289.6	0.1735	289.6	0.244	289.6	0.2523	289.6	0.1509	289.6	0.1968
		290	0.2011	290	0.153	290	0.1735	290	0.244	290	0.2523	290	0.1509	290	0.1968
		290.4	0.2011	290.4	0.153	290.4	0.1735	290.4	0.244	290.4	0.2523	290.4	0.1509	290.4	0.1968
		290.8	0.2011	290.8	0.153	290.8	0.1735	290.8	0.244	290.8	0.2523	290.8	0.1509	290.8	0.1968
		291.2	0.2011	291.2	0.153	291.2	0.1736	291.2	0.244	291.2	0.2523	291.2	0.1509	291.2	0.1968
		291.6	0.2011	291.6	0.153	291.6	0.1736	291.6	0.2441	291.6	0.2523	291.6	0.1509	291.6	0.1968
		292	0.2011	292	0.153	292	0.1736	292	0.244	292	0.2523	292	0.1509	292	0.1968
		292.4	0.2011	292.4	0.153	292.4	0.1736	292.4	0.244	292.4	0.2523	292.4	0.1509	292.4	0.1968
		292.8	0.2011	292.8	0.153	292.8	0.1736	292.8	0.244	292.8	0.2523	292.8	0.1509	292.8	0.1967
		293.2	0.2012	293.2	0.153	293.2	0.1736	293.2	0.244	293.2	0.2523	293.2	0.1509	293.2	0.1967
		293.6	0.2012	293.6	0.153	293.6	0.1736	293.6	0.244	293.6	0.2523	293.6	0.1509	293.6	0.1967
		294	0.2012	294	0.153	294	0.1736	294	0.244	294	0.2523	294	0.1509	294	0.1967
		294.4	0.2012	294.4	0.153	294.4	0.1736	294.4	0.244	294.4	0.2523	294.4	0.1509	294.4	0.1967
		294.8	0.2012	294.8	0.153	294.8	0.1736	294.8	0.244	294.8	0.2523	294.8	0.1509	294.8	0.1967
		295.2	0.2012	295.2	0.153	295.2	0.1736	295.2	0.244	295.2	0.2523	295.2	0.1509	295.2	0.1967
		295.6	0.2012	295.6	0.153	295.6	0.1736	295.6	0.244	295.6	0.2523	295.6	0.1509	295.6	0.1967
		296	0.2012	296	0.153	296	0.1736	296	0.244	296	0.2523	296	0.1509	296	0.1967
		296.4	0.2012	296.4	0.153	296.4	0.1736	296.4	0.244	296.4	0.2523	296.4	0.1509	296.4	0.1967
		296.8	0.2012	296.8	0.153	296.8	0.1736	296.8	0.244	296.8	0.2523	296.8	0.1509	296.8	0.1967
		297.2	0.2012	297.2	0.153	297.2	0.1736	297.2	0.244	297.2	0.2522	297.2	0.1509	297.2	0.1967
		297.6	0.2012	297.6	0.153	297.6	0.1737	297.6	0.244	297.6	0.2522	297.6	0.1509	297.6	0.1967
		298	0.2012	298	0.153	298	0.1737	298	0.244	298	0.2522	298	0.1509	298	0.1967
		298.4	0.2013	298.4	0.153	298.4	0.1737	298.4	0.2439	298.4	0.2522	298.4	0.1509	298.4	0.1967
		298.8	0.2013	298.8	0.153	298.8	0.1737	298.8	0.2439	298.8	0.2522	298.8	0.1509	298.8	0.1967
		299.2	0.2013	299.2	0.153	299.2	0.1737	299.2	0.2439	299.2	0.2522	299.2	0.1509	299.2	0.1967
		299.6	0.2013	299.6	0.153	299.6	0.1737	299.6	0.2439	299.6	0.2523	299.6	0.1509	299.6	0.1967
		300	0.2013	300	0.153	300	0.1737	300	0.2439	300	0.2523	300	0.1509	300	0.1966
		300.4	0.2013	300.4	0.153	300.4	0.1737	300.4	0.2439	300.4	0.2523	300.4	0.1509	300.4	0.1966
		300.8	0.2013	300.8	0.153	300.8	0.1737	300.8	0.2439	300.8	0.2523	300.8	0.1509	300.8	0.1966
		301.2	0.2013	301.2	0.153	301.2	0.1738	301.2	0.2439	301.2	0.2523	301.2	0.1509	301.2	0.1966
		301.6	0.2013	301.6	0.153	301.6	0.1738	301.6	0.2439	301.6	0.2523	301.6	0.1509	301.6	0.1966
		302	0.2013	302	0.153	302	0.1738	302	0.2439	302	0.2523	302	0.1509	302	0.1966
		302.4	0.2013	302.4	0.153	302.4	0.1738	302.4	0.2439	302.4	0.2523	302.4	0.1509	302.4	0.1966
		302.8	0.2013	302.8	0.153	302.8	0.1738	302.8	0.2439	302.8	0.2523	302.8	0.1509	302.8	0.1966
		303.2	0.2014	303.2	0.153	303.2	0.1738	303.2	0.2439	303.2	0.2523	303.2	0.1509	303.2	0.1966
		303.6	0.2014	303.6	0.153	303.6	0.1739	303.6	0.2439	303.6	0.2523	303.6	0.1509	303.6	0.1966
		304	0.2014	304	0.153	304	0.1739	304	0.2438	304	0.2523	304	0.1509	304	0.1966
		304.4	0.2014	304.4	0.153	304.4	0.1739	304.4	0.2438	304.4	0.2523	304.4	0.1509	304.4	0.1966
		304.8	0.2014	304.8	0.153	304.8	0.1739	304.8	0.2438	304.8	0.2523	304.8	0.1509	304.8	0.1966
		305.2	0.2014	305.2	0.153	305.2	0.1739	305.2	0.2438	305.2	0.2523	305.2	0.1509	305.2	0.1966
		305.6	0.2014	305.6	0.153	305.6	0.1739	305.6	0.2438	305.6	0.2523	305.6	0.1509	305.6	0.1966
		306	0.2014	306	0.153	306	0.1739	306	0.2438	306	0.2523	306	0.1509	306	0.1966
		306.4	0.2014	306.4	0.153	306.4	0.174	306.4	0.2438	306.4	0.2523	306.4	0.1509	306.4	0.1966
		306.8	0.2014	306.8	0.153	306.8	0.174	306.8	0.2438	306.8	0.2523	306.8	0.1509	306.8	0.1965
		307.2	0.2014	307.2	0.153	307.2	0.174	307.2	0.2438	307.2	0.2523	307.2	0.1509	307.2	0.1965
		307.6	0.2014	307.6	0.153	307.6	0.174	307.6	0.2438	307.6	0.2523	307.6	0.1509	307.6	0.1965
		308	0.2015	308	0.153	308	0.174	308	0.2438	308	0.2523	308	0.1509	308	0.1965
		308.4	0.2015	308.4	0.153	308.4	0.174	308.4	0.2438	308.4	0.2523	308.4	0.1508	308.4	0.1965
		308.8	0.2015	308.8	0.153	308.8	0.174	308.8	0.2437	308.8	0.2523	308.8	0.1508	308.8	0.1965
		309.2	0.2015	309.2	0.153	309.2	0.174	309.2	0.2437	309.2	0.2523	309.2	0.1508	309.2	0.1965
		309.6	0.2015	309.6	0.153	309.6	0.174	309.6	0.2437	309.6	0.2523	309.6	0.1508	309.6	0.1965
		310	0.2015	310	0.153	310	0.174	310	0.2437	310	0.2523	310	0.1508	310	0.1965
		310.4	0.2015	310.4	0.153	310.4	0.174	310.4	0.2437	310.4	0.2523	310.4	0.1508	310.4	0.1965
		310.8	0.2015	310.8	0.153	310.8	0.174	310.8	0.2437	310.8	0.2523	310.8	0.1508	310.8	0.1965
		311.2	0.2015	311.2	0.153	311.2	0.174	311.2	0.2437	311.2	0.2523	311.2	0.1508	311.2	0.1965
		311.6	0.2015	311.6	0.153	311.6	0.174	311.6	0.2437	311.6	0.2523	311.6	0.1508	311.6	0.1965
		312	0.2015	312	0.153	312	0.174	312	0.2437	312	0.2523	312	0.1508	312	0.1965
		312.4	0.2015	312.4	0.153	312.4	0.174	312.4	0.2436	312.4	0.2523	312.4	0.1508	312.4	0.1965
		312.8	0.2015	312.8	0.153	312.8	0.174	312.8	0.2436	312.8	0.2523	312.8	0.1508	312.8	0.1965
		313.2	0.2015	313.2	0.153	313.2	0.174	313.2	0.2436	313.2	0.2523	313.2	0.1508	313.2	0.1964
		313.6	0.2016	313.6	0.153	313.6	0.174	313.6	0.2436	313.6	0.2523	313.6	0.1508	313.6	0.1964
		314	0.2016	314	0.153	314	0.174	314	0.2436	314	0.2523	314	0.1508	314	0.1964
		314.4	0.2016	314.4	0.153	314.4	0.174	314.4	0.2436	314.4	0.2523	314.4	0.1508	314.4	0.1964
		314.8	0.2016	314.8	0.153	314.8	0.174	314.8	0.2436	314.8	0.2523	314.8	0.1508	314.8	0.1964
		315.2	0.2016	315.2	0.153	315.2	0.174	315.2	0.2436	315.2	0.2523	315.2	0.1507	315.2	0.1964
		315.6	0.2016	315.6	0.153	315.6	0.174	315.6	0.2436	315.6	0.2523	315.6	0.1507	315.6	0.1964
		316	0.2016	316	0.153	316	0.174	316	0.2437	316	0.2523	316	0.1507	316	0.1964
		316.4	0.2016	316.4	0.153	316.4	0.174	316.4	0.2436	316.4	0.2523	316.4	0.1507	316.4	0.1964
		316.8	0.2016	316.8	0.153	316.8	0.174	316.8	0.2436	316.8	0.2523	316.8	0.1507	316.8	0.1964
		317.2	0.2016	317.2	0.153	317.2	0.174	317.2	0.2436	317.2	0.2523	317.2	0.1507	317.2	0.1964
		317.6	0.2016	317.6	0.153	317.6	0.174	317.6	0.2436	317.6	0.2522	317.6	0.1507	317.6	0.1964
		318	0.2016	318	0.153	318	0.174	318	0.2436	318	0.2522	318	0.1507	318	0.1964
		318.4	0.2016	318.4	0.153	318.4	0.174	318.4	0.2436	318.4	0.2522	318.4	0.1507	318.4	0.1964
		318.8	0.2016	318.8	0.153	318.8	0.174	318.8	0.2436	318.8	0.2522	318.8	0.1507	318.8	0.1964
		319.2	0.2017	319.2	0.153	319.2	0.174	319.2	0.2436	319.2	0.2522	319.2	0.1507	319.2	0.1964
		319.6	0.2017	319.6	0.153	319.6	0.174	319.6	0.2436	319.6	0.2522	319.6	0.1507	319.6	0.1963
		320	0.2017	320	0.153	320	0.174	320	0.2436	320	0.2522	320	0.1507	320	0.1963
		320.4	0.2017	320.4	0.153	320.4	0.174	320.4	0.2436	320.4	0.2522	320.4	0.1507	320.4	0.1963
		320.8	0.2017	320.8	0.153	320.8	0.174	320.8	0.2436	320.8	0.2522	320.8	0.1507	320.8	0.1963
		321.2	0.2017	321.2	0.153	321.2	0.174	321.2	0.2436	321.2	0.2522	321.2	0.1507	321.2	0.1963
		321.6	0.2017	321.6	0.153	321.6	0.174	321.6	0.2436	321.6	0.2522	321.6	0.1507	321.6	0.1963
		322	0.2017	322	0.153	322	0.174	322	0.2436	322	0.2522	322	0.1507	322	0.1963
		322.4	0.2017	322.4	0.153	322.4	0.174	322.4	0.2436	322.4	0.2522	322.4	0.1507	322.4	0.1963
		322.8	0.2017	322.8	0.153	322.8	0.174	322.8	0.2436	322.8	0.2522	322.8	0.1507	322.8	0.1963
		323.2	0.2017	323.2	0.153	323.2	0.174	323.2	0.2436	323.2	0.2521	323.2	0.1507	323.2	0.1963
		323.6	0.2017	323.6	0.153	323.6	0.174	323.6	0.2435	323.6	0.2521	323.6	0.1507	323.6	0.1963
		324	0.2017	324	0.153	324	0.174	324	0.2436	324	0.2521	324	0.1507	324	0.1963
		324.4	0.2017	324.4	0.153	324.4	0.174	324.4	0.2435	324.4	0.2521	324.4	0.1507	324.4	0.1963
		324.8	0.2018	324.8	0.153	324.8	0.174	324.8	0.2435	324.8	0.2521	324.8	0.1507	324.8	0.1963
		325.2	0.2018	325.2	0.153	325.2	0.174	325.2	0.2435	325.2	0.2521	325.2	0.1507	325.2	0.1963
		325.6	0.2018	325.6	0.153	325.6	0.174	325.6	0.2435	325.6	0.2521	325.6	0.1507	325.6	0.1963
		326	0.2018	326	0.153	326	0.174	326	0.2435	326	0.2521	326	0.1507	326	0.1962
		326.4	0.2018	326.4	0.153	326.4	0.1741	326.4	0.2435	326.4	0.2521	326.4	0.1507	326.4	0.1962
		326.8	0.2018	326.8	0.153	326.8	0.1741	326.8	0.2435	326.8	0.2521	326.8	0.1507	326.8	0.1962
		327.2	0.2018	327.2	0.153	327.2	0.1741	327.2	0.2435	327.2	0.2521	327.2	0.1507	327.2	0.1962
		327.6	0.2018	327.6	0.153	327.6	0.1741	327.6	0.2435	327.6	0.252	327.6	0.1507	327.6	0.1962
		328	0.2018	328	0.153	328	0.1741	328	0.2435	328	0.252	328	0.1507	328	0.1962
		328.4	0.2018	328.4	0.153	328.4	0.1741	328.4	0.2435	328.4	0.252	328.4	0.1506	328.4	0.1962
		328.8	0.2018	328.8	0.153	328.8	0.1741	328.8	0.2435	328.8	0.252	328.8	0.1506	328.8	0.1962
		329.2	0.2018	329.2	0.153	329.2	0.1741	329.2	0.2435	329.2	0.252	329.2	0.1506	329.2	0.1962
		329.6	0.2019	329.6	0.153	329.6	0.1741	329.6	0.2435	329.6	0.252	329.6	0.1506	329.6	0.1962
		330	0.2019	330	0.153	330	0.1741	330	0.2435	330	0.252	330	0.1506	330	0.1962
		330.4	0.2019	330.4	0.153	330.4	0.1741	330.4	0.2434	330.4	0.252	330.4	0.1506	330.4	0.1962
		330.8	0.2019	330.8	0.153	330.8	0.1741	330.8	0.2434	330.8	0.252	330.8	0.1506	330.8	0.1962
		331.2	0.2019	331.2	0.153	331.2	0.1741	331.2	0.2434	331.2	0.252	331.2	0.1506	331.2	0.1962
		331.6	0.2019	331.6	0.153	331.6	0.1741	331.6	0.2434	331.6	0.252	331.6	0.1506	331.6	0.1962
		332	0.2019	332	0.153	332	0.1741	332	0.2434	332	0.252	332	0.1506	332	0.1962
		332.4	0.2019	332.4	0.153	332.4	0.1741	332.4	0.2434	332.4	0.252	332.4	0.1506	332.4	0.1962
		332.8	0.2019	332.8	0.153	332.8	0.1741	332.8	0.2434	332.8	0.2519	332.8	0.1506	332.8	0.1962
		333.2	0.2019	333.2	0.153	333.2	0.1741	333.2	0.2434	333.2	0.2519	333.2	0.1506	333.2	0.1962
		333.6	0.2019	333.6	0.153	333.6	0.1741	333.6	0.2434	333.6	0.2519	333.6	0.1506	333.6	0.1962
		334	0.2019	334	0.153	334	0.1741	334	0.2434	334	0.2519	334	0.1506	334	0.1962
		334.4	0.2019	334.4	0.153	334.4	0.1741	334.4	0.2434	334.4	0.2519	334.4	0.1506	334.4	0.1962
		334.8	0.202	334.8	0.153	334.8	0.1741	334.8	0.2434	334.8	0.2519	334.8	0.1506	334.8	0.1962
		335.2	0.202	335.2	0.153	335.2	0.1742	335.2	0.2434	335.2	0.2519	335.2	0.1506	335.2	0.1961
		335.6	0.202	335.6	0.153	335.6	0.1742	335.6	0.2433	335.6	0.2519	335.6	0.1506	335.6	0.1961
		336	0.202	336	0.153	336	0.1742	336	0.2433	336	0.2519	336	0.1506	336	0.1961
		336.4	0.202	336.4	0.153	336.4	0.1742	336.4	0.2433	336.4	0.2519	336.4	0.1506	336.4	0.1961
		336.8	0.202	336.8	0.153	336.8	0.1742	336.8	0.2433	336.8	0.2519	336.8	0.1506	336.8	0.1961
		337.2	0.202	337.2	0.153	337.2	0.1742	337.2	0.2433	337.2	0.2519	337.2	0.1506	337.2	0.1961
		337.6	0.202	337.6	0.153	337.6	0.1742	337.6	0.2433	337.6	0.2519	337.6	0.1506	337.6	0.1961
		338	0.202	338	0.153	338	0.1742	338	0.2433	338	0.2518	338	0.1506	338	0.1961
		338.4	0.202	338.4	0.153	338.4	0.1742	338.4	0.2433	338.4	0.2518	338.4	0.1506	338.4	0.1961
		338.8	0.202	338.8	0.153	338.8	0.1742	338.8	0.2433	338.8	0.2518	338.8	0.1506	338.8	0.1961
		339.2	0.202	339.2	0.153	339.2	0.1742	339.2	0.2433	339.2	0.2518	339.2	0.1506	339.2	0.1961
		339.6	0.202	339.6	0.153	339.6	0.1742	339.6	0.2433	339.6	0.2518	339.6	0.1506	339.6	0.1961
		340	0.202	340	0.153	340	0.1742	340	0.2433	340	0.2518	340	0.1506	340	0.1961
		340.4	0.202	340.4	0.153	340.4	0.1742	340.4	0.2433	340.4	0.2518	340.4	0.1506	340.4	0.1961
		340.8	0.202	340.8	0.153	340.8	0.1742	340.8	0.2433	340.8	0.2518	340.8	0.1506	340.8	0.1961
		341.2	0.202	341.2	0.153	341.2	0.1742	341.2	0.2433	341.2	0.2518	341.2	0.1506	341.2	0.1961
		341.6	0.2021	341.6	0.153	341.6	0.1742	341.6	0.2433	341.6	0.2518	341.6	0.1506	341.6	0.1961
		342	0.2021	342	0.153	342	0.1742	342	0.2433	342	0.2518	342	0.1506	342	0.1961
		342.4	0.2021	342.4	0.153	342.4	0.1742	342.4	0.2433	342.4	0.2518	342.4	0.1506	342.4	0.1961
		342.8	0.2021	342.8	0.153	342.8	0.1742	342.8	0.2432	342.8	0.2518	342.8	0.1506	342.8	0.1961
		343.2	0.2021	343.2	0.153	343.2	0.1742	343.2	0.2432	343.2	0.2518	343.2	0.1506	343.2	0.1961
		343.6	0.2021	343.6	0.153	343.6	0.1742	343.6	0.2432	343.6	0.2517	343.6	0.1506	343.6	0.1961
		344	0.2021	344	0.153	344	0.1742	344	0.2432	344	0.2517	344	0.1506	344	0.1961
		344.4	0.2021	344.4	0.153	344.4	0.1742	344.4	0.2432	344.4	0.2517	344.4	0.1506	344.4	0.1961
		344.8	0.2021	344.8	0.153	344.8	0.1742	344.8	0.2432	344.8	0.2517	344.8	0.1506	344.8	0.1961
		345.2	0.2021	345.2	0.153	345.2	0.1743	345.2	0.2432	345.2	0.2517	345.2	0.1506	345.2	0.1961
		345.6	0.2021	345.6	0.153	345.6	0.1743	345.6	0.2433	345.6	0.2517	345.6	0.1506	345.6	0.1961
		346	0.2021	346	0.153	346	0.1743	346	0.2438	346	0.2517	346	0.1506	346	0.1961
		346.4	0.2021	346.4	0.153	346.4	0.1743	346.4	0.2438	346.4	0.2517	346.4	0.1505	346.4	0.1961
		346.8	0.2021	346.8	0.153	346.8	0.1743	346.8	0.2438	346.8	0.2517	346.8	0.1505	346.8	0.1961
		347.2	0.2022	347.2	0.153	347.2	0.1743	347.2	0.2438	347.2	0.2517	347.2	0.1505	347.2	0.1961
		347.6	0.2022	347.6	0.153	347.6	0.1743	347.6	0.2437	347.6	0.2517	347.6	0.1505	347.6	0.1961
		348	0.2022	348	0.153	348	0.1743	348	0.2437	348	0.2517	348	0.1505	348	0.196
		348.4	0.2022	348.4	0.153	348.4	0.1744	348.4	0.2437	348.4	0.2517	348.4	0.1505	348.4	0.196
		348.8	0.2022	348.8	0.153	348.8	0.1744	348.8	0.2437	348.8	0.2517	348.8	0.1505	348.8	0.196
		349.2	0.2022	349.2	0.153	349.2	0.1744	349.2	0.2437	349.2	0.2516	349.2	0.1505	349.2	0.196
		349.6	0.2022	349.6	0.153	349.6	0.1744	349.6	0.2437	349.6	0.2516	349.6	0.1505	349.6	0.196
		350	0.2022	350	0.153	350	0.1744	350	0.2437	350	0.2516	350	0.1505	350	0.196
		350.4	0.2022	350.4	0.153	350.4	0.1744	350.4	0.2437	350.4	0.2516	350.4	0.1505	350.4	0.196
		350.8	0.2022	350.8	0.153	350.8	0.1745	350.8	0.2437	350.8	0.2516	350.8	0.1505	350.8	0.196
		351.2	0.2022	351.2	0.153	351.2	0.1745	351.2	0.2437	351.2	0.2516	351.2	0.1505	351.2	0.196
		351.6	0.2022	351.6	0.153	351.6	0.1745	351.6	0.2437	351.6	0.2516	351.6	0.1505	351.6	0.196
		352	0.2023	352	0.153	352	0.1745	352	0.2437	352	0.2516	352	0.1505	352	0.196
		352.4	0.2023	352.4	0.153	352.4	0.1745	352.4	0.2437	352.4	0.2516	352.4	0.1505	352.4	0.196
		352.8	0.2023	352.8	0.153	352.8	0.1745	352.8	0.2437	352.8	0.2516	352.8	0.1505	352.8	0.196
		353.2	0.2023	353.2	0.153	353.2	0.1746	353.2	0.2437	353.2	0.2516	353.2	0.1505	353.2	0.196
		353.6	0.2023	353.6	0.153	353.6	0.1746	353.6	0.2437	353.6	0.2516	353.6	0.1505	353.6	0.196
		354	0.2023	354	0.153	354	0.1746	354	0.2437	354	0.2516	354	0.1505	354	0.196
		354.4	0.2023	354.4	0.153	354.4	0.1746	354.4	0.2437	354.4	0.2516	354.4	0.1505	354.4	0.196
		354.8	0.2023	354.8	0.153	354.8	0.1746	354.8	0.2437	354.8	0.2516	354.8	0.1505	354.8	0.196
		355.2	0.2023	355.2	0.153	355.2	0.1746	355.2	0.2437	355.2	0.2516	355.2	0.1505	355.2	0.196
		355.6	0.2023	355.6	0.153	355.6	0.1746	355.6	0.2437	355.6	0.2516	355.6	0.1505	355.6	0.196
		356	0.2023	356	0.153	356	0.1746	356	0.2437	356	0.2516	356	0.1505	356	0.1959
		356.4	0.2023	356.4	0.153	356.4	0.1746	356.4	0.2438	356.4	0.2516	356.4	0.1505	356.4	0.1959
		356.8	0.2024	356.8	0.153	356.8	0.1746	356.8	0.2437	356.8	0.2515	356.8	0.1505	356.8	0.1959
		357.2	0.2024	357.2	0.153	357.2	0.1746	357.2	0.2438	357.2	0.2515	357.2	0.1505	357.2	0.1959
		357.6	0.2024	357.6	0.153	357.6	0.1746	357.6	0.2438	357.6	0.2515	357.6	0.1505	357.6	0.1959
		358	0.2024	358	0.153	358	0.1746	358	0.2438	358	0.2515	358	0.1505	358	0.1959
		358.4	0.2024	358.4	0.153	358.4	0.1747	358.4	0.2438	358.4	0.2515	358.4	0.1505	358.4	0.1959
		358.8	0.2024	358.8	0.153	358.8	0.1747	358.8	0.2438	358.8	0.2515	358.8	0.1505	358.8	0.1959
		359.2	0.2024	359.2	0.153	359.2	0.1747	359.2	0.2438	359.2	0.2515	359.2	0.1505	359.2	0.1959
		359.6	0.2024	359.6	0.153	359.6	0.1747	359.6	0.2437	359.6	0.2515	359.6	0.1505	359.6	0.1959
		360	0.2024	360	0.153	360	0.1747	360	0.2437	360	0.2515	360	0.1505	360	0.1959
		360.4	0.2024	360.4	0.153	360.4	0.1747	360.4	0.2437	360.4	0.2515	360.4	0.1505	360.4	0.1959
		360.8	0.2024	360.8	0.153	360.8	0.1747	360.8	0.2438	360.8	0.2515	360.8	0.1505	360.8	0.1959
		361.2	0.2025	361.2	0.153	361.2	0.1746	361.2	0.2438	361.2	0.2515	361.2	0.1505	361.2	0.1959
		361.6	0.2025	361.6	0.153	361.6	0.1746	361.6	0.2438	361.6	0.2515	361.6	0.1505	361.6	0.1959
		362	0.2025	362	0.153	362	0.1746	362	0.2438	362	0.2515	362	0.1505	362	0.1959
		362.4	0.2025	362.4	0.153	362.4	0.1746	362.4	0.2438	362.4	0.2515	362.4	0.1504	362.4	0.1959
		362.8	0.2025	362.8	0.153	362.8	0.1746	362.8	0.2438	362.8	0.2515	362.8	0.1504	362.8	0.1958
		363.2	0.2025	363.2	0.153	363.2	0.1746	363.2	0.2438	363.2	0.2515	363.2	0.1504	363.2	0.1958
		363.6	0.2025	363.6	0.153	363.6	0.1746	363.6	0.2438	363.6	0.2515	363.6	0.1504	363.6	0.1958
		364	0.2025	364	0.153	364	0.1746	364	0.244	364	0.2515	364	0.1504	364	0.1958
		364.4	0.2025	364.4	0.153	364.4	0.1746	364.4	0.2442	364.4	0.2515	364.4	0.1504	364.4	0.1958
		364.8	0.2025	364.8	0.153	364.8	0.1746	364.8	0.2443	364.8	0.2515	364.8	0.1504	364.8	0.1958
		365.2	0.2025	365.2	0.153	365.2	0.1746	365.2	0.2443	365.2	0.2515	365.2	0.1504	365.2	0.1958
		365.6	0.2025	365.6	0.153	365.6	0.1746	365.6	0.2443	365.6	0.2515	365.6	0.1504	365.6	0.1958
		366	0.2025	366	0.153	366	0.1746	366	0.2443	366	0.2516	366	0.1504	366	0.1958
		366.4	0.2026	366.4	0.153	366.4	0.1746	366.4	0.2443	366.4	0.2516	366.4	0.1504	366.4	0.1958
		366.8	0.2026	366.8	0.153	366.8	0.1746	366.8	0.2443	366.8	0.2516	366.8	0.1504	366.8	0.1958
		367.2	0.2026	367.2	0.153	367.2	0.1746	367.2	0.2443	367.2	0.2516	367.2	0.1504	367.2	0.1958
		367.6	0.2026	367.6	0.153	367.6	0.1746	367.6	0.2443	367.6	0.2516	367.6	0.1504	367.6	0.1958
		368	0.2026	368	0.153	368	0.1746	368	0.2443	368	0.2516	368	0.1504	368	0.1958
		368.4	0.2026	368.4	0.153	368.4	0.1746	368.4	0.2443	368.4	0.2516	368.4	0.1504	368.4	0.1958
		368.8	0.2026	368.8	0.153	368.8	0.1746	368.8	0.2443	368.8	0.2516	368.8	0.1504	368.8	0.1958
		369.2	0.2026	369.2	0.153	369.2	0.1746	369.2	0.2443	369.2	0.2516	369.2	0.1504	369.2	0.1958
		369.6	0.2026	369.6	0.153	369.6	0.1746	369.6	0.2443	369.6	0.2516	369.6	0.1504	369.6	0.1958
		370	0.2026	370	0.153	370	0.1746	370	0.2443	370	0.2516	370	0.1504	370	0.1958
		370.4	0.2026	370.4	0.153	370.4	0.1746	370.4	0.2443	370.4	0.2516	370.4	0.1504	370.4	0.1958
		370.8	0.2026	370.8	0.153	370.8	0.1746	370.8	0.2443	370.8	0.2516	370.8	0.1504	370.8	0.1958
		371.2	0.2027	371.2	0.153	371.2	0.1746	371.2	0.2443	371.2	0.2517	371.2	0.1504	371.2	0.1958
		371.6	0.2027	371.6	0.153	371.6	0.1746	371.6	0.2443	371.6	0.2517	371.6	0.1504	371.6	0.1958
		372	0.2027	372	0.153	372	0.1746	372	0.2443	372	0.2517	372	0.1504	372	0.1957
		372.4	0.2027	372.4	0.153	372.4	0.1746	372.4	0.2443	372.4	0.2517	372.4	0.1504	372.4	0.1957
		372.8	0.2027	372.8	0.153	372.8	0.1746	372.8	0.2443	372.8	0.2517	372.8	0.1504	372.8	0.1957
		373.2	0.2027	373.2	0.153	373.2	0.1746	373.2	0.2443	373.2	0.2517	373.2	0.1504	373.2	0.1957
		373.6	0.2027	373.6	0.153	373.6	0.1746	373.6	0.2443	373.6	0.2517	373.6	0.1504	373.6	0.1957
		374	0.2027	374	0.153	374	0.1746	374	0.2443	374	0.2517	374	0.1504	374	0.1957
		374.4	0.2027	374.4	0.153	374.4	0.1746	374.4	0.2443	374.4	0.2517	374.4	0.1504	374.4	0.1957
		374.8	0.2027	374.8	0.153	374.8	0.1746	374.8	0.2443	374.8	0.2517	374.8	0.1504	374.8	0.1957
		375.2	0.2027	375.2	0.153	375.2	0.1746	375.2	0.2443	375.2	0.2517	375.2	0.1504	375.2	0.1957
		375.6	0.2027	375.6	0.153	375.6	0.1746	375.6	0.2443	375.6	0.2517	375.6	0.1504	375.6	0.1957
		376	0.2027	376	0.153	376	0.1746	376	0.2443	376	0.2518	376	0.1504	376	0.1957
		376.4	0.2027	376.4	0.153	376.4	0.1746	376.4	0.2443	376.4	0.2518	376.4	0.1504	376.4	0.1957
		376.8	0.2027	376.8	0.153	376.8	0.1746	376.8	0.2444	376.8	0.2518	376.8	0.1504	376.8	0.1957
		377.2	0.2028	377.2	0.153	377.2	0.1746	377.2	0.2444	377.2	0.2518	377.2	0.1504	377.2	0.1957
		377.6	0.2028	377.6	0.153	377.6	0.1746	377.6	0.2444	377.6	0.2518	377.6	0.1504	377.6	0.1957
		378	0.2028	378	0.153	378	0.1746	378	0.2444	378	0.2518	378	0.1504	378	0.1956
		378.4	0.2028	378.4	0.153	378.4	0.1746	378.4	0.2444	378.4	0.2518	378.4	0.1504	378.4	0.1956
		378.8	0.2028	378.8	0.153	378.8	0.1746	378.8	0.2444	378.8	0.2518	378.8	0.1504	378.8	0.1956
		379.2	0.2028	379.2	0.153	379.2	0.1746	379.2	0.2444	379.2	0.2518	379.2	0.1504	379.2	0.1956
		379.6	0.2028	379.6	0.153	379.6	0.1746	379.6	0.2444	379.6	0.2518	379.6	0.1504	379.6	0.1956
		380	0.2028	380	0.153	380	0.1746	380	0.2444	380	0.2518	380	0.1504	380	0.1956
		380.4	0.2028	380.4	0.153	380.4	0.1746	380.4	0.2444	380.4	0.2518	380.4	0.1504	380.4	0.1956
		380.8	0.2028	380.8	0.153	380.8	0.1746	380.8	0.2444	380.8	0.2518	380.8	0.1504	380.8	0.1956
		381.2	0.2029	381.2	0.153	381.2	0.1746	381.2	0.2444	381.2	0.2518	381.2	0.1504	381.2	0.1956
		381.6	0.2029	381.6	0.153	381.6	0.1746	381.6	0.2443	381.6	0.2519	381.6	0.1504	381.6	0.1956
		382	0.2029	382	0.153	382	0.1746	382	0.2443	382	0.2519	382	0.1503	382	0.1956
		382.4	0.2029	382.4	0.153	382.4	0.1746	382.4	0.2443	382.4	0.2519	382.4	0.1503	382.4	0.1956
		382.8	0.2029	382.8	0.153	382.8	0.1746	382.8	0.2443	382.8	0.2519	382.8	0.1503	382.8	0.1956
		383.2	0.2029	383.2	0.153	383.2	0.1746	383.2	0.2443	383.2	0.2519	383.2	0.1503	383.2	0.1956
		383.6	0.2029	383.6	0.153	383.6	0.1746	383.6	0.2443	383.6	0.2519	383.6	0.1503	383.6	0.1956
		384	0.2029	384	0.153	384	0.1746	384	0.2443	384	0.2519	384	0.1503	384	0.1956
		384.4	0.2029	384.4	0.153	384.4	0.1746	384.4	0.2443	384.4	0.2519	384.4	0.1503	384.4	0.1956
		384.8	0.2029	384.8	0.153	384.8	0.1746	384.8	0.2444	384.8	0.2519	384.8	0.1503	384.8	0.1956
		385.2	0.2029	385.2	0.153	385.2	0.1746	385.2	0.2444	385.2	0.2519	385.2	0.1504	385.2	0.1956
		385.6	0.203	385.6	0.153	385.6	0.1746	385.6	0.2444	385.6	0.2519	385.6	0.1503	385.6	0.1955
		386	0.203	386	0.153	386	0.1746	386	0.2444	386	0.2519	386	0.1503	386	0.1955
		386.4	0.203	386.4	0.153	386.4	0.1746	386.4	0.2444	386.4	0.2519	386.4	0.1503	386.4	0.1955
		386.8	0.203	386.8	0.153	386.8	0.1746	386.8	0.2443	386.8	0.2519	386.8	0.1503	386.8	0.1955
		387.2	0.203	387.2	0.153	387.2	0.1746	387.2	0.2443	387.2	0.2519	387.2	0.1503	387.2	0.1955
		387.6	0.203	387.6	0.153	387.6	0.1746	387.6	0.2443	387.6	0.2519	387.6	0.1503	387.6	0.1955
		388	0.203	388	0.153	388	0.1746	388	0.2443	388	0.2519	388	0.1503	388	0.1955
		388.4	0.203	388.4	0.153	388.4	0.1746	388.4	0.2443	388.4	0.2519	388.4	0.1503	388.4	0.1955
		388.8	0.203	388.8	0.153	388.8	0.1746	388.8	0.2443	388.8	0.2519	388.8	0.1503	388.8	0.1955
		389.2	0.203	389.2	0.153	389.2	0.1746	389.2	0.2444	389.2	0.2519	389.2	0.1503	389.2	0.1955
		389.6	0.203	389.6	0.153	389.6	0.1746	389.6	0.2444	389.6	0.2519	389.6	0.1503	389.6	0.1955
		390	0.203	390	0.153	390	0.1746	390	0.2444	390	0.2519	390	0.1503	390	0.1955
		390.4	0.203	390.4	0.153	390.4	0.1746	390.4	0.2444	390.4	0.2519	390.4	0.1503	390.4	0.1955
		390.8	0.2031	390.8	0.153	390.8	0.1746	390.8	0.2444	390.8	0.2519	390.8	0.1503	390.8	0.1955
		391.2	0.2031	391.2	0.153	391.2	0.1746	391.2	0.2444	391.2	0.2519	391.2	0.1503	391.2	0.1955
		391.6	0.2031	391.6	0.153	391.6	0.1746	391.6	0.2444	391.6	0.2519	391.6	0.1503	391.6	0.1955
		392	0.2031	392	0.153	392	0.1746	392	0.2444	392	0.2519	392	0.1503	392	0.1955
		392.4	0.2031	392.4	0.153	392.4	0.1746	392.4	0.2444	392.4	0.2519	392.4	0.1503	392.4	0.1955
		392.8	0.2031	392.8	0.153	392.8	0.1746	392.8	0.2444	392.8	0.2519	392.8	0.1503	392.8	0.1955
		393.2	0.2031	393.2	0.153	393.2	0.1746	393.2	0.2444	393.2	0.2519	393.2	0.1503	393.2	0.1955
		393.6	0.2031	393.6	0.153	393.6	0.1746	393.6	0.2444	393.6	0.2519	393.6	0.1503	393.6	0.1955
		394	0.2031	394	0.153	394	0.1746	394	0.2445	394	0.2519	394	0.1503	394	0.1955
		394.4	0.2031	394.4	0.153	394.4	0.1746	394.4	0.2444	394.4	0.2519	394.4	0.1503	394.4	0.1954
		394.8	0.2031	394.8	0.153	394.8	0.1746	394.8	0.2444	394.8	0.2519	394.8	0.1503	394.8	0.1954
		395.2	0.2031	395.2	0.153	395.2	0.1746	395.2	0.2444	395.2	0.2519	395.2	0.1503	395.2	0.1954
		395.6	0.2031	395.6	0.153	395.6	0.1746	395.6	0.2444	395.6	0.2519	395.6	0.1503	395.6	0.1954
		396	0.2031	396	0.153	396	0.1746	396	0.2444	396	0.2519	396	0.1503	396	0.1954
		396.4	0.2031	396.4	0.153	396.4	0.1746	396.4	0.2444	396.4	0.2519	396.4	0.1503	396.4	0.1954
		396.8	0.2031	396.8	0.153	396.8	0.1746	396.8	0.2444	396.8	0.2519	396.8	0.1503	396.8	0.1954
		397.2	0.2032	397.2	0.153	397.2	0.1746	397.2	0.2444	397.2	0.2519	397.2	0.1503	397.2	0.1954
		397.6	0.2032	397.6	0.153	397.6	0.1746	397.6	0.2444	397.6	0.2519	397.6	0.1503	397.6	0.1954
		398	0.2032	398	0.153	398	0.1746	398	0.2444	398	0.2519	398	0.1503	398	0.1954
		398.4	0.2032	398.4	0.153	398.4	0.1746	398.4	0.2445	398.4	0.2519	398.4	0.1503	398.4	0.1954
		398.8	0.2032	398.8	0.153	398.8	0.1746	398.8	0.2445	398.8	0.2519	398.8	0.1503	398.8	0.1954
		399.2	0.2032	399.2	0.153	399.2	0.1747	399.2	0.2445	399.2	0.2519	399.2	0.1503	399.2	0.1954
		399.6	0.2032	399.6	0.153	399.6	0.1747	399.6	0.2445	399.6	0.2519	399.6	0.1503	399.6	0.1954
		400	0.2032	400	0.153	400	0.1747	400	0.2445	400	0.2519	400	0.1503	400	0.1954
		400.4	0.2032	400.4	0.153	400.4	0.1747	400.4	0.2445	400.4	0.2519	400.4	0.1503	400.4	0.1953
		400.8	0.2032	400.8	0.153	400.8	0.1747	400.8	0.2445	400.8	0.2519	400.8	0.1503	400.8	0.1953
		401.2	0.2032	401.2	0.153	401.2	0.1747	401.2	0.2445	401.2	0.2519	401.2	0.1503	401.2	0.1954
		401.6	0.2032	401.6	0.153	401.6	0.1747	401.6	0.2445	401.6	0.2519	401.6	0.1503	401.6	0.1953
		402	0.2032	402	0.153	402	0.1747	402	0.2445	402	0.2519	402	0.1503	402	0.1953
		402.4	0.2032	402.4	0.153	402.4	0.1747	402.4	0.2445	402.4	0.2519	402.4	0.1503	402.4	0.1953
		402.8	0.2033	402.8	0.153	402.8	0.1747	402.8	0.2445	402.8	0.2519	402.8	0.1503	402.8	0.1953
		403.2	0.2033	403.2	0.153	403.2	0.1747	403.2	0.2445	403.2	0.2519	403.2	0.1503	403.2	0.1953
		403.6	0.2033	403.6	0.153	403.6	0.1747	403.6	0.2445	403.6	0.2519	403.6	0.1503	403.6	0.1953
		404	0.2033	404	0.153	404	0.1747	404	0.2445	404	0.2519	404	0.1503	404	0.1953
		404.4	0.2033	404.4	0.153	404.4	0.1747	404.4	0.2445	404.4	0.2519	404.4	0.1503	404.4	0.1953
		404.8	0.2033	404.8	0.153	404.8	0.1747	404.8	0.2445	404.8	0.2519	404.8	0.1503	404.8	0.1953
		405.2	0.2033	405.2	0.153	405.2	0.1747	405.2	0.2445	405.2	0.2519	405.2	0.1503	405.2	0.1953
		405.6	0.2033	405.6	0.153	405.6	0.1747	405.6	0.2445	405.6	0.2519	405.6	0.1503	405.6	0.1953
		406	0.2033	406	0.153	406	0.1747	406	0.2445	406	0.2519	406	0.1503	406	0.1953
		406.4	0.2033	406.4	0.153	406.4	0.1747	406.4	0.2445	406.4	0.2519	406.4	0.1503	406.4	0.1953
		406.8	0.2033	406.8	0.153	406.8	0.1747	406.8	0.2445	406.8	0.2519	406.8	0.1503	406.8	0.1953
		407.2	0.2033	407.2	0.153	407.2	0.1747	407.2	0.2445	407.2	0.2519	407.2	0.1503	407.2	0.1953
		407.6	0.2033	407.6	0.153	407.6	0.1747	407.6	0.2445	407.6	0.2519	407.6	0.1503	407.6	0.1953
		408	0.2033	408	0.153	408	0.1747	408	0.2445	408	0.2519	408	0.1503	408	0.1953
		408.4	0.2033	408.4	0.153	408.4	0.1747	408.4	0.2445	408.4	0.2519	408.4	0.1503	408.4	0.1953
		408.8	0.2033	408.8	0.153	408.8	0.1747	408.8	0.2444	408.8	0.2519	408.8	0.1503	408.8	0.1953
		409.2	0.2034	409.2	0.153	409.2	0.1748	409.2	0.2444	409.2	0.2519	409.2	0.1503	409.2	0.1953
		409.6	0.2034	409.6	0.153	409.6	0.1748	409.6	0.2444	409.6	0.2519	409.6	0.1503	409.6	0.1953
		410	0.2034	410	0.153	410	0.1748	410	0.2444	410	0.2519	410	0.1502	410	0.1953
		410.4	0.2034	410.4	0.153	410.4	0.1748	410.4	0.2444	410.4	0.2519	410.4	0.1502	410.4	0.1953
		410.8	0.2034	410.8	0.153	410.8	0.1748	410.8	0.2445	410.8	0.2519	410.8	0.1502	410.8	0.1953
		411.2	0.2034	411.2	0.153	411.2	0.1748	411.2	0.2446	411.2	0.2519	411.2	0.1502	411.2	0.1953
		411.6	0.2034	411.6	0.153	411.6	0.1748	411.6	0.2446	411.6	0.2519	411.6	0.1502	411.6	0.1953
		412	0.2034	412	0.153	412	0.1748	412	0.2446	412	0.2519	412	0.1502	412	0.1953
		412.4	0.2034	412.4	0.153	412.4	0.1748	412.4	0.2446	412.4	0.2519	412.4	0.1502	412.4	0.1953
		412.8	0.2034	412.8	0.153	412.8	0.1748	412.8	0.2446	412.8	0.2519	412.8	0.1502	412.8	0.1953
		413.2	0.2034	413.2	0.153	413.2	0.1748	413.2	0.2446	413.2	0.2519	413.2	0.1502	413.2	0.1953
		413.6	0.2034	413.6	0.153	413.6	0.1748	413.6	0.2446	413.6	0.2519	413.6	0.1503	413.6	0.1952
		414	0.2034	414	0.153	414	0.1748	414	0.2446	414	0.2519	414	0.1503	414	0.1952
		414.4	0.2034	414.4	0.153	414.4	0.1748	414.4	0.2447	414.4	0.2519	414.4	0.1503	414.4	0.1952
		414.8	0.2034	414.8	0.153	414.8	0.1748	414.8	0.2447	414.8	0.2519	414.8	0.1503	414.8	0.1952
		415.2	0.2034	415.2	0.153	415.2	0.1748	415.2	0.2447	415.2	0.2519	415.2	0.1503	415.2	0.1952
		415.6	0.2034	415.6	0.153	415.6	0.1748	415.6	0.2447	415.6	0.2519	415.6	0.1503	415.6	0.1952
		416	0.2035	416	0.153	416	0.1748	416	0.2447	416	0.2519	416	0.1503	416	0.1952
		416.4	0.2035	416.4	0.153	416.4	0.1749	416.4	0.2448	416.4	0.2519	416.4	0.1503	416.4	0.1952
		416.8	0.2035	416.8	0.153	416.8	0.1749	416.8	0.2448	416.8	0.2519	416.8	0.1503	416.8	0.1952
		417.2	0.2035	417.2	0.153	417.2	0.1749	417.2	0.2448	417.2	0.2519	417.2	0.1503	417.2	0.1952
		417.6	0.2035	417.6	0.153	417.6	0.1749	417.6	0.2448	417.6	0.2519	417.6	0.1503	417.6	0.1952
		418	0.2035	418	0.153	418	0.1749	418	0.2448	418	0.252	418	0.1503	418	0.1952
		418.4	0.2035	418.4	0.153	418.4	0.1749	418.4	0.2448	418.4	0.252	418.4	0.1503	418.4	0.1952
		418.8	0.2035	418.8	0.153	418.8	0.1749	418.8	0.2448	418.8	0.252	418.8	0.1503	418.8	0.1951
		419.2	0.2035	419.2	0.153	419.2	0.1749	419.2	0.2448	419.2	0.252	419.2	0.1503	419.2	0.1952
		419.6	0.2035	419.6	0.153	419.6	0.1749	419.6	0.2449	419.6	0.252	419.6	0.1503	419.6	0.1952
		420	0.2035	420	0.153	420	0.1749	420	0.2449	420	0.252	420	0.1503	420	0.1952
		420.4	0.2035	420.4	0.153	420.4	0.175	420.4	0.2449	420.4	0.252	420.4	0.1503	420.4	0.1951
		420.8	0.2036	420.8	0.153	420.8	0.175	420.8	0.2449	420.8	0.252	420.8	0.1503	420.8	0.195
		421.2	0.2036	421.2	0.153	421.2	0.175	421.2	0.245	421.2	0.252	421.2	0.1503	421.2	0.1942
		421.6	0.2036	421.6	0.153	421.6	0.175	421.6	0.245	421.6	0.252	421.6	0.1503	421.6	0.1935
		422	0.2036	422	0.153	422	0.175	422	0.245	422	0.252	422	0.1503	422	0.1947
		422.4	0.2036	422.4	0.153	422.4	0.175	422.4	0.245	422.4	0.252	422.4	0.1503	422.4	0.1951
		422.8	0.2036	422.8	0.153	422.8	0.175	422.8	0.245	422.8	0.252	422.8	0.1503	422.8	0.1957
		423.2	0.2036	423.2	0.153	423.2	0.175	423.2	0.245	423.2	0.252	423.2	0.1503	423.2	0.1933
		423.6	0.2036	423.6	0.153	423.6	0.175	423.6	0.245	423.6	0.252	423.6	0.1503	423.6	0.1956
		424	0.2036	424	0.153	424	0.175	424	0.2451	424	0.252	424	0.1503	424	0.196
		424.4	0.2036	424.4	0.153	424.4	0.175	424.4	0.2451	424.4	0.252	424.4	0.1503	424.4	0.1959
		424.8	0.2037	424.8	0.153	424.8	0.1751	424.8	0.2451	424.8	0.252	424.8	0.1503	424.8	0.1952
		425.2	0.2037	425.2	0.153	425.2	0.1751	425.2	0.2451	425.2	0.252	425.2	0.1503	425.2	0.1936
		425.6	0.2037	425.6	0.153	425.6	0.1751	425.6	0.2451	425.6	0.252	425.6	0.1503	425.6	0.1963
		426	0.2037	426	0.153	426	0.1751	426	0.2451	426	0.252	426	0.1503	426	0.1946
		426.4	0.2037	426.4	0.153	426.4	0.1751	426.4	0.2451	426.4	0.252	426.4	0.1503	426.4	0.1955
		426.8	0.2037	426.8	0.153	426.8	0.175	426.8	0.2451	426.8	0.252	426.8	0.1503	426.8	0.196
		427.2	0.2037	427.2	0.153	427.2	0.175	427.2	0.2451	427.2	0.252	427.2	0.1503	427.2	0.195
		427.6	0.2037	427.6	0.153	427.6	0.175	427.6	0.2451	427.6	0.252	427.6	0.1503	427.6	0.195
		428	0.2037	428	0.153	428	0.175	428	0.2451	428	0.252	428	0.1503	428	0.1966
		428.4	0.2037	428.4	0.153	428.4	0.175	428.4	0.2451	428.4	0.252	428.4	0.1503	428.4	0.1959
		428.8	0.2037	428.8	0.153	428.8	0.175	428.8	0.2451	428.8	0.252	428.8	0.1503	428.8	0.1961
		429.2	0.2037	429.2	0.153	429.2	0.175	429.2	0.2451	429.2	0.252	429.2	0.1502	429.2	0.1954
		429.6	0.2037	429.6	0.153	429.6	0.175	429.6	0.2451	429.6	0.252	429.6	0.1502	429.6	0.195
		430	0.2037	430	0.153	430	0.175	430	0.2451	430	0.252	430	0.1502	430	0.1952
		430.4	0.2037	430.4	0.153	430.4	0.175	430.4	0.2451	430.4	0.252	430.4	0.1502	430.4	0.1951
		430.8	0.2037	430.8	0.153	430.8	0.175	430.8	0.2451	430.8	0.252	430.8	0.1502	430.8	0.1951
		431.2	0.2037	431.2	0.153	431.2	0.175	431.2	0.2451	431.2	0.252	431.2	0.1502	431.2	0.1951
		431.6	0.2037	431.6	0.153	431.6	0.175	431.6	0.2451	431.6	0.252	431.6	0.1502	431.6	0.1951
		432	0.2037	432	0.153	432	0.175	432	0.2451	432	0.252	432	0.1502	432	0.1951
		432.4	0.2037	432.4	0.153	432.4	0.175	432.4	0.2451	432.4	0.252	432.4	0.1502	432.4	0.1951
		432.8	0.2037	432.8	0.153	432.8	0.175	432.8	0.2451	432.8	0.252	432.8	0.1502	432.8	0.1951
		433.2	0.2037	433.2	0.153	433.2	0.175	433.2	0.2451	433.2	0.252	433.2	0.1502	433.2	0.1952
		433.6	0.2038	433.6	0.153	433.6	0.175	433.6	0.2451	433.6	0.252	433.6	0.1502	433.6	0.1951
		434	0.2038	434	0.153	434	0.175	434	0.2451	434	0.252	434	0.1502	434	0.1951
		434.4	0.2038	434.4	0.153	434.4	0.175	434.4	0.2451	434.4	0.252	434.4	0.1502	434.4	0.1951
		434.8	0.2038	434.8	0.153	434.8	0.175	434.8	0.2451	434.8	0.252	434.8	0.1502	434.8	0.1951
		435.2	0.2038	435.2	0.153	435.2	0.175	435.2	0.2451	435.2	0.252	435.2	0.1502	435.2	0.1951
		435.6	0.2038	435.6	0.153	435.6	0.175	435.6	0.245	435.6	0.252	435.6	0.1502	435.6	0.1951
		436	0.2038	436	0.153	436	0.175	436	0.245	436	0.252	436	0.1502	436	0.1951
		436.4	0.2038	436.4	0.153	436.4	0.175	436.4	0.245	436.4	0.252	436.4	0.1502	436.4	0.1951
		436.8	0.2038	436.8	0.153	436.8	0.1751	436.8	0.245	436.8	0.252	436.8	0.1502	436.8	0.1951
		437.2	0.2038	437.2	0.153	437.2	0.1751	437.2	0.245	437.2	0.252	437.2	0.1502	437.2	0.1951
		437.6	0.2038	437.6	0.153	437.6	0.1751	437.6	0.245	437.6	0.252	437.6	0.1502	437.6	0.1951
		438	0.2038	438	0.153	438	0.1751	438	0.2449	438	0.252	438	0.1502	438	0.1951
		438.4	0.2038	438.4	0.153	438.4	0.1751	438.4	0.245	438.4	0.252	438.4	0.1502	438.4	0.1951
		438.8	0.2038	438.8	0.153	438.8	0.1751	438.8	0.2452	438.8	0.252	438.8	0.1502	438.8	0.1951
		439.2	0.2038	439.2	0.153	439.2	0.1751	439.2	0.2452	439.2	0.252	439.2	0.1502	439.2	0.1951
		439.6	0.2038	439.6	0.153	439.6	0.1751	439.6	0.2452	439.6	0.252	439.6	0.1502	439.6	0.1951
		440	0.2038	440	0.153	440	0.1751	440	0.2452	440	0.252	440	0.1502	440	0.1951
		440.4	0.2039	440.4	0.153	440.4	0.1751	440.4	0.2452	440.4	0.252	440.4	0.1502	440.4	0.195
		440.8	0.2039	440.8	0.153	440.8	0.1751	440.8	0.2451	440.8	0.252	440.8	0.1502	440.8	0.195
		441.2	0.2039	441.2	0.153	441.2	0.1751	441.2	0.2451	441.2	0.252	441.2	0.1502	441.2	0.195
		441.6	0.2039	441.6	0.153	441.6	0.1751	441.6	0.2451	441.6	0.252	441.6	0.1502	441.6	0.195
		442	0.2039	442	0.153	442	0.1751	442	0.2452	442	0.252	442	0.1502	442	0.195
		442.4	0.2039	442.4	0.153	442.4	0.1751	442.4	0.2452	442.4	0.252	442.4	0.1502	442.4	0.195
		442.8	0.2039	442.8	0.153	442.8	0.1751	442.8	0.2451	442.8	0.252	442.8	0.1502	442.8	0.195
		443.2	0.2039	443.2	0.153	443.2	0.1751	443.2	0.2451	443.2	0.252	443.2	0.1502	443.2	0.195
		443.6	0.2039	443.6	0.153	443.6	0.1751	443.6	0.2451	443.6	0.252	443.6	0.1502	443.6	0.195
		444	0.2039	444	0.153	444	0.1751	444	0.2451	444	0.252	444	0.1502	444	0.195
		444.4	0.2039	444.4	0.153	444.4	0.1751	444.4	0.2451	444.4	0.252	444.4	0.1501	444.4	0.195
		444.8	0.2039	444.8	0.153	444.8	0.1751	444.8	0.2451	444.8	0.252	444.8	0.1501	444.8	0.195
		445.2	0.2039	445.2	0.153	445.2	0.1751	445.2	0.2451	445.2	0.252	445.2	0.1501	445.2	0.195
		445.6	0.2039	445.6	0.153	445.6	0.1751	445.6	0.245	445.6	0.252	445.6	0.1501	445.6	0.195
		446	0.2039	446	0.153	446	0.1752	446	0.245	446	0.252	446	0.1501	446	0.195
		446.4	0.2039	446.4	0.153	446.4	0.1752	446.4	0.245	446.4	0.252	446.4	0.1501	446.4	0.195
		446.8	0.2039	446.8	0.153	446.8	0.1752	446.8	0.245	446.8	0.252	446.8	0.1501	446.8	0.195
		447.2	0.2039	447.2	0.153	447.2	0.1752	447.2	0.245	447.2	0.252	447.2	0.1501	447.2	0.195
		447.6	0.204	447.6	0.153	447.6	0.1752	447.6	0.245	447.6	0.252	447.6	0.1501	447.6	0.195
		448	0.204	448	0.153	448	0.1752	448	0.2449	448	0.252	448	0.1501	448	0.195
		448.4	0.204	448.4	0.153	448.4	0.1752	448.4	0.2449	448.4	0.252	448.4	0.1501	448.4	0.195
		448.8	0.204	448.8	0.153	448.8	0.1752	448.8	0.2449	448.8	0.252	448.8	0.1501	448.8	0.195
		449.2	0.204	449.2	0.153	449.2	0.1752	449.2	0.2449	449.2	0.252	449.2	0.1501	449.2	0.195
		449.6	0.204	449.6	0.153	449.6	0.1752	449.6	0.2449	449.6	0.252	449.6	0.1501	449.6	0.195
		450	0.204	450	0.153	450	0.1752	450	0.2449	450	0.252	450	0.1501	450	0.195
		450.4	0.204	450.4	0.153	450.4	0.1752	450.4	0.2449	450.4	0.2519	450.4	0.1501	450.4	0.195
		450.8	0.204	450.8	0.153	450.8	0.1752	450.8	0.2448	450.8	0.2519	450.8	0.1501	450.8	0.195
		451.2	0.204	451.2	0.153	451.2	0.1752	451.2	0.2448	451.2	0.2519	451.2	0.1501	451.2	0.195
		451.6	0.204	451.6	0.153	451.6	0.1752	451.6	0.2448	451.6	0.2519	451.6	0.1501	451.6	0.195
		452	0.204	452	0.153	452	0.1752	452	0.2448	452	0.2519	452	0.1501	452	0.195
		452.4	0.204	452.4	0.153	452.4	0.1752	452.4	0.2448	452.4	0.2519	452.4	0.1501	452.4	0.195
		452.8	0.204	452.8	0.153	452.8	0.1752	452.8	0.2448	452.8	0.2519	452.8	0.1501	452.8	0.195
		453.2	0.204	453.2	0.153	453.2	0.1752	453.2	0.2447	453.2	0.2519	453.2	0.1501	453.2	0.1949
		453.6	0.204	453.6	0.153	453.6	0.1752	453.6	0.2447	453.6	0.2519	453.6	0.1501	453.6	0.1949
		454	0.2041	454	0.153	454	0.1752	454	0.2447	454	0.2519	454	0.1501	454	0.1949
		454.4	0.2041	454.4	0.153	454.4	0.1752	454.4	0.2448	454.4	0.2519	454.4	0.1501	454.4	0.1949
		454.8	0.2041	454.8	0.153	454.8	0.1752	454.8	0.2448	454.8	0.2519	454.8	0.1501	454.8	0.1949
		455.2	0.2041	455.2	0.153	455.2	0.1752	455.2	0.2448	455.2	0.2519	455.2	0.1501	455.2	0.1949
		455.6	0.2041	455.6	0.153	455.6	0.1752	455.6	0.2447	455.6	0.2519	455.6	0.1501	455.6	0.1949
		456	0.2041	456	0.153	456	0.1752	456	0.2447	456	0.2519	456	0.1501	456	0.1949
		456.4	0.2041	456.4	0.153	456.4	0.1752	456.4	0.2447	456.4	0.2519	456.4	0.1501	456.4	0.1949
		456.8	0.2041	456.8	0.153	456.8	0.1752	456.8	0.2447	456.8	0.2519	456.8	0.1501	456.8	0.1949
		457.2	0.2041	457.2	0.153	457.2	0.1752	457.2	0.2447	457.2	0.2519	457.2	0.1501	457.2	0.1949
		457.6	0.2041	457.6	0.153	457.6	0.1752	457.6	0.2447	457.6	0.2519	457.6	0.1501	457.6	0.1949
		458	0.2041	458	0.153	458	0.1752	458	0.2447	458	0.2519	458	0.1501	458	0.1949
		458.4	0.2041	458.4	0.153	458.4	0.1752	458.4	0.2447	458.4	0.2519	458.4	0.15	458.4	0.1949
		458.8	0.2041	458.8	0.153	458.8	0.1752	458.8	0.2446	458.8	0.2519	458.8	0.15	458.8	0.1948
		459.2	0.2041	459.2	0.152	459.2	0.1752	459.2	0.2446	459.2	0.2519	459.2	0.15	459.2	0.1948
		459.6	0.2042	459.6	0.152	459.6	0.1752	459.6	0.2446	459.6	0.2519	459.6	0.15	459.6	0.1948
		460	0.2042	460	0.152	460	0.1752	460	0.2446	460	0.2518	460	0.15	460	0.1948
		460.4	0.2042	460.4	0.152	460.4	0.1752	460.4	0.2446	460.4	0.2518	460.4	0.15	460.4	0.1948
		460.8	0.2042	460.8	0.152	460.8	0.1752	460.8	0.2446	460.8	0.2518	460.8	0.15	460.8	0.1948
		461.2	0.2042	461.2	0.152	461.2	0.1752	461.2	0.2446	461.2	0.2518	461.2	0.15	461.2	0.1948
		461.6	0.2042	461.6	0.152	461.6	0.1752	461.6	0.2446	461.6	0.2518	461.6	0.15	461.6	0.1948
		462	0.2042	462	0.152	462	0.1752	462	0.2446	462	0.2518	462	0.15	462	0.1948
		462.4	0.2042	462.4	0.152	462.4	0.1752	462.4	0.2446	462.4	0.2518	462.4	0.15	462.4	0.1948
		462.8	0.2042	462.8	0.152	462.8	0.1752	462.8	0.2445	462.8	0.2518	462.8	0.15	462.8	0.1948
		463.2	0.2042	463.2	0.152	463.2	0.1752	463.2	0.2445	463.2	0.2518	463.2	0.15	463.2	0.1948
		463.6	0.2042	463.6	0.152	463.6	0.1752	463.6	0.2445	463.6	0.2518	463.6	0.15	463.6	0.1948
		464	0.2042	464	0.152	464	0.1752	464	0.2445	464	0.2518	464	0.15	464	0.1948
		464.4	0.2042	464.4	0.152	464.4	0.1752	464.4	0.2445	464.4	0.2518	464.4	0.15	464.4	0.1947
		464.8	0.2042	464.8	0.152	464.8	0.1752	464.8	0.2445	464.8	0.2518	464.8	0.15	464.8	0.1947
		465.2	0.2042	465.2	0.152	465.2	0.1752	465.2	0.2445	465.2	0.2518	465.2	0.15	465.2	0.1947
		465.6	0.2042	465.6	0.152	465.6	0.1752	465.6	0.2445	465.6	0.2517	465.6	0.15	465.6	0.1947
		466	0.2042	466	0.152	466	0.1752	466	0.2445	466	0.2517	466	0.15	466	0.1947
		466.4	0.2042	466.4	0.152	466.4	0.1752	466.4	0.2445	466.4	0.2517	466.4	0.15	466.4	0.1947
		466.8	0.2042	466.8	0.152	466.8	0.1753	466.8	0.2445	466.8	0.2517	466.8	0.15	466.8	0.1947
		467.2	0.2043	467.2	0.152	467.2	0.1753	467.2	0.2445	467.2	0.2517	467.2	0.15	467.2	0.1947
		467.6	0.2043	467.6	0.152	467.6	0.1753	467.6	0.2445	467.6	0.2517	467.6	0.15	467.6	0.1947
		468	0.2043	468	0.152	468	0.1753	468	0.2444	468	0.2517	468	0.15	468	0.1947
		468.4	0.2043	468.4	0.152	468.4	0.1753	468.4	0.2446	468.4	0.2517	468.4	0.15	468.4	0.1947
		468.8	0.2043	468.8	0.152	468.8	0.1753	468.8	0.2446	468.8	0.2517	468.8	0.15	468.8	0.1947
		469.2	0.2043	469.2	0.152	469.2	0.1753	469.2	0.2445	469.2	0.2517	469.2	0.15	469.2	0.1947
		469.6	0.2043	469.6	0.152	469.6	0.1753	469.6	0.2445	469.6	0.2517	469.6	0.15	469.6	0.1947
		470	0.2043	470	0.152	470	0.1753	470	0.2445	470	0.2517	470	0.15	470	0.1947
		470.4	0.2043	470.4	0.152	470.4	0.1753	470.4	0.2445	470.4	0.2517	470.4	0.15	470.4	0.1947
		470.8	0.2043	470.8	0.152	470.8	0.1753	470.8	0.2445	470.8	0.2517	470.8	0.15	470.8	0.1947
		471.2	0.2043	471.2	0.152	471.2	0.1753	471.2	0.2445	471.2	0.2517	471.2	0.15	471.2	0.1946
		471.6	0.2043	471.6	0.152	471.6	0.1753	471.6	0.2445	471.6	0.2517	471.6	0.15	471.6	0.1946
		472	0.2043	472	0.152	472	0.1753	472	0.2445	472	0.2517	472	0.15	472	0.1946
		472.4	0.2043	472.4	0.152	472.4	0.1753	472.4	0.2445	472.4	0.2517	472.4	0.15	472.4	0.1946
		472.8	0.2043	472.8	0.152	472.8	0.1753	472.8	0.2445	472.8	0.2517	472.8	0.15	472.8	0.1946
		473.2	0.2043	473.2	0.152	473.2	0.1753	473.2	0.2445	473.2	0.2517	473.2	0.15	473.2	0.1946
		473.6	0.2043	473.6	0.152	473.6	0.1753	473.6	0.2445	473.6	0.2517	473.6	0.15	473.6	0.1946
		474	0.2043	474	0.152	474	0.1753	474	0.2445	474	0.2517	474	0.15	474	0.1946
		474.4	0.2044	474.4	0.152	474.4	0.1753	474.4	0.2445	474.4	0.2517	474.4	0.15	474.4	0.1946
		474.8	0.2044	474.8	0.152	474.8	0.1753	474.8	0.2445	474.8	0.2517	474.8	0.15	474.8	0.1946
		475.2	0.2044	475.2	0.152	475.2	0.1753	475.2	0.2445	475.2	0.2517	475.2	0.15	475.2	0.1946
		475.6	0.2044	475.6	0.152	475.6	0.1754	475.6	0.2445	475.6	0.2517	475.6	0.15	475.6	0.1946
		476	0.2044	476	0.152	476	0.1754	476	0.2445	476	0.2517	476	0.15	476	0.1946
		476.4	0.2044	476.4	0.152	476.4	0.1754	476.4	0.2445	476.4	0.2517	476.4	0.15	476.4	0.1946
		476.8	0.2044	476.8	0.152	476.8	0.1754	476.8	0.2444	476.8	0.2517	476.8	0.15	476.8	0.1946
		477.2	0.2044	477.2	0.152	477.2	0.1754	477.2	0.2444	477.2	0.2516	477.2	0.15	477.2	0.1945
		477.6	0.2044	477.6	0.152	477.6	0.1754	477.6	0.2444	477.6	0.2516	477.6	0.15	477.6	0.1945
		478	0.2044	478	0.152	478	0.1754	478	0.2445	478	0.2516	478	0.15	478	0.1945
		478.4	0.2044	478.4	0.152	478.4	0.1754	478.4	0.2445	478.4	0.2516	478.4	0.15	478.4	0.1945
		478.8	0.2044	478.8	0.152	478.8	0.1754	478.8	0.2445	478.8	0.2516	478.8	0.15	478.8	0.1945
		479.2	0.2044	479.2	0.152	479.2	0.1754	479.2	0.2445	479.2	0.2516	479.2	0.15	479.2	0.1945
		479.6	0.2044	479.6	0.152	479.6	0.1754	479.6	0.2445	479.6	0.2516	479.6	0.15	479.6	0.1945
		480	0.2044	480	0.152	480	0.1754	480	0.2445	480	0.2516	480	0.15	480	0.1945
		480.4	0.2044	480.4	0.152	480.4	0.1754	480.4	0.2446	480.4	0.2516	480.4	0.15	480.4	0.1945
		480.8	0.2044	480.8	0.152	480.8	0.1754	480.8	0.2446	480.8	0.2516	480.8	0.15	480.8	0.1945
		481.2	0.2044	481.2	0.152	481.2	0.1754	481.2	0.2446	481.2	0.2516	481.2	0.15	481.2	0.1945
		481.6	0.2044	481.6	0.152	481.6	0.1754	481.6	0.2446	481.6	0.2516	481.6	0.15	481.6	0.1945
		482	0.2044	482	0.152	482	0.1754	482	0.2445	482	0.2516	482	0.15	482	0.1945
		482.4	0.2044	482.4	0.152	482.4	0.1754	482.4	0.2446	482.4	0.2516	482.4	0.15	482.4	0.1945
		482.8	0.2045	482.8	0.152	482.8	0.1754	482.8	0.2446	482.8	0.2516	482.8	0.15	482.8	0.1945
		483.2	0.2045	483.2	0.152	483.2	0.1754	483.2	0.2446	483.2	0.2516	483.2	0.1499	483.2	0.1945
		483.6	0.2045	483.6	0.152	483.6	0.1754	483.6	0.2446	483.6	0.2516	483.6	0.1499	483.6	0.1945
		484	0.2045	484	0.152	484	0.1754	484	0.2446	484	0.2516	484	0.1499	484	0.1945
		484.4	0.2045	484.4	0.152	484.4	0.1754	484.4	0.2446	484.4	0.2516	484.4	0.1499	484.4	0.1945
		484.8	0.2045	484.8	0.152	484.8	0.1755	484.8	0.2446	484.8	0.2516	484.8	0.1499	484.8	0.1945
		485.2	0.2045	485.2	0.152	485.2	0.1755	485.2	0.2446	485.2	0.2516	485.2	0.1499	485.2	0.1945
		485.6	0.2045	485.6	0.152	485.6	0.1755	485.6	0.2446	485.6	0.2516	485.6	0.1499	485.6	0.1945
		486	0.2045	486	0.152	486	0.1755	486	0.2446	486	0.2516	486	0.1499	486	0.1945
		486.4	0.2045	486.4	0.152	486.4	0.1755	486.4	0.2446	486.4	0.2516	486.4	0.1499	486.4	0.1945
		486.8	0.2045	486.8	0.152	486.8	0.1755	486.8	0.2446	486.8	0.2516	486.8	0.1499	486.8	0.1945
		487.2	0.2045	487.2	0.152	487.2	0.1755	487.2	0.2446	487.2	0.2516	487.2	0.1499	487.2	0.1945
		487.6	0.2045	487.6	0.152	487.6	0.1755	487.6	0.2446	487.6	0.2516	487.6	0.1499	487.6	0.1945
		488	0.2045	488	0.152	488	0.1755	488	0.2446	488	0.2516	488	0.1499	488	0.1944
		488.4	0.2045	488.4	0.152	488.4	0.1755	488.4	0.2446	488.4	0.2516	488.4	0.1499	488.4	0.1944
		488.8	0.2045	488.8	0.152	488.8	0.1755	488.8	0.2446	488.8	0.2516	488.8	0.1499	488.8	0.1944
		489.2	0.2045	489.2	0.152	489.2	0.1755	489.2	0.2446	489.2	0.2516	489.2	0.1499	489.2	0.1944
		489.6	0.2045	489.6	0.152	489.6	0.1755	489.6	0.2446	489.6	0.2516	489.6	0.1499	489.6	0.1944
		490	0.2045	490	0.152	490	0.1755	490	0.2446	490	0.2516	490	0.1499	490	0.1944
		490.4	0.2045	490.4	0.152	490.4	0.1755	490.4	0.2447	490.4	0.2516	490.4	0.1499	490.4	0.1944
		490.8	0.2045	490.8	0.152	490.8	0.1756	490.8	0.2448	490.8	0.2516	490.8	0.1499	490.8	0.1944
		491.2	0.2045	491.2	0.152	491.2	0.1756	491.2	0.2448	491.2	0.2516	491.2	0.1499	491.2	0.1944
		491.6	0.2045	491.6	0.152	491.6	0.1756	491.6	0.2448	491.6	0.2516	491.6	0.1499	491.6	0.1944
		492	0.2046	492	0.152	492	0.1756	492	0.2448	492	0.2515	492	0.1499	492	0.1944
		492.4	0.2045	492.4	0.152	492.4	0.1756	492.4	0.2451	492.4	0.2515	492.4	0.1499	492.4	0.1944
		492.8	0.2046	492.8	0.152	492.8	0.1756	492.8	0.2452	492.8	0.2515	492.8	0.1499	492.8	0.1944
		493.2	0.2046	493.2	0.152	493.2	0.1756	493.2	0.2453	493.2	0.2515	493.2	0.1499	493.2	0.1944
		493.6	0.2046	493.6	0.152	493.6	0.1756	493.6	0.2453	493.6	0.2515	493.6	0.1499	493.6	0.1944
		494	0.2046	494	0.152	494	0.1756	494	0.2453	494	0.2515	494	0.1499	494	0.1944
		494.4	0.2046	494.4	0.152	494.4	0.1756	494.4	0.2453	494.4	0.2515	494.4	0.1499	494.4	0.1944
		494.8	0.2046	494.8	0.152	494.8	0.1756	494.8	0.2453	494.8	0.2515	494.8	0.1499	494.8	0.1943
		495.2	0.2046	495.2	0.152	495.2	0.1756	495.2	0.2453	495.2	0.2515	495.2	0.1499	495.2	0.1943
		495.6	0.2046	495.6	0.152	495.6	0.1756	495.6	0.2453	495.6	0.2515	495.6	0.1499	495.6	0.1943
		496	0.2046	496	0.152	496	0.1756	496	0.2453	496	0.2515	496	0.1499	496	0.1943
		496.4	0.2046	496.4	0.152	496.4	0.1756	496.4	0.2453	496.4	0.2515	496.4	0.1499	496.4	0.1943
		496.8	0.2046	496.8	0.152	496.8	0.1756	496.8	0.2453	496.8	0.2515	496.8	0.1499	496.8	0.1943
		497.2	0.2046	497.2	0.152	497.2	0.1756	497.2	0.2453	497.2	0.2515	497.2	0.1499	497.2	0.1943
		497.6	0.2046	497.6	0.152	497.6	0.1756	497.6	0.2453	497.6	0.2514	497.6	0.1499	497.6	0.1943
		498	0.2046	498	0.152	498	0.1756	498	0.2454	498	0.2514	498	0.1499	498	0.1943
		498.4	0.2046	498.4	0.152	498.4	0.1756	498.4	0.2454	498.4	0.2514	498.4	0.1499	498.4	0.1943
		498.8	0.2046	498.8	0.152	498.8	0.1756	498.8	0.2454	498.8	0.2514	498.8	0.1499	498.8	0.1943
		499.2	0.2046	499.2	0.152	499.2	0.1756	499.2	0.2454	499.2	0.2514	499.2	0.1499	499.2	0.1943
		499.6	0.2046	499.6	0.152	499.6	0.1756	499.6	0.2454	499.6	0.2514	499.6	0.1499	499.6	0.1943
		500	0.2046	500	0.152	500	0.1756	500	0.2454	500	0.2514	500	0.1499	500	0.1943
		500.4	0.2046	500.4	0.152	500.4	0.1756	500.4	0.2454	500.4	0.2514	500.4	0.1499	500.4	0.1943
		500.8	0.2046	500.8	0.152	500.8	0.1756	500.8	0.2454	500.8	0.2514	500.8	0.1499	500.8	0.1943
		501.2	0.2046	501.2	0.152	501.2	0.1757	501.2	0.2454	501.2	0.2514	501.2	0.1499	501.2	0.1943
		501.6	0.2046	501.6	0.152	501.6	0.1757	501.6	0.2454	501.6	0.2514	501.6	0.1499	501.6	0.1943
		502	0.2046	502	0.152	502	0.1757	502	0.2455	502	0.2514	502	0.1499	502	0.1943
		502.4	0.2046	502.4	0.152	502.4	0.1757	502.4	0.2455	502.4	0.2514	502.4	0.1499	502.4	0.1943
		502.8	0.2047	502.8	0.152	502.8	0.1757	502.8	0.2455	502.8	0.2514	502.8	0.1499	502.8	0.1943
		503.2	0.2047	503.2	0.152	503.2	0.1757	503.2	0.2455	503.2	0.2514	503.2	0.1499	503.2	0.1943
		503.6	0.2047	503.6	0.152	503.6	0.1757	503.6	0.2455	503.6	0.2513	503.6	0.1499	503.6	0.1943
		504	0.2047	504	0.152	504	0.1757	504	0.2455	504	0.2513	504	0.1499	504	0.1943
		504.4	0.2047	504.4	0.152	504.4	0.1757	504.4	0.2455	504.4	0.2513	504.4	0.1499	504.4	0.1943
		504.8	0.2047	504.8	0.152	504.8	0.1757	504.8	0.2455	504.8	0.2513	504.8	0.1499	504.8	0.1943
		505.2	0.2047	505.2	0.152	505.2	0.1757	505.2	0.2455	505.2	0.2513	505.2	0.1499	505.2	0.1943
		505.6	0.2047	505.6	0.152	505.6	0.1757	505.6	0.2455	505.6	0.2513	505.6	0.1499	505.6	0.1943
		506	0.2047	506	0.152	506	0.1757	506	0.2455	506	0.2513	506	0.1499	506	0.1943
		506.4	0.2047	506.4	0.152	506.4	0.1757	506.4	0.2455	506.4	0.2513	506.4	0.1499	506.4	0.1943
		506.8	0.2047	506.8	0.152	506.8	0.1757	506.8	0.2455	506.8	0.2513	506.8	0.1499	506.8	0.1942
		507.2	0.2047	507.2	0.152	507.2	0.1757	507.2	0.2455	507.2	0.2513	507.2	0.1499	507.2	0.1942
		507.6	0.2047	507.6	0.152	507.6	0.1757	507.6	0.2455	507.6	0.2513	507.6	0.1499	507.6	0.1942
		508	0.2047	508	0.152	508	0.1757	508	0.2455	508	0.2513	508	0.1499	508	0.1942
		508.4	0.2047	508.4	0.152	508.4	0.1757	508.4	0.2455	508.4	0.2513	508.4	0.1499	508.4	0.1942
		508.8	0.2047	508.8	0.152	508.8	0.1757	508.8	0.2455	508.8	0.2513	508.8	0.1499	508.8	0.1942
		509.2	0.2047	509.2	0.152	509.2	0.1757	509.2	0.2455	509.2	0.2513	509.2	0.1499	509.2	0.1942
		509.6	0.2047	509.6	0.152	509.6	0.1757	509.6	0.2455	509.6	0.2513	509.6	0.1499	509.6	0.1942
		510	0.2047	510	0.152	510	0.1757	510	0.2455	510	0.2513	510	0.1499	510	0.1942
		510.4	0.2048	510.4	0.152	510.4	0.1757	510.4	0.2455	510.4	0.2513	510.4	0.1499	510.4	0.1942
		510.8	0.2048	510.8	0.152	510.8	0.1757	510.8	0.2455	510.8	0.2513	510.8	0.1499	510.8	0.1942
		511.2	0.2048	511.2	0.152	511.2	0.1757	511.2	0.2454	511.2	0.2513	511.2	0.1499	511.2	0.1942
		511.6	0.2048	511.6	0.152	511.6	0.1757	511.6	0.2454	511.6	0.2513	511.6	0.1499	511.6	0.1942
		512	0.2048	512	0.152	512	0.1757	512	0.2454	512	0.2513	512	0.1499	512	0.1942
		512.4	0.2048	512.4	0.152	512.4	0.1757	512.4	0.2454	512.4	0.2513	512.4	0.1499	512.4	0.1942
		512.8	0.2048	512.8	0.152	512.8	0.1757	512.8	0.2454	512.8	0.2513	512.8	0.1499	512.8	0.1942
		513.2	0.2048	513.2	0.152	513.2	0.1757	513.2	0.2454	513.2	0.2513	513.2	0.1499	513.2	0.1942
		513.6	0.2048	513.6	0.152	513.6	0.1757	513.6	0.2454	513.6	0.2513	513.6	0.1499	513.6	0.1942
		514	0.2048	514	0.152	514	0.1757	514	0.2454	514	0.2513	514	0.1499	514	0.1942
		514.4	0.2048	514.4	0.152	514.4	0.1757	514.4	0.2454	514.4	0.2513	514.4	0.1498	514.4	0.1942
		514.8	0.2048	514.8	0.152	514.8	0.1757	514.8	0.2455	514.8	0.2513	514.8	0.1498	514.8	0.1942
		515.2	0.2048	515.2	0.152	515.2	0.1757	515.2	0.2454	515.2	0.2513	515.2	0.1498	515.2	0.1942
		515.6	0.2048	515.6	0.152	515.6	0.1757	515.6	0.2454	515.6	0.2513	515.6	0.1498	515.6	0.1942
		516	0.2048	516	0.152	516	0.1757	516	0.2454	516	0.2513	516	0.1498	516	0.1942
		516.4	0.2048	516.4	0.152	516.4	0.1757	516.4	0.2454	516.4	0.2513	516.4	0.1498	516.4	0.1942
		516.8	0.2048	516.8	0.152	516.8	0.1757	516.8	0.2454	516.8	0.2513	516.8	0.1498	516.8	0.1942
		517.2	0.2048	517.2	0.152	517.2	0.1757	517.2	0.2454	517.2	0.2513	517.2	0.1498	517.2	0.1941
		517.6	0.2049	517.6	0.152	517.6	0.1757	517.6	0.2454	517.6	0.2513	517.6	0.1498	517.6	0.1942
		518	0.2049	518	0.152	518	0.1757	518	0.2454	518	0.2514	518	0.1498	518	0.1942
		518.4	0.2049	518.4	0.152	518.4	0.1757	518.4	0.2454	518.4	0.2514	518.4	0.1498	518.4	0.1941
		518.8	0.2048	518.8	0.152	518.8	0.1757	518.8	0.2454	518.8	0.2514	518.8	0.1498	518.8	0.1941
		519.2	0.2048	519.2	0.152	519.2	0.1757	519.2	0.2453	519.2	0.2514	519.2	0.1498	519.2	0.1941
		519.6	0.2048	519.6	0.152	519.6	0.1757	519.6	0.2453	519.6	0.2514	519.6	0.1498	519.6	0.1941
		520	0.2048	520	0.152	520	0.1758	520	0.2453	520	0.2514	520	0.1498	520	0.1941
		520.4	0.2049	520.4	0.152	520.4	0.1758	520.4	0.2454	520.4	0.2514	520.4	0.1498	520.4	0.1941
		520.8	0.2049	520.8	0.152	520.8	0.1758	520.8	0.2454	520.8	0.2514	520.8	0.1498	520.8	0.1941
		521.2	0.2049	521.2	0.152	521.2	0.1758	521.2	0.2454	521.2	0.2514	521.2	0.1498	521.2	0.1941
		521.6	0.2049	521.6	0.152	521.6	0.1758	521.6	0.2454	521.6	0.2514	521.6	0.1498	521.6	0.1941
		522	0.2049	522	0.152	522	0.1758	522	0.2453	522	0.2514	522	0.1498	522	0.1941
		522.4	0.2049	522.4	0.152	522.4	0.1758	522.4	0.2453	522.4	0.2514	522.4	0.1498	522.4	0.1941
		522.8	0.2049	522.8	0.152	522.8	0.1758	522.8	0.2453	522.8	0.2514	522.8	0.1498	522.8	0.1941
		523.2	0.2049	523.2	0.152	523.2	0.1758	523.2	0.2453	523.2	0.2514	523.2	0.1498	523.2	0.1941
		523.6	0.2049	523.6	0.152	523.6	0.1758	523.6	0.2453	523.6	0.2514	523.6	0.1498	523.6	0.1941
		524	0.2049	524	0.152	524	0.1758	524	0.2453	524	0.2514	524	0.1498	524	0.1941
		524.4	0.2049	524.4	0.152	524.4	0.1758	524.4	0.2452	524.4	0.2515	524.4	0.1498	524.4	0.1941
		524.8	0.2049	524.8	0.152	524.8	0.1758	524.8	0.2452	524.8	0.2515	524.8	0.1498	524.8	0.1941
		525.2	0.2049	525.2	0.152	525.2	0.1758	525.2	0.2452	525.2	0.2515	525.2	0.1498	525.2	0.1941
		525.6	0.2049	525.6	0.152	525.6	0.1758	525.6	0.2453	525.6	0.2515	525.6	0.1498	525.6	0.1941
		526	0.2049	526	0.152	526	0.1758	526	0.2453	526	0.2515	526	0.1498	526	0.1941
		526.4	0.2049	526.4	0.152	526.4	0.1758	526.4	0.2453	526.4	0.2515	526.4	0.1498	526.4	0.1941
		526.8	0.2049	526.8	0.152	526.8	0.1759	526.8	0.2452	526.8	0.2515	526.8	0.1498	526.8	0.1941
		527.2	0.2049	527.2	0.152	527.2	0.1759	527.2	0.2452	527.2	0.2515	527.2	0.1498	527.2	0.1941
		527.6	0.2049	527.6	0.152	527.6	0.1759	527.6	0.2452	527.6	0.2515	527.6	0.1498	527.6	0.1941
		528	0.2049	528	0.152	528	0.1759	528	0.2452	528	0.2515	528	0.1498	528	0.1941
		528.4	0.2049	528.4	0.152	528.4	0.1759	528.4	0.2452	528.4	0.2515	528.4	0.1498	528.4	0.1941
		528.8	0.2049	528.8	0.152	528.8	0.1759	528.8	0.2452	528.8	0.2515	528.8	0.1498	528.8	0.1941
		529.2	0.2049	529.2	0.152	529.2	0.1759	529.2	0.2451	529.2	0.2515	529.2	0.1498	529.2	0.1941
		529.6	0.2049	529.6	0.152	529.6	0.1759	529.6	0.2451	529.6	0.2515	529.6	0.1498	529.6	0.1941
		530	0.2049	530	0.152	530	0.1759	530	0.2451	530	0.2515	530	0.1498	530	0.1941
		530.4	0.205	530.4	0.152	530.4	0.1759	530.4	0.2451	530.4	0.2515	530.4	0.1498	530.4	0.1941
		530.8	0.205	530.8	0.152	530.8	0.1759	530.8	0.2451	530.8	0.2515	530.8	0.1498	530.8	0.1941
		531.2	0.205	531.2	0.152	531.2	0.1759	531.2	0.2451	531.2	0.2514	531.2	0.1498	531.2	0.1941
		531.6	0.205	531.6	0.152	531.6	0.1759	531.6	0.2451	531.6	0.2514	531.6	0.1498	531.6	0.1941
		532	0.205	532	0.152	532	0.1759	532	0.245	532	0.2514	532	0.1498	532	0.1941
		532.4	0.205	532.4	0.152	532.4	0.1759	532.4	0.2451	532.4	0.2514	532.4	0.1498	532.4	0.1941
		532.8	0.205	532.8	0.152	532.8	0.1759	532.8	0.2452	532.8	0.2514	532.8	0.1498	532.8	0.1941
		533.2	0.205	533.2	0.152	533.2	0.1759	533.2	0.2452	533.2	0.2514	533.2	0.1498	533.2	0.1941
		533.6	0.205	533.6	0.152	533.6	0.1759	533.6	0.2452	533.6	0.2514	533.6	0.1498	533.6	0.1941
		534	0.205	534	0.152	534	0.1759	534	0.2451	534	0.2514	534	0.1498	534	0.1941
		534.4	0.205	534.4	0.152	534.4	0.1759	534.4	0.2451	534.4	0.2514	534.4	0.1498	534.4	0.194
		534.8	0.205	534.8	0.152	534.8	0.1759	534.8	0.2451	534.8	0.2514	534.8	0.1498	534.8	0.194
		535.2	0.205	535.2	0.152	535.2	0.1759	535.2	0.2451	535.2	0.2514	535.2	0.1498	535.2	0.194
		535.6	0.205	535.6	0.152	535.6	0.1759	535.6	0.2451	535.6	0.2514	535.6	0.1498	535.6	0.194
		536	0.2051	536	0.152	536	0.1759	536	0.2451	536	0.2514	536	0.1498	536	0.194
		536.4	0.2051	536.4	0.152	536.4	0.1759	536.4	0.2451	536.4	0.2514	536.4	0.1498	536.4	0.194
		536.8	0.2051	536.8	0.152	536.8	0.1759	536.8	0.245	536.8	0.2514	536.8	0.1498	536.8	0.194
		537.2	0.205	537.2	0.152	537.2	0.1759	537.2	0.245	537.2	0.2514	537.2	0.1498	537.2	0.194
		537.6	0.2051	537.6	0.152	537.6	0.1759	537.6	0.245	537.6	0.2514	537.6	0.1498	537.6	0.194
		538	0.2051	538	0.152	538	0.1759	538	0.245	538	0.2514	538	0.1498	538	0.194
		538.4	0.2051	538.4	0.152	538.4	0.1759	538.4	0.245	538.4	0.2514	538.4	0.1498	538.4	0.194
		538.8	0.2051	538.8	0.152	538.8	0.176	538.8	0.245	538.8	0.2514	538.8	0.1498	538.8	0.194
		539.2	0.2051	539.2	0.152	539.2	0.176	539.2	0.2449	539.2	0.2514	539.2	0.1498	539.2	0.194
		539.6	0.2051	539.6	0.152	539.6	0.176	539.6	0.245	539.6	0.2514	539.6	0.1498	539.6	0.194
		540	0.2051	540	0.152	540	0.176	540	0.245	540	0.2514	540	0.1498	540	0.194
		540.4	0.2051	540.4	0.152	540.4	0.176	540.4	0.245	540.4	0.2514	540.4	0.1498	540.4	0.194
		540.8	0.2051	540.8	0.152	540.8	0.176	540.8	0.245	540.8	0.2514	540.8	0.1498	540.8	0.194
		541.2	0.2051	541.2	0.152	541.2	0.176	541.2	0.245	541.2	0.2514	541.2	0.1498	541.2	0.194
		541.6	0.2051	541.6	0.152	541.6	0.176	541.6	0.2449	541.6	0.2514	541.6	0.1498	541.6	0.194
		542	0.2051	542	0.152	542	0.176	542	0.2449	542	0.2514	542	0.1498	542	0.194
		542.4	0.2051	542.4	0.152	542.4	0.176	542.4	0.2449	542.4	0.2514	542.4	0.1498	542.4	0.194
		542.8	0.2051	542.8	0.152	542.8	0.176	542.8	0.245	542.8	0.2514	542.8	0.1498	542.8	0.194
		543.2	0.2051	543.2	0.152	543.2	0.176	543.2	0.2449	543.2	0.2514	543.2	0.1498	543.2	0.194
		543.6	0.2051	543.6	0.152	543.6	0.176	543.6	0.2449	543.6	0.2514	543.6	0.1498	543.6	0.194
		544	0.2051	544	0.152	544	0.176	544	0.245	544	0.2514	544	0.1497	544	0.194
		544.4	0.2051	544.4	0.152	544.4	0.176	544.4	0.2449	544.4	0.2514	544.4	0.1497	544.4	0.194
		544.8	0.2051	544.8	0.152	544.8	0.176	544.8	0.2449	544.8	0.2514	544.8	0.1497	544.8	0.194
		545.2	0.2051	545.2	0.152	545.2	0.176	545.2	0.2449	545.2	0.2514	545.2	0.1497	545.2	0.194
		545.6	0.2051	545.6	0.152	545.6	0.176	545.6	0.2449	545.6	0.2514	545.6	0.1497	545.6	0.194
		546	0.2051	546	0.152	546	0.176	546	0.2449	546	0.2514	546	0.1497	546	0.194
		546.4	0.2051	546.4	0.152	546.4	0.176	546.4	0.2449	546.4	0.2514	546.4	0.1497	546.4	0.194
		546.8	0.2051	546.8	0.152	546.8	0.176	546.8	0.2449	546.8	0.2514	546.8	0.1497	546.8	0.194
		547.2	0.2052	547.2	0.152	547.2	0.176	547.2	0.2449	547.2	0.2514	547.2	0.1497	547.2	0.194
		547.6	0.2052	547.6	0.152	547.6	0.176	547.6	0.2449	547.6	0.2514	547.6	0.1497	547.6	0.194
		548	0.2052	548	0.152	548	0.176	548	0.2449	548	0.2514	548	0.1497	548	0.194
		548.4	0.2052	548.4	0.152	548.4	0.176	548.4	0.2449	548.4	0.2514	548.4	0.1497	548.4	0.194
		548.8	0.2052	548.8	0.152	548.8	0.176	548.8	0.2449	548.8	0.2514	548.8	0.1497	548.8	0.194
		549.2	0.2052	549.2	0.152	549.2	0.176	549.2	0.2449	549.2	0.2514	549.2	0.1497	549.2	0.1939
		549.6	0.2052	549.6	0.152	549.6	0.176	549.6	0.2449	549.6	0.2514	549.6	0.1497	549.6	0.1939
		550	0.2052	550	0.152	550	0.176	550	0.2449	550	0.2514	550	0.1497	550	0.1939
		550.4	0.2052	550.4	0.152	550.4	0.176	550.4	0.2448	550.4	0.2514	550.4	0.1497	550.4	0.1939
		550.8	0.2052	550.8	0.152	550.8	0.176	550.8	0.2448	550.8	0.2514	550.8	0.1497	550.8	0.1939
		551.2	0.2052	551.2	0.152	551.2	0.176	551.2	0.2448	551.2	0.2514	551.2	0.1497	551.2	0.1939
		551.6	0.2052	551.6	0.152	551.6	0.176	551.6	0.2448	551.6	0.2514	551.6	0.1496	551.6	0.1939
		552	0.2052	552	0.152	552	0.176	552	0.2448	552	0.2514	552	0.1496	552	0.1939
		552.4	0.2052	552.4	0.152	552.4	0.176	552.4	0.2448	552.4	0.2514	552.4	0.1496	552.4	0.1939
		552.8	0.2052	552.8	0.152	552.8	0.176	552.8	0.2448	552.8	0.2514	552.8	0.1496	552.8	0.1939
		553.2	0.2052	553.2	0.152	553.2	0.176	553.2	0.2448	553.2	0.2514	553.2	0.1496	553.2	0.1939
		553.6	0.2052	553.6	0.152	553.6	0.176	553.6	0.2447	553.6	0.2514	553.6	0.1496	553.6	0.1939
		554	0.2052	554	0.152	554	0.176	554	0.2447	554	0.2514	554	0.1496	554	0.1939
		554.4	0.2052	554.4	0.152	554.4	0.176	554.4	0.2447	554.4	0.2514	554.4	0.1496	554.4	0.1939
		554.8	0.2052	554.8	0.152	554.8	0.176	554.8	0.2448	554.8	0.2514	554.8	0.1496	554.8	0.1939
		555.2	0.2053	555.2	0.152	555.2	0.1761	555.2	0.2448	555.2	0.2514	555.2	0.1496	555.2	0.1939
		555.6	0.2053	555.6	0.152	555.6	0.1761	555.6	0.2448	555.6	0.2514	555.6	0.1496	555.6	0.1939
		556	0.2053	556	0.152	556	0.1761	556	0.2448	556	0.2514	556	0.1496	556	0.1939
		556.4	0.2053	556.4	0.152	556.4	0.1761	556.4	0.2448	556.4	0.2514	556.4	0.1496	556.4	0.1939
		556.8	0.2053	556.8	0.152	556.8	0.1761	556.8	0.2448	556.8	0.2514	556.8	0.1496	556.8	0.1939
		557.2	0.2053	557.2	0.152	557.2	0.1761	557.2	0.2448	557.2	0.2514	557.2	0.1496	557.2	0.1939
		557.6	0.2053	557.6	0.152	557.6	0.1761	557.6	0.2448	557.6	0.2515	557.6	0.1496	557.6	0.1939
		558	0.2053	558	0.152	558	0.1761	558	0.2448	558	0.2515	558	0.1496	558	0.1939
		558.4	0.2053	558.4	0.152	558.4	0.1761	558.4	0.2448	558.4	0.2515	558.4	0.1496	558.4	0.1939
		558.8	0.2053	558.8	0.152	558.8	0.1761	558.8	0.2448	558.8	0.2515	558.8	0.1496	558.8	0.1939
		559.2	0.2053	559.2	0.152	559.2	0.1761	559.2	0.2448	559.2	0.2515	559.2	0.1496	559.2	0.1939
		559.6	0.2053	559.6	0.152	559.6	0.1761	559.6	0.2447	559.6	0.2515	559.6	0.1496	559.6	0.1939
		560	0.2053	560	0.152	560	0.1761	560	0.2447	560	0.2515	560	0.1496	560	0.1939
		560.4	0.2053	560.4	0.152	560.4	0.1761	560.4	0.2447	560.4	0.2515	560.4	0.1496	560.4	0.1939
		560.8	0.2053	560.8	0.152	560.8	0.1761	560.8	0.2447	560.8	0.2515	560.8	0.1496	560.8	0.1939
		561.2	0.2053	561.2	0.152	561.2	0.1761	561.2	0.2448	561.2	0.2515	561.2	0.1496	561.2	0.1939
		561.6	0.2053	561.6	0.152	561.6	0.1761	561.6	0.2447	561.6	0.2515	561.6	0.1496	561.6	0.1939
		562	0.2053	562	0.152	562	0.1761	562	0.2447	562	0.2516	562	0.1496	562	0.1939
		562.4	0.2053	562.4	0.152	562.4	0.1761	562.4	0.2447	562.4	0.2516	562.4	0.1496	562.4	0.1939
		562.8	0.2053	562.8	0.152	562.8	0.1761	562.8	0.2447	562.8	0.2516	562.8	0.1496	562.8	0.1939
		563.2	0.2053	563.2	0.152	563.2	0.1761	563.2	0.2447	563.2	0.2516	563.2	0.1496	563.2	0.1939
		563.6	0.2053	563.6	0.152	563.6	0.1761	563.6	0.2447	563.6	0.2516	563.6	0.1496	563.6	0.1939
		564	0.2053	564	0.152	564	0.1761	564	0.2447	564	0.2516	564	0.1496	564	0.1939
		564.4	0.2053	564.4	0.152	564.4	0.1761	564.4	0.2447	564.4	0.2516	564.4	0.1496	564.4	0.1939
		564.8	0.2054	564.8	0.152	564.8	0.1761	564.8	0.2447	564.8	0.2516	564.8	0.1496	564.8	0.1939
		565.2	0.2054	565.2	0.152	565.2	0.1762	565.2	0.2447	565.2	0.2516	565.2	0.1496	565.2	0.1939
		565.6	0.2054	565.6	0.152	565.6	0.1762	565.6	0.2447	565.6	0.2516	565.6	0.1496	565.6	0.1939
		566	0.2054	566	0.152	566	0.1762	566	0.2446	566	0.2516	566	0.1496	566	0.1938
		566.4	0.2054	566.4	0.152	566.4	0.1762	566.4	0.2446	566.4	0.2516	566.4	0.1496	566.4	0.1938
		566.8	0.2054	566.8	0.152	566.8	0.1762	566.8	0.2446	566.8	0.2516	566.8	0.1496	566.8	0.1938
		567.2	0.2054	567.2	0.152	567.2	0.1762	567.2	0.2446	567.2	0.2516	567.2	0.1496	567.2	0.1938
		567.6	0.2054	567.6	0.152	567.6	0.1762	567.6	0.2447	567.6	0.2516	567.6	0.1496	567.6	0.1938
		568	0.2054	568	0.152	568	0.1762	568	0.2446	568	0.2516	568	0.1496	568	0.1938
		568.4	0.2054	568.4	0.152	568.4	0.1762	568.4	0.2447	568.4	0.2516	568.4	0.1496	568.4	0.1938
		568.8	0.2054	568.8	0.152	568.8	0.1762	568.8	0.2446	568.8	0.2516	568.8	0.1496	568.8	0.1938
		569.2	0.2054	569.2	0.152	569.2	0.1762	569.2	0.2446	569.2	0.2516	569.2	0.1496	569.2	0.1938
		569.6	0.2054	569.6	0.152	569.6	0.1762	569.6	0.2446	569.6	0.2516	569.6	0.1496	569.6	0.1938
		570	0.2054	570	0.152	570	0.1762	570	0.2446	570	0.2516	570	0.1496	570	0.1938
		570.4	0.2054	570.4	0.152	570.4	0.1762	570.4	0.2446	570.4	0.2516	570.4	0.1496	570.4	0.1938
		570.8	0.2054	570.8	0.152	570.8	0.1762	570.8	0.2446	570.8	0.2516	570.8	0.1496	570.8	0.1938
		571.2	0.2054	571.2	0.152	571.2	0.1762	571.2	0.2446	571.2	0.2517	571.2	0.1496	571.2	0.1938
		571.6	0.2054	571.6	0.152	571.6	0.1762	571.6	0.2446	571.6	0.2517	571.6	0.1496	571.6	0.1938
		572	0.2055	572	0.152	572	0.1762	572	0.2446	572	0.2517	572	0.1496	572	0.1938
		572.4	0.2055	572.4	0.152	572.4	0.1762	572.4	0.2446	572.4	0.2517	572.4	0.1496	572.4	0.1938
		572.8	0.2055	572.8	0.152	572.8	0.1762	572.8	0.2446	572.8	0.2517	572.8	0.1496	572.8	0.1938
		573.2	0.2055	573.2	0.152	573.2	0.1762	573.2	0.2446	573.2	0.2517	573.2	0.1496	573.2	0.1938
		573.6	0.2055	573.6	0.152	573.6	0.1761	573.6	0.2446	573.6	0.2517	573.6	0.1496	573.6	0.1938
		574	0.2055	574	0.152	574	0.1762	574	0.2446	574	0.2517	574	0.1496	574	0.1938
		574.4	0.2055	574.4	0.152	574.4	0.1761	574.4	0.2446	574.4	0.2517	574.4	0.1496	574.4	0.1938
		574.8	0.2055	574.8	0.152	574.8	0.1761	574.8	0.2446	574.8	0.2517	574.8	0.1496	574.8	0.1938
		575.2	0.2055	575.2	0.152	575.2	0.1761	575.2	0.2446	575.2	0.2517	575.2	0.1496	575.2	0.1938
		575.6	0.2055	575.6	0.152	575.6	0.1761	575.6	0.2446	575.6	0.2517	575.6	0.1496	575.6	0.1938
		576	0.2055	576	0.152	576	0.1761	576	0.2446	576	0.2517	576	0.1496	576	0.1938
		576.4	0.2055	576.4	0.152	576.4	0.1761	576.4	0.2446	576.4	0.2517	576.4	0.1495	576.4	0.1938
		576.8	0.2055	576.8	0.152	576.8	0.1761	576.8	0.2446	576.8	0.2517	576.8	0.1495	576.8	0.1938
		577.2	0.2055	577.2	0.152	577.2	0.1761	577.2	0.2446	577.2	0.2517	577.2	0.1496	577.2	0.1938
		577.6	0.2055	577.6	0.152	577.6	0.1761	577.6	0.2446	577.6	0.2517	577.6	0.1496	577.6	0.1938
		578	0.2055	578	0.152	578	0.1761	578	0.2446	578	0.2517	578	0.1496	578	0.1938
		578.4	0.2056	578.4	0.152	578.4	0.1761	578.4	0.2446	578.4	0.2517	578.4	0.1496	578.4	0.1938
		578.8	0.2056	578.8	0.152	578.8	0.1761	578.8	0.2446	578.8	0.2517	578.8	0.1496	578.8	0.1938
		579.2	0.2056	579.2	0.152	579.2	0.1761	579.2	0.2446	579.2	0.2517	579.2	0.1496	579.2	0.1938
		579.6	0.2056	579.6	0.152	579.6	0.1761	579.6	0.2446	579.6	0.2517	579.6	0.1496	579.6	0.1938
		580	0.2056	580	0.152	580	0.1761	580	0.2445	580	0.2517	580	0.1496	580	0.1938
		580.4	0.2056	580.4	0.152	580.4	0.1761	580.4	0.2445	580.4	0.2517	580.4	0.1496	580.4	0.1938
		580.8	0.2056	580.8	0.152	580.8	0.1761	580.8	0.2445	580.8	0.2517	580.8	0.1496	580.8	0.1938
		581.2	0.2056	581.2	0.152	581.2	0.1761	581.2	0.2445	581.2	0.2517	581.2	0.1496	581.2	0.1938
		581.6	0.2056	581.6	0.152	581.6	0.1761	581.6	0.2445	581.6	0.2517	581.6	0.1496	581.6	0.1938
		582	0.2056	582	0.152	582	0.1761	582	0.2445	582	0.2516	582	0.1496	582	0.1938
		582.4	0.2056	582.4	0.152	582.4	0.1761	582.4	0.2445	582.4	0.2516	582.4	0.1496	582.4	0.1938
		582.8	0.2056	582.8	0.152	582.8	0.1761	582.8	0.2445	582.8	0.2516	582.8	0.1496	582.8	0.1937
		583.2	0.2056	583.2	0.152	583.2	0.1761	583.2	0.2445	583.2	0.2516	583.2	0.1496	583.2	0.1937
		583.6	0.2056	583.6	0.152	583.6	0.1761	583.6	0.2445	583.6	0.2516	583.6	0.1496	583.6	0.1937
		584	0.2056	584	0.152	584	0.1761	584	0.2445	584	0.2516	584	0.1496	584	0.1937
		584.4	0.2056	584.4	0.152	584.4	0.1761	584.4	0.2445	584.4	0.2516	584.4	0.1496	584.4	0.1937
		584.8	0.2056	584.8	0.152	584.8	0.1761	584.8	0.2445	584.8	0.2516	584.8	0.1496	584.8	0.1937
		585.2	0.2056	585.2	0.152	585.2	0.1761	585.2	0.2445	585.2	0.2516	585.2	0.1496	585.2	0.1937
		585.6	0.2056	585.6	0.152	585.6	0.1761	585.6	0.2445	585.6	0.2516	585.6	0.1496	585.6	0.1937
		586	0.2057	586	0.152	586	0.1761	586	0.2444	586	0.2516	586	0.1496	586	0.1937
		586.4	0.2057	586.4	0.152	586.4	0.1761	586.4	0.2444	586.4	0.2516	586.4	0.1496	586.4	0.1937
		586.8	0.2057	586.8	0.152	586.8	0.1761	586.8	0.2444	586.8	0.2516	586.8	0.1496	586.8	0.1937
		587.2	0.2057	587.2	0.152	587.2	0.1761	587.2	0.2444	587.2	0.2516	587.2	0.1496	587.2	0.1937
		587.6	0.2057	587.6	0.152	587.6	0.1761	587.6	0.2444	587.6	0.2516	587.6	0.1496	587.6	0.1937
		588	0.2057	588	0.152	588	0.1761	588	0.2444	588	0.2516	588	0.1496	588	0.1937
		588.4	0.2057	588.4	0.152	588.4	0.1761	588.4	0.2444	588.4	0.2516	588.4	0.1496	588.4	0.1937
		588.8	0.2057	588.8	0.152	588.8	0.1761	588.8	0.2444	588.8	0.2516	588.8	0.1496	588.8	0.1937
		589.2	0.2057	589.2	0.152	589.2	0.1761	589.2	0.2444	589.2	0.2516	589.2	0.1496	589.2	0.1937
		589.6	0.2057	589.6	0.152	589.6	0.1761	589.6	0.2444	589.6	0.2516	589.6	0.1496	589.6	0.1937
		590	0.2057	590	0.152	590	0.1761	590	0.2445	590	0.2516	590	0.1496	590	0.1936
		590.4	0.2057	590.4	0.152	590.4	0.1761	590.4	0.2444	590.4	0.2516	590.4	0.1496	590.4	0.1937
		590.8	0.2057	590.8	0.152	590.8	0.1761	590.8	0.2444	590.8	0.2516	590.8	0.1496	590.8	0.1936
		591.2	0.2057	591.2	0.152	591.2	0.1761	591.2	0.2444	591.2	0.2516	591.2	0.1496	591.2	0.1936
		591.6	0.2057	591.6	0.152	591.6	0.1761	591.6	0.2444	591.6	0.2516	591.6	0.1496	591.6	0.1936
		592	0.2057	592	0.152	592	0.1761	592	0.2444	592	0.2516	592	0.1496	592	0.1936
		592.4	0.2057	592.4	0.152	592.4	0.1761	592.4	0.2444	592.4	0.2516	592.4	0.1495	592.4	0.1936
		592.8	0.2057	592.8	0.152	592.8	0.1761	592.8	0.2444	592.8	0.2516	592.8	0.1495	592.8	0.1936
		593.2	0.2057	593.2	0.152	593.2	0.1761	593.2	0.2444	593.2	0.2516	593.2	0.1495	593.2	0.1936
		593.6	0.2057	593.6	0.152	593.6	0.1761	593.6	0.2444	593.6	0.2515	593.6	0.1495	593.6	0.1936
		594	0.2057	594	0.152	594	0.1761	594	0.2444	594	0.2515	594	0.1495	594	0.1936
		594.4	0.2057	594.4	0.152	594.4	0.1761	594.4	0.2444	594.4	0.2515	594.4	0.1495	594.4	0.1936
		594.8	0.2057	594.8	0.152	594.8	0.1761	594.8	0.2444	594.8	0.2515	594.8	0.1495	594.8	0.1936
		595.2	0.2057	595.2	0.152	595.2	0.1761	595.2	0.2444	595.2	0.2515	595.2	0.1495	595.2	0.1936
		595.6	0.2057	595.6	0.152	595.6	0.1761	595.6	0.2444	595.6	0.2515	595.6	0.1495	595.6	0.1936
		596	0.2057	596	0.152	596	0.1761	596	0.2444	596	0.2515	596	0.1495	596	0.1936
		596.4	0.2058	596.4	0.152	596.4	0.1761	596.4	0.2444	596.4	0.2515	596.4	0.1495	596.4	0.1936
		596.8	0.2058	596.8	0.152	596.8	0.1761	596.8	0.2444	596.8	0.2515	596.8	0.1495	596.8	0.1936
		597.2	0.2058	597.2	0.152	597.2	0.1761	597.2	0.2444	597.2	0.2515	597.2	0.1495	597.2	0.1936
		597.6	0.2058	597.6	0.152	597.6	0.1761	597.6	0.2444	597.6	0.2515	597.6	0.1495	597.6	0.1936
		598	0.2058	598	0.152	598	0.1761	598	0.2444	598	0.2515	598	0.1495	598	0.1936
		598.4	0.2058	598.4	0.152	598.4	0.1761	598.4	0.2444	598.4	0.2515	598.4	0.1495	598.4	0.1936
		598.8	0.2058	598.8	0.152	598.8	0.1762	598.8	0.2444	598.8	0.2515	598.8	0.1495	598.8	0.1936
		599.2	0.2058	599.2	0.152	599.2	0.1762	599.2	0.2444	599.2	0.2515	599.2	0.1495	599.2	0.1936
		599.6	0.2058	599.6	0.152	599.6	0.1762	599.6	0.2444	599.6	0.2515	599.6	0.1495	599.6	0.1936
		600	0.2058	600	0.152	600	0.1762	600	0.2444	600	0.2515	600	0.1494	600	0.1936
		600.4	0.2058	600.4	0.152	600.4	0.1762	600.4	0.2444	600.4	0.2515	600.4	0.1494	600.4	0.1936
		600.8	0.2058	600.8	0.152	600.8	0.1762	600.8	0.2444	600.8	0.2515	600.8	0.1494	600.8	0.1936
		601.2	0.2058	601.2	0.152	601.2	0.1762	601.2	0.2444	601.2	0.2515	601.2	0.1494	601.2	0.1936
		601.6	0.2058	601.6	0.152	601.6	0.1762	601.6	0.2444	601.6	0.2515	601.6	0.1494	601.6	0.1936
		602	0.2058	602	0.152	602	0.1762	602	0.2444	602	0.2515	602	0.1494	602	0.1936
		602.4	0.2058	602.4	0.152	602.4	0.1762	602.4	0.2444	602.4	0.2515	602.4	0.1494	602.4	0.1936
		602.8	0.2058	602.8	0.152	602.8	0.1762	602.8	0.2444	602.8	0.2515	602.8	0.1494	602.8	0.1936
		603.2	0.2058	603.2	0.152	603.2	0.1762	603.2	0.2444	603.2	0.2515	603.2	0.1494	603.2	0.1936
		603.6	0.2058	603.6	0.152	603.6	0.1762	603.6	0.2444	603.6	0.2515	603.6	0.1494	603.6	0.1935
		604	0.2058	604	0.152	604	0.1762	604	0.2444	604	0.2516	604	0.1494	604	0.1935
		604.4	0.2058	604.4	0.152	604.4	0.1762	604.4	0.2443	604.4	0.2516	604.4	0.1494	604.4	0.1935
		604.8	0.2058	604.8	0.152	604.8	0.1762	604.8	0.2443	604.8	0.2516	604.8	0.1494	604.8	0.1935
		605.2	0.2058	605.2	0.152	605.2	0.1762	605.2	0.2443	605.2	0.2516	605.2	0.1494	605.2	0.1935
		605.6	0.2058	605.6	0.152	605.6	0.1762	605.6	0.2444	605.6	0.2516	605.6	0.1494	605.6	0.1935
		606	0.2058	606	0.152	606	0.1762	606	0.2444	606	0.2516	606	0.1494	606	0.1935
		606.4	0.2058	606.4	0.152	606.4	0.1762	606.4	0.2444	606.4	0.2516	606.4	0.1494	606.4	0.1935
		606.8	0.2058	606.8	0.152	606.8	0.1762	606.8	0.2444	606.8	0.2516	606.8	0.1494	606.8	0.1935
		607.2	0.2058	607.2	0.152	607.2	0.1762	607.2	0.2444	607.2	0.2516	607.2	0.1494	607.2	0.1935
		607.6	0.2058	607.6	0.152	607.6	0.1762	607.6	0.2444	607.6	0.2516	607.6	0.1494	607.6	0.1935
		608	0.2058	608	0.152	608	0.1763	608	0.2444	608	0.2516	608	0.1494	608	0.1935
		608.4	0.2058	608.4	0.152	608.4	0.1763	608.4	0.2444	608.4	0.2516	608.4	0.1494	608.4	0.1935
		608.8	0.2058	608.8	0.152	608.8	0.1763	608.8	0.2445	608.8	0.2516	608.8	0.1494	608.8	0.1935
		609.2	0.2058	609.2	0.152	609.2	0.1763	609.2	0.2444	609.2	0.2516	609.2	0.1494	609.2	0.1935
		609.6	0.2059	609.6	0.152	609.6	0.1763	609.6	0.2444	609.6	0.2516	609.6	0.1494	609.6	0.1935
		610	0.2059	610	0.152	610	0.1763	610	0.2444	610	0.2516	610	0.1493	610	0.1935
		610.4	0.2059	610.4	0.152	610.4	0.1763	610.4	0.2444	610.4	0.2516	610.4	0.1493	610.4	0.1935
		610.8	0.2059	610.8	0.152	610.8	0.1763	610.8	0.2444	610.8	0.2516	610.8	0.1493	610.8	0.1935
		611.2	0.2059	611.2	0.152	611.2	0.1763	611.2	0.2444	611.2	0.2516	611.2	0.1493	611.2	0.1935
		611.6	0.2059	611.6	0.152	611.6	0.1763	611.6	0.2444	611.6	0.2516	611.6	0.1493	611.6	0.1935
		612	0.2059	612	0.152	612	0.1763	612	0.2444	612	0.2516	612	0.1493	612	0.1935
		612.4	0.2059	612.4	0.152	612.4	0.1763	612.4	0.2444	612.4	0.2516	612.4	0.1493	612.4	0.1935
		612.8	0.2059	612.8	0.152	612.8	0.1763	612.8	0.2444	612.8	0.2516	612.8	0.1493	612.8	0.1935
		613.2	0.2059	613.2	0.152	613.2	0.1763	613.2	0.2444	613.2	0.2516	613.2	0.1493	613.2	0.1935
		613.6	0.2059	613.6	0.152	613.6	0.1763	613.6	0.2444	613.6	0.2516	613.6	0.1493	613.6	0.1935
		614	0.2059	614	0.152	614	0.1763	614	0.2444	614	0.2516	614	0.1494	614	0.1935
		614.4	0.2059	614.4	0.152	614.4	0.1763	614.4	0.2444	614.4	0.2516	614.4	0.1494	614.4	0.1935
		614.8	0.2059	614.8	0.152	614.8	0.1763	614.8	0.2444	614.8	0.2516	614.8	0.1494	614.8	0.1935
		615.2	0.2059	615.2	0.152	615.2	0.1764	615.2	0.2444	615.2	0.2515	615.2	0.1494	615.2	0.1935
		615.6	0.2059	615.6	0.152	615.6	0.1764	615.6	0.2444	615.6	0.2516	615.6	0.1494	615.6	0.1935
		616	0.2059	616	0.152	616	0.1764	616	0.2444	616	0.2516	616	0.1494	616	0.1935
		616.4	0.2059	616.4	0.152	616.4	0.1764	616.4	0.2444	616.4	0.2516	616.4	0.1494	616.4	0.1935
		616.8	0.2059	616.8	0.152	616.8	0.1764	616.8	0.2444	616.8	0.2516	616.8	0.1494	616.8	0.1935
		617.2	0.2059	617.2	0.152	617.2	0.1764	617.2	0.2444	617.2	0.2516	617.2	0.1494	617.2	0.1935
		617.6	0.2059	617.6	0.152	617.6	0.1764	617.6	0.2444	617.6	0.2516	617.6	0.1494	617.6	0.1935
		618	0.206	618	0.152	618	0.1764	618	0.2444	618	0.2515	618	0.1494	618	0.1935
		618.4	0.2059	618.4	0.152	618.4	0.1764	618.4	0.2444	618.4	0.2515	618.4	0.1494	618.4	0.1934
		618.8	0.2059	618.8	0.152	618.8	0.1764	618.8	0.2444	618.8	0.2515	618.8	0.1494	618.8	0.1934
		619.2	0.2059	619.2	0.152	619.2	0.1764	619.2	0.2444	619.2	0.2516	619.2	0.1494	619.2	0.1934
		619.6	0.206	619.6	0.152	619.6	0.1764	619.6	0.2445	619.6	0.2516	619.6	0.1494	619.6	0.1934
		620	0.206	620	0.152	620	0.1764	620	0.2445	620	0.2516	620	0.1494	620	0.1934
		620.4	0.206	620.4	0.152	620.4	0.1764	620.4	0.2445	620.4	0.2516	620.4	0.1494	620.4	0.1934
		620.8	0.206	620.8	0.152	620.8	0.1764	620.8	0.2444	620.8	0.2516	620.8	0.1494	620.8	0.1934
		621.2	0.206	621.2	0.152	621.2	0.1764	621.2	0.2444	621.2	0.2516	621.2	0.1494	621.2	0.1934
		621.6	0.206	621.6	0.152	621.6	0.1764	621.6	0.2445	621.6	0.2516	621.6	0.1494	621.6	0.1934
		622	0.206	622	0.152	622	0.1764	622	0.2445	622	0.2516	622	0.1494	622	0.1934
		622.4	0.206	622.4	0.152	622.4	0.1764	622.4	0.2445	622.4	0.2516	622.4	0.1494	622.4	0.1934
		622.8	0.206	622.8	0.152	622.8	0.1764	622.8	0.2445	622.8	0.2516	622.8	0.1494	622.8	0.1934
		623.2	0.206	623.2	0.152	623.2	0.1764	623.2	0.2445	623.2	0.2516	623.2	0.1494	623.2	0.1934
		623.6	0.206	623.6	0.152	623.6	0.1764	623.6	0.2445	623.6	0.2516	623.6	0.1494	623.6	0.1934
		624	0.206	624	0.152	624	0.1764	624	0.2445	624	0.2516	624	0.1494	624	0.1934
		624.4	0.206	624.4	0.152	624.4	0.1764	624.4	0.2445	624.4	0.2516	624.4	0.1494	624.4	0.1934
		624.8	0.206	624.8	0.152	624.8	0.1764	624.8	0.2445	624.8	0.2516	624.8	0.1494	624.8	0.1934
		625.2	0.2061	625.2	0.152	625.2	0.1764	625.2	0.2445	625.2	0.2516	625.2	0.1494	625.2	0.1934
		625.6	0.2061	625.6	0.152	625.6	0.1764	625.6	0.2445	625.6	0.2516	625.6	0.1494	625.6	0.1934
		626	0.2061	626	0.152	626	0.1764	626	0.2445	626	0.2516	626	0.1494	626	0.1934
		626.4	0.2061	626.4	0.152	626.4	0.1764	626.4	0.2445	626.4	0.2516	626.4	0.1494	626.4	0.1934
		626.8	0.2061	626.8	0.152	626.8	0.1764	626.8	0.2445	626.8	0.2516	626.8	0.1494	626.8	0.1934
		627.2	0.2061	627.2	0.152	627.2	0.1764	627.2	0.2446	627.2	0.2516	627.2	0.1494	627.2	0.1933
		627.6	0.2061	627.6	0.152	627.6	0.1764	627.6	0.2446	627.6	0.2516	627.6	0.1494	627.6	0.1933
		628	0.2061	628	0.152	628	0.1764	628	0.2446	628	0.2516	628	0.1493	628	0.1933
		628.4	0.2061	628.4	0.152	628.4	0.1764	628.4	0.2445	628.4	0.2516	628.4	0.1493	628.4	0.1933
		628.8	0.2061	628.8	0.152	628.8	0.1764	628.8	0.2446	628.8	0.2516	628.8	0.1493	628.8	0.1933
		629.2	0.2061	629.2	0.152	629.2	0.1764	629.2	0.2446	629.2	0.2516	629.2	0.1493	629.2	0.1933
		629.6	0.2061	629.6	0.152	629.6	0.1764	629.6	0.2446	629.6	0.2516	629.6	0.1493	629.6	0.1933
		630	0.2061	630	0.152	630	0.1764	630	0.2445	630	0.2516	630	0.1493	630	0.1933
		630.4	0.2061	630.4	0.152	630.4	0.1764	630.4	0.2445	630.4	0.2516	630.4	0.1493	630.4	0.1933
		630.8	0.2061	630.8	0.152	630.8	0.1764	630.8	0.2445	630.8	0.2516	630.8	0.1493	630.8	0.1933
		631.2	0.2061	631.2	0.152	631.2	0.1764	631.2	0.2445	631.2	0.2516	631.2	0.1493	631.2	0.1933
		631.6	0.2061	631.6	0.152	631.6	0.1764	631.6	0.2445	631.6	0.2516	631.6	0.1493	631.6	0.1933
		632	0.2062	632	0.152	632	0.1764	632	0.2445	632	0.2516	632	0.1493	632	0.1933
		632.4	0.2062	632.4	0.152	632.4	0.1764	632.4	0.2445	632.4	0.2516	632.4	0.1493	632.4	0.1933
		632.8	0.2061	632.8	0.152	632.8	0.1764	632.8	0.2446	632.8	0.2516	632.8	0.1493	632.8	0.1933
		633.2	0.2061	633.2	0.152	633.2	0.1764	633.2	0.2446	633.2	0.2516	633.2	0.1493	633.2	0.1933
		633.6	0.2062	633.6	0.152	633.6	0.1764	633.6	0.2447	633.6	0.2516	633.6	0.1493	633.6	0.1933
		634	0.2062	634	0.152	634	0.1764	634	0.2447	634	0.2516	634	0.1493	634	0.1933
		634.4	0.2062	634.4	0.152	634.4	0.1764	634.4	0.2447	634.4	0.2516	634.4	0.1493	634.4	0.1933
		634.8	0.2062	634.8	0.152	634.8	0.1764	634.8	0.2447	634.8	0.2516	634.8	0.1493	634.8	0.1933
		635.2	0.2062	635.2	0.152	635.2	0.1764	635.2	0.2447	635.2	0.2516	635.2	0.1493	635.2	0.1933
		635.6	0.2062	635.6	0.152	635.6	0.1764	635.6	0.2447	635.6	0.2516	635.6	0.1493	635.6	0.1933
		636	0.2062	636	0.152	636	0.1764	636	0.2447	636	0.2516	636	0.1493	636	0.1933
		636.4	0.2062	636.4	0.152	636.4	0.1764	636.4	0.2447	636.4	0.2516	636.4	0.1493	636.4	0.1933
		636.8	0.2062	636.8	0.152	636.8	0.1764	636.8	0.2447	636.8	0.2516	636.8	0.1493	636.8	0.1933
		637.2	0.2062	637.2	0.152	637.2	0.1764	637.2	0.2447	637.2	0.2516	637.2	0.1493	637.2	0.1933
		637.6	0.2062	637.6	0.152	637.6	0.1764	637.6	0.2447	637.6	0.2516	637.6	0.1493	637.6	0.1933
		638	0.2062	638	0.152	638	0.1764	638	0.2447	638	0.2516	638	0.1494	638	0.1933
		638.4	0.2062	638.4	0.152	638.4	0.1764	638.4	0.2447	638.4	0.2516	638.4	0.1494	638.4	0.1933
		638.8	0.2062	638.8	0.152	638.8	0.1764	638.8	0.2447	638.8	0.2516	638.8	0.1494	638.8	0.1933
		639.2	0.2062	639.2	0.152	639.2	0.1764	639.2	0.2447	639.2	0.2516	639.2	0.1494	639.2	0.1933
		639.6	0.2062	639.6	0.152	639.6	0.1764	639.6	0.2449	639.6	0.2516	639.6	0.1494	639.6	0.1932
		640	0.2062	640	0.152	640	0.1764	640	0.2452	640	0.2516	640	0.1494	640	0.1932
		640.4	0.2062	640.4	0.152	640.4	0.1764	640.4	0.2452	640.4	0.2516	640.4	0.1494	640.4	0.1932
		640.8	0.2063	640.8	0.152	640.8	0.1764	640.8	0.2452	640.8	0.2516	640.8	0.1494	640.8	0.1932
		641.2	0.2063	641.2	0.152	641.2	0.1764	641.2	0.2452	641.2	0.2516	641.2	0.1494	641.2	0.1932
		641.6	0.2063	641.6	0.152	641.6	0.1764	641.6	0.2452	641.6	0.2516	641.6	0.1494	641.6	0.1932
		642	0.2063	642	0.152	642	0.1764	642	0.2452	642	0.2516	642	0.1494	642	0.1932
		642.4	0.2063	642.4	0.152	642.4	0.1764	642.4	0.2452	642.4	0.2516	642.4	0.1494	642.4	0.1932
		642.8	0.2063	642.8	0.152	642.8	0.1764	642.8	0.2452	642.8	0.2516	642.8	0.1494	642.8	0.1932
		643.2	0.2063	643.2	0.152	643.2	0.1764	643.2	0.2452	643.2	0.2516	643.2	0.1494	643.2	0.1932
		643.6	0.2063	643.6	0.152	643.6	0.1764	643.6	0.2453	643.6	0.2516	643.6	0.1494	643.6	0.1932
		644	0.2063	644	0.152	644	0.1764	644	0.2453	644	0.2516	644	0.1494	644	0.1932
		644.4	0.2063	644.4	0.152	644.4	0.1764	644.4	0.2453	644.4	0.2516	644.4	0.1494	644.4	0.1932
		644.8	0.2063	644.8	0.152	644.8	0.1764	644.8	0.2453	644.8	0.2516	644.8	0.1494	644.8	0.1932
		645.2	0.2063	645.2	0.152	645.2	0.1764	645.2	0.2453	645.2	0.2515	645.2	0.1494	645.2	0.1932
		645.6	0.2063	645.6	0.152	645.6	0.1764	645.6	0.2453	645.6	0.2515	645.6	0.1494	645.6	0.1932
		646	0.2063	646	0.152	646	0.1764	646	0.2453	646	0.2515	646	0.1494	646	0.1932
		646.4	0.2063	646.4	0.152	646.4	0.1764	646.4	0.2453	646.4	0.2515	646.4	0.1494	646.4	0.1932
		646.8	0.2063	646.8	0.152	646.8	0.1764	646.8	0.2453	646.8	0.2515	646.8	0.1494	646.8	0.1932
		647.2	0.2063	647.2	0.152	647.2	0.1764	647.2	0.2453	647.2	0.2515	647.2	0.1494	647.2	0.1932
		647.6	0.2063	647.6	0.152	647.6	0.1764	647.6	0.2453	647.6	0.2515	647.6	0.1494	647.6	0.1932
		648	0.2064	648	0.152	648	0.1764	648	0.2453	648	0.2515	648	0.1494	648	0.1932
		648.4	0.2064	648.4	0.152	648.4	0.1764	648.4	0.2453	648.4	0.2515	648.4	0.1494	648.4	0.1932
		648.8	0.2064	648.8	0.152	648.8	0.1764	648.8	0.2453	648.8	0.2515	648.8	0.1494	648.8	0.1932
		649.2	0.2064	649.2	0.152	649.2	0.1764	649.2	0.2452	649.2	0.2515	649.2	0.1494	649.2	0.1932
		649.6	0.2064	649.6	0.152	649.6	0.1764	649.6	0.2452	649.6	0.2515	649.6	0.1494	649.6	0.1932
		650	0.2064	650	0.152	650	0.1764	650	0.2452	650	0.2515	650	0.1494	650	0.1932
		650.4	0.2064	650.4	0.152	650.4	0.1764	650.4	0.2452	650.4	0.2515	650.4	0.1494	650.4	0.1932
		650.8	0.2064	650.8	0.152	650.8	0.1764	650.8	0.2453	650.8	0.2515	650.8	0.1494	650.8	0.1932
		651.2	0.2064	651.2	0.152	651.2	0.1764	651.2	0.2453	651.2	0.2515	651.2	0.1494	651.2	0.1932
		651.6	0.2064	651.6	0.152	651.6	0.1764	651.6	0.2452	651.6	0.2515	651.6	0.1493	651.6	0.1932
		652	0.2064	652	0.152	652	0.1764	652	0.2452	652	0.2515	652	0.1493	652	0.1932
		652.4	0.2064	652.4	0.152	652.4	0.1764	652.4	0.2452	652.4	0.2515	652.4	0.1493	652.4	0.1932
		652.8	0.2064	652.8	0.152	652.8	0.1764	652.8	0.2452	652.8	0.2515	652.8	0.1493	652.8	0.1932
		653.2	0.2064	653.2	0.152	653.2	0.1764	653.2	0.2452	653.2	0.2515	653.2	0.1493	653.2	0.1932
		653.6	0.2064	653.6	0.152	653.6	0.1764	653.6	0.2452	653.6	0.2515	653.6	0.1493	653.6	0.1932
		654	0.2064	654	0.152	654	0.1764	654	0.2452	654	0.2515	654	0.1493	654	0.1932
		654.4	0.2064	654.4	0.152	654.4	0.1764	654.4	0.2451	654.4	0.2515	654.4	0.1493	654.4	0.1932
		654.8	0.2064	654.8	0.152	654.8	0.1764	654.8	0.2451	654.8	0.2515	654.8	0.1493	654.8	0.1932
		655.2	0.2065	655.2	0.152	655.2	0.1764	655.2	0.2452	655.2	0.2515	655.2	0.1493	655.2	0.1932
		655.6	0.2065	655.6	0.152	655.6	0.1764	655.6	0.2452	655.6	0.2515	655.6	0.1493	655.6	0.1932
		656	0.2065	656	0.152	656	0.1764	656	0.2452	656	0.2515	656	0.1493	656	0.1932
		656.4	0.2065	656.4	0.152	656.4	0.1764	656.4	0.2452	656.4	0.2515	656.4	0.1493	656.4	0.1932
		656.8	0.2065	656.8	0.152	656.8	0.1764	656.8	0.2452	656.8	0.2515	656.8	0.1493	656.8	0.1932
		657.2	0.2065	657.2	0.152	657.2	0.1764	657.2	0.2451	657.2	0.2515	657.2	0.1493	657.2	0.1932
		657.6	0.2065	657.6	0.152	657.6	0.1764	657.6	0.2452	657.6	0.2515	657.6	0.1493	657.6	0.1932
		658	0.2065	658	0.152	658	0.1764	658	0.2452	658	0.2515	658	0.1493	658	0.1931
		658.4	0.2065	658.4	0.152	658.4	0.1764	658.4	0.2452	658.4	0.2515	658.4	0.1493	658.4	0.1931
		658.8	0.2065	658.8	0.152	658.8	0.1764	658.8	0.2452	658.8	0.2515	658.8	0.1493	658.8	0.1931
		659.2	0.2065	659.2	0.152	659.2	0.1764	659.2	0.2452	659.2	0.2515	659.2	0.1493	659.2	0.1931
		659.6	0.2065	659.6	0.152	659.6	0.1764	659.6	0.2452	659.6	0.2515	659.6	0.1493	659.6	0.1931
		660	0.2065	660	0.152	660	0.1764	660	0.2452	660	0.2516	660	0.1493	660	0.1931
		660.4	0.2065	660.4	0.152	660.4	0.1764	660.4	0.2452	660.4	0.2516	660.4	0.1493	660.4	0.1931
		660.8	0.2065	660.8	0.152	660.8	0.1764	660.8	0.2451	660.8	0.2516	660.8	0.1493	660.8	0.1931
		661.2	0.2065	661.2	0.152	661.2	0.1764	661.2	0.2451	661.2	0.2516	661.2	0.1493	661.2	0.1931
		661.6	0.2065	661.6	0.152	661.6	0.1764	661.6	0.2451	661.6	0.2516	661.6	0.1493	661.6	0.1931
		662	0.2066	662	0.152	662	0.1764	662	0.2451	662	0.2516	662	0.1493	662	0.1931
		662.4	0.2066	662.4	0.152	662.4	0.1764	662.4	0.2451	662.4	0.2516	662.4	0.1493	662.4	0.1931
		662.8	0.2066	662.8	0.152	662.8	0.1764	662.8	0.2451	662.8	0.2516	662.8	0.1493	662.8	0.1931
		663.2	0.2066	663.2	0.152	663.2	0.1764	663.2	0.2451	663.2	0.2516	663.2	0.1493	663.2	0.1931
		663.6	0.2066	663.6	0.152	663.6	0.1764	663.6	0.2451	663.6	0.2516	663.6	0.1493	663.6	0.1931
		664	0.2066	664	0.152	664	0.1764	664	0.2451	664	0.2516	664	0.1493	664	0.1931
		664.4	0.2066	664.4	0.152	664.4	0.1764	664.4	0.2451	664.4	0.2516	664.4	0.1493	664.4	0.1931
		664.8	0.2066	664.8	0.152	664.8	0.1764	664.8	0.2451	664.8	0.2516	664.8	0.1493	664.8	0.1931
		665.2	0.2066	665.2	0.152	665.2	0.1764	665.2	0.2451	665.2	0.2516	665.2	0.1493	665.2	0.1931
		665.6	0.2066	665.6	0.152	665.6	0.1764	665.6	0.2451	665.6	0.2516	665.6	0.1493	665.6	0.1931
		666	0.2066	666	0.152	666	0.1764	666	0.2451	666	0.2516	666	0.1493	666	0.1931
		666.4	0.2066	666.4	0.152	666.4	0.1763	666.4	0.2451	666.4	0.2516	666.4	0.1493	666.4	0.1931
		666.8	0.2066	666.8	0.152	666.8	0.1763	666.8	0.2451	666.8	0.2516	666.8	0.1493	666.8	0.1931
		667.2	0.2066	667.2	0.152	667.2	0.1763	667.2	0.2451	667.2	0.2516	667.2	0.1493	667.2	0.1931
		667.6	0.2066	667.6	0.152	667.6	0.1763	667.6	0.2451	667.6	0.2516	667.6	0.1493	667.6	0.1931
		668	0.2066	668	0.152	668	0.1763	668	0.2451	668	0.2516	668	0.1493	668	0.1931
		668.4	0.2066	668.4	0.152	668.4	0.1763	668.4	0.2451	668.4	0.2516	668.4	0.1493	668.4	0.1931
		668.8	0.2066	668.8	0.152	668.8	0.1763	668.8	0.2451	668.8	0.2516	668.8	0.1493	668.8	0.1931
		669.2	0.2066	669.2	0.152	669.2	0.1763	669.2	0.2451	669.2	0.2516	669.2	0.1493	669.2	0.1931
		669.6	0.2066	669.6	0.152	669.6	0.1763	669.6	0.2451	669.6	0.2516	669.6	0.1493	669.6	0.1931
		670	0.2066	670	0.152	670	0.1763	670	0.2451	670	0.2516	670	0.1493	670	0.1931
		670.4	0.2066	670.4	0.152	670.4	0.1763	670.4	0.2451	670.4	0.2516	670.4	0.1492	670.4	0.1931
		670.8	0.2066	670.8	0.152	670.8	0.1763	670.8	0.2451	670.8	0.2516	670.8	0.1493	670.8	0.1931
		671.2	0.2066	671.2	0.152	671.2	0.1763	671.2	0.2451	671.2	0.2516	671.2	0.1493	671.2	0.1931
		671.6	0.2066	671.6	0.152	671.6	0.1763	671.6	0.2451	671.6	0.2516	671.6	0.1492	671.6	0.1931
		672	0.2066	672	0.152	672	0.1763	672	0.2451	672	0.2517	672	0.1492	672	0.1931
		672.4	0.2066	672.4	0.152	672.4	0.1763	672.4	0.2451	672.4	0.2516	672.4	0.1492	672.4	0.1931
		672.8	0.2066	672.8	0.152	672.8	0.1763	672.8	0.2451	672.8	0.2516	672.8	0.1492	672.8	0.1931
		673.2	0.2066	673.2	0.152	673.2	0.1763	673.2	0.2451	673.2	0.2516	673.2	0.1492	673.2	0.1931
		673.6	0.2067	673.6	0.152	673.6	0.1763	673.6	0.2451	673.6	0.2517	673.6	0.1492	673.6	0.1931
		674	0.2067	674	0.152	674	0.1763	674	0.2451	674	0.2516	674	0.1492	674	0.1931
		674.4	0.2067	674.4	0.152	674.4	0.1763	674.4	0.245	674.4	0.2516	674.4	0.1492	674.4	0.1931
		674.8	0.2067	674.8	0.152	674.8	0.1763	674.8	0.245	674.8	0.2516	674.8	0.1492	674.8	0.1931
		675.2	0.2067	675.2	0.152	675.2	0.1763	675.2	0.245	675.2	0.2517	675.2	0.1492	675.2	0.1931
		675.6	0.2067	675.6	0.152	675.6	0.1763	675.6	0.245	675.6	0.2516	675.6	0.1492	675.6	0.1931
		676	0.2067	676	0.152	676	0.1763	676	0.2451	676	0.2516	676	0.1492	676	0.1931
		676.4	0.2067	676.4	0.152	676.4	0.1763	676.4	0.2451	676.4	0.2516	676.4	0.1492	676.4	0.193
		676.8	0.2067	676.8	0.152	676.8	0.1763	676.8	0.2451	676.8	0.2516	676.8	0.1492	676.8	0.193
		677.2	0.2067	677.2	0.152	677.2	0.1763	677.2	0.2451	677.2	0.2517	677.2	0.1492	677.2	0.193
		677.6	0.2067	677.6	0.152	677.6	0.1763	677.6	0.2451	677.6	0.2517	677.6	0.1492	677.6	0.193
		678	0.2067	678	0.152	678	0.1763	678	0.2451	678	0.2517	678	0.1492	678	0.193
		678.4	0.2067	678.4	0.152	678.4	0.1763	678.4	0.2451	678.4	0.2517	678.4	0.1492	678.4	0.193
		678.8	0.2067	678.8	0.152	678.8	0.1763	678.8	0.2451	678.8	0.2517	678.8	0.1492	678.8	0.193
		679.2	0.2067	679.2	0.152	679.2	0.1764	679.2	0.2451	679.2	0.2517	679.2	0.1492	679.2	0.193
		679.6	0.2067	679.6	0.152	679.6	0.1763	679.6	0.2451	679.6	0.2517	679.6	0.1492	679.6	0.193
		680	0.2067	680	0.152	680	0.1763	680	0.2451	680	0.2517	680	0.1492	680	0.193
		680.4	0.2067	680.4	0.152	680.4	0.1764	680.4	0.2451	680.4	0.2517	680.4	0.1492	680.4	0.193
		680.8	0.2068	680.8	0.152	680.8	0.1764	680.8	0.2451	680.8	0.2517	680.8	0.1492	680.8	0.193
		681.2	0.2068	681.2	0.152	681.2	0.1764	681.2	0.2451	681.2	0.2517	681.2	0.1492	681.2	0.193
		681.6	0.2068	681.6	0.152	681.6	0.1764	681.6	0.2451	681.6	0.2517	681.6	0.1492	681.6	0.193
		682	0.2068	682	0.152	682	0.1764	682	0.2451	682	0.2517	682	0.1492	682	0.193
		682.4	0.2068	682.4	0.152	682.4	0.1764	682.4	0.2451	682.4	0.2516	682.4	0.1492	682.4	0.193
		682.8	0.2068	682.8	0.152	682.8	0.1764	682.8	0.2451	682.8	0.2516	682.8	0.1492	682.8	0.193
		683.2	0.2068	683.2	0.152	683.2	0.1764	683.2	0.2451	683.2	0.2516	683.2	0.1492	683.2	0.193
		683.6	0.2068	683.6	0.152	683.6	0.1764	683.6	0.2451	683.6	0.2516	683.6	0.1492	683.6	0.193
		684	0.2068	684	0.152	684	0.1764	684	0.2451	684	0.2516	684	0.1492	684	0.193
		684.4	0.2068	684.4	0.152	684.4	0.1764	684.4	0.2451	684.4	0.2516	684.4	0.1492	684.4	0.193
		684.8	0.2068	684.8	0.152	684.8	0.1764	684.8	0.2451	684.8	0.2516	684.8	0.1492	684.8	0.193
		685.2	0.2068	685.2	0.152	685.2	0.1764	685.2	0.2451	685.2	0.2516	685.2	0.1492	685.2	0.193
		685.6	0.2068	685.6	0.152	685.6	0.1764	685.6	0.2451	685.6	0.2516	685.6	0.1492	685.6	0.193
		686	0.2068	686	0.152	686	0.1764	686	0.245	686	0.2516	686	0.1492	686	0.193
		686.4	0.2068	686.4	0.152	686.4	0.1764	686.4	0.245	686.4	0.2516	686.4	0.1492	686.4	0.193
		686.8	0.2068	686.8	0.152	686.8	0.1764	686.8	0.245	686.8	0.2516	686.8	0.1492	686.8	0.193
		687.2	0.2068	687.2	0.152	687.2	0.1764	687.2	0.245	687.2	0.2516	687.2	0.1492	687.2	0.193
		687.6	0.2068	687.6	0.152	687.6	0.1764	687.6	0.2451	687.6	0.2516	687.6	0.1492	687.6	0.193
		688	0.2068	688	0.152	688	0.1764	688	0.2451	688	0.2516	688	0.1492	688	0.193
		688.4	0.2068	688.4	0.152	688.4	0.1764	688.4	0.2451	688.4	0.2516	688.4	0.1492	688.4	0.193
		688.8	0.2068	688.8	0.152	688.8	0.1764	688.8	0.2451	688.8	0.2516	688.8	0.1492	688.8	0.193
		689.2	0.2069	689.2	0.152	689.2	0.1764	689.2	0.2451	689.2	0.2517	689.2	0.1492	689.2	0.193
		689.6	0.2069	689.6	0.152	689.6	0.1764	689.6	0.2451	689.6	0.2517	689.6	0.1492	689.6	0.193
		690	0.2069	690	0.152	690	0.1764	690	0.2451	690	0.2517	690	0.1492	690	0.193
		690.4	0.2069	690.4	0.152	690.4	0.1764	690.4	0.245	690.4	0.2517	690.4	0.1492	690.4	0.193
		690.8	0.2069	690.8	0.152	690.8	0.1764	690.8	0.2451	690.8	0.2517	690.8	0.1492	690.8	0.193
		691.2	0.2069	691.2	0.152	691.2	0.1764	691.2	0.2451	691.2	0.2517	691.2	0.1492	691.2	0.193
		691.6	0.2069	691.6	0.152	691.6	0.1764	691.6	0.2451	691.6	0.2517	691.6	0.1492	691.6	0.193
		692	0.2069	692	0.152	692	0.1764	692	0.2451	692	0.2517	692	0.1492	692	0.193
		692.4	0.2069	692.4	0.152	692.4	0.1764	692.4	0.245	692.4	0.2517	692.4	0.1492	692.4	0.193
		692.8	0.2069	692.8	0.152	692.8	0.1764	692.8	0.2451	692.8	0.2517	692.8	0.1492	692.8	0.1929
		693.2	0.2069	693.2	0.152	693.2	0.1764	693.2	0.2451	693.2	0.2517	693.2	0.1492	693.2	0.1929
		693.6	0.2069	693.6	0.152	693.6	0.1764	693.6	0.2451	693.6	0.2517	693.6	0.1492	693.6	0.1929
		694	0.2069	694	0.152	694	0.1764	694	0.2451	694	0.2517	694	0.1492	694	0.1929
		694.4	0.2069	694.4	0.152	694.4	0.1764	694.4	0.2451	694.4	0.2516	694.4	0.1492	694.4	0.1929
		694.8	0.2069	694.8	0.152	694.8	0.1764	694.8	0.2451	694.8	0.2516	694.8	0.1492	694.8	0.1929
		695.2	0.2069	695.2	0.152	695.2	0.1764	695.2	0.2451	695.2	0.2516	695.2	0.1492	695.2	0.1929
		695.6	0.2069	695.6	0.152	695.6	0.1764	695.6	0.2451	695.6	0.2516	695.6	0.1492	695.6	0.1929
		696	0.2069	696	0.152	696	0.1764	696	0.2451	696	0.2516	696	0.1492	696	0.1929
		696.4	0.207	696.4	0.152	696.4	0.1764	696.4	0.2451	696.4	0.2516	696.4	0.1492	696.4	0.1929
		696.8	0.207	696.8	0.152	696.8	0.1764	696.8	0.2451	696.8	0.2516	696.8	0.1491	696.8	0.1929
		697.2	0.207	697.2	0.152	697.2	0.1764	697.2	0.2451	697.2	0.2516	697.2	0.1491	697.2	0.1929
		697.6	0.207	697.6	0.152	697.6	0.1764	697.6	0.2451	697.6	0.2516	697.6	0.1491	697.6	0.1929
		698	0.207	698	0.152	698	0.1764	698	0.2451	698	0.2516	698	0.149	698	0.1929
		698.4	0.207	698.4	0.152	698.4	0.1764	698.4	0.2451	698.4	0.2516	698.4	0.1489	698.4	0.1929
		698.8	0.207	698.8	0.152	698.8	0.1764	698.8	0.2451	698.8	0.2516	698.8	0.1491	698.8	0.1929
		699.2	0.207	699.2	0.152	699.2	0.1764	699.2	0.2451	699.2	0.2516	699.2	0.1489	699.2	0.1929
		699.6	0.207	699.6	0.152	699.6	0.1764	699.6	0.2451	699.6	0.2516	699.6	0.1491	699.6	0.1929
		700	0.207	700	0.152	700	0.1764	700	0.2451	700	0.2516	700	0.1491	700	0.1929
		700.4	0.207	700.4	0.152	700.4	0.1764	700.4	0.2451	700.4	0.2516	700.4	0.1493	700.4	0.1929
		700.8	0.207	700.8	0.152	700.8	0.1764	700.8	0.2451	700.8	0.2516	700.8	0.1492	700.8	0.1929
		701.2	0.207	701.2	0.152	701.2	0.1764	701.2	0.2451	701.2	0.2516	701.2	0.1492	701.2	0.1929
		701.6	0.207	701.6	0.152	701.6	0.1764	701.6	0.2451	701.6	0.2516	701.6	0.1492	701.6	0.1929
		702	0.207	702	0.152	702	0.1764	702	0.2451	702	0.2516	702	0.1492	702	0.1929
		702.4	0.207	702.4	0.152	702.4	0.1764	702.4	0.2451	702.4	0.2516	702.4	0.1492	702.4	0.1929
		702.8	0.207	702.8	0.152	702.8	0.1764	702.8	0.2452	702.8	0.2516	702.8	0.1492	702.8	0.1929
		703.2	0.207	703.2	0.152	703.2	0.1764	703.2	0.2452	703.2	0.2516	703.2	0.1491	703.2	0.1929
		703.6	0.207	703.6	0.152	703.6	0.1764	703.6	0.2452	703.6	0.2516	703.6	0.1492	703.6	0.1929
		704	0.207	704	0.152	704	0.1764	704	0.2452	704	0.2516	704	0.1491	704	0.1929
		704.4	0.207	704.4	0.152	704.4	0.1764	704.4	0.2452	704.4	0.2516	704.4	0.1491	704.4	0.1929
		704.8	0.207	704.8	0.152	704.8	0.1764	704.8	0.2452	704.8	0.2516	704.8	0.1491	704.8	0.1929
		705.2	0.207	705.2	0.152	705.2	0.1764	705.2	0.2452	705.2	0.2516	705.2	0.1491	705.2	0.1929
		705.6	0.207	705.6	0.152	705.6	0.1764	705.6	0.2452	705.6	0.2516	705.6	0.1491	705.6	0.1929
		706	0.207	706	0.152	706	0.1764	706	0.2452	706	0.2516	706	0.1491	706	0.1929
		706.4	0.2071	706.4	0.152	706.4	0.1764	706.4	0.2452	706.4	0.2516	706.4	0.1491	706.4	0.1929
		706.8	0.2071	706.8	0.152	706.8	0.1764	706.8	0.2452	706.8	0.2516	706.8	0.1491	706.8	0.1929
		707.2	0.2071	707.2	0.152	707.2	0.1764	707.2	0.2452	707.2	0.2516	707.2	0.1491	707.2	0.1929
		707.6	0.2071	707.6	0.152	707.6	0.1764	707.6	0.2452	707.6	0.2516	707.6	0.1491	707.6	0.1929
		708	0.2071	708	0.152	708	0.1764	708	0.2452	708	0.2516	708	0.149	708	0.1929
		708.4	0.2071	708.4	0.152	708.4	0.1764	708.4	0.2452	708.4	0.2516	708.4	0.149	708.4	0.1929
		708.8	0.2071	708.8	0.152	708.8	0.1764	708.8	0.2451	708.8	0.2516	708.8	0.149	708.8	0.1929
		709.2	0.2071	709.2	0.152	709.2	0.1764	709.2	0.2451	709.2	0.2516	709.2	0.149	709.2	0.1929
		709.6	0.2071	709.6	0.152	709.6	0.1764	709.6	0.2452	709.6	0.2516	709.6	0.1488	709.6	0.1929
		710	0.2071	710	0.152	710	0.1764	710	0.2452	710	0.2516	710	0.1489	710	0.1928
		710.4	0.2071	710.4	0.152	710.4	0.1764	710.4	0.2451	710.4	0.2516	710.4	0.1489	710.4	0.1928
		710.8	0.2071	710.8	0.152	710.8	0.1764	710.8	0.2451	710.8	0.2516	710.8	0.1486	710.8	0.1928
		711.2	0.2071	711.2	0.152	711.2	0.1764	711.2	0.2451	711.2	0.2516	711.2	0.1483	711.2	0.1928
		711.6	0.2071	711.6	0.152	711.6	0.1764	711.6	0.2451	711.6	0.2516	711.6	0.1481	711.6	0.1928
		712	0.2071	712	0.152	712	0.1764	712	0.2451	712	0.2516	712	0.1497	712	0.1928
		712.4	0.2071	712.4	0.152	712.4	0.1764	712.4	0.2451	712.4	0.2516	712.4	0.1496	712.4	0.1928
		712.8	0.2071	712.8	0.152	712.8	0.1764	712.8	0.2451	712.8	0.2516	712.8	0.1493	712.8	0.1928
		713.2	0.2071	713.2	0.152	713.2	0.1764	713.2	0.2451	713.2	0.2516	713.2	0.1491	713.2	0.1928
		713.6	0.2071	713.6	0.152	713.6	0.1764	713.6	0.2451	713.6	0.2516	713.6	0.1491	713.6	0.1928
		714	0.2071	714	0.152	714	0.1765	714	0.2451	714	0.2516	714	0.1491	714	0.1928
		714.4	0.2071	714.4	0.152	714.4	0.1765	714.4	0.2451	714.4	0.2516	714.4	0.1491	714.4	0.1928
		714.8	0.2071	714.8	0.152	714.8	0.1765	714.8	0.245	714.8	0.2516	714.8	0.1491	714.8	0.1928
		715.2	0.2071	715.2	0.152	715.2	0.1765	715.2	0.245	715.2	0.2516	715.2	0.1491	715.2	0.1928
		715.6	0.2071	715.6	0.152	715.6	0.1765	715.6	0.245	715.6	0.2515	715.6	0.1491	715.6	0.1928
		716	0.2071	716	0.152	716	0.1765	716	0.245	716	0.2515	716	0.1491	716	0.1928
		716.4	0.2071	716.4	0.152	716.4	0.1765	716.4	0.245	716.4	0.2515	716.4	0.1491	716.4	0.1928
		716.8	0.2071	716.8	0.152	716.8	0.1765	716.8	0.245	716.8	0.2515	716.8	0.1491	716.8	0.1928
		717.2	0.2071	717.2	0.152	717.2	0.1765	717.2	0.245	717.2	0.2515	717.2	0.1491	717.2	0.1928
		717.6	0.2071	717.6	0.152	717.6	0.1765	717.6	0.245	717.6	0.2515	717.6	0.149	717.6	0.1928
		718	0.2071	718	0.152	718	0.1765	718	0.245	718	0.2515	718	0.1489	718	0.1928
		718.4	0.2071	718.4	0.152	718.4	0.1765	718.4	0.245	718.4	0.2515	718.4	0.149	718.4	0.1928
		718.8	0.2071	718.8	0.152	718.8	0.1765	718.8	0.245	718.8	0.2515	718.8	0.149	718.8	0.1928
		719.2	0.2071	719.2	0.152	719.2	0.1765	719.2	0.245	719.2	0.2515	719.2	0.1489	719.2	0.1928
		719.6	0.2072	719.6	0.152	719.6	0.1765	719.6	0.245	719.6	0.2515	719.6	0.1488	719.6	0.1927
		720	0.2071	720	0.152	720	0.1765	720	0.245	720	0.2515	720	0.1487	720	0.1927
		720.4	0.2072	720.4	0.152	720.4	0.1765	720.4	0.245	720.4	0.2515	720.4	0.1486	720.4	0.1927
		720.8	0.2072	720.8	0.152	720.8	0.1765	720.8	0.2449	720.8	0.2515	720.8	0.1489	720.8	0.1927
		721.2	0.2072	721.2	0.152	721.2	0.1766	721.2	0.2449	721.2	0.2515	721.2	0.1495	721.2	0.1927
		721.6	0.2072	721.6	0.152	721.6	0.1766	721.6	0.245	721.6	0.2515	721.6	0.1493	721.6	0.1927
		722	0.2072	722	0.152	722	0.1766	722	0.245	722	0.2515	722	0.1494	722	0.1927
		722.4	0.2072	722.4	0.152	722.4	0.1766	722.4	0.245	722.4	0.2515	722.4	0.1492	722.4	0.1927
		722.8	0.2072	722.8	0.152	722.8	0.1766	722.8	0.2449	722.8	0.2515	722.8	0.1493	722.8	0.1927
		723.2	0.2072	723.2	0.152	723.2	0.1766	723.2	0.245	723.2	0.2515	723.2	0.1491	723.2	0.1927
		723.6	0.2072	723.6	0.152	723.6	0.1766	723.6	0.245	723.6	0.2515	723.6	0.1491	723.6	0.1927
		724	0.2072	724	0.152	724	0.1766	724	0.245	724	0.2515	724	0.1491	724	0.1927
		724.4	0.2072	724.4	0.152	724.4	0.1766	724.4	0.245	724.4	0.2515	724.4	0.149	724.4	0.1927
		724.8	0.2072	724.8	0.152	724.8	0.1766	724.8	0.245	724.8	0.2515	724.8	0.1489	724.8	0.1927
		725.2	0.2072	725.2	0.152	725.2	0.1766	725.2	0.245	725.2	0.2515	725.2	0.1493	725.2	0.1927
		725.6	0.2072	725.6	0.152	725.6	0.1766	725.6	0.245	725.6	0.2515	725.6	0.1491	725.6	0.1927
		726	0.2072	726	0.152	726	0.1766	726	0.245	726	0.2515	726	0.1491	726	0.1927
		726.4	0.2072	726.4	0.152	726.4	0.1766	726.4	0.245	726.4	0.2515	726.4	0.1491	726.4	0.1927
		726.8	0.2072	726.8	0.152	726.8	0.1766	726.8	0.245	726.8	0.2515	726.8	0.1491	726.8	0.1927
		727.2	0.2072	727.2	0.152	727.2	0.1766	727.2	0.245	727.2	0.2515	727.2	0.1491	727.2	0.1927
		727.6	0.2072	727.6	0.152	727.6	0.1766	727.6	0.2449	727.6	0.2515	727.6	0.1492	727.6	0.1927
		728	0.2072	728	0.152	728	0.1766	728	0.245	728	0.2515	728	0.1491	728	0.1927
		728.4	0.2072	728.4	0.152	728.4	0.1766	728.4	0.245	728.4	0.2515	728.4	0.1491	728.4	0.1927
		728.8	0.2072	728.8	0.152	728.8	0.1766	728.8	0.245	728.8	0.2515	728.8	0.1491	728.8	0.1927
		729.2	0.2072	729.2	0.152	729.2	0.1766	729.2	0.2449	729.2	0.2515	729.2	0.1491	729.2	0.1927
		729.6	0.2072	729.6	0.152	729.6	0.1766	729.6	0.2449	729.6	0.2515	729.6	0.1491	729.6	0.1927
		730	0.2072	730	0.152	730	0.1766	730	0.2449	730	0.2515	730	0.1491	730	0.1927
		730.4	0.2072	730.4	0.152	730.4	0.1766	730.4	0.2449	730.4	0.2515	730.4	0.1491	730.4	0.1927
		730.8	0.2072	730.8	0.152	730.8	0.1766	730.8	0.2449	730.8	0.2516	730.8	0.1491	730.8	0.1927
		731.2	0.2072	731.2	0.152	731.2	0.1766	731.2	0.2449	731.2	0.2516	731.2	0.1491	731.2	0.1927
		731.6	0.2073	731.6	0.152	731.6	0.1766	731.6	0.2449	731.6	0.2516	731.6	0.1491	731.6	0.1927
		732	0.2073	732	0.152	732	0.1766	732	0.2449	732	0.2516	732	0.1491	732	0.1927
		732.4	0.2073	732.4	0.152	732.4	0.1766	732.4	0.245	732.4	0.2516	732.4	0.1491	732.4	0.1927
		732.8	0.2073	732.8	0.152	732.8	0.1766	732.8	0.2449	732.8	0.2516	732.8	0.1491	732.8	0.1927
		733.2	0.2073	733.2	0.152	733.2	0.1766	733.2	0.2449	733.2	0.2516	733.2	0.1491	733.2	0.1927
		733.6	0.2073	733.6	0.152	733.6	0.1766	733.6	0.2449	733.6	0.2515	733.6	0.1491	733.6	0.1927
		734	0.2073	734	0.152	734	0.1766	734	0.2449	734	0.2516	734	0.1491	734	0.1927
		734.4	0.2073	734.4	0.152	734.4	0.1766	734.4	0.245	734.4	0.2516	734.4	0.1491	734.4	0.1927
		734.8	0.2073	734.8	0.152	734.8	0.1766	734.8	0.2449	734.8	0.2516	734.8	0.1491	734.8	0.1926
		735.2	0.2073	735.2	0.152	735.2	0.1766	735.2	0.2449	735.2	0.2516	735.2	0.1491	735.2	0.1926
		735.6	0.2073	735.6	0.152	735.6	0.1766	735.6	0.2449	735.6	0.2516	735.6	0.1491	735.6	0.1926
		736	0.2073	736	0.152	736	0.1766	736	0.2449	736	0.2516	736	0.1491	736	0.1926
		736.4	0.2073	736.4	0.152	736.4	0.1766	736.4	0.2449	736.4	0.2516	736.4	0.1491	736.4	0.1926
		736.8	0.2073	736.8	0.152	736.8	0.1766	736.8	0.245	736.8	0.2516	736.8	0.1491	736.8	0.1926
		737.2	0.2073	737.2	0.152	737.2	0.1766	737.2	0.245	737.2	0.2515	737.2	0.1491	737.2	0.1926
		737.6	0.2073	737.6	0.152	737.6	0.1766	737.6	0.245	737.6	0.2515	737.6	0.1491	737.6	0.1926
		738	0.2073	738	0.152	738	0.1766	738	0.245	738	0.2515	738	0.1491	738	0.1926
		738.4	0.2073	738.4	0.152	738.4	0.1766	738.4	0.245	738.4	0.2515	738.4	0.1491	738.4	0.1926
		738.8	0.2073	738.8	0.152	738.8	0.1766	738.8	0.245	738.8	0.2515	738.8	0.1491	738.8	0.1926
		739.2	0.2073	739.2	0.152	739.2	0.1766	739.2	0.245	739.2	0.2515	739.2	0.1491	739.2	0.1926
		739.6	0.2073	739.6	0.152	739.6	0.1766	739.6	0.245	739.6	0.2515	739.6	0.149	739.6	0.1926
		740	0.2073	740	0.152	740	0.1766	740	0.245	740	0.2515	740	0.149	740	0.1926
		740.4	0.2073	740.4	0.152	740.4	0.1766	740.4	0.245	740.4	0.2515	740.4	0.149	740.4	0.1926
		740.8	0.2073	740.8	0.152	740.8	0.1766	740.8	0.245	740.8	0.2515	740.8	0.149	740.8	0.1926
		741.2	0.2073	741.2	0.152	741.2	0.1766	741.2	0.245	741.2	0.2515	741.2	0.149	741.2	0.1926
		741.6	0.2073	741.6	0.152	741.6	0.1766	741.6	0.245	741.6	0.2515	741.6	0.149	741.6	0.1926
		742	0.2073	742	0.152	742	0.1766	742	0.245	742	0.2515	742	0.149	742	0.1926
		742.4	0.2073	742.4	0.152	742.4	0.1766	742.4	0.245	742.4	0.2515	742.4	0.149	742.4	0.1926
		742.8	0.2073	742.8	0.152	742.8	0.1766	742.8	0.2449	742.8	0.2515	742.8	0.149	742.8	0.1926
		743.2	0.2073	743.2	0.152	743.2	0.1766	743.2	0.245	743.2	0.2515	743.2	0.149	743.2	0.1926
		743.6	0.2074	743.6	0.152	743.6	0.1766	743.6	0.245	743.6	0.2515	743.6	0.149	743.6	0.1926
		744	0.2074	744	0.152	744	0.1766	744	0.245	744	0.2515	744	0.149	744	0.1926
		744.4	0.2074	744.4	0.152	744.4	0.1766	744.4	0.2449	744.4	0.2515	744.4	0.149	744.4	0.1926
		744.8	0.2074	744.8	0.152	744.8	0.1766	744.8	0.2449	744.8	0.2515	744.8	0.149	744.8	0.1926
		745.2	0.2074	745.2	0.152	745.2	0.1766	745.2	0.2449	745.2	0.2515	745.2	0.149	745.2	0.1926
		745.6	0.2074	745.6	0.152	745.6	0.1766	745.6	0.2449	745.6	0.2515	745.6	0.149	745.6	0.1926
		746	0.2074	746	0.152	746	0.1766	746	0.2449	746	0.2515	746	0.149	746	0.1926
		746.4	0.2074	746.4	0.152	746.4	0.1766	746.4	0.2449	746.4	0.2515	746.4	0.149	746.4	0.1925
		746.8	0.2074	746.8	0.152	746.8	0.1766	746.8	0.2449	746.8	0.2515	746.8	0.149	746.8	0.1925
		747.2	0.2074	747.2	0.152	747.2	0.1766	747.2	0.2449	747.2	0.2515	747.2	0.149	747.2	0.1925
		747.6	0.2074	747.6	0.152	747.6	0.1766	747.6	0.2449	747.6	0.2515	747.6	0.149	747.6	0.1925
		748	0.2074	748	0.152	748	0.1766	748	0.2449	748	0.2515	748	0.149	748	0.1925
		748.4	0.2074	748.4	0.152	748.4	0.1766	748.4	0.2449	748.4	0.2515	748.4	0.149	748.4	0.1925
		748.8	0.2074	748.8	0.152	748.8	0.1766	748.8	0.2449	748.8	0.2515	748.8	0.149	748.8	0.1925
		749.2	0.2074	749.2	0.152	749.2	0.1766	749.2	0.2449	749.2	0.2515	749.2	0.149	749.2	0.1925
		749.6	0.2074	749.6	0.152	749.6	0.1766	749.6	0.2449	749.6	0.2515	749.6	0.149	749.6	0.1925
		750	0.2074	750	0.152	750	0.1766	750	0.2449	750	0.2515	750	0.149	750	0.1925
		750.4	0.2074	750.4	0.152	750.4	0.1766	750.4	0.2449	750.4	0.2515	750.4	0.149	750.4	0.1925
		750.8	0.2074	750.8	0.152	750.8	0.1766	750.8	0.2449	750.8	0.2515	750.8	0.149	750.8	0.1925
		751.2	0.2074	751.2	0.152	751.2	0.1766	751.2	0.2449	751.2	0.2515	751.2	0.149	751.2	0.1925
		751.6	0.2074	751.6	0.152	751.6	0.1766	751.6	0.2449	751.6	0.2515	751.6	0.149	751.6	0.1925
		752	0.2074	752	0.152	752	0.1766	752	0.2449	752	0.2515	752	0.149	752	0.1925
		752.4	0.2074	752.4	0.152	752.4	0.1766	752.4	0.2449	752.4	0.2515	752.4	0.149	752.4	0.1925
		752.8	0.2074	752.8	0.152	752.8	0.1766	752.8	0.2449	752.8	0.2515	752.8	0.149	752.8	0.1925
		753.2	0.2074	753.2	0.152	753.2	0.1766	753.2	0.2449	753.2	0.2515	753.2	0.149	753.2	0.1925
		753.6	0.2074	753.6	0.152	753.6	0.1765	753.6	0.2449	753.6	0.2515	753.6	0.149	753.6	0.1925
		754	0.2074	754	0.152	754	0.1765	754	0.2449	754	0.2515	754	0.149	754	0.1925
		754.4	0.2074	754.4	0.152	754.4	0.1765	754.4	0.2449	754.4	0.2515	754.4	0.149	754.4	0.1925
		754.8	0.2075	754.8	0.152	754.8	0.1766	754.8	0.2449	754.8	0.2515	754.8	0.149	754.8	0.1925
		755.2	0.2075	755.2	0.152	755.2	0.1766	755.2	0.2449	755.2	0.2515	755.2	0.149	755.2	0.1925
		755.6	0.2075	755.6	0.152	755.6	0.1766	755.6	0.2449	755.6	0.2515	755.6	0.149	755.6	0.1925
		756	0.2075	756	0.152	756	0.1766	756	0.2449	756	0.2515	756	0.149	756	0.1925
		756.4	0.2075	756.4	0.152	756.4	0.1766	756.4	0.2449	756.4	0.2515	756.4	0.149	756.4	0.1925
		756.8	0.2075	756.8	0.152	756.8	0.1766	756.8	0.245	756.8	0.2515	756.8	0.149	756.8	0.1925
		757.2	0.2075	757.2	0.152	757.2	0.1766	757.2	0.245	757.2	0.2515	757.2	0.149	757.2	0.1925
		757.6	0.2075	757.6	0.152	757.6	0.1766	757.6	0.245	757.6	0.2515	757.6	0.149	757.6	0.1925
		758	0.2075	758	0.152	758	0.1766	758	0.245	758	0.2515	758	0.149	758	0.1925
		758.4	0.2075	758.4	0.151	758.4	0.1766	758.4	0.245	758.4	0.2515	758.4	0.149	758.4	0.1925
		758.8	0.2075	758.8	0.151	758.8	0.1766	758.8	0.245	758.8	0.2515	758.8	0.149	758.8	0.1925
		759.2	0.2075	759.2	0.151	759.2	0.1766	759.2	0.245	759.2	0.2515	759.2	0.149	759.2	0.1925
		759.6	0.2075	759.6	0.151	759.6	0.1766	759.6	0.245	759.6	0.2515	759.6	0.149	759.6	0.1924
		760	0.2075	760	0.151	760	0.1766	760	0.245	760	0.2515	760	0.149	760	0.1924
		760.4	0.2075	760.4	0.151	760.4	0.1766	760.4	0.245	760.4	0.2515	760.4	0.149	760.4	0.1924
		760.8	0.2075	760.8	0.151	760.8	0.1766	760.8	0.245	760.8	0.2515	760.8	0.149	760.8	0.1924
		761.2	0.2075	761.2	0.151	761.2	0.1766	761.2	0.245	761.2	0.2515	761.2	0.149	761.2	0.1924
		761.6	0.2075	761.6	0.151	761.6	0.1766	761.6	0.245	761.6	0.2515	761.6	0.1489	761.6	0.1924
		762	0.2075	762	0.151	762	0.1766	762	0.245	762	0.2515	762	0.1489	762	0.1924
		762.4	0.2075	762.4	0.151	762.4	0.1766	762.4	0.245	762.4	0.2515	762.4	0.1489	762.4	0.1924
		762.8	0.2075	762.8	0.151	762.8	0.1766	762.8	0.245	762.8	0.2515	762.8	0.1489	762.8	0.1924
		763.2	0.2075	763.2	0.151	763.2	0.1766	763.2	0.245	763.2	0.2515	763.2	0.1489	763.2	0.1924
		763.6	0.2075	763.6	0.151	763.6	0.1766	763.6	0.245	763.6	0.2515	763.6	0.1489	763.6	0.1924
		764	0.2075	764	0.151	764	0.1766	764	0.245	764	0.2515	764	0.1489	764	0.1924
		764.4	0.2075	764.4	0.151	764.4	0.1766	764.4	0.245	764.4	0.2515	764.4	0.1489	764.4	0.1924
		764.8	0.2075	764.8	0.151	764.8	0.1766	764.8	0.245	764.8	0.2515	764.8	0.1489	764.8	0.1924
		765.2	0.2075	765.2	0.151	765.2	0.1766	765.2	0.245	765.2	0.2515	765.2	0.1489	765.2	0.1924
		765.6	0.2075	765.6	0.151	765.6	0.1766	765.6	0.245	765.6	0.2515	765.6	0.1489	765.6	0.1924
		766	0.2075	766	0.151	766	0.1766	766	0.245	766	0.2515	766	0.1489	766	0.1924
		766.4	0.2075	766.4	0.151	766.4	0.1766	766.4	0.245	766.4	0.2515	766.4	0.1489	766.4	0.1923
		766.8	0.2075	766.8	0.151	766.8	0.1766	766.8	0.245	766.8	0.2515	766.8	0.1489	766.8	0.1923
		767.2	0.2075	767.2	0.151	767.2	0.1766	767.2	0.245	767.2	0.2515	767.2	0.1489	767.2	0.1923
		767.6	0.2075	767.6	0.151	767.6	0.1766	767.6	0.245	767.6	0.2515	767.6	0.1489	767.6	0.1923
		768	0.2075	768	0.151	768	0.1766	768	0.245	768	0.2515	768	0.1489	768	0.1923
		768.4	0.2075	768.4	0.151	768.4	0.1766	768.4	0.2451	768.4	0.2515	768.4	0.1489	768.4	0.1923
		768.8	0.2075	768.8	0.151	768.8	0.1766	768.8	0.245	768.8	0.2515	768.8	0.1489	768.8	0.1923
		769.2	0.2075	769.2	0.151	769.2	0.1766	769.2	0.2451	769.2	0.2515	769.2	0.1489	769.2	0.1923
		769.6	0.2075	769.6	0.151	769.6	0.1766	769.6	0.2454	769.6	0.2515	769.6	0.1489	769.6	0.1923
		770	0.2075	770	0.151	770	0.1766	770	0.2454	770	0.2515	770	0.1489	770	0.1923
		770.4	0.2075	770.4	0.151	770.4	0.1766	770.4	0.2455	770.4	0.2515	770.4	0.1489	770.4	0.1923
		770.8	0.2075	770.8	0.151	770.8	0.1766	770.8	0.2455	770.8	0.2515	770.8	0.1488	770.8	0.1923
		771.2	0.2075	771.2	0.151	771.2	0.1766	771.2	0.2455	771.2	0.2515	771.2	0.1488	771.2	0.1923
		771.6	0.2075	771.6	0.151	771.6	0.1766	771.6	0.2455	771.6	0.2515	771.6	0.1488	771.6	0.1923
		772	0.2075	772	0.151	772	0.1767	772	0.2455	772	0.2515	772	0.1488	772	0.1923
		772.4	0.2075	772.4	0.151	772.4	0.1767	772.4	0.2454	772.4	0.2515	772.4	0.1488	772.4	0.1923
		772.8	0.2075	772.8	0.151	772.8	0.1767	772.8	0.2454	772.8	0.2515	772.8	0.1488	772.8	0.1923
		773.2	0.2075	773.2	0.151	773.2	0.1767	773.2	0.2454	773.2	0.2515	773.2	0.1488	773.2	0.1923
		773.6	0.2075	773.6	0.151	773.6	0.1767	773.6	0.2454	773.6	0.2515	773.6	0.1488	773.6	0.1923
		774	0.2075	774	0.151	774	0.1767	774	0.2454	774	0.2515	774	0.1488	774	0.1923
		774.4	0.2076	774.4	0.151	774.4	0.1767	774.4	0.2454	774.4	0.2515	774.4	0.1488	774.4	0.1923
		774.8	0.2076	774.8	0.151	774.8	0.1767	774.8	0.2454	774.8	0.2515	774.8	0.1488	774.8	0.1923
		775.2	0.2076	775.2	0.151	775.2	0.1767	775.2	0.2454	775.2	0.2515	775.2	0.1488	775.2	0.1923
		775.6	0.2076	775.6	0.151	775.6	0.1767	775.6	0.2454	775.6	0.2515	775.6	0.1489	775.6	0.1922
		776	0.2076	776	0.151	776	0.1767	776	0.2454	776	0.2515	776	0.1488	776	0.1922
		776.4	0.2076	776.4	0.151	776.4	0.1767	776.4	0.2454	776.4	0.2515	776.4	0.1488	776.4	0.1922
		776.8	0.2076	776.8	0.151	776.8	0.1767	776.8	0.2454	776.8	0.2515	776.8	0.1488	776.8	0.1922
		777.2	0.2076	777.2	0.151	777.2	0.1767	777.2	0.2454	777.2	0.2515	777.2	0.1488	777.2	0.1922
		777.6	0.2076	777.6	0.151	777.6	0.1767	777.6	0.2454	777.6	0.2515	777.6	0.1489	777.6	0.1922
		778	0.2076	778	0.151	778	0.1767	778	0.2454	778	0.2515	778	0.1489	778	0.1922
		778.4	0.2076	778.4	0.151	778.4	0.1767	778.4	0.2454	778.4	0.2515	778.4	0.1489	778.4	0.1922
		778.8	0.2076	778.8	0.151	778.8	0.1767	778.8	0.2454	778.8	0.2515	778.8	0.1489	778.8	0.1922
		779.2	0.2076	779.2	0.151	779.2	0.1767	779.2	0.2454	779.2	0.2515	779.2	0.1489	779.2	0.1922
		779.6	0.2076	779.6	0.151	779.6	0.1767	779.6	0.2453	779.6	0.2515	779.6	0.1489	779.6	0.1922
		780	0.2076	780	0.151	780	0.1767	780	0.2453	780	0.2515	780	0.1489	780	0.1922
		780.4	0.2076	780.4	0.151	780.4	0.1767	780.4	0.2453	780.4	0.2515	780.4	0.1489	780.4	0.1922
		780.8	0.2076	780.8	0.151	780.8	0.1767	780.8	0.2453	780.8	0.2515	780.8	0.1489	780.8	0.1922
		781.2	0.2076	781.2	0.151	781.2	0.1767	781.2	0.2453	781.2	0.2515	781.2	0.1489	781.2	0.1922
		781.6	0.2076	781.6	0.151	781.6	0.1767	781.6	0.2453	781.6	0.2515	781.6	0.1489	781.6	0.1922
		782	0.2076	782	0.151	782	0.1767	782	0.2453	782	0.2515	782	0.1489	782	0.1922
		782.4	0.2076	782.4	0.151	782.4	0.1767	782.4	0.2452	782.4	0.2515	782.4	0.1489	782.4	0.1922
		782.8	0.2076	782.8	0.151	782.8	0.1767	782.8	0.2452	782.8	0.2515	782.8	0.1489	782.8	0.1922
		783.2	0.2076	783.2	0.151	783.2	0.1767	783.2	0.2452	783.2	0.2515	783.2	0.1489	783.2	0.1922
		783.6	0.2076	783.6	0.151	783.6	0.1767	783.6	0.2452	783.6	0.2515	783.6	0.1488	783.6	0.1922
		784	0.2076	784	0.151	784	0.1767	784	0.2452	784	0.2515	784	0.1488	784	0.1922
		784.4	0.2076	784.4	0.151	784.4	0.1767	784.4	0.2452	784.4	0.2515	784.4	0.1488	784.4	0.1922
		784.8	0.2076	784.8	0.151	784.8	0.1767	784.8	0.2452	784.8	0.2515	784.8	0.1488	784.8	0.1922
		785.2	0.2076	785.2	0.151	785.2	0.1767	785.2	0.2452	785.2	0.2515	785.2	0.1488	785.2	0.1922
		785.6	0.2076	785.6	0.151	785.6	0.1767	785.6	0.2452	785.6	0.2515	785.6	0.1488	785.6	0.1922
		786	0.2076	786	0.151	786	0.1767	786	0.2452	786	0.2515	786	0.1488	786	0.1922
		786.4	0.2076	786.4	0.151	786.4	0.1767	786.4	0.2452	786.4	0.2515	786.4	0.1488	786.4	0.1922
		786.8	0.2076	786.8	0.151	786.8	0.1767	786.8	0.2451	786.8	0.2515	786.8	0.1488	786.8	0.1922
		787.2	0.2076	787.2	0.151	787.2	0.1767	787.2	0.2451	787.2	0.2515	787.2	0.1488	787.2	0.1922
		787.6	0.2076	787.6	0.151	787.6	0.1767	787.6	0.2451	787.6	0.2515	787.6	0.1488	787.6	0.1922
		788	0.2076	788	0.151	788	0.1767	788	0.2451	788	0.2515	788	0.1488	788	0.1922
		788.4	0.2076	788.4	0.151	788.4	0.1767	788.4	0.2451	788.4	0.2515	788.4	0.1488	788.4	0.1922
		788.8	0.2076	788.8	0.151	788.8	0.1767	788.8	0.2451	788.8	0.2515	788.8	0.1488	788.8	0.1922
		789.2	0.2076	789.2	0.151	789.2	0.1767	789.2	0.2451	789.2	0.2515	789.2	0.1488	789.2	0.1921
		789.6	0.2076	789.6	0.151	789.6	0.1767	789.6	0.2451	789.6	0.2515	789.6	0.1488	789.6	0.1921
		790	0.2076	790	0.151	790	0.1767	790	0.2452	790	0.2515	790	0.1488	790	0.1921
		790.4	0.2077	790.4	0.151	790.4	0.1767	790.4	0.2454	790.4	0.2515	790.4	0.1488	790.4	0.1921
		790.8	0.2077	790.8	0.151	790.8	0.1767	790.8	0.2454	790.8	0.2515	790.8	0.1488	790.8	0.1921
		791.2	0.2077	791.2	0.151	791.2	0.1767	791.2	0.2453	791.2	0.2515	791.2	0.1488	791.2	0.1921
		791.6	0.2077	791.6	0.151	791.6	0.1767	791.6	0.2453	791.6	0.2515	791.6	0.1488	791.6	0.1921
		792	0.2077	792	0.151	792	0.1767	792	0.2453	792	0.2515	792	0.1488	792	0.1921
		792.4	0.2077	792.4	0.151	792.4	0.1767	792.4	0.2453	792.4	0.2515	792.4	0.1488	792.4	0.1921
		792.8	0.2077	792.8	0.151	792.8	0.1767	792.8	0.2452	792.8	0.2515	792.8	0.1488	792.8	0.1921
		793.2	0.2077	793.2	0.151	793.2	0.1767	793.2	0.2452	793.2	0.2515	793.2	0.1488	793.2	0.1921
		793.6	0.2077	793.6	0.151	793.6	0.1767	793.6	0.2452	793.6	0.2515	793.6	0.1488	793.6	0.1921
		794	0.2077	794	0.151	794	0.1767	794	0.2452	794	0.2515	794	0.1488	794	0.1921
		794.4	0.2077	794.4	0.151	794.4	0.1767	794.4	0.2452	794.4	0.2515	794.4	0.1488	794.4	0.1921
		794.8	0.2077	794.8	0.151	794.8	0.1767	794.8	0.2453	794.8	0.2515	794.8	0.1488	794.8	0.1921
		795.2	0.2077	795.2	0.151	795.2	0.1767	795.2	0.2453	795.2	0.2515	795.2	0.1488	795.2	0.1921
		795.6	0.2077	795.6	0.151	795.6	0.1767	795.6	0.2453	795.6	0.2515	795.6	0.1488	795.6	0.1921
		796	0.2077	796	0.151	796	0.1767	796	0.2452	796	0.2515	796	0.1488	796	0.1921
		796.4	0.2077	796.4	0.151	796.4	0.1767	796.4	0.2452	796.4	0.2515	796.4	0.1488	796.4	0.1921
		796.8	0.2077	796.8	0.151	796.8	0.1767	796.8	0.2452	796.8	0.2515	796.8	0.1488	796.8	0.1921
		797.2	0.2077	797.2	0.151	797.2	0.1767	797.2	0.2452	797.2	0.2515	797.2	0.1488	797.2	0.1921
		797.6	0.2077	797.6	0.151	797.6	0.1767	797.6	0.2452	797.6	0.2515	797.6	0.1488	797.6	0.1921
		798	0.2077	798	0.151	798	0.1767	798	0.2452	798	0.2515	798	0.1488	798	0.1921
		798.4	0.2077	798.4	0.151	798.4	0.1767	798.4	0.2452	798.4	0.2515	798.4	0.1488	798.4	0.1921
		798.8	0.2077	798.8	0.151	798.8	0.1767	798.8	0.2452	798.8	0.2515	798.8	0.1488	798.8	0.1921
[truncated: 320,006+ more rows]
