# Supplementary material for: Highly anisotropic Fe3C microflakes constructed by solid-state phase transformation for efficient microwave absorption
Source: Nat Commun. 2024 Feb 19;15:1497. doi: 10.1038/s41467-024-45815-w (PMC10876570; doi:10.1038/s41467-024-45815-w)
Supplement: Supplementary file 3 — Source Data [file 41467_2024_45815_MOESM3_ESM.zip › Source Data NCOMMS-23-11138B/Supplementary Fig. 10.xlsx]

## Sheet: Supplementary Figure 10a
Supplementary Figure 10
		Fe3C-700										Fe3C-675										Fe3C-650										Fe3C-625										Fe3C-600
		x	y	x	y	x	y	x	y	x	y	x	y	x	y	x	y	x	y	x	y	x	y	x	y	x	y	x	y	x	y	x	y	x	y	x	y	x	y	x	y	x	y	x	y	x	y	x	y
		1	2.51777	1	2.01678	1	2.18485	1	2.22316	1	2.53414	1	2.4473	1	2.37378	1	2.51109	1	2.44488	1	2.33182	1	2.24917	1	1.96965	1	2.33539	1	2.64268	1	2.53007	1	1.15347	1	1.24843	1	1.43863	1	1.34274	1	1.46058	1	2.15612	1	1.8348	1	1.16828	1	1.58453
		1.05	2.4755	1.0499	2.0105	1.0499	2.1784	1.0499	2.21856	1.0499	2.51847	1.05	2.43187	1.05	2.35409	1.05	2.49115	1.05	2.42618	1.05	2.3148	1.05	2.22228	1.05	1.94535	1.05	2.30539	1.05	2.6095	1.05	2.49861	1.05	1.12993	1.0559	1.25131	1.0559	1.43886	1.0559	1.34134	1.0559	1.45331	1.05	2.14355	1.05	1.83079	1.05	1.17408	1.05	1.58066
		1.1	2.4342	1.0997	2.00412	1.0997	2.17182	1.0997	2.21376	1.0997	2.50295	1.1	2.41651	1.1	2.33458	1.1	2.47139	1.1	2.40762	1.1	2.29789	1.1	2.19594	1.1	1.92157	1.1	2.27603	1.1	2.57695	1.1	2.46779	1.1	1.10712	1.1118	1.25399	1.1118	1.43891	1.1118	1.33981	1.1118	1.44607	1.1	2.13103	1.1	1.82661	1.1	1.17952	1.1	1.57661
		1.15	2.39388	1.1496	1.99765	1.1496	2.16512	1.1496	2.20877	1.1496	2.48756	1.15	2.40123	1.15	2.31525	1.15	2.45182	1.15	2.38921	1.15	2.28109	1.15	2.17013	1.15	1.89832	1.15	2.24728	1.15	2.54504	1.15	2.4376	1.15	1.08503	1.1676	1.25649	1.1676	1.43879	1.1676	1.33813	1.1676	1.43886	1.15	2.11857	1.15	1.82226	1.15	1.18461	1.15	1.57238
		1.2	2.35452	1.1994	1.9911	1.1994	2.15828	1.1994	2.20359	1.1994	2.47231	1.2	2.38603	1.2	2.2961	1.2	2.43245	1.2	2.37094	1.2	2.26441	1.2	2.14486	1.2	1.87559	1.2	2.21917	1.2	2.51376	1.2	2.40804	1.2	1.06367	1.2235	1.25879	1.2235	1.43849	1.2235	1.33632	1.2235	1.43169	1.2	2.10615	1.2	1.81775	1.2	1.18935	1.2	1.56797
		1.25	2.31614	1.2493	1.98445	1.2493	2.15133	1.2493	2.19822	1.2493	2.4572	1.25	2.37091	1.25	2.27713	1.25	2.41327	1.25	2.35282	1.25	2.24784	1.25	2.12013	1.25	1.85339	1.25	2.19168	1.25	2.48313	1.25	2.37912	1.25	1.04304	1.2794	1.26091	1.2794	1.43802	1.2794	1.33436	1.2794	1.42455	1.25	2.09379	1.25	1.81307	1.25	1.19374	1.25	1.56337
		1.3	2.27873	1.2991	1.97772	1.2991	2.14425	1.2991	2.19267	1.2991	2.44223	1.3	2.35587	1.3	2.25833	1.3	2.39427	1.3	2.33485	1.3	2.23139	1.3	2.09594	1.3	1.83171	1.3	2.16482	1.3	2.45313	1.3	2.35083	1.3	1.02313	1.3353	1.26283	1.3353	1.43737	1.3353	1.33226	1.3353	1.41744	1.3	2.08148	1.3	1.80822	1.3	1.19777	1.3	1.55859
		1.35	2.24228	1.349	1.97089	1.349	2.13704	1.349	2.18692	1.349	2.42741	1.35	2.34091	1.35	2.23972	1.35	2.37547	1.35	2.31702	1.35	2.21504	1.35	2.0723	1.35	1.81055	1.35	2.13859	1.35	2.42376	1.35	2.32318	1.35	1.00395	1.3912	1.26457	1.3912	1.43654	1.3912	1.33002	1.3912	1.41037	1.35	2.06921	1.35	1.8032	1.35	1.20146	1.35	1.55362
		1.4	2.20681	1.3988	1.96397	1.3988	2.12971	1.3988	2.18098	1.3988	2.41272	1.4	2.32603	1.4	2.22128	1.4	2.35686	1.4	2.29933	1.4	2.19881	1.4	2.04919	1.4	1.78992	1.4	2.11299	1.4	2.39504	1.4	2.29616	1.4	0.9855	1.4471	1.26611	1.4471	1.43554	1.4471	1.32764	1.4471	1.40333	1.4	2.057	1.4	1.79802	1.4	1.20479	1.4	1.54847
		1.45	2.17231	1.4487	1.95697	1.4487	2.12225	1.4487	2.17485	1.4487	2.39817	1.45	2.31122	1.45	2.20302	1.45	2.33844	1.45	2.28179	1.45	2.1827	1.45	2.02662	1.45	1.76981	1.45	2.08801	1.45	2.36695	1.45	2.26977	1.45	0.96777	1.5029	1.26747	1.5029	1.43436	1.5029	1.32512	1.5029	1.39632	1.45	2.04484	1.45	1.79267	1.45	1.20777	1.45	1.54313
		1.5	2.13879	1.4985	1.94987	1.4985	2.11466	1.4985	2.16854	1.4985	2.38376	1.5	2.2965	1.5	2.18494	1.5	2.32021	1.5	2.2644	1.5	2.16669	1.5	2.00459	1.5	1.75022	1.5	2.06366	1.5	2.3395	1.5	2.24402	1.5	0.95077	1.5588	1.26863	1.5588	1.43301	1.5588	1.32246	1.5588	1.38935	1.5	2.03273	1.5	1.78715	1.5	1.21039	1.5	1.53761
		1.55	2.10623	1.5484	1.94269	1.5484	2.10695	1.5484	2.16203	1.5484	2.36949	1.55	2.28185	1.55	2.16704	1.55	2.30217	1.55	2.24715	1.55	2.1508	1.55	1.9831	1.55	1.73116	1.55	2.03994	1.55	2.31268	1.55	2.2189	1.55	0.9345	1.6147	1.26961	1.6147	1.43148	1.6147	1.31965	1.6147	1.38241	1.55	2.02067	1.55	1.78146	1.55	1.21267	1.55	1.53191
		1.6	2.07465	1.5982	1.93541	1.5982	2.09911	1.5982	2.15533	1.5982	2.35535	1.6	2.26729	1.6	2.14931	1.6	2.28432	1.6	2.23005	1.6	2.13502	1.6	1.96215	1.6	1.71262	1.6	2.01685	1.6	2.2865	1.6	2.19442	1.6	0.91895	1.6706	1.27039	1.6706	1.42977	1.6706	1.31671	1.6706	1.3755	1.6	2.00866	1.6	1.7756	1.6	1.21459	1.6	1.52602
		1.65	2.04403	1.6481	1.92805	1.6481	2.09115	1.6481	2.14844	1.6481	2.34136	1.65	2.2528	1.65	2.13177	1.65	2.26666	1.65	2.21309	1.65	2.11935	1.65	1.94175	1.65	1.69461	1.65	1.99438	1.65	2.26096	1.65	2.17057	1.65	0.90413	1.7265	1.27099	1.7265	1.42789	1.7265	1.31363	1.7265	1.36862	1.65	1.9967	1.65	1.76958	1.65	1.21616	1.65	1.51995
		1.7	2.01439	1.6979	1.92059	1.6979	2.08306	1.6979	2.14136	1.6979	2.32751	1.7	2.23839	1.7	2.1144	1.7	2.2492	1.7	2.19628	1.7	2.1038	1.7	1.92188	1.7	1.67712	1.7	1.97254	1.7	2.23606	1.7	2.14736	1.7	0.89003	1.7824	1.27139	1.7824	1.42583	1.7824	1.3104	1.7824	1.36178	1.7	1.9848	1.7	1.76339	1.7	1.21738	1.7	1.51369
		1.75	1.98572	1.7478	1.91304	1.7478	2.07485	1.7478	2.13409	1.7478	2.3138	1.75	2.22406	1.75	2.09722	1.75	2.23192	1.75	2.17961	1.75	2.08836	1.75	1.90255	1.75	1.66016	1.75	1.95133	1.75	2.21179	1.75	2.12478	1.75	0.87667	1.8382	1.27161	1.8382	1.42359	1.8382	1.30704	1.8382	1.35497	1.75	1.97294	1.75	1.75703	1.75	1.21825	1.75	1.50725
		1.8	1.95802	1.7977	1.90541	1.7977	2.06651	1.7977	2.12664	1.7977	2.30022	1.8	2.20981	1.8	2.08021	1.8	2.21484	1.8	2.16309	1.8	2.07303	1.8	1.88376	1.8	1.64371	1.8	1.93075	1.8	2.18816	1.8	2.10283	1.8	0.86403	1.8941	1.27163	1.8941	1.42118	1.8941	1.30353	1.8941	1.3482	1.8	1.96113	1.8	1.7505	1.8	1.21876	1.8	1.50063
		1.85	1.93129	1.8475	1.89768	1.8475	2.05804	1.8475	2.11899	1.8475	2.28679	1.85	2.19564	1.85	2.06338	1.85	2.19794	1.85	2.14671	1.85	2.05782	1.85	1.86551	1.85	1.6278	1.85	1.91079	1.85	2.16517	1.85	2.08152	1.85	0.85211	1.95	1.27147	1.95	1.4186	1.95	1.29988	1.95	1.34145	1.85	1.94938	1.85	1.74381	1.85	1.21893	1.85	1.49382
		1.9	1.90553	1.8974	1.88987	1.8974	2.04945	1.8974	2.11115	1.8974	2.2735	1.9	2.18155	1.9	2.04673	1.9	2.18124	1.9	2.13048	1.9	2.04272	1.9	1.8478	1.9	1.6124	1.9	1.89146	1.9	2.14282	1.9	2.06084	1.9	0.84092	2.0059	1.27112	2.0059	1.41583	2.0059	1.29609	2.0059	1.33474	1.9	1.93767	1.9	1.73695	1.9	1.21874	1.9	1.48683
		1.95	1.88075	1.9472	1.88196	1.9472	2.04074	1.9472	2.10312	1.9472	2.26034	1.95	2.16753	1.95	2.03025	1.95	2.16473	1.95	2.11439	1.95	2.02773	1.95	1.83064	1.95	1.59753	1.95	1.87276	1.95	2.1211	1.95	2.0408	1.95	0.83046	2.0618	1.27057	2.0618	1.41289	2.0618	1.29216	2.0618	1.32807	1.95	1.92602	1.95	1.72992	1.95	1.2182	1.95	1.47965
		2	1.85693	1.9971	1.87397	1.9971	2.03189	1.9971	2.0949	1.9971	2.24733	2	2.1536	2	2.01396	2	2.14841	2	2.09845	2	2.01285	2	1.81401	2	1.58318	2	1.85469	2	2.10002	2	2.02139	2	0.82073	2.1176	1.26984	2.1176	1.40978	2.1176	1.28809	2.1176	1.32142	2	1.91442	2	1.72272	2	1.2173	2	1.47229
		2.05	1.83409	2.0469	1.86588	2.0469	2.02292	2.0469	2.0865	2.0469	2.23445	2.05	2.13974	2.05	1.99784	2.05	2.13228	2.05	2.08266	2.05	1.99809	2.05	1.79792	2.05	1.56936	2.05	1.83724	2.05	2.07957	2.05	2.00261	2.05	0.81172	2.1735	1.26891	2.1735	1.40649	2.1735	1.28388	2.1735	1.31481	2.05	1.90286	2.05	1.71536	2.05	1.21606	2.05	1.46475
		2.1	1.81222	2.0968	1.85771	2.0968	2.01383	2.0968	2.0779	2.0968	2.22172	2.1	2.12597	2.1	1.9819	2.1	2.11634	2.1	2.06701	2.1	1.98344	2.1	1.78237	2.1	1.55606	2.1	1.82042	2.1	2.05976	2.1	1.98447	2.1	0.80344	2.2294	1.2678	2.2294	1.40302	2.2294	1.27953	2.2294	1.30824	2.1	1.89136	2.1	1.70782	2.1	1.21446	2.1	1.45702
		2.15	1.79132	2.1466	1.84944	2.1466	2.00461	2.1466	2.06911	2.1466	2.20912	2.15	2.11227	2.15	1.96615	2.15	2.10059	2.15	2.0515	2.15	1.9689	2.15	1.76736	2.15	1.54329	2.15	1.80423	2.15	2.04059	2.15	1.96696	2.15	0.79589	2.2853	1.26649	2.2853	1.39938	2.2853	1.27504	2.2853	1.30169	2.15	1.87991	2.15	1.70012	2.15	1.21251	2.15	1.44911
		2.2	1.77139	2.1965	1.84109	2.1965	1.99526	2.1965	2.06013	2.1965	2.19667	2.2	2.09865	2.2	1.95057	2.2	2.08503	2.2	2.03615	2.2	1.95447	2.2	1.75289	2.2	1.53104	2.2	1.78867	2.2	2.02206	2.2	1.95009	2.2	0.78906	2.3412	1.265	2.3412	1.39556	2.3412	1.2704	2.3412	1.29518	2.2	1.86851	2.2	1.69225	2.2	1.21021	2.2	1.44101
		2.25	1.75243	2.2463	1.83264	2.2463	1.98579	2.2463	2.05096	2.2463	2.18435	2.25	2.08511	2.25	1.93516	2.25	2.06966	2.25	2.02093	2.25	1.94016	2.25	1.73897	2.25	1.51931	2.25	1.77373	2.25	2.00417	2.25	1.93385	2.25	0.78296	2.3971	1.26331	2.3971	1.39156	2.3971	1.26563	2.3971	1.2887	2.25	1.85716	2.25	1.68422	2.25	1.20755	2.25	1.43273
		2.3	1.73224	2.2962	1.82353	2.2962	1.97563	2.2962	2.0418	2.2962	2.17415	2.3	2.06819	2.3	1.92404	2.3	2.05729	2.3	2.01039	2.3	1.92916	2.3	1.7265	2.3	1.50896	2.3	1.76136	2.3	1.98794	2.3	1.91997	2.3	0.75968	2.4529	1.26258	2.4529	1.38708	2.4529	1.25952	2.4529	1.28172	2.3	1.84216	2.3	1.67202	2.3	1.20581	2.3	1.42508
		2.35	1.71761	2.346	1.81468	2.346	1.96585	2.346	2.0288	2.346	2.16006	2.35	2.05396	2.35	1.91305	2.35	2.04547	2.35	1.99811	2.35	1.91866	2.35	1.71375	2.35	1.49787	2.35	1.75009	2.35	1.97433	2.35	1.90857	2.35	0.73971	2.5088	1.25979	2.5088	1.38164	2.5088	1.25276	2.5088	1.27534	2.35	1.82827	2.35	1.66078	2.35	1.19734	2.35	1.41932
		2.4	1.70557	2.3959	1.80582	2.3959	1.95611	2.3959	2.01986	2.3959	2.14945	2.4	2.03841	2.4	1.8942	2.4	2.02359	2.4	1.976	2.4	1.89761	2.4	1.70345	2.4	1.48963	2.4	1.74049	2.4	1.95938	2.4	1.89521	2.4	0.72133	2.5647	1.25909	2.5647	1.37843	2.5647	1.24742	2.5647	1.26943	2.4	1.81653	2.4	1.64734	2.4	1.19161	2.4	1.4096
		2.45	1.69301	2.4457	1.79545	2.4457	1.94214	2.4457	2.00953	2.4457	2.13941	2.45	2.02395	2.45	1.88119	2.45	2.01141	2.45	1.96312	2.45	1.88614	2.45	1.69026	2.45	1.47847	2.45	1.72637	2.45	1.94368	2.45	1.88026	2.45	0.71151	2.6206	1.254	2.6206	1.36975	2.6206	1.23829	2.6206	1.26021	2.45	1.80459	2.45	1.63638	2.45	1.18422	2.45	1.39596
		2.5	1.67811	2.4956	1.78938	2.4956	1.93451	2.4956	2.00103	2.4956	2.13136	2.5	2.0114	2.5	1.86404	2.5	1.99473	2.5	1.94542	2.5	1.86976	2.5	1.68593	2.5	1.47574	2.5	1.72099	2.5	1.93737	2.5	1.87534	2.5	0.70151	2.6765	1.25136	2.6765	1.36597	2.6765	1.23211	2.6765	1.25427	2.5	1.79296	2.5	1.6261	2.5	1.17443	2.5	1.38482
		2.55	1.67107	2.5455	1.78275	2.5455	1.92584	2.5455	1.99062	2.5455	2.12041	2.55	1.99749	2.55	1.85069	2.55	1.97944	2.55	1.93177	2.55	1.8567	2.55	1.67737	2.55	1.47036	2.55	1.71276	2.55	1.92326	2.55	1.86119	2.55	0.69598	2.7324	1.24647	2.7324	1.35755	2.7324	1.22341	2.7324	1.24492	2.55	1.78205	2.55	1.61676	2.55	1.16842	2.55	1.37947
		2.6	1.66517	2.5953	1.77242	2.5953	1.91351	2.5953	1.98071	2.5953	2.11207	2.6	1.98196	2.6	1.83907	2.6	1.96855	2.6	1.92018	2.6	1.84559	2.6	1.66904	2.6	1.4647	2.6	1.70385	2.6	1.91119	2.6	1.85367	2.6	0.69456	2.7882	1.24253	2.7882	1.35261	2.7882	1.21664	2.7882	1.23879	2.6	1.76803	2.6	1.60657	2.6	1.1598	2.6	1.36983
		2.65	1.65677	2.6452	1.76347	2.6452	1.90417	2.6452	1.97132	2.6452	2.10447	2.65	1.96702	2.65	1.82289	2.65	1.95226	2.65	1.90308	2.65	1.8285	2.65	1.66408	2.65	1.46154	2.65	1.69868	2.65	1.90412	2.65	1.8473	2.65	0.69403	2.8441	1.23875	2.8441	1.34591	2.8441	1.20976	2.8441	1.23074	2.65	1.75529	2.65	1.59644	2.65	1.15186	2.65	1.35888
		2.7	1.65313	2.695	1.75642	2.695	1.89466	2.695	1.96209	2.695	2.09291	2.7	1.95624	2.7	1.81287	2.7	1.94312	2.7	1.89443	2.7	1.82181	2.7	1.65501	2.7	1.45481	2.7	1.68882	2.7	1.89114	2.7	1.83395	2.7	0.69866	2.9	1.23454	2.9	1.3403	2.9	1.20278	2.9	1.22471	2.7	1.74689	2.7	1.59051	2.7	1.14558	2.7	1.35519
		2.75	1.64324	2.7449	1.74888	2.7449	1.88577	2.7449	1.95405	2.7449	2.08733	2.75	1.9445	2.75	1.79758	2.75	1.92824	2.75	1.87821	2.75	1.80686	2.75	1.6514	2.75	1.45317	2.75	1.6834	2.75	1.88267	2.75	1.8303	2.75	0.70417	2.9559	1.2311	2.9559	1.33483	2.9559	1.19733	2.9559	1.21807	2.75	1.73644	2.75	1.5831	2.75	1.13752	2.75	1.34215
		2.8	1.63914	2.7947	1.73873	2.7947	1.87403	2.7947	1.93918	2.7947	2.07659	2.8	1.93232	2.8	1.77854	2.8	1.90875	2.8	1.85911	2.8	1.78721	2.8	1.64216	2.8	1.44612	2.8	1.67502	2.8	1.8724	2.8	1.81866	2.8	0.71281	3.0118	1.227	3.0118	1.32871	3.0118	1.19073	3.0118	1.21205	2.8	1.72658	2.8	1.57542	2.8	1.13204	2.8	1.32654
		2.85	1.63764	2.8446	1.73072	2.8446	1.86441	2.8446	1.93086	2.8446	2.06656	2.85	1.92705	2.85	1.76471	2.85	1.89747	2.85	1.8472	2.85	1.77638	2.85	1.63547	2.85	1.44104	2.85	1.66891	2.85	1.86429	2.85	1.81262	2.85	0.72425	3.0676	1.22308	3.0676	1.32343	3.0676	1.18548	3.0676	1.20639	2.85	1.72259	2.85	1.57298	2.85	1.12704	2.85	1.3198
		2.9	1.62621	2.8944	1.71948	2.8944	1.85172	2.8944	1.91845	2.8944	2.05633	2.9	1.91677	2.9	1.74924	2.9	1.88297	2.9	1.83149	2.9	1.76137	2.9	1.62847	2.9	1.43607	2.9	1.6605	2.9	1.85229	2.9	1.80359	2.9	0.73543	3.1235	1.21947	3.1235	1.31753	3.1235	1.17982	3.1235	1.20109	2.9	1.7142	2.9	1.56629	2.9	1.12044	2.9	1.30894
		2.95	1.61988	2.9443	1.7071	2.9443	1.83686	2.9443	1.90083	2.9443	2.03967	2.95	1.90225	2.95	1.73596	2.95	1.87113	2.95	1.82072	2.95	1.74908	2.95	1.61619	2.95	1.42608	2.95	1.64772	2.95	1.83835	2.95	1.79013	2.95	0.75041	3.1794	1.21576	3.1794	1.31245	3.1794	1.1749	3.1794	1.1963	2.95	1.70208	2.95	1.55473	2.95	1.11739	2.95	1.29886
		3	1.61421	2.9941	1.69955	2.9941	1.82894	2.9941	1.89144	2.9941	2.02894	3	1.89392	3	1.723	3	1.8604	3	1.80731	3	1.73795	3	1.61224	3	1.42348	3	1.64351	3	1.83251	3	1.78732	3	0.76536	3.2353	1.21165	3.2353	1.30616	3.2353	1.16953	3.2353	1.19104	3	1.69397	3	1.54681	3	1.11252	3	1.28699
		3.05	1.60343	3.044	1.68917	3.044	1.81708	3.044	1.87702	3.044	2.01738	3.05	1.88442	3.05	1.70251	3.05	1.84055	3.05	1.78669	3.05	1.71829	3.05	1.60339	3.05	1.41652	3.05	1.63292	3.05	1.81898	3.05	1.77466	3.05	0.78142	3.2912	1.20887	3.2912	1.30203	3.2912	1.16554	3.2912	1.18759	3.05	1.6848	3.05	1.53704	3.05	1.10719	3.05	1.27208
		3.1	1.59603	3.0938	1.67729	3.0938	1.8033	3.0938	1.8644	3.0938	2.00278	3.1	1.87333	3.1	1.68904	3.1	1.8282	3.1	1.77565	3.1	1.70542	3.1	1.59339	3.1	1.40826	3.1	1.62371	3.1	1.808	3.1	1.76628	3.1	0.79968	3.3471	1.205	3.3471	1.29632	3.3471	1.16119	3.3471	1.18356	3.1	1.6748	3.1	1.52534	3.1	1.10545	3.1	1.26238
		3.15	1.58581	3.1437	1.66553	3.1437	1.79169	3.1437	1.84919	3.1437	1.98621	3.15	1.86244	3.15	1.67967	3.15	1.82041	3.15	1.76398	3.15	1.69549	3.15	1.5815	3.15	1.39834	3.15	1.61281	3.15	1.79556	3.15	1.75466	3.15	0.81659	3.4029	1.20253	3.4029	1.29197	3.4029	1.15764	3.4029	1.18029	3.15	1.66398	3.15	1.51473	3.15	1.10032	3.15	1.24859
		3.2	1.57272	3.1935	1.65633	3.1935	1.78255	3.1935	1.83294	3.1935	1.97346	3.2	1.85548	3.2	1.66466	3.2	1.80856	3.2	1.75104	3.2	1.68126	3.2	1.56967	3.2	1.38741	3.2	1.59932	3.2	1.78165	3.2	1.74271	3.2	0.83592	3.4588	1.19949	3.4588	1.28725	3.4588	1.1545	3.4588	1.17753	3.2	1.65605	3.2	1.5055	3.2	1.09755	3.2	1.23622
		3.25	1.56255	3.2434	1.64673	3.2434	1.77229	3.2434	1.82249	3.2434	1.96092	3.25	1.84844	3.25	1.65685	3.25	1.80231	3.25	1.74543	3.25	1.67434	3.25	1.56116	3.25	1.38002	3.25	1.5917	3.25	1.7723	3.25	1.73646	3.25	0.85497	3.5147	1.19583	3.5147	1.2814	3.5147	1.15029	3.5147	1.1733	3.25	1.64984	3.25	1.49684	3.25	1.09498	3.25	1.22708
		3.3	1.5482	3.2933	1.634	3.2933	1.75811	3.2933	1.80495	3.2933	1.94185	3.3	1.83482	3.3	1.64521	3.3	1.79163	3.3	1.73264	3.3	1.66058	3.3	1.54711	3.3	1.3691	3.3	1.57623	3.3	1.75612	3.3	1.72076	3.3	0.8732	3.5706	1.19335	3.5706	1.27726	3.5706	1.14789	3.5706	1.17116	3.3	1.63767	3.3	1.48569	3.3	1.09087	3.3	1.21511
		3.35	1.53281	3.3431	1.62644	3.3431	1.75085	3.3431	1.79261	3.3431	1.93181	3.35	1.8265	3.35	1.63347	3.35	1.7831	3.35	1.72355	3.35	1.64889	3.35	1.53938	3.35	1.36205	3.35	1.56788	3.35	1.74736	3.35	1.71443	3.35	0.89344	3.6265	1.18951	3.6265	1.27141	3.6265	1.14453	3.6265	1.16758	3.35	1.62888	3.35	1.4768	3.35	1.08922	3.35	1.20374
		3.4	1.5189	3.393	1.61451	3.393	1.74008	3.393	1.77814	3.393	1.91458	3.4	1.82282	3.4	1.62927	3.4	1.78066	3.4	1.71912	3.4	1.64581	3.4	1.52708	3.4	1.35091	3.4	1.55772	3.4	1.73496	3.4	1.70239	3.4	0.91189	3.6824	1.18655	3.6824	1.26649	3.6824	1.14196	3.6824	1.16475	3.4	1.62502	3.4	1.47098	3.4	1.08655	3.4	1.19334
		3.45	1.49972	3.4428	1.59996	3.4428	1.72376	3.4428	1.75698	3.4428	1.89236	3.45	1.81497	3.45	1.61741	3.45	1.77099	3.45	1.70885	3.45	1.63176	3.45	1.51089	3.45	1.33664	3.45	1.54046	3.45	1.71754	3.45	1.68756	3.45	0.93037	3.7382	1.18292	3.7382	1.26094	3.7382	1.13946	3.7382	1.16192	3.45	1.61746	3.45	1.4621	3.45	1.08576	3.45	1.18527
		3.5	1.48571	3.4927	1.59164	3.4927	1.7149	3.4927	1.74277	3.4927	1.87949	3.5	1.80419	3.5	1.61678	3.5	1.77257	3.5	1.7113	3.5	1.63065	3.5	1.49843	3.5	1.3248	3.5	1.52878	3.5	1.70458	3.5	1.67623	3.5	0.94933	3.7941	1.17889	3.7941	1.25466	3.7941	1.13638	3.7941	1.15801	3.5	1.6084	3.5	1.45117	3.5	1.08464	3.5	1.17878
		3.55	1.47064	3.5425	1.5812	3.5425	1.70589	3.5425	1.72717	3.5425	1.86333	3.55	1.79549	3.55	1.61346	3.55	1.7705	3.55	1.70728	3.55	1.62661	3.55	1.48314	3.55	1.31123	3.55	1.51239	3.55	1.68916	3.55	1.66116	3.55	0.96605	3.85	1.17602	3.85	1.25013	3.85	1.13488	3.85	1.15612	3.55	1.60107	3.55	1.44235	3.55	1.08362	3.55	1.17123
		3.6	1.45091	3.5924	1.56951	3.5924	1.69278	3.5924	1.7113	3.5924	1.84706	3.6	1.79095	3.6	1.60301	3.6	1.76359	3.6	1.70094	3.6	1.61545	3.6	1.47139	3.6	1.30073	3.6	1.50048	3.6	1.67783	3.6	1.65396	3.6	0.98325	3.9059	1.17155	3.9059	1.24331	3.9059	1.13201	3.9059	1.15207	3.6	1.59517	3.6	1.43466	3.6	1.08359	3.6	1.1671
		3.65	1.43664	3.6422	1.56054	3.6422	1.68398	3.6422	1.69688	3.6422	1.83033	3.65	1.78252	3.65	1.60403	3.65	1.76622	3.65	1.7045	3.65	1.61723	3.65	1.45658	3.65	1.28799	3.65	1.48742	3.65	1.66216	3.65	1.63871	3.65	0.99944	3.9618	1.1686	3.9618	1.23863	3.9618	1.13072	3.9618	1.15006	3.65	1.58729	3.65	1.42489	3.65	1.0828	3.65	1.16178
		3.7	1.41866	3.6921	1.54982	3.6921	1.67548	3.6921	1.67912	3.6921	1.81414	3.7	1.772	3.7	1.59184	3.7	1.75554	3.7	1.69297	3.7	1.60352	3.7	1.44368	3.7	1.27672	3.7	1.47227	3.7	1.64694	3.7	1.62602	3.7	1.01315	4.0176	1.1642	4.0176	1.23209	4.0176	1.12867	4.0176	1.14649	3.7	1.57777	3.7	1.41584	3.7	1.08412	3.7	1.15181
		3.75	1.40196	3.7419	1.5369	3.7419	1.66201	3.7419	1.66199	3.7419	1.79675	3.75	1.7685	3.75	1.58614	3.75	1.75272	3.75	1.69165	3.75	1.59882	3.75	1.43109	3.75	1.26492	3.75	1.46016	3.75	1.63299	3.75	1.61407	3.75	1.02749	4.0735	1.16013	4.0735	1.22589	4.0735	1.12687	4.0735	1.14328	3.75	1.57287	3.75	1.4099	3.75	1.08484	3.75	1.15037
		3.8	1.38599	3.7918	1.52765	3.7918	1.65366	3.7918	1.64905	3.7918	1.7784	3.8	1.76169	3.8	1.58784	3.8	1.7558	3.8	1.69589	3.8	1.60079	3.8	1.41585	3.8	1.25187	3.8	1.44551	3.8	1.61727	3.8	1.59986	3.8	1.03949	4.1294	1.15567	4.1294	1.21999	4.1294	1.12573	4.1294	1.14005	3.8	1.56682	3.8	1.40023	3.8	1.08685	3.8	1.15027
		3.85	1.37068	3.8416	1.51941	3.8416	1.64697	3.8416	1.63516	3.8416	1.7653	3.85	1.7515	3.85	1.57798	3.85	1.74802	3.85	1.68917	3.85	1.58904	3.85	1.40512	3.85	1.24216	3.85	1.43502	3.85	1.60766	3.85	1.59399	3.85	1.04949	4.1853	1.14975	4.1853	1.21249	4.1853	1.12409	4.1853	1.13574	3.85	1.55699	3.85	1.38924	3.85	1.08983	3.85	1.14605
		3.9	1.35771	3.8915	1.50838	3.8915	1.63559	3.8915	1.61672	3.8915	1.74536	3.9	1.74549	3.9	1.57469	3.9	1.74498	3.9	1.68713	3.9	1.58573	3.9	1.3904	3.9	1.22894	3.9	1.42141	3.9	1.59171	3.9	1.57851	3.9	1.05989	4.2412	1.14398	4.2412	1.20613	4.2412	1.12337	4.2412	1.13163	3.9	1.5508	3.9	1.38094	3.9	1.09198	3.9	1.14515
		3.95	1.34252	3.9413	1.49742	3.9413	1.62558	3.9413	1.60095	3.9413	1.72588	3.95	1.73845	3.95	1.56662	3.95	1.73739	3.95	1.68	3.95	1.57751	3.95	1.37907	3.95	1.21927	3.95	1.40924	3.95	1.57808	3.95	1.56914	3.95	1.06777	4.2971	1.13559	4.2971	1.19737	4.2971	1.12209	4.2971	1.12595	3.95	1.54526	3.95	1.37079	3.95	1.09587	3.95	1.13996
		4	1.32955	3.9912	1.48714	3.9912	1.6168	3.9912	1.58883	3.9912	1.71247	4	1.7305	4	1.55365	4	1.72628	4	1.67185	4	1.56538	4	1.36892	4	1.21029	4	1.39928	4	1.56655	4	1.5597	4	1.07467	4.3529	1.12796	4.3529	1.18981	4.3529	1.12156	4.3529	1.12045	4	1.53687	4	1.36142	4	1.10052	4	1.13457
		4.05	1.31301	4.0411	1.47665	4.0411	1.60862	4.0411	1.57247	4.0411	1.6922	4.05	1.72281	4.05	1.54811	4.05	1.71901	4.05	1.66674	4.05	1.5579	4.05	1.35505	4.05	1.19914	4.05	1.38531	4.05	1.55039	4.05	1.54472	4.05	1.08103	4.4088	1.11798	4.4088	1.17994	4.4088	1.11981	4.4088	1.11318	4.05	1.52917	4.05	1.35309	4.05	1.10585	4.05	1.13059
		4.1	1.30083	4.0909	1.46601	4.0909	1.59821	4.0909	1.55421	4.0909	1.67088	4.1	1.71526	4.1	1.53952	4.1	1.70903	4.1	1.6592	4.1	1.54813	4.1	1.34453	4.1	1.19028	4.1	1.37512	4.1	1.5386	4.1	1.53823	4.1	1.0853	4.4647	1.10936	4.4647	1.17105	4.4647	1.11843	4.4647	1.10654	4.1	1.52192	4.1	1.34516	4.1	1.11133	4.1	1.12585
		4.15	1.29147	4.1408	1.45771	4.1408	1.59033	4.1408	1.5433	4.1408	1.65667	4.15	1.70994	4.15	1.53203	4.15	1.70158	4.15	1.65593	4.15	1.54247	4.15	1.33405	4.15	1.18088	4.15	1.36576	4.15	1.52671	4.15	1.52745	4.15	1.08889	4.5206	1.10064	4.5206	1.16165	4.5206	1.11571	4.5206	1.0994	4.15	1.51434	4.15	1.33819	4.15	1.11764	4.15	1.12559
		4.2	1.27871	4.1906	1.44884	4.1906	1.58411	4.1906	1.53222	4.1906	1.64185	4.2	1.70111	4.2	1.52796	4.2	1.69554	4.2	1.65167	4.2	1.53646	4.2	1.3244	4.2	1.17281	4.2	1.35683	4.2	1.51582	4.2	1.51997	4.2	1.09158	4.5765	1.09338	4.5765	1.1528	4.5765	1.11248	4.5765	1.09323	4.2	1.50532	4.2	1.32778	4.2	1.12342	4.2	1.12156
		4.25	1.27148	4.2405	1.4391	4.2405	1.57401	4.2405	1.51591	4.2405	1.62144	4.25	1.6913	4.25	1.51585	4.25	1.67978	4.25	1.63953	4.25	1.52312	4.25	1.31429	4.25	1.16399	4.25	1.34734	4.25	1.50385	4.25	1.51109	4.25	1.09312	4.6324	1.08811	4.6324	1.1449	4.6324	1.10805	4.6324	1.08759	4.25	1.49517	4.25	1.3178	4.25	1.12956	4.25	1.11379
		4.3	1.26246	4.2903	1.43388	4.2903	1.5707	4.2903	1.5067	4.2903	1.60681	4.3	1.68567	4.3	1.50538	4.3	1.66488	4.3	1.62959	4.3	1.51363	4.3	1.30329	4.3	1.15501	4.3	1.33623	4.3	1.49005	4.3	1.49925	4.3	1.09354	4.6882	1.08401	4.6882	1.13765	4.6882	1.10257	4.6882	1.08295	4.3	1.48737	4.3	1.30993	4.3	1.13591	4.3	1.10981
		4.35	1.25813	4.3402	1.42586	4.3402	1.56409	4.3402	1.49622	4.3402	1.59285	4.35	1.67463	4.35	1.50132	4.35	1.65583	4.35	1.62461	4.35	1.50818	4.35	1.29317	4.35	1.14731	4.35	1.32708	4.35	1.47782	4.35	1.49279	4.35	1.09317	4.7441	1.08216	4.7441	1.13191	4.7441	1.09628	4.7441	1.07912	4.35	1.47704	4.35	1.29811	4.35	1.14067	4.35	1.10569
		4.4	1.25623	4.39	1.42016	4.39	1.55626	4.39	1.48323	4.39	1.57659	4.4	1.66163	4.4	1.49429	4.4	1.64254	4.4	1.61714	4.4	1.49893	4.4	1.28542	4.4	1.14134	4.4	1.31934	4.4	1.46684	4.4	1.48325	4.4	1.09163	4.8	1.08152	4.8	1.12763	4.8	1.08969	4.8	1.07691	4.4	1.46475	4.4	1.28758	4.4	1.14705	4.4	1.10207
		4.45	1.25068	4.4399	1.4171	4.4399	1.55246	4.4399	1.47731	4.4399	1.56594	4.45	1.65161	4.45	1.48959	4.45	1.63042	4.45	1.60979	4.45	1.49327	4.45	1.27813	4.45	1.13526	4.45	1.31195	4.45	1.45622	4.45	1.47595	4.45	1.08934	4.8559	1.08296	4.8559	1.12577	4.8559	1.08415	4.8559	1.0763	4.45	1.45528	4.45	1.2786	4.45	1.15142	4.45	1.09938
		4.5	1.2519	4.4897	1.40917	4.4897	1.54292	4.4897	1.46762	4.4897	1.5533	4.5	1.64031	4.5	1.48112	4.5	1.61478	4.5	1.59925	4.5	1.48388	4.5	1.26919	4.5	1.12701	4.5	1.30461	4.5	1.44392	4.5	1.46701	4.5	1.08636	4.9118	1.08528	4.9118	1.12538	4.9118	1.0792	4.9118	1.07719	4.5	1.44487	4.5	1.26758	4.5	1.1557	4.5	1.09343
		4.55	1.2515	4.5396	1.40576	4.5396	1.53752	4.5396	1.45485	4.5396	1.54024	4.55	1.62869	4.55	1.46863	4.55	1.59422	4.55	1.58493	4.55	1.4706	4.55	1.2614	4.55	1.12045	4.55	1.29695	4.55	1.43149	4.55	1.45561	4.55	1.08211	4.9676	1.08963	4.9676	1.12783	4.9676	1.07668	4.9676	1.08036	4.55	1.43276	4.55	1.25736	4.55	1.16049	4.55	1.08829
		4.6	1.25261	4.5894	1.40263	4.5894	1.53114	4.5894	1.44889	4.5894	1.53219	4.6	1.61561	4.6	1.46459	4.6	1.58016	4.6	1.5757	4.6	1.465	4.6	1.25392	4.6	1.11402	4.6	1.28921	4.6	1.41817	4.6	1.44763	4.6	1.07649	5.0235	1.09439	5.0235	1.13105	5.0235	1.07484	5.0235	1.08438	4.6	1.42297	4.6	1.24766	4.6	1.16293	4.6	1.08636
		4.65	1.25705	4.6393	1.39795	4.6393	1.52269	4.6393	1.44235	4.6393	1.52288	4.65	1.60439	4.65	1.45628	4.65	1.56183	4.65	1.56399	4.65	1.45472	4.65	1.24999	4.65	1.11107	4.65	1.28354	4.65	1.40868	4.65	1.43812	4.65	1.06934	5.0794	1.1012	5.0794	1.13729	5.0794	1.07579	5.0794	1.09104	4.65	1.41536	4.65	1.23875	4.65	1.16657	4.65	1.08148
		4.7	1.25659	4.6891	1.39438	4.6891	1.51412	4.6891	1.43018	4.6891	1.50858	4.7	1.59589	4.7	1.44909	4.7	1.54426	4.7	1.55285	4.7	1.44648	4.7	1.24765	4.7	1.10992	4.7	1.27878	4.7	1.40181	4.7	1.43272	4.7	1.0608	5.1353	1.10858	5.1353	1.14427	5.1353	1.07757	5.1353	1.09847	4.7	1.40759	4.7	1.23	4.7	1.16864	4.7	1.07678
		4.75	1.25969	4.739	1.39109	4.739	1.50509	4.739	1.42274	4.739	1.49981	4.75	1.58432	4.75	1.44613	4.75	1.53055	4.75	1.54427	4.75	1.44084	4.75	1.2449	4.75	1.10827	4.75	1.27525	4.75	1.39404	4.75	1.4249	4.75	1.05021	5.1912	1.11723	5.1912	1.15339	5.1912	1.08116	5.1912	1.10763	4.75	1.40046	4.75	1.22156	4.75	1.16989	4.75	1.07477
		4.8	1.26324	4.7889	1.38922	4.7889	1.49949	4.7889	1.41558	4.7889	1.49244	4.8	1.57316	4.8	1.43382	4.8	1.50757	4.8	1.52776	4.8	1.42734	4.8	1.24336	4.8	1.10831	4.8	1.27097	4.8	1.38755	4.8	1.41517	4.8	1.03868	5.2471	1.12642	5.2471	1.1633	5.2471	1.08567	5.2471	1.11758	4.8	1.39474	4.8	1.2162	4.8	1.17111	4.8	1.07068
		4.85	1.26486	4.8387	1.38372	4.8387	1.48756	4.8387	1.40364	4.8387	1.47826	4.85	1.56485	4.85	1.42597	4.85	1.48799	4.85	1.51388	4.85	1.41941	4.85	1.23996	4.85	1.10656	4.85	1.2647	4.85	1.37976	4.85	1.40769	4.85	1.02681	5.3029	1.13638	5.3029	1.17429	5.3029	1.09107	5.3029	1.12839	4.85	1.38963	4.85	1.21213	4.85	1.17061	4.85	1.06713
		4.9	1.27128	4.8886	1.38248	4.8886	1.4794	4.8886	1.39899	4.8886	1.47351	4.9	1.55685	4.9	1.41903	4.9	1.47052	4.9	1.50188	4.9	1.41016	4.9	1.24044	4.9	1.10913	4.9	1.26242	4.9	1.37546	4.9	1.39863	4.9	1.0145	5.3588	1.14724	5.3588	1.1867	5.3588	1.09795	5.3588	1.14045	4.9	1.3856	4.9	1.2103	4.9	1.17039	4.9	1.06386
		4.95	1.27831	4.9384	1.38302	4.9384	1.47355	4.9384	1.39311	4.9384	1.46859	4.95	1.54845	4.95	1.40983	4.95	1.44879	4.95	1.48677	4.95	1.39965	4.95	1.24453	4.95	1.11459	4.95	1.26201	4.95	1.37556	4.95	1.39774	4.95	1.00379	5.4147	1.1578	5.4147	1.19886	5.4147	1.1045	5.4147	1.1522	4.95	1.3808	4.95	1.21082	4.95	1.16834	4.95	1.06011
		5	1.28441	4.9883	1.37945	4.9883	1.46175	4.9883	1.38164	4.9883	1.45567	5	1.53905	5	1.40881	5	1.43507	5	1.47907	5	1.39677	5	1.24537	5	1.11752	5	1.2593	5	1.37128	5	1.39192	5	0.9939	5.4706	1.16954	5.4706	1.21262	5.4706	1.11275	5.4706	1.1654	5	1.37632	5	1.21073	5	1.16574	5	1.06073
		5.05	1.28993	5.0381	1.37765	5.0381	1.45333	5.0381	1.37567	5.0381	1.44966	5.05	1.53219	5.05	1.40314	5.05	1.41982	5.05	1.46929	5.05	1.39022	5.05	1.24635	5.05	1.12193	5.05	1.25582	5.05	1.36662	5.05	1.38205	5.05	0.98562	5.5265	1.18085	5.5265	1.22589	5.5265	1.12061	5.5265	1.17809	5.05	1.37386	5.05	1.21246	5.05	1.16251	5.05	1.05949
		5.1	1.29453	5.088	1.37359	5.088	1.44331	5.088	1.36841	5.088	1.44125	5.1	1.52654	5.1	1.39635	5.1	1.40124	5.1	1.45459	5.1	1.38222	5.1	1.24754	5.1	1.12545	5.1	1.25316	5.1	1.36317	5.1	1.37826	5.1	0.98007	5.5824	1.19286	5.5824	1.23991	5.5824	1.12948	5.5824	1.19148	5.1	1.37039	5.1	1.21599	5.1	1.15821	5.1	1.05433
		5.15	1.30063	5.1378	1.37128	5.1378	1.43252	5.1378	1.35669	5.1378	1.42847	5.15	1.519	5.15	1.39201	5.15	1.38549	5.15	1.4434	5.15	1.37561	5.15	1.24624	5.15	1.12749	5.15	1.24805	5.15	1.35692	5.15	1.3671	5.15	0.97594	5.6382	1.20474	5.6382	1.25397	5.6382	1.13864	5.6382	1.20505	5.15	1.36701	5.15	1.21936	5.15	1.15435	5.15	1.05199
		5.2	1.30704	5.1877	1.37069	5.1877	1.42206	5.1877	1.34947	5.1877	1.4219	5.2	1.51424	5.2	1.38284	5.2	1.36674	5.2	1.42976	5.2	1.36796	5.2	1.24735	5.2	1.13152	5.2	1.24361	5.2	1.35368	5.2	1.36107	5.2	0.97406	5.6941	1.21723	5.6941	1.2684	5.6941	1.14829	5.6941	1.21905	5.2	1.36604	5.2	1.22536	5.2	1.14993	5.2	1.04899
		5.25	1.31195	5.2375	1.36851	5.2375	1.41271	5.2375	1.34376	5.2375	1.41711	5.25	1.5099	5.25	1.38025	5.25	1.3528	5.25	1.4191	5.25	1.36214	5.25	1.24881	5.25	1.13538	5.25	1.24174	5.25	1.35084	5.25	1.35557	5.25	0.9744	5.75	1.22972	5.75	1.28292	5.75	1.15861	5.75	1.23334	5.25	1.36433	5.25	1.23215	5.25	1.14527	5.25	1.04569
		5.3	1.31787	5.2874	1.36545	5.2874	1.40186	5.2874	1.33257	5.2874	1.40704	5.3	1.50431	5.3	1.37745	5.3	1.33985	5.3	1.41129	5.3	1.35789	5.3	1.24846	5.3	1.13896	5.3	1.23713	5.3	1.34533	5.3	1.34507	5.3	0.97669	5.8059	1.24251	5.8059	1.29742	5.8059	1.16908	5.8059	1.24783	5.3	1.36242	5.3	1.24014	5.3	1.14109	5.3	1.04663
		5.35	1.31973	5.3372	1.36199	5.3372	1.38938	5.3372	1.32487	5.3372	1.39969	5.35	1.50053	5.35	1.3729	5.35	1.32565	5.35	1.40016	5.35	1.35422	5.35	1.24967	5.35	1.14304	5.35	1.23353	5.35	1.34146	5.35	1.34015	5.35	0.98042	5.8618	1.25547	5.8618	1.31201	5.8618	1.18025	5.8618	1.26248	5.35	1.36046	5.35	1.24843	5.35	1.13619	5.35	1.04876
		5.4	1.32177	5.3871	1.36224	5.3871	1.3832	5.3871	1.31834	5.3871	1.39365	5.4	1.49541	5.4	1.37262	5.4	1.31669	5.4	1.39255	5.4	1.34946	5.4	1.24968	5.4	1.14654	5.4	1.22922	5.4	1.33549	5.4	1.32947	5.4	0.98614	5.9176	1.26824	5.9176	1.32637	5.9176	1.19149	5.9176	1.27709	5.4	1.35688	5.4	1.25349	5.4	1.13062	5.4	1.04887
		5.45	1.3286	5.437	1.36041	5.437	1.37329	5.437	1.30832	5.437	1.38261	5.45	1.49038	5.45	1.36623	5.45	1.30358	5.45	1.38286	5.45	1.34511	5.45	1.24907	5.45	1.14987	5.45	1.22324	5.45	1.32995	5.45	1.32233	5.45	0.99332	5.9735	1.28118	5.9735	1.34024	5.9735	1.20298	5.9735	1.29143	5.45	1.35353	5.45	1.25885	5.45	1.12587	5.45	1.0475
		5.5	1.32892	5.4868	1.3575	5.4868	1.36195	5.4868	1.30327	5.4868	1.37784	5.5	1.48774	5.5	1.3639	5.5	1.29185	5.5	1.37242	5.5	1.3416	5.5	1.24947	5.5	1.1534	5.5	1.22018	5.5	1.32535	5.5	1.31545	5.5	1.00137	6.0294	1.29349	6.0294	1.35398	6.0294	1.21451	6.0294	1.30565	5.5	1.3504	5.5	1.26532	5.5	1.12061	5.5	1.04943
		5.55	1.32933	5.5367	1.35666	5.5367	1.35395	5.5367	1.29618	5.5367	1.37196	5.55	1.48499	5.55	1.36352	5.55	1.28464	5.55	1.36822	5.55	1.33748	5.55	1.24886	5.55	1.15643	5.55	1.21481	5.55	1.31991	5.55	1.30519	5.55	1.01144	6.0853	1.30557	6.0853	1.36649	6.0853	1.22581	6.0853	1.31903	5.55	1.34696	5.55	1.27048	5.55	1.11562	5.55	1.05286
		5.6	1.33205	5.5865	1.35299	5.5865	1.34358	5.5865	1.28574	5.5865	1.36087	5.6	1.48306	5.6	1.36278	5.6	1.27872	5.6	1.3635	5.6	1.33791	5.6	1.24792	5.6	1.15857	5.6	1.21052	5.6	1.31616	5.6	1.29971	5.6	1.02192	6.1412	1.31654	6.1412	1.37841	6.1412	1.23681	6.1412	1.33178	5.6	1.34506	5.6	1.27681	5.6	1.11197	5.6	1.05544
		5.65	1.32969	5.6364	1.35167	5.6364	1.3369	5.6364	1.28017	5.6364	1.35743	5.65	1.48103	5.65	1.36617	5.65	1.27484	5.65	1.35857	5.65	1.33719	5.65	1.24478	5.65	1.15918	5.65	1.20419	5.65	1.30909	5.65	1.28794	5.65	1.0339	6.1971	1.3271	6.1971	1.38914	6.1971	1.24761	6.1971	1.34362	5.65	1.34349	5.65	1.28334	5.65	1.1077	5.65	1.05872
		5.7	1.33077	5.6862	1.35149	5.6862	1.3291	5.6862	1.2752	5.6862	1.35348	5.7	1.4794	5.7	1.3616	5.7	1.26735	5.7	1.35451	5.7	1.33344	5.7	1.24419	5.7	1.16172	5.7	1.1979	5.7	1.30312	5.7	1.28134	5.7	1.04702	6.2529	1.33649	6.2529	1.39882	6.2529	1.25774	6.2529	1.35469	5.7	1.34204	5.7	1.28986	5.7	1.10536	5.7	1.06262
		5.75	1.33166	5.7361	1.34917	5.7361	1.31999	5.7361	1.26891	5.7361	1.34641	5.75	1.47899	5.75	1.36051	5.75	1.26273	5.75	1.35016	5.75	1.33389	5.75	1.24501	5.75	1.16536	5.75	1.19591	5.75	1.30081	5.75	1.27616	5.75	1.06001	6.3088	1.34497	6.3088	1.40726	6.3088	1.26761	6.3088	1.36471	5.75	1.34095	5.75	1.29633	5.75	1.10413	5.75	1.06783
		5.8	1.32772	5.7859	1.34535	5.7859	1.31104	5.7859	1.26152	5.7859	1.33969	5.8	1.47843	5.8	1.36187	5.8	1.25896	5.8	1.34501	5.8	1.33097	5.8	1.24324	5.8	1.16778	5.8	1.19001	5.8	1.29547	5.8	1.26687	5.8	1.07493	6.3647	1.35301	6.3647	1.41463	6.3647	1.27714	6.3647	1.37418	5.8	1.3393	5.8	1.30198	5.8	1.10365	5.8	1.07187
		5.85	1.32639	5.8358	1.34175	5.8358	1.30205	5.8358	1.25436	5.8358	1.33283	5.85	1.47969	5.85	1.36143	5.85	1.25674	5.85	1.34471	5.85	1.33241	5.85	1.24244	5.85	1.16981	5.85	1.18537	5.85	1.28963	5.85	1.26048	5.85	1.08973	6.4206	1.35982	6.4206	1.42114	6.4206	1.28635	6.4206	1.38258	5.85	1.33838	5.85	1.30804	5.85	1.10527	5.85	1.07685
		5.9	1.32511	5.8856	1.33974	5.8856	1.29588	5.8856	1.248	5.8856	1.32666	5.9	1.48138	5.9	1.36526	5.9	1.25818	5.9	1.34599	5.9	1.33637	5.9	1.23898	5.9	1.16985	5.9	1.17875	5.9	1.28342	5.9	1.2494	5.9	1.10483	6.4765	1.36604	6.4765	1.42601	6.4765	1.29507	6.4765	1.39017	5.9	1.33636	5.9	1.31347	5.9	1.10817	5.9	1.08465
		5.95	1.32219	5.9355	1.33619	5.9355	1.28746	5.9355	1.24313	5.9355	1.32254	5.95	1.48291	5.95	1.36118	5.95	1.25309	5.95	1.34056	5.95	1.33126	5.95	1.23598	5.95	1.17074	5.95	1.17157	5.95	1.27706	5.95	1.24305	5.95	1.12084	6.5324	1.37142	6.5324	1.43074	6.5324	1.30377	6.5324	1.3973	5.95	1.33348	5.95	1.31815	5.95	1.11239	5.95	1.09014
		6	1.32079	5.9853	1.3343	5.9853	1.28176	5.9853	1.23995	5.9853	1.31992	6	1.48482	6	1.36351	6	1.25487	6	1.34234	6	1.33574	6	1.23418	6	1.17227	6	1.16736	6	1.27081	6	1.23542	6	1.1361	6.5882	1.37548	6.5882	1.43333	6.5882	1.31173	6.5882	1.40292	6	1.33173	6	1.32278	6	1.11793	6	1.09848
		6.05	1.31762	6.0352	1.33142	6.0352	1.27615	6.0352	1.23523	6.0352	1.31464	6.05	1.48717	6.05	1.36173	6.05	1.25315	6.05	1.33947	6.05	1.33454	6.05	1.23342	6.05	1.17461	6.05	1.16282	6.05	1.26828	6.05	1.23103	6.05	1.15188	6.6441	1.3787	6.6441	1.43562	6.6441	1.3193	6.6441	1.40793	6.05	1.32902	6.05	1.3261	6.05	1.1247	6.05	1.1046
		6.1	1.31511	6.085	1.32754	6.085	1.26983	6.085	1.23136	6.085	1.31072	6.1	1.49027	6.1	1.35382	6.1	1.24715	6.1	1.33279	6.1	1.32783	6.1	1.23424	6.1	1.1775	6.1	1.16227	6.1	1.26639	6.1	1.22986	6.1	1.16749	6.7	1.3805	6.7	1.4362	6.7	1.32639	6.7	1.41136	6.1	1.32618	6.1	1.32947	6.1	1.13239	6.1	1.10984
		6.15	1.31127	6.1349	1.32528	6.1349	1.26716	6.1349	1.22838	6.1349	1.30764	6.15	1.49217	6.15	1.36014	6.15	1.25218	6.15	1.33705	6.15	1.33467	6.15	1.23116	6.15	1.17807	6.15	1.1572	6.15	1.25993	6.15	1.21938	6.15	1.18209	6.7559	1.38136	6.7559	1.43611	6.7559	1.3327	6.7559	1.41404	6.15	1.32491	6.15	1.33321	6.15	1.14136	6.15	1.11914
		6.2	1.30677	6.1848	1.3198	6.1848	1.26054	6.1848	1.22571	6.1848	1.30267	6.2	1.49479	6.2	1.35517	6.2	1.24951	6.2	1.3327	6.2	1.33096	6.2	1.23116	6.2	1.1807	6.2	1.15345	6.2	1.25705	6.2	1.21779	6.2	1.19704	6.8118	1.38047	6.8118	1.43443	6.8118	1.33846	6.8118	1.415	6.2	1.32358	6.2	1.3359	6.2	1.15102	6.2	1.12456
		6.25	1.30598	6.2346	1.31561	6.2346	1.25563	6.2346	1.22205	6.2346	1.29822	6.25	1.49856	6.25	1.3514	6.25	1.24909	6.25	1.33187	6.25	1.33001	6.25	1.23129	6.25	1.18323	6.25	1.15287	6.25	1.25326	6.25	1.21374	6.25	1.21131	6.8676	1.37841	6.8676	1.43202	6.8676	1.34303	6.8676	1.41492	6.25	1.32144	6.25	1.33711	6.25	1.16138	6.25	1.13321
		6.3	1.30146	6.2845	1.31368	6.2845	1.25416	6.2845	1.22026	6.2845	1.29651	6.3	1.50074	6.3	1.35411	6.3	1.25304	6.3	1.33443	6.3	1.33391	6.3	1.23	6.3	1.18504	6.3	1.15013	6.3	1.25108	6.3	1.21071	6.3	1.22477	6.9235	1.37481	6.9235	1.42801	6.9235	1.34673	6.9235	1.41292	6.3	1.31829	6.3	1.33761	6.3	1.1724	6.3	1.14052
		6.35	1.2986	6.3343	1.30882	6.3343	1.25008	6.3343	1.21961	6.3343	1.29605	6.35	1.50172	6.35	1.3445	6.35	1.24761	6.35	1.32584	6.35	1.32671	6.35	1.23102	6.35	1.18731	6.35	1.15044	6.35	1.25028	6.35	1.21173	6.35	1.23822	6.9794	1.37027	6.9794	1.42313	6.9794	1.34913	6.9794	1.41017	6.35	1.31353	6.35	1.33681	6.35	1.18323	6.35	1.14387
		6.4	1.29555	6.3842	1.30223	6.3842	1.24559	6.3842	1.21387	6.3842	1.29053	6.4	1.50253	6.4	1.34447	6.4	1.24941	6.4	1.3269	6.4	1.32904	6.4	1.22901	6.4	1.18769	6.4	1.14816	6.4	1.24319	6.4	1.20369	6.4	1.25055	7.0353	1.36526	7.0353	1.41742	7.0353	1.35	7.0353	1.40582	6.4	1.30873	6.4	1.33477	6.4	1.19417	6.4	1.15176
		6.45	1.28937	6.434	1.29542	6.434	1.24149	6.434	1.21173	6.434	1.28779	6.45	1.50427	6.45	1.34168	6.45	1.24995	6.45	1.32629	6.45	1.32876	6.45	1.22817	6.45	1.18873	6.45	1.14663	6.45	1.2402	6.45	1.20292	6.45	1.26264	7.0912	1.36015	7.0912	1.41143	7.0912	1.34989	7.0912	1.40152	6.45	1.30322	6.45	1.3316	6.45	1.20519	6.45	1.155
		6.5	1.29002	6.4839	1.29038	6.4839	1.23885	6.4839	1.21053	6.4839	1.28575	6.5	1.50481	6.5	1.33469	6.5	1.24568	6.5	1.32058	6.5	1.32493	6.5	1.22757	6.5	1.18948	6.5	1.1455	6.5	1.23576	6.5	1.19963	6.5	1.27429	7.1471	1.35595	7.1471	1.40523	7.1471	1.34772	7.1471	1.39637	6.5	1.29541	6.5	1.32776	6.5	1.21555	6.5	1.15954
		6.55	1.28853	6.5337	1.28502	6.5337	1.23656	6.5337	1.20644	6.5337	1.28022	6.55	1.50467	6.55	1.33945	6.55	1.25135	6.55	1.32609	6.55	1.33103	6.55	1.2276	6.55	1.19073	6.55	1.14536	6.55	1.23267	6.55	1.19904	6.55	1.28473	7.2029	1.3526	7.2029	1.39926	7.2029	1.3447	7.2029	1.39195	6.55	1.28861	6.55	1.32351	6.55	1.22542	6.55	1.167
		6.6	1.28744	6.5836	1.28014	6.5836	1.23449	6.5836	1.20785	6.5836	1.28133	6.6	1.50539	6.6	1.33358	6.6	1.25026	6.6	1.32362	6.6	1.32894	6.6	1.22867	6.6	1.19205	6.6	1.14775	6.6	1.23372	6.6	1.20177	6.6	1.29522	7.2588	1.351	7.2588	1.3943	7.2588	1.33995	7.2588	1.3876	6.6	1.28154	6.6	1.31738	6.6	1.23436	6.6	1.16929
		6.65	1.2889	6.6334	1.27689	6.6334	1.23555	6.6334	1.20828	6.6334	1.28258	6.65	1.50532	6.65	1.33114	6.65	1.2498	6.65	1.32191	6.65	1.33026	6.65	1.22695	6.65	1.19134	6.65	1.1466	6.65	1.22858	6.65	1.19711	6.65	1.30416	7.3147	1.35124	7.3147	1.39006	7.3147	1.3346	7.3147	1.38447	6.65	1.2723	6.65	1.30957	6.65	1.24262	6.65	1.17415
		6.7	1.28942	6.6833	1.27216	6.6833	1.23529	6.6833	1.20657	6.6833	1.28057	6.7	1.50316	6.7	1.33411	6.7	1.25446	6.7	1.32596	6.7	1.3345	6.7	1.22673	6.7	1.19091	6.7	1.14723	6.7	1.22507	6.7	1.19793	6.7	1.31264	7.3706	1.3523	7.3706	1.38733	7.3706	1.32835	7.3706	1.38163	6.7	1.26341	6.7	1.30056	6.7	1.24988	6.7	1.17695
		6.75	1.29382	6.7331	1.26904	6.7331	1.23458	6.7331	1.20682	6.7331	1.28207	6.75	1.50091	6.75	1.32674	6.75	1.24764	6.75	1.32052	6.75	1.33033	6.75	1.22488	6.75	1.18915	6.75	1.14584	6.75	1.22144	6.75	1.19457	6.75	1.32046	7.4265	1.35492	7.4265	1.38533	7.4265	1.32188	7.4265	1.37937	6.75	1.25497	6.75	1.2919	6.75	1.25646	6.75	1.17709
		6.8	1.29777	6.783	1.26725	6.783	1.23648	6.783	1.20798	6.783	1.28544	6.8	1.50072	6.8	1.33106	6.8	1.25093	6.8	1.32471	6.8	1.33703	6.8	1.22505	6.8	1.18929	6.8	1.14601	6.8	1.21837	6.8	1.19471	6.8	1.3263	7.4824	1.35778	7.4824	1.38517	7.4824	1.31615	7.4824	1.37817	6.8	1.24732	6.8	1.28347	6.8	1.26207	6.8	1.18072
		6.85	1.3046	6.8328	1.26341	6.8328	1.23587	6.8328	1.21011	6.8328	1.29015	6.85	1.49895	6.85	1.33539	6.85	1.25789	6.85	1.33115	6.85	1.34264	6.85	1.22932	6.85	1.19183	6.85	1.15089	6.85	1.22004	6.85	1.19837	6.85	1.33191	7.5382	1.36119	7.5382	1.38543	7.5382	1.31067	7.5382	1.3769	6.85	1.23896	6.85	1.27263	6.85	1.26678	6.85	1.18133
		6.9	1.30982	6.8827	1.25986	6.8827	1.23551	6.8827	1.21071	6.8827	1.29458	6.9	1.49847	6.9	1.33184	6.9	1.25466	6.9	1.32963	6.9	1.34241	6.9	1.23235	6.9	1.19315	6.9	1.15288	6.9	1.21994	6.9	1.19712	6.9	1.33518	7.5941	1.36559	7.5941	1.38796	7.5941	1.30719	7.5941	1.37751	6.9	1.23228	6.9	1.26398	6.9	1.27074	6.9	1.18169
		6.95	1.31264	6.9326	1.25731	6.9326	1.23686	6.9326	1.21191	6.9326	1.29782	6.95	1.50121	6.95	1.33597	6.95	1.25908	6.95	1.33471	6.95	1.3493	6.95	1.23645	6.95	1.19491	6.95	1.15658	6.95	1.21933	6.95	1.20012	6.95	1.33703	7.65	1.36974	7.65	1.39059	7.65	1.30464	7.65	1.37804	6.95	1.2289	6.95	1.25703	6.95	1.27302	6.95	1.18258
		7	1.31993	6.9824	1.25494	6.9824	1.23759	6.9824	1.21231	6.9824	1.30198	7	1.50392	7	1.33708	7	1.26185	7	1.33725	7	1.35256	7	1.24107	7	1.19721	7	1.1604	7	1.22105	7	1.20118	7	1.33741	7.7059	1.37475	7.7059	1.39459	7.7059	1.30289	7.7059	1.38009	7	1.22535	7	1.24962	7	1.27495	7	1.1804
		7.05	1.32621	7.0323	1.25352	7.0323	1.24031	7.0323	1.2138	7.0323	1.3084	7.05	1.50664	7.05	1.34028	7.05	1.26372	7.05	1.34088	7.05	1.35789	7.05	1.24631	7.05	1.2008	7.05	1.16444	7.05	1.22512	7.05	1.20635	7.05	1.33504	7.7618	1.37955	7.7618	1.39897	7.7618	1.30223	7.7618	1.38226	7.05	1.22245	7.05	1.24412	7.05	1.27545	7.05	1.18181
		7.1	1.33574	7.0821	1.25354	7.0821	1.24331	7.0821	1.2201	7.0821	1.31562	7.1	1.50931	7.1	1.35147	7.1	1.27476	7.1	1.35285	7.1	1.36999	7.1	1.25476	7.1	1.20686	7.1	1.17215	7.1	1.23366	7.1	1.21568	7.1	1.33143	7.8176	1.38427	7.8176	1.40281	7.8176	1.3007	7.8176	1.38482	7.1	1.22207	7.1	1.23939	7.1	1.27477	7.1	1.18281
		7.15	1.34576	7.132	1.25446	7.132	1.24774	7.132	1.22302	7.132	1.32136	7.15	1.51356	7.15	1.35566	7.15	1.28026	7.15	1.35906	7.15	1.37706	7.15	1.26618	7.15	1.21536	7.15	1.18049	7.15	1.24458	7.15	1.22353	7.15	1.32622	7.8735	1.38869	7.8735	1.40722	7.8735	1.29994	7.8735	1.38724	7.15	1.22207	7.15	1.2361	7.15	1.27319	7.15	1.18022
		7.2	1.35347	7.1818	1.25573	7.1818	1.25277	7.1818	1.22528	7.1818	1.32895	7.2	1.51627	7.2	1.36414	7.2	1.28907	7.2	1.36899	7.2	1.38717	7.2	1.27766	7.2	1.22399	7.2	1.19006	7.2	1.25506	7.2	1.23395	7.2	1.32028	7.9294	1.39283	7.9294	1.41101	7.9294	1.29823	7.9294	1.39015	7.2	1.22064	7.2	1.23359	7.2	1.27017	7.2	1.18067
		7.25	1.3639	7.2317	1.25916	7.2317	1.25988	7.2317	1.23262	7.2317	1.33957	7.25	1.51754	7.25	1.37442	7.25	1.29995	7.25	1.38066	7.25	1.39803	7.25	1.28946	7.25	1.23311	7.25	1.19942	7.25	1.26739	7.25	1.24248	7.25	1.31465	7.9853	1.39771	7.9853	1.41576	7.9853	1.29787	7.9853	1.39336	7.25	1.21922	7.25	1.23077	7.25	1.26662	7.25	1.18058
		7.3	1.3747	7.2815	1.26032	7.2815	1.26618	7.2815	1.23833	7.2815	1.34841	7.3	1.52243	7.3	1.3804	7.3	1.30617	7.3	1.38904	7.3	1.4069	7.3	1.30172	7.3	1.24238	7.3	1.20872	7.3	1.27828	7.3	1.25459	7.3	1.30932	8.0412	1.40264	8.0412	1.42083	8.0412	1.29829	8.0412	1.39865	7.3	1.21945	7.3	1.23056	7.3	1.26228	7.3	1.17788
		7.35	1.38997	7.3314	1.26206	7.3314	1.27109	7.3314	1.24303	7.3314	1.35703	7.35	1.52858	7.35	1.39547	7.35	1.32062	7.35	1.40522	7.35	1.42314	7.35	1.31312	7.35	1.25072	7.35	1.21915	7.35	1.29081	7.35	1.26737	7.35	1.30528	8.0971	1.40738	8.0971	1.4255	8.0971	1.29851	8.0971	1.40308	7.35	1.22016	7.35	1.232	7.35	1.25754	7.35	1.17853
		7.4	1.4063	7.3812	1.27037	7.3812	1.28145	7.3812	1.2505	7.3812	1.36883	7.4	1.53564	7.4	1.40873	7.4	1.33485	7.4	1.41963	7.4	1.43665	7.4	1.3265	7.4	1.26075	7.4	1.23055	7.4	1.30551	7.4	1.27978	7.4	1.30236	8.1529	1.41296	8.1529	1.43139	8.1529	1.30039	8.1529	1.40999	7.4	1.22214	7.4	1.23387	7.4	1.25184	7.4	1.1782
		7.45	1.41711	7.4311	1.2757	7.4311	1.28952	7.4311	1.25682	7.4311	1.38115	7.45	1.54289	7.45	1.42517	7.45	1.35038	7.45	1.43857	7.45	1.4536	7.45	1.33921	7.45	1.26947	7.45	1.24096	7.45	1.31772	7.45	1.29458	7.45	1.30089	8.2088	1.41886	8.2088	1.43692	8.2088	1.3024	8.2088	1.41681	7.45	1.2246	7.45	1.23573	7.45	1.24622	7.45	1.17632
		7.5	1.43222	7.4809	1.27865	7.4809	1.29524	7.4809	1.26262	7.4809	1.39258	7.5	1.55089	7.5	1.44344	7.5	1.36996	7.5	1.46064	7.5	1.47514	7.5	1.35047	7.5	1.27737	7.5	1.24938	7.5	1.32916	7.5	1.30298	7.5	1.30025	8.2647	1.42628	8.2647	1.44435	8.2647	1.30679	8.2647	1.42646	7.5	1.2281	7.5	1.23866	7.5	1.24138	7.5	1.17709
		7.55	1.44705	7.5308	1.28391	7.5308	1.30409	7.5308	1.26974	7.5308	1.40492	7.55	1.56032	7.55	1.4559	7.55	1.38526	7.55	1.47524	7.55	1.49005	7.55	1.36278	7.55	1.28587	7.55	1.25965	7.55	1.33996	7.55	1.31488	7.55	1.30085	8.3206	1.43485	8.3206	1.45203	8.3206	1.31235	8.3206	1.43722	7.55	1.23134	7.55	1.24212	7.55	1.23673	7.55	1.17663
		7.6	1.45805	7.5806	1.291	7.5806	1.31382	7.5806	1.27763	7.5806	1.41844	7.6	1.56686	7.6	1.47595	7.6	1.40354	7.6	1.49668	7.6	1.50867	7.6	1.37499	7.6	1.29415	7.6	1.27095	7.6	1.35282	7.6	1.33001	7.6	1.30194	8.3765	1.44514	8.3765	1.46192	8.3765	1.31988	8.3765	1.45089	7.6	1.23255	7.6	1.24441	7.6	1.23373	7.6	1.17568
		7.65	1.47634	7.6305	1.29995	7.6305	1.32436	7.6305	1.28711	7.6305	1.43333	7.65	1.57386	7.65	1.48921	7.65	1.41852	7.65	1.51503	7.65	1.52592	7.65	1.39001	7.65	1.30528	7.65	1.28391	7.65	1.36889	7.65	1.34413	7.65	1.30321	8.4324	1.45639	8.4324	1.47268	8.4324	1.32842	8.4324	1.46616	7.65	1.23526	7.65	1.24685	7.65	1.23132	7.65	1.17684
		7.7	1.49135	7.6804	1.30792	7.6804	1.33499	7.6804	1.29657	7.6804	1.45003	7.7	1.58288	7.7	1.5057	7.7	1.4357	7.7	1.53354	7.7	1.54479	7.7	1.40518	7.7	1.31543	7.7	1.29808	7.7	1.38453	7.7	1.36218	7.7	1.30504	8.4882	1.46995	8.4882	1.48502	8.4882	1.33887	8.4882	1.48349	7.7	1.2381	7.7	1.2504	7.7	1.22914	7.7	1.18105
		7.75	1.50065	7.7302	1.31622	7.7302	1.34641	7.7302	1.3063	7.7302	1.46611	7.75	1.58885	7.75	1.53239	7.75	1.46071	7.75	1.5613	7.75	1.56913	7.75	1.41833	7.75	1.32484	7.75	1.30909	7.75	1.3992	7.75	1.37521	7.75	1.30678	8.5441	1.48479	8.5441	1.49941	8.5441	1.35065	8.5441	1.50332	7.75	1.23895	7.75	1.25331	7.75	1.22903	7.75	1.18513
		7.8	1.52264	7.7801	1.32581	7.7801	1.35722	7.7801	1.31604	7.7801	1.4819	7.8	1.59574	7.8	1.54725	7.8	1.47916	7.8	1.58202	7.8	1.58714	7.8	1.43377	7.8	1.3367	7.8	1.32284	7.8	1.41342	7.8	1.38958	7.8	1.30852	8.6	1.50117	8.6	1.51473	8.6	1.36359	8.6	1.5241	7.8	1.24192	7.8	1.25605	7.8	1.22924	7.8	1.18792
		7.85	1.53886	7.8299	1.33366	7.8299	1.36673	7.8299	1.32451	7.8299	1.49668	7.85	1.61083	7.85	1.56765	7.85	1.49925	7.85	1.60404	7.85	1.60714	7.85	1.44801	7.85	1.34654	7.85	1.33738	7.85	1.42692	7.85	1.40575	7.85	1.3095	8.6559	1.51933	8.6559	1.53242	8.6559	1.37604	8.6559	1.54623	7.85	1.25032	7.85	1.26287	7.85	1.23122	7.85	1.19452
		7.9	1.54947	7.8798	1.34187	7.8798	1.37804	7.8798	1.33583	7.8798	1.5122	7.9	1.62498	7.9	1.58946	7.9	1.52127	7.9	1.62918	7.9	1.6279	7.9	1.46323	7.9	1.35897	7.9	1.3498	7.9	1.44164	7.9	1.4194	7.9	1.3105	8.7118	1.53792	8.7118	1.55016	8.7118	1.38984	8.7118	1.56783	7.9	1.25777	7.9	1.26896	7.9	1.23454	7.9	1.19818
		7.95	1.56791	7.9296	1.3531	7.9296	1.3905	7.9296	1.34684	7.9296	1.52981	7.95	1.63815	7.95	1.60676	7.95	1.5389	7.95	1.65073	7.95	1.64713	7.95	1.48204	7.95	1.37418	7.95	1.36658	7.95	1.46028	7.95	1.43886	7.95	1.31137	8.7676	1.55781	8.7676	1.57069	8.7676	1.4022	8.7676	1.59027	7.95	1.26307	7.95	1.27367	7.95	1.23879	7.95	1.20034
		8	1.58003	7.9795	1.36204	7.9795	1.40211	7.9795	1.35736	7.9795	1.54682	8	1.65621	8	1.62956	8	1.55839	8	1.67275	8	1.66589	8	1.49917	8	1.38735	8	1.38327	8	1.47789	8	1.45536	8	1.31156	8.8235	1.57797	8.8235	1.58988	8.8235	1.41589	8.8235	1.61104	8	1.27106	8	1.28088	8	1.2456	8	1.20731
		8.05	1.59266	8.0293	1.36848	8.0293	1.41307	8.0293	1.36953	8.0293	1.56402	8.05	1.67316	8.05	1.64975	8.05	1.5818	8.05	1.69941	8.05	1.68721	8.05	1.51473	8.05	1.40011	8.05	1.39746	8.05	1.4945	8.05	1.47131	8.05	1.31229	8.8794	1.59957	8.8794	1.61169	8.8794	1.43111	8.8794	1.63271	8.05	1.27864	8.05	1.28672	8.05	1.25309	8.05	1.21318
		8.1	1.60872	8.0792	1.37917	8.0792	1.42587	8.0792	1.37984	8.0792	1.57975	8.1	1.69188	8.1	1.67476	8.1	1.60762	8.1	1.73037	8.1	1.71484	8.1	1.53173	8.1	1.41267	8.1	1.41536	8.1	1.51317	8.1	1.4919	8.1	1.31179	8.9353	1.61954	8.9353	1.63132	8.9353	1.44456	8.9353	1.65161	8.1	1.28539	8.1	1.29288	8.1	1.26251	8.1	1.21804
		8.15	1.62208	8.129	1.38751	8.129	1.43665	8.129	1.39051	8.129	1.59426	8.15	1.71149	8.15	1.69768	8.15	1.63223	8.15	1.75813	8.15	1.73676	8.15	1.54972	8.15	1.42661	8.15	1.43273	8.15	1.53222	8.15	1.5102	8.15	1.31156	8.9912	1.6397	8.9912	1.65214	8.9912	1.46039	8.9912	1.66994	8.15	1.29122	8.15	1.29735	8.15	1.27262	8.15	1.22137
		8.2	1.63584	8.1789	1.39476	8.1789	1.44817	8.1789	1.40255	8.1789	1.61048	8.2	1.73235	8.2	1.71401	8.2	1.65226	8.2	1.78349	8.2	1.75752	8.2	1.56753	8.2	1.44126	8.2	1.44829	8.2	1.55239	8.2	1.52998	8.2	1.31171	9.0471	1.65727	9.0471	1.67055	9.0471	1.47369	9.0471	1.68644	8.2	1.29768	8.2	1.30176	8.2	1.28449	8.2	1.22845
		8.25	1.64602	8.2287	1.40199	8.2287	1.45982	8.2287	1.41222	8.2287	1.62141	8.25	1.75862	8.25	1.73659	8.25	1.67216	8.25	1.80922	8.25	1.77986	8.25	1.5882	8.25	1.45849	8.25	1.46945	8.25	1.57362	8.25	1.55076	8.25	1.31144	9.1029	1.67408	9.1029	1.68865	9.1029	1.48783	9.1029	1.70088	8.25	1.30499	8.25	1.30788	8.25	1.29829	8.25	1.23542
		8.3	1.65348	8.2786	1.40779	8.2786	1.47143	8.2786	1.42455	8.2786	1.6343	8.3	1.78374	8.3	1.75846	8.3	1.699	8.3	1.83957	8.3	1.80266	8.3	1.60753	8.3	1.47431	8.3	1.48893	8.3	1.59376	8.3	1.56938	8.3	1.31222	9.1588	1.68627	9.1588	1.70364	9.1588	1.4979	9.1588	1.71267	8.3	1.30969	8.3	1.31134	8.3	1.31339	8.3	1.23751
		8.35	1.66161	8.3284	1.4128	8.3284	1.48365	8.3284	1.43524	8.3284	1.64733	8.35	1.80777	8.35	1.78141	8.35	1.72703	8.35	1.87523	8.35	1.83238	8.35	1.62256	8.35	1.48494	8.35	1.50514	8.35	1.61333	8.35	1.58811	8.35	1.31315	9.2147	1.69706	9.2147	1.71621	9.2147	1.50893	9.2147	1.7215	8.35	1.31272	8.35	1.31325	8.35	1.33083	8.35	1.24436
		8.4	1.6713	8.3783	1.41595	8.3783	1.49163	8.3783	1.44489	8.3783	1.65185	8.4	1.83736	8.4	1.80685	8.4	1.75223	8.4	1.90661	8.4	1.85622	8.4	1.64281	8.4	1.50184	8.4	1.5269	8.4	1.63539	8.4	1.61037	8.4	1.31377	9.2706	1.70324	9.2706	1.72634	9.2706	1.51777	9.2706	1.72854	8.4	1.31719	8.4	1.31656	8.4	1.35068	8.4	1.24942
		8.45	1.67736	8.4282	1.41999	8.4282	1.50192	8.4282	1.45967	8.4282	1.66186	8.45	1.86851	8.45	1.82212	8.45	1.77546	8.45	1.93549	8.45	1.876	8.45	1.6663	8.45	1.52095	8.45	1.55187	8.45	1.66068	8.45	1.63471	8.45	1.31591	9.3265	1.70786	9.3265	1.73421	9.3265	1.52595	9.3265	1.73206	8.45	1.32343	8.45	1.32155	8.45	1.37227	8.45	1.2517
		8.5	1.68242	8.478	1.42124	8.478	1.51127	8.478	1.46754	8.478	1.66684	8.5	1.89748	8.5	1.84109	8.5	1.80022	8.5	1.96943	8.5	1.90026	8.5	1.68829	8.5	1.53665	8.5	1.57707	8.5	1.68606	8.5	1.65812	8.5	1.31832	9.3824	1.70903	9.3824	1.74034	9.3824	1.53221	9.3824	1.73378	8.5	1.32831	8.5	1.32488	8.5	1.39476	8.5	1.25545
		8.55	1.68423	8.5279	1.42353	8.5279	1.52141	8.5279	1.48153	8.5279	1.66872	8.55	1.92596	8.55	1.85847	8.55	1.82111	8.55	1.99666	8.55	1.91789	8.55	1.7127	8.55	1.55615	8.55	1.60319	8.55	1.71148	8.55	1.68245	8.55	1.32046	9.4382	1.70647	9.4382	1.74254	9.4382	1.53644	9.4382	1.73154	8.55	1.33239	8.55	1.32615	8.55	1.42019	8.55	1.26032
		8.6	1.68242	8.5777	1.42351	8.5777	1.53021	8.5777	1.49683	8.5777	1.67288	8.6	1.95492	8.6	1.86678	8.6	1.83964	8.6	2.02048	8.6	1.93471	8.6	1.73635	8.6	1.57349	8.6	1.63216	8.6	1.73657	8.6	1.70557	8.6	1.32466	9.4941	1.70126	9.4941	1.743	9.4941	1.53972	9.4941	1.72731	8.6	1.33954	8.6	1.32902	8.6	1.44543	8.6	1.26748
		8.65	1.68076	8.6276	1.41692	8.6276	1.53114	8.6276	1.50196	8.6276	1.66618	8.65	1.98292	8.65	1.88224	8.65	1.86479	8.65	2.05373	8.65	1.95625	8.65	1.75932	8.65	1.58974	8.65	1.66251	8.65	1.76033	8.65	1.72839	8.65	1.3285	9.55	1.6904	9.55	1.73799	9.55	1.53905	9.55	1.71794	8.65	1.34735	8.65	1.33187	8.65	1.47258	8.65	1.27177
		8.7	1.67757	8.6774	1.41266	8.6774	1.53652	8.6774	1.51495	8.6774	1.66182	8.7	2.00498	8.7	1.88963	8.7	1.8808	8.7	2.07648	8.7	1.96936	8.7	1.78884	8.7	1.614	8.7	1.6965	8.7	1.78844	8.7	1.75583	8.7	1.33353	9.6059	1.67792	9.6059	1.73162	9.6059	1.53703	9.6059	1.70632	8.7	1.35395	8.7	1.33318	8.7	1.49959	8.7	1.27638
		8.75	1.67478	8.7273	1.40721	8.7273	1.54026	8.7273	1.52529	8.7273	1.65719	8.75	2.02239	8.75	1.89458	8.75	1.89432	8.75	2.09591	8.75	1.98135	8.75	1.82069	8.75	1.63896	8.75	1.7374	8.75	1.81818	8.75	1.78437	8.75	1.33927	9.6618	1.66019	9.6618	1.72067	9.6618	1.53098	9.6618	1.69036	8.75	1.363	8.75	1.33584	8.75	1.52594	8.75	1.28206
		8.8	1.66618	8.7771	1.39986	8.7771	1.5405	8.7771	1.53531	8.7771	1.64499	8.8	2.04	8.8	1.8972	8.8	1.90668	8.8	2.11327	8.8	1.98704	8.8	1.84492	8.8	1.65612	8.8	1.77312	8.8	1.84258	8.8	1.80859	8.8	1.34521	9.7176	1.64019	9.7176	1.70692	9.7176	1.52255	9.7176	1.67053	8.8	1.37419	8.8	1.34155	8.8	1.55558	8.8	1.28709
		8.85	1.65288	8.827	1.38706	8.827	1.53792	8.827	1.54459	8.827	1.6299	8.85	2.05222	8.85	1.88796	8.85	1.90898	8.85	2.11816	8.85	1.98396	8.85	1.86723	8.85	1.6717	8.85	1.8056	8.85	1.86452	8.85	1.82862	8.85	1.35162	9.7735	1.61589	9.7735	1.6898	9.7735	1.51053	9.7735	1.64787	8.85	1.38449	8.85	1.34712	8.85	1.58043	8.85	1.29568
		8.9	1.64309	8.8768	1.37134	8.8768	1.52993	8.8768	1.54687	8.8768	1.61092	8.9	2.05953	8.9	1.88944	8.9	1.91852	8.9	2.1315	8.9	1.98921	8.9	1.89378	8.9	1.69064	8.9	1.84444	8.9	1.888	8.9	1.85077	8.9	1.35787	9.8294	1.58812	9.8294	1.6684	9.8294	1.49524	9.8294	1.61979	8.9	1.39716	8.9	1.35295	8.9	1.60818	8.9	1.30326
		8.95	1.63085	8.9267	1.35807	8.9267	1.52355	8.9267	1.55337	8.9267	1.59044	8.95	2.0674	8.95	1.88077	8.95	1.92018	8.95	2.13453	8.95	1.98224	8.95	1.91361	8.95	1.70314	8.95	1.87718	8.95	1.90851	8.95	1.87146	8.95	1.36739	9.8853	1.55624	9.8853	1.64331	9.8853	1.47631	9.8853	1.59007	8.95	1.4127	8.95	1.36127	8.95	1.63609	8.95	1.30771
		9	1.61628	8.9765	1.33981	8.9765	1.51203	8.9765	1.554	8.9765	1.56617	9	2.0714	9	1.86615	9	1.91745	9	2.13143	9	1.97086	9	1.93264	9	1.71568	9	1.90965	9	1.92629	9	1.89074	9	1.37484	9.9412	1.52233	9.9412	1.61493	9.9412	1.45588	9.9412	1.5559	9	1.42878	9	1.36998	9	1.65907	9	1.3168
		9.05	1.59823	9.0264	1.32396	9.0264	1.50036	9.0264	1.55684	9.0264	1.54143	9.05	2.06861	9.05	1.8613	9.05	1.91925	9.05	2.13347	9.05	1.96451	9.05	1.95243	9.05	1.72873	9.05	1.94398	9.05	1.94629	9.05	1.91058	9.05	1.38516	9.9971	1.4849	9.9971	1.5841	9.9971	1.43187	9.9971	1.52046	9.05	1.44354	9.05	1.37841	9.05	1.6892	9.05	1.32518
		9.1	1.5775	9.0762	1.30552	9.0762	1.48666	9.0762	1.55511	9.0762	1.5127	9.1	2.06259	9.1	1.8412	9.1	1.90852	9.1	2.1199	9.1	1.9437	9.1	1.96405	9.1	1.73391	9.1	1.97089	9.1	1.96132	9.1	1.92353	9.1	1.39569	10.0529	1.44616	10.0529	1.55012	10.0529	1.40577	10.0529	1.48056	9.1	1.45841	9.1	1.38772	9.1	1.71274	9.1	1.33114
		9.15	1.5601	9.1261	1.28372	9.1261	1.46978	9.1261	1.54938	9.1261	1.48132	9.15	2.05132	9.15	1.8238	9.15	1.89989	9.15	2.10771	9.15	1.92558	9.15	1.975	9.15	1.73901	9.15	1.99784	9.15	1.96958	9.15	1.93318	9.15	1.40551	10.1088	1.40426	10.1088	1.51341	10.1088	1.3772	10.1088	1.4398	9.15	1.47517	9.15	1.39682	9.15	1.73907	9.15	1.34311
		9.2	1.5403	9.176	1.26314	9.176	1.45073	9.176	1.54576	9.176	1.44787	9.2	2.03579	9.2	1.81216	9.2	1.8932	9.2	2.09731	9.2	1.90893	9.2	1.98068	9.2	1.73893	9.2	2.01738	9.2	1.97727	9.2	1.94163	9.2	1.41922	10.1647	1.35943	10.1647	1.47294	10.1647	1.34611	10.1647	1.39485	9.2	1.49072	9.2	1.40677	9.2	1.76586	9.2	1.352
		9.25	1.51835	9.2258	1.23704	9.2258	1.42519	9.2258	1.52944	9.2258	1.40932	9.25	2.01844	9.25	1.78961	9.25	1.87769	9.25	2.0767	9.25	1.88228	9.25	1.98365	9.25	1.73667	9.25	2.03657	9.25	1.98257	9.25	1.94847	9.25	1.42936	10.2206	1.31383	10.2206	1.43135	10.2206	1.31534	10.2206	1.35073	9.25	1.50643	9.25	1.42153	9.25	1.78666	9.25	1.36025
		9.3	1.49568	9.2757	1.21312	9.2757	1.40242	9.2757	1.5162	9.2757	1.37203	9.3	1.99705	9.3	1.77143	9.3	1.86513	9.3	2.05798	9.3	1.8588	9.3	1.98474	9.3	1.73251	9.3	2.05596	9.3	1.98212	9.3	1.95096	9.3	1.44187	10.2765	1.26515	10.2765	1.38664	10.2765	1.28235	10.2765	1.30362	9.3	1.52706	9.3	1.4402	9.3	1.81759	9.3	1.36795
		9.35	1.46959	9.3255	1.18944	9.3255	1.37711	9.3255	1.50064	9.3255	1.33096	9.35	1.97503	9.35	1.74756	9.35	1.84707	9.35	2.03222	9.35	1.82879	9.35	1.97557	9.35	1.71891	9.35	2.06106	9.35	1.97776	9.35	1.94814	9.35	1.4545	10.3324	1.21679	10.3324	1.34132	10.3324	1.24942	10.3324	1.25656	9.35	1.55051	9.35	1.46139	9.35	1.84144	9.35	1.37373
		9.4	1.4449	9.3754	1.16394	9.3754	1.34917	9.3754	1.47909	9.3754	1.28814	9.4	1.94951	9.4	1.71826	9.4	1.82255	9.4	1.99909	9.4	1.79293	9.4	1.96828	9.4	1.7079	9.4	2.06953	9.4	1.9704	9.4	1.94493	9.4	1.46168	10.3882	1.16494	10.3882	1.29306	10.3882	1.21441	10.3882	1.20786	9.4	1.57194	9.4	1.48293	9.4	1.86306	9.4	1.38662
		9.45	1.42063	9.4252	1.13993	9.4252	1.32243	9.4252	1.45927	9.4252	1.24529	9.45	1.91989	9.45	1.69087	9.45	1.7984	9.45	1.96473	9.45	1.75719	9.45	1.95561	9.45	1.69222	9.45	2.07373	9.45	1.95812	9.45	1.93513	9.45	1.46982	10.4441	1.11315	10.4441	1.2441	10.4441	1.1799	10.4441	1.15929	9.45	1.59383	9.45	1.50547	9.45	1.88641	9.45	1.3983
		9.5	1.39339	9.4751	1.11459	9.4751	1.29352	9.4751	1.43627	9.4751	1.20261	9.5	1.88974	9.5	1.65737	9.5	1.7702	9.5	1.92556	9.5	1.71566	9.5	1.93537	9.5	1.67115	9.5	2.06531	9.5	1.94432	9.5	1.92404	9.5	1.47532	10.5	1.0593	10.5	1.1936	10.5	1.14492	10.5	1.11109	9.5	1.61635	9.5	1.52957	9.5	1.90198	9.5	1.4093
		9.55	1.36645	9.5249	1.09137	9.5249	1.26535	9.5249	1.41417	9.5249	1.16191	9.55	1.85743	9.55	1.62764	9.55	1.74262	9.55	1.88704	9.55	1.67652	9.55	1.91813	9.55	1.65363	9.55	2.06297	9.55	1.92698	9.55	1.91062	9.55	1.47757	10.5559	1.00641	10.5559	1.14314	10.5559	1.11114	10.5559	1.06348	9.55	1.63899	9.55	1.5535	9.55	1.91963	9.55	1.42212
		9.6	1.33771	9.5748	1.07009	9.5748	1.23696	9.5748	1.38915	9.5748	1.11836	9.6	1.82298	9.6	1.59432	9.6	1.7118	9.6	1.84317	9.6	1.63261	9.6	1.89409	9.6	1.62834	9.6	2.05288	9.6	1.90401	9.6	1.88993	9.6	1.47798	10.6118	0.95393	10.6118	1.09284	10.6118	1.07772	10.6118	1.01787	9.6	1.65976	9.6	1.57595	9.6	1.93254	9.6	1.43054
		9.65	1.30839	9.6246	1.04793	9.6246	1.20848	9.6246	1.36484	9.6246	1.07769	9.65	1.78815	9.65	1.5547	9.65	1.67585	9.65	1.79294	9.65	1.58273	9.65	1.86576	9.65	1.6	9.65	2.03434	9.65	1.87807	9.65	1.86763	9.65	1.47253	10.6676	0.90213	10.6676	1.04287	10.6676	1.04584	10.6676	0.97272	9.65	1.67867	9.65	1.59864	9.65	1.93483	9.65	1.44019
		9.7	1.28024	9.6745	1.02613	9.6745	1.17849	9.6745	1.33942	9.6745	1.03698	9.7	1.75131	9.7	1.52191	9.7	1.6417	9.7	1.74429	9.7	1.5351	9.7	1.83459	9.7	1.5697	9.7	2.01386	9.7	1.84974	9.7	1.84195	9.7	1.46705	10.7235	0.85262	10.7235	0.99463	10.7235	1.01546	10.7235	0.93157	9.7	1.69498	9.7	1.61858	9.7	1.93618	9.7	1.45274
		9.75	1.25031	9.7243	1.00419	9.7243	1.14776	9.7243	1.30957	9.7243	0.99526	9.75	1.71335	9.75	1.48315	9.75	1.603	9.75	1.69022	9.75	1.48296	9.75	1.7989	9.75	1.53532	9.75	1.98629	9.75	1.81824	9.75	1.81554	9.75	1.45632	10.7794	0.80518	10.7794	0.94778	10.7794	0.98736	10.7794	0.89171	9.75	1.70769	9.75	1.63495	9.75	1.93236	9.75	1.46461
		9.8	1.2228	9.7742	0.9827	9.7742	1.11641	9.7742	1.2788	9.7742	0.95588	9.8	1.67434	9.8	1.4426	9.8	1.56282	9.8	1.63457	9.8	1.42981	9.8	1.76057	9.8	1.50097	9.8	1.95728	9.8	1.78071	9.8	1.78249	9.8	1.44028	10.8353	0.76021	10.8353	0.90335	10.8353	0.9608	10.8353	0.85704	9.8	1.72054	9.8	1.65248	9.8	1.92269	9.8	1.48294
		9.85	1.19356	9.824	0.96728	9.824	1.08771	9.824	1.25021	9.824	0.91849	9.85	1.63303	9.85	1.40804	9.85	1.52579	9.85	1.58153	9.85	1.37855	9.85	1.71969	9.85	1.4638	9.85	1.92274	9.85	1.74362	9.85	1.74532	9.85	1.42658	10.8912	0.71813	10.8912	0.86039	10.8912	0.93611	10.8912	0.82348	9.85	1.73221	9.85	1.66904	9.85	1.91036	9.85	1.49522
		9.9	1.16018	9.8739	0.95119	9.8739	1.05886	9.8739	1.22185	9.8739	0.88274	9.9	1.59205	9.9	1.37016	9.9	1.48748	9.9	1.52616	9.9	1.3279	9.9	1.67755	9.9	1.42606	9.9	1.88429	9.9	1.7018	9.9	1.70806	9.9	1.40548	10.9471	0.6817	10.9471	0.82296	10.9471	0.91509	10.9471	0.79704	9.9	1.74223	9.9	1.68308	9.9	1.89358	9.9	1.49771
		9.95	1.12397	9.9238	0.92868	9.9238	1.0239	9.9238	1.1852	9.9238	0.84317	9.95	1.5483	9.95	1.33217	9.95	1.44644	9.95	1.46908	9.95	1.27583	9.95	1.63028	9.95	1.38517	9.95	1.84255	9.95	1.65446	9.95	1.6651	9.95	1.38475	11.0029	0.64845	11.0029	0.78765	11.0029	0.89608	11.0029	0.77274	9.95	1.74834	9.95	1.69372	9.95	1.87286	9.95	1.50715
		10	1.09415	9.9736	0.91147	9.9736	0.99464	9.9736	1.1531	9.9736	0.80744	10	1.50108	10	1.2908	10	1.40156	10	1.40604	10	1.21876	10	1.58118	10	1.34239	10	1.79462	10	1.60974	10	1.6226	10	1.36123	11.0588	0.62138	11.0588	0.75862	11.0588	0.88011	11.0588	0.75438	10	1.74922	10	1.70001	10	1.85056	10	1.51671
		10.05	1.06404	10.0235	0.89551	10.0235	0.96474	10.0235	1.11908	10.0235	0.77294	10.05	1.45635	10.05	1.25073	10.05	1.35829	10.05	1.34342	10.05	1.16367	10.05	1.52917	10.05	1.2989	10.05	1.7471	10.05	1.55738	10.05	1.57693	10.05	1.33523	11.1147	0.59706	11.1147	0.73134	11.1147	0.86562	11.1147	0.73872	10.05	1.74985	10.05	1.70599	10.05	1.82417	10.05	1.51701
		10.1	1.02521	10.0733	0.87876	10.0733	0.93203	10.0733	1.07934	10.0733	0.73715	10.1	1.41189	10.1	1.21256	10.1	1.31468	10.1	1.28458	10.1	1.10916	10.1	1.47362	10.1	1.25239	10.1	1.69549	10.1	1.50503	10.1	1.52658	10.1	1.30825	11.1706	0.57932	11.1706	0.71067	11.1706	0.8539	11.1706	0.72837	10.1	1.74803	10.1	1.70971	10.1	1.7935	10.1	1.52051
		10.15	0.99589	10.1232	0.86374	10.1232	0.90266	10.1232	1.04629	10.1232	0.70912	10.15	1.3689	10.15	1.17343	10.15	1.27094	10.15	1.22322	10.15	1.05619	10.15	1.41913	10.15	1.207	10.15	1.63898	10.15	1.45279	10.15	1.47519	10.15	1.27704	11.2265	0.5657	11.2265	0.69328	11.2265	0.84468	11.2265	0.72211	10.15	1.74335	10.15	1.71084	10.15	1.76281	10.15	1.52084
		10.2	0.96337	10.173	0.8495	10.173	0.87332	10.173	1.00912	10.173	0.67889	10.2	1.32873	10.2	1.14581	10.2	1.23736	10.2	1.17158	10.2	1.01269	10.2	1.36449	10.2	1.16354	10.2	1.58288	10.2	1.3948	10.2	1.42196	10.2	1.2464	11.2824	0.55883	11.2824	0.68207	11.2824	0.83875	11.2824	0.71993	10.2	1.73613	10.2	1.71064	10.2	1.72653	10.2	1.50926
		10.25	0.93327	10.2229	0.83973	10.2229	0.84923	10.2229	0.97578	10.2229	0.65248	10.25	1.28957	10.25	1.1127	10.25	1.19887	10.25	1.11808	10.25	0.96359	10.25	1.30825	10.25	1.11911	10.25	1.52345	10.25	1.33914	10.25	1.36652	10.25	1.21218	11.3382	0.55592	11.3382	0.67508	11.3382	0.83375	11.3382	0.72124	10.25	1.72712	10.25	1.70778	10.25	1.69044	10.25	1.4902
		10.3	0.9116	10.2727	0.82972	10.2727	0.82518	10.2727	0.94438	10.2727	0.62842	10.3	1.25478	10.3	1.07565	10.3	1.15575	10.3	1.05765	10.3	0.91313	10.3	1.25146	10.3	1.07464	10.3	1.46322	10.3	1.27889	10.3	1.3116	10.3	1.17719	11.3941	0.55813	11.3941	0.67203	11.3941	0.83166	11.3941	0.72482	10.3	1.7168	10.3	1.70325	10.3	1.65127	10.3	1.47296
		10.35	0.87505	10.3226	0.81845	10.3226	0.80005	10.3226	0.90702	10.3226	0.60147	10.35	1.22275	10.35	1.05031	10.35	1.12146	10.35	1.00806	10.35	0.8717	10.35	1.19705	10.35	1.03286	10.35	1.40354	10.35	1.22084	10.35	1.25739	10.35	1.14064	11.45	0.56364	11.45	0.67267	11.45	0.83029	11.45	0.73132	10.35	1.7012	10.35	1.69554	10.35	1.60764	10.35	1.45748
		10.4	0.84738	10.3724	0.81088	10.3724	0.78034	10.3724	0.8761	10.3724	0.58323	10.4	1.18803	10.4	1.02304	10.4	1.08661	10.4	0.96148	10.4	0.82999	10.4	1.13998	10.4	0.9893	10.4	1.34002	10.4	1.16547	10.4	1.2	10.4	1.10327	11.5059	0.57281	11.5059	0.6769	11.5059	0.83381	11.5059	0.74058	10.4	1.67946	10.4	1.68123	10.4	1.5644	10.4	1.43717
		10.45	0.82758	10.4223	0.8027	10.4223	0.75959	10.4223	0.84258	10.4223	0.56218	10.45	1.15689	10.45	0.99567	10.45	1.05008	10.45	0.91204	10.45	0.78896	10.45	1.08279	10.45	0.94535	10.45	1.27576	10.45	1.10624	10.45	1.14516	10.45	1.06623	11.5618	0.58713	11.5618	0.68625	11.5618	0.83796	11.5618	0.7533	10.45	1.65607	10.45	1.66444	10.45	1.51568	10.45	1.41489
		10.5	0.80565	10.4721	0.79394	10.4721	0.73986	10.4721	0.8099	10.4721	0.54474	10.5	1.1291	10.5	0.97259	10.5	1.0201	10.5	0.86935	10.5	0.75309	10.5	1.02992	10.5	0.90587	10.5	1.21322	10.5	1.05061	10.5	1.09052	10.5	1.02678	11.6176	0.6046	11.6176	0.69682	11.6176	0.84717	11.6176	0.76772	10.5	1.63157	10.5	1.6456	10.5	1.46855	10.5	1.38748
		10.55	0.7924	10.522	0.79199	10.522	0.72698	10.522	0.78551	10.522	0.53502	10.55	1.10412	10.55	0.95317	10.55	0.99374	10.55	0.83478	10.55	0.72365	10.55	0.9772	10.55	0.86684	10.55	1.15149	10.55	0.99533	10.55	1.0365	10.55	0.99014	11.6735	0.62543	11.6735	0.7128	11.6735	0.85738	11.6735	0.78566	10.55	1.60489	10.55	1.62504	10.55	1.41843	10.55	1.35347
		10.6	0.77485	10.5718	0.79489	10.5718	0.71913	10.5718	0.76154	10.5718	0.52199	10.6	1.08685	10.6	0.93179	10.6	0.96082	10.6	0.79478	10.6	0.69106	10.6	0.93189	10.6	0.83417	10.6	1.09337	10.6	0.94624	10.6	0.99007	10.6	0.95112	11.7294	0.64583	11.7294	0.72733	11.7294	0.86817	11.7294	0.80367	10.6	1.57688	10.6	1.60342	10.6	1.36544	10.6	1.32242
		10.65	0.756	10.6217	0.79256	10.6217	0.70975	10.6217	0.73875	10.6217	0.51303	10.65	1.07022	10.65	0.90907	10.65	0.92906	10.65	0.75566	10.65	0.65817	10.65	0.88758	10.65	0.80339	10.65	1.0359	10.65	0.89849	10.65	0.94123	10.65	0.91397	11.7853	0.67082	11.7853	0.74806	11.7853	0.88342	11.7853	0.82621	10.65	1.54602	10.65	1.57601	10.65	1.31545	10.65	1.29582
		10.7	0.74205	10.6716	0.79156	10.6716	0.7025	10.6716	0.71836	10.6716	0.50365	10.7	1.05533	10.7	0.89536	10.7	0.90425	10.7	0.72841	10.7	0.63642	10.7	0.84368	10.7	0.77272	10.7	0.98096	10.7	0.84947	10.7	0.89463	10.7	0.87927	11.8412	0.69499	11.8412	0.76692	11.8412	0.89737	11.8412	0.84936	10.7	1.51228	10.7	1.54704	10.7	1.26232	10.7	1.263
		10.75	0.73318	10.7214	0.79649	10.7214	0.70058	10.7214	0.70238	10.7214	0.49575	10.75	1.04564	10.75	0.88294	10.75	0.88143	10.75	0.7029	10.75	0.61587	10.75	0.80791	10.75	0.74908	10.75	0.93255	10.75	0.80892	10.75	0.85494	10.75	0.84368	11.8971	0.72308	11.8971	0.79069	11.8971	0.91461	11.8971	0.87431	10.75	1.476	10.75	1.51646	10.75	1.21152	10.75	1.22396
		10.8	0.73149	10.7713	0.80259	10.7713	0.70235	10.7713	0.69135	10.7713	0.49758	10.8	1.0373	10.8	0.87146	10.8	0.86271	10.8	0.68319	10.8	0.59954	10.8	0.77213	10.8	0.72477	10.8	0.88426	10.8	0.76849	10.8	0.81574	10.8	0.81213	11.9529	0.74988	11.9529	0.81283	11.9529	0.93172	11.9529	0.90042	10.8	1.43886	10.8	1.48259	10.8	1.16186	10.8	1.19228
		10.85	0.72793	10.8211	0.80714	10.8211	0.70287	10.8211	0.67904	10.8211	0.49529	10.85	1.03091	10.85	0.86726	10.85	0.84619	10.85	0.66973	10.85	0.59023	10.85	0.74391	10.85	0.70821	10.85	0.84287	10.85	0.73188	10.85	0.78243	10.85	0.78043	12.0088	0.78121	12.0088	0.83922	12.0088	0.95293	12.0088	0.92802	10.85	1.40289	10.85	1.44971	10.85	1.11291	10.85	1.15275
		10.9	0.72568	10.871	0.81707	10.871	0.70719	10.871	0.67237	10.871	0.49563	10.9	1.02776	10.9	0.85814	10.9	0.82741	10.9	0.65232	10.9	0.57593	10.9	0.72468	10.9	0.70037	10.9	0.81112	10.9	0.70133	10.9	0.75187	10.9	0.75119	12.0647	0.81077	12.0647	0.86597	12.0647	0.97315	12.0647	0.95652	10.9	1.3679	10.9	1.41713	10.9	1.06657	10.9	1.11077
		10.95	0.72521	10.9208	0.82701	10.9208	0.71647	10.9208	0.66965	10.9208	0.50364	10.95	1.02321	10.95	0.84571	10.95	0.80804	10.95	0.63818	10.95	0.56471	10.95	0.70589	10.95	0.69061	10.95	0.78139	10.95	0.67296	10.95	0.72316	10.95	0.7252	12.1206	0.8436	12.1206	0.89428	12.1206	0.99494	12.1206	0.98516	10.95	1.33186	10.95	1.38224	10.95	1.01932	10.95	1.08567
		11	0.72629	10.9707	0.83372	10.9707	0.72221	10.9707	0.66611	10.9707	0.50538	11	1.01675	11	0.84686	11	0.79732	11	0.63348	11	0.56328	11	0.69492	11	0.68916	11	0.7585	11	0.65008	11	0.70317	11	0.69987	12.1765	0.875	12.1765	0.92278	12.1765	1.01574	12.1765	1.01404	11	1.2944	11	1.34314	11	0.97561	11	1.04896
		11.05	0.72861	11.0205	0.84825	11.0205	0.73424	11.0205	0.67289	11.0205	0.51479	11.05	1.00793	11.05	0.84386	11.05	0.7858	11.05	0.62646	11.05	0.56093	11.05	0.68512	11.05	0.68936	11.05	0.73899	11.05	0.62658	11.05	0.68111	11.05	0.67858	12.2324	0.90598	12.2324	0.9498	12.2324	1.03733	12.2324	1.04205	11.05	1.25622	11.05	1.30124	11.05	0.93267	11.05	1.01233
		11.1	0.73498	11.0704	0.85702	11.0704	0.74385	11.0704	0.67403	11.0704	0.52458	11.1	0.99827	11.1	0.837	11.1	0.77212	11.1	0.62119	11.1	0.55927	11.1	0.67816	11.1	0.69035	11.1	0.72513	11.1	0.60947	11.1	0.66457	11.1	0.65961	12.2882	0.93799	12.2882	0.97907	12.2882	1.05802	12.2882	1.07024	11.1	1.22072	11.1	1.26257	11.1	0.88925	11.1	0.9815
		11.15	0.74248	11.1202	0.8649	11.1202	0.75076	11.1202	0.67462	11.1202	0.52915	11.15	0.99246	11.15	0.84291	11.15	0.76586	11.15	0.62377	11.15	0.56281	11.15	0.68018	11.15	0.70117	11.15	0.71783	11.15	0.59804	11.15	0.65431	11.15	0.64297	12.3441	0.96751	12.3441	1.0056	12.3441	1.07752	12.3441	1.09663	11.15	1.18949	11.15	1.228	11.15	0.85053	11.15	0.94699
		11.2	0.74743	11.1701	0.88084	11.1701	0.76697	11.1701	0.68651	11.1701	0.54454	11.2	0.98495	11.2	0.84246	11.2	0.75496	11.2	0.62049	11.2	0.5649	11.2	0.68229	11.2	0.71196	11.2	0.7113	11.2	0.58544	11.2	0.64028	11.2	0.62948	12.4	0.99877	12.4	1.0345	12.4	1.09666	12.4	1.12364	11.2	1.1595	11.2	1.19345	11.2	0.81156	11.2	0.91581
		11.25	0.75454	11.2199	0.89203	11.2199	0.77822	11.2199	0.69404	11.2199	0.55546	11.25	0.97604	11.25	0.84262	11.25	0.74668	11.25	0.62069	11.25	0.56785	11.25	0.68521	11.25	0.7205	11.25	0.70939	11.25	0.57582	11.25	0.63209	11.25	0.61912	12.4559	1.02689	12.4559	1.06012	12.4559	1.11469	12.4559	1.14891	11.25	1.13016	11.25	1.15941	11.25	0.77857	11.25	0.8875
		11.3	0.76307	11.2698	0.90268	11.2698	0.7888	11.2698	0.70291	11.2698	0.56398	11.3	0.97021	11.3	0.84544	11.3	0.73977	11.3	0.62166	11.3	0.56956	11.3	0.68809	11.3	0.72988	11.3	0.70536	11.3	0.56813	11.3	0.62288	11.3	0.61146	12.5118	1.05598	12.5118	1.08641	12.5118	1.1323	12.5118	1.17369	11.3	1.1012	11.3	1.12701	11.3	0.74738	11.3	0.86447
		11.35	0.77465	11.3196	0.91373	11.3196	0.80101	11.3196	0.7123	11.3196	0.57978	11.35	0.96467	11.35	0.85223	11.35	0.73759	11.35	0.62817	11.35	0.58131	11.35	0.69699	11.35	0.74552	11.35	0.70682	11.35	0.56364	11.35	0.61599	11.35	0.60543	12.5676	1.08222	12.5676	1.11032	12.5676	1.14904	12.5676	1.19774	11.35	1.07646	11.35	1.09581	11.35	0.71472	11.35	0.84011
		11.4	0.78861	11.3695	0.92607	11.3695	0.81206	11.3695	0.72225	11.3695	0.59353	11.4	0.95807	11.4	0.86728	11.4	0.74307	11.4	0.64374	11.4	0.59801	11.4	0.7073	11.4	0.76145	11.4	0.71284	11.4	0.55808	11.4	0.61265	11.4	0.6049	12.6235	1.10886	12.6235	1.13387	12.6235	1.16478	12.6235	1.21963	11.4	1.05515	11.4	1.06493	11.4	0.69051	11.4	0.81528
		11.45	0.79942	11.4194	0.93636	11.4194	0.82313	11.4194	0.73119	11.4194	0.60275	11.45	0.95197	11.45	0.8719	11.45	0.73921	11.45	0.6483	11.45	0.60384	11.45	0.71121	11.45	0.77181	11.45	0.71193	11.45	0.55403	11.45	0.60683	11.45	0.60611	12.6794	1.13366	12.6794	1.15571	12.6794	1.1801	12.6794	1.24165	11.45	1.03324	11.45	1.03626	11.45	0.66572	11.45	0.79682
		11.5	0.81147	11.4692	0.94484	11.4692	0.83129	11.4692	0.73875	11.4692	0.6134	11.5	0.94659	11.5	0.88395	11.5	0.74226	11.5	0.66106	11.5	0.62083	11.5	0.72317	11.5	0.78908	11.5	0.72039	11.5	0.55439	11.5	0.6063	11.5	0.6081	12.7353	1.15828	12.7353	1.17734	12.7353	1.1955	12.7353	1.26117	11.5	1.01601	11.5	1.01238	11.5	0.64609	11.5	0.78161
		11.55	0.82677	11.5191	0.95827	11.5191	0.84421	11.5191	0.75211	11.5191	0.62449	11.55	0.93968	11.55	0.90112	11.55	0.74838	11.55	0.67736	11.55	0.63949	11.55	0.73122	11.55	0.80226	11.55	0.72427	11.55	0.55148	11.55	0.60157	11.55	0.61685	12.7912	1.18023	12.7912	1.19676	12.7912	1.20898	12.7912	1.27978	11.55	1.0012	11.55	0.99073	11.55	0.63407	11.55	0.76919
		11.6	0.84396	11.5689	0.96698	11.5689	0.8556	11.5689	0.75918	11.5689	0.63608	11.6	0.93282	11.6	0.91006	11.6	0.75062	11.6	0.68863	11.6	0.65341	11.6	0.73819	11.6	0.81416	11.6	0.72738	11.6	0.55162	11.6	0.59959	11.6	0.62322	12.8471	1.20267	12.8471	1.21564	12.8471	1.22402	12.8471	1.29718	11.6	0.98892	11.6	0.97084	11.6	0.61772	11.6	0.75736
		11.65	0.86036	11.6188	0.97724	11.6188	0.86526	11.6188	0.7695	11.6188	0.65014	11.65	0.92608	11.65	0.92766	11.65	0.75986	11.65	0.70837	11.65	0.67652	11.65	0.75128	11.65	0.83171	11.65	0.73897	11.65	0.54965	11.65	0.59885	11.65	0.63329	12.9029	1.22206	12.9029	1.23241	12.9029	1.23701	12.9029	1.31266	11.65	0.98075	11.65	0.95516	11.65	0.6107	11.65	0.75023
		11.7	0.8753	11.6686	0.98797	11.6686	0.87582	11.6686	0.77944	11.6686	0.66071	11.7	0.92183	11.7	0.94433	11.7	0.76786	11.7	0.72697	11.7	0.69694	11.7	0.75952	11.7	0.844	11.7	0.74247	11.7	0.55016	11.7	0.59725	11.7	0.64521	12.9588	1.24171	12.9588	1.24912	12.9588	1.2509	12.9588	1.32719	11.7	0.97408	11.7	0.94524	11.7	0.60383	11.7	0.74337
		11.75	0.89057	11.7185	0.99482	11.7185	0.88447	11.7185	0.78549	11.7185	0.67271	11.75	0.92115	11.75	0.95492	11.75	0.77378	11.75	0.74318	11.75	0.71451	11.75	0.7724	11.75	0.85986	11.75	0.75566	11.75	0.55471	11.75	0.60091	11.75	0.65557	13.0147	1.25909	13.0147	1.26414	13.0147	1.2632	13.0147	1.33965	11.75	0.97405	11.75	0.94058	11.75	0.59952	11.75	0.73652
		11.8	0.9052	11.7683	1.00691	11.7683	0.89705	11.7683	0.80065	11.7683	0.68633	11.8	0.92032	11.8	0.9693	11.8	0.78087	11.8	0.75952	11.8	0.73439	11.8	0.78011	11.8	0.87189	11.8	0.76312	11.8	0.55127	11.8	0.59609	11.8	0.67108	13.0706	1.27417	13.0706	1.27724	13.0706	1.274	13.0706	1.3497	11.8	0.97871	11.8	0.93753	11.8	0.60245	11.8	0.73537
		11.85	0.92146	11.8182	1.01639	11.8182	0.90763	11.8182	0.81049	11.8182	0.69674	11.85	0.92379	11.85	0.98108	11.85	0.78777	11.85	0.77512	11.85	0.75256	11.85	0.78804	11.85	0.88373	11.85	0.76543	11.85	0.55461	11.85	0.59616	11.85	0.68347	13.1265	1.28789	13.1265	1.28894	13.1265	1.28341	13.1265	1.35819	11.85	0.98346	11.85	0.93763	11.85	0.59728	11.85	0.73942
		11.9	0.93848	11.868	1.02556	11.868	0.91828	11.868	0.82328	11.868	0.71293	11.9	0.92704	11.9	0.99241	11.9	0.79563	11.9	0.79165	11.9	0.77105	11.9	0.80279	11.9	0.90172	11.9	0.78088	11.9	0.55969	11.9	0.59925	11.9	0.6969	13.1824	1.29841	13.1824	1.29826	13.1824	1.29118	13.1824	1.36462	11.9	0.98891	11.9	0.93999	11.9	0.59763	11.9	0.74478
		11.95	0.9496	11.9179	1.03586	11.9179	0.9302	11.9179	0.83838	11.9179	0.72731	11.95	0.92993	11.95	1.00407	11.95	0.80317	11.95	0.80686	11.95	0.78897	11.95	0.80866	11.95	0.91168	11.95	0.78534	11.95	0.55939	11.95	0.59493	11.95	0.71354	13.2382	1.30914	13.2382	1.30761	13.2382	1.29837	13.2382	1.37004	11.95	0.99764	11.95	0.94419	11.95	0.59904	11.95	0.75063
		12	0.95838	11.9677	1.04463	11.9677	0.94063	11.9677	0.8508	11.9677	0.74107	12	0.9348	12	1.01656	12	0.81339	12	0.8248	12	0.80792	12	0.81867	12	0.92476	12	0.79235	12	0.56511	12	0.59728	12	0.72928	13.2941	1.31613	13.2941	1.3139	13.2941	1.30322	13.2941	1.37265	12	1.0072	12	0.9504	12	0.59801	12	0.75807
		12.05	0.96958	12.0176	1.05568	12.0176	0.95253	12.0176	0.8675	12.0176	0.75752	12.05	0.93906	12.05	1.03051	12.05	0.82361	12.05	0.84142	12.05	0.82689	12.05	0.83121	12.05	0.93962	12.05	0.8065	12.05	0.56991	12.05	0.59866	12.05	0.74548	13.35	1.32375	13.35	1.32064	13.35	1.30737	13.35	1.37471	12.05	1.01597	12.05	0.95733	12.05	0.6015	12.05	0.76629
		12.1	0.98106	12.0674	1.0651	12.0674	0.96332	12.0674	0.88225	12.0674	0.77138	12.1	0.94338	12.1	1.03663	12.1	0.82808	12.1	0.85167	12.1	0.83907	12.1	0.83891	12.1	0.94908	12.1	0.81063	12.1	0.57589	12.1	0.6002	12.1	0.76272	13.4059	1.32808	13.4059	1.3247	13.4059	1.31007	13.4059	1.37508	12.1	1.02453	12.1	0.96458	12.1	0.60219	12.1	0.78032
		12.15	0.99034	12.1173	1.07383	12.1173	0.97403	12.1173	0.89885	12.1173	0.78921	12.15	0.94717	12.15	1.04667	12.15	0.83681	12.15	0.86648	12.15	0.85495	12.15	0.84917	12.15	0.96184	12.15	0.8178	12.15	0.58538	12.15	0.60547	12.15	0.78035	13.4618	1.33217	13.4618	1.32881	13.4618	1.31182	13.4618	1.37439	12.15	1.03409	12.15	0.97376	12.15	0.6034	12.15	0.79593
		12.2	0.99682	12.1672	1.08216	12.1672	0.98425	12.1672	0.91168	12.1672	0.80256	12.2	0.95088	12.2	1.0608	12.2	0.84965	12.2	0.88393	12.2	0.87412	12.2	0.85798	12.2	0.97282	12.2	0.82575	12.2	0.59315	12.2	0.60924	12.2	0.80013	13.5176	1.33529	13.5176	1.33162	13.5176	1.31301	13.5176	1.37304	12.2	1.04501	12.2	0.98435	12.2	0.61393	12.2	0.81134
		12.25	0.99936	12.217	1.08927	12.217	0.99306	12.217	0.9226	12.217	0.81459	12.25	0.95366	12.25	1.06496	12.25	0.85658	12.25	0.89557	12.25	0.88711	12.25	0.86767	12.25	0.98441	12.25	0.83378	12.25	0.60109	12.25	0.61226	12.25	0.82024	13.5735	1.33822	13.5735	1.33482	13.5735	1.31364	13.5735	1.37139	12.25	1.05535	12.25	0.99513	12.25	0.62504	12.25	0.82855
		12.3	1.0033	12.2669	1.09726	12.2669	1.00201	12.2669	0.93792	12.2669	0.83003	12.3	0.95673	12.3	1.07475	12.3	0.86761	12.3	0.91044	12.3	0.90353	12.3	0.87519	12.3	0.99443	12.3	0.84145	12.3	0.60682	12.3	0.61222	12.3	0.84181	13.6294	1.34024	13.6294	1.3368	13.6294	1.31328	13.6294	1.36913	12.3	1.06707	12.3	1.00789	12.3	0.63828	12.3	0.84229
		12.35	1.0048	12.3167	1.10364	12.3167	1.01003	12.3167	0.95193	12.3167	0.84092	12.35	0.96071	12.35	1.08578	12.35	0.88076	12.35	0.92607	12.35	0.92127	12.35	0.88029	12.35	1.00001	12.35	0.84486	12.35	0.61318	12.35	0.61385	12.35	0.86642	13.6853	1.34253	13.6853	1.33911	13.6853	1.31329	13.6853	1.36708	12.35	1.07933	12.35	1.02076	12.35	0.65715	12.35	0.84915
		12.4	1.00189	12.3666	1.10492	12.3666	1.01357	12.3666	0.96002	12.3666	0.85045	12.4	0.96423	12.4	1.08786	12.4	0.8869	12.4	0.93442	12.4	0.93299	12.4	0.88712	12.4	1.00801	12.4	0.85128	12.4	0.62067	12.4	0.61691	12.4	0.888	13.7412	1.34462	13.7412	1.3411	13.7412	1.31181	13.7412	1.36405	12.4	1.09059	12.4	1.03357	12.4	0.67673	12.4	0.86234
		12.45	0.99964	12.4164	1.10712	12.4164	1.01825	12.4164	0.96823	12.4164	0.86127	12.45	0.96948	12.45	1.09521	12.45	0.8969	12.45	0.9455	12.45	0.94503	12.45	0.8905	12.45	1.01264	12.45	0.85589	12.45	0.62658	12.45	0.61797	12.45	0.91321	13.7971	1.34589	13.7971	1.34246	13.7971	1.3106	13.7971	1.36114	12.45	1.10311	12.45	1.04874	12.45	0.70041	12.45	0.88061
		12.5	0.99884	12.4663	1.11204	12.4663	1.02563	12.4663	0.98085	12.4663	0.87241	12.5	0.97453	12.5	1.10208	12.5	0.90906	12.5	0.95809	12.5	0.95807	12.5	0.89233	12.5	1.01493	12.5	0.85739	12.5	0.63182	12.5	0.61762	12.5	0.93693	13.8529	1.34784	13.8529	1.34408	13.8529	1.30786	13.8529	1.35798	12.5	1.11586	12.5	1.06438	12.5	0.72806	12.5	0.88809
		12.55	0.99303	12.5161	1.11289	12.5161	1.02771	12.5161	0.98696	12.5161	0.88022	12.55	0.98192	12.55	1.10624	12.55	0.9191	12.55	0.96839	12.55	0.97032	12.55	0.89599	12.55	1.01929	12.55	0.8623	12.55	0.63749	12.55	0.61862	12.55	0.95991	13.9088	1.34915	13.9088	1.34492	13.9088	1.306	13.9088	1.35542	12.55	1.13022	12.55	1.08312	12.55	0.7543	12.55	0.89201
		12.6	0.98675	12.566	1.11552	12.566	1.03276	12.566	0.99593	12.566	0.88969	12.6	0.9884	12.6	1.11587	12.6	0.93427	12.6	0.98349	12.6	0.98473	12.6	0.89771	12.6	1.02046	12.6	0.86383	12.6	0.6444	12.6	0.61924	12.6	0.98385	13.9647	1.35258	13.9647	1.34738	13.9647	1.3036	13.9647	1.35346	12.6	1.14246	12.6	1.10033	12.6	0.78314	12.6	0.90088
		12.65	0.98813	12.6158	1.12025	12.6158	1.04113	12.6158	1.00984	12.6158	0.90255	12.65	0.99131	12.65	1.1233	12.65	0.94771	12.65	0.99582	12.65	0.99857	12.65	0.90073	12.65	1.02337	12.65	0.86372	12.65	0.65193	12.65	0.62121	12.65	1.00523	14.0206	1.35534	14.0206	1.34924	14.0206	1.30191	14.0206	1.35165	12.65	1.15084	12.65	1.1134	12.65	0.81341	12.65	0.90147
		12.7	0.98722	12.6657	1.12262	12.6657	1.04613	12.6657	1.01718	12.6657	0.90967	12.7	0.99477	12.7	1.12698	12.7	0.95783	12.7	1.00451	12.7	1.00817	12.7	0.90499	12.7	1.027	12.7	0.86791	12.7	0.65894	12.7	0.62491	12.7	1.02792	14.0765	1.35934	14.0765	1.35189	14.0765	1.2997	14.0765	1.35023	12.7	1.15923	12.7	1.12735	12.7	0.84139	12.7	0.90373
		12.75	0.9834	12.7155	1.1265	12.7155	1.05284	12.7155	1.02827	12.7155	0.9205	12.75	0.99746	12.75	1.13173	12.75	0.96855	12.75	1.01329	12.75	1.01514	12.75	0.90381	12.75	1.02447	12.75	0.86823	12.75	0.66396	12.75	0.62429	12.75	1.04902	14.1324	1.36287	14.1324	1.35403	14.1324	1.29832	14.1324	1.35	12.75	1.16641	12.75	1.13992	12.75	0.87252	12.75	0.91237
		12.8	0.98062	12.7654	1.1278	12.7654	1.05697	12.7654	1.03658	12.7654	0.92907	12.8	0.99961	12.8	1.13687	12.8	0.97853	12.8	1.02094	12.8	1.02405	12.8	0.90575	12.8	1.02508	12.8	0.86881	12.8	0.67189	12.8	0.62858	12.8	1.07112	14.1882	1.36871	14.1882	1.35818	14.1882	1.29821	14.1882	1.35158	12.8	1.17206	12.8	1.15135	12.8	0.90177	12.8	0.92028
		12.85	0.98088	12.8152	1.129	12.8152	1.06036	12.8152	1.04234	12.8152	0.93598	12.85	1.00154	12.85	1.14147	12.85	0.98958	12.85	1.03057	12.85	1.03219	12.85	0.90705	12.85	1.02486	12.85	0.87048	12.85	0.6788	12.85	0.63058	12.85	1.09288	14.2441	1.37379	14.2441	1.36176	14.2441	1.29759	14.2441	1.35323	12.85	1.17617	12.85	1.16057	12.85	0.93065	12.85	0.92974
		12.9	0.98365	12.8651	1.13174	12.8651	1.06646	12.8651	1.05311	12.8651	0.94724	12.9	1.00368	12.9	1.14599	12.9	0.99934	12.9	1.03859	12.9	1.03863	12.9	0.90372	12.9	1.02028	12.9	0.86672	12.9	0.68361	12.9	0.63068	12.9	1.11409	14.3	1.38201	14.3	1.36831	14.3	1.29913	14.3	1.35717	12.9	1.18099	12.9	1.16964	12.9	0.9621	12.9	0.93394
		12.95	0.98846	12.915	1.13422	12.915	1.07177	12.915	1.06127	12.915	0.95399	12.95	1.00599	12.95	1.14881	12.95	1.00762	12.95	1.04379	12.95	1.04556	12.95	0.90878	12.95	1.02293	12.95	0.86793	12.95	0.69509	12.95	0.64007	12.95	1.13607	14.3559	1.38964	14.3559	1.37329	14.3559	1.29967	14.3559	1.36034	12.95	1.18523	12.95	1.17896	12.95	0.98983	12.95	0.9346
		13	0.99427	12.9648	1.14155	12.9648	1.08141	12.9648	1.07376	12.9648	0.96739	13	1.00782	13	1.15242	13	1.0176	13	1.05105	13	1.05225	13	0.91172	13	1.02361	13	0.87092	13	0.70343	13	0.6444	13	1.15668	14.4118	1.39892	14.4118	1.38054	14.4118	1.30311	14.4118	1.36628	13	1.18684	13	1.18538	13	1.0203	13	0.93822
		13.05	0.99606	13.0147	1.14774	13.0147	1.09145	13.0147	1.08679	13.0147	0.97981	13.05	1.00965	13.05	1.15657	13.05	1.02469	13.05	1.0569	13.05	1.05793	13.05	0.91135	13.05	1.0207	13.05	0.86987	13.05	0.71108	13.05	0.65033	13.05	1.17913	14.4676	1.4077	14.4676	1.38728	14.4676	1.30529	14.4676	1.37173	13.05	1.18626	13.05	1.18967	13.05	1.04772	13.05	0.94443
		13.1	0.99906	13.0645	1.15157	13.0645	1.09813	13.0645	1.09495	13.0645	0.98713	13.1	1.01025	13.1	1.15929	13.1	1.03246	13.1	1.06254	13.1	1.06424	13.1	0.91652	13.1	1.02267	13.1	0.87251	13.1	0.7245	13.1	0.66161	13.1	1.2	14.5235	1.41775	14.5235	1.39546	14.5235	1.30958	14.5235	1.37884	13.1	1.18329	13.1	1.19118	13.1	1.07332	13.1	0.95368
		13.15	1.00804	13.1144	1.15612	13.1144	1.10597	13.1144	1.10551	13.1144	1.00027	13.15	1.00965	13.15	1.16629	13.15	1.04433	13.15	1.07222	13.15	1.07309	13.15	0.9176	13.15	1.02103	13.15	0.87487	13.15	0.73178	13.15	0.66736	13.15	1.22217	14.5794	1.42829	14.5794	1.40373	14.5794	1.31307	14.5794	1.38548	13.15	1.17875	13.15	1.19076	13.15	1.10047	13.15	0.95905
		13.2	1.02043	13.1642	1.1618	13.1642	1.11439	13.1642	1.11608	13.1642	1.01141	13.2	1.00987	13.2	1.17423	13.2	1.05561	13.2	1.08222	13.2	1.08314	13.2	0.92119	13.2	1.02174	13.2	0.87663	13.2	0.74302	13.2	0.67798	13.2	1.24405	14.6353	1.4384	14.6353	1.41192	14.6353	1.31822	14.6353	1.39321	13.2	1.17432	13.2	1.19101	13.2	1.12332	13.2	0.95895
		13.25	1.03224	13.2141	1.17011	13.2141	1.12481	13.2141	1.12848	13.2141	1.02698	13.25	1.0112	13.25	1.17747	13.25	1.06374	13.25	1.08815	13.25	1.08943	13.25	0.92803	13.25	1.02594	13.25	0.88061	13.25	0.75709	13.25	0.69077	13.25	1.26341	14.6912	1.44956	14.6912	1.42125	14.6912	1.32292	14.6912	1.40114	13.25	1.17024	13.25	1.19073	13.25	1.14791	13.25	0.96456
		13.3	1.04323	13.2639	1.17443	13.2639	1.1333	13.2639	1.13886	13.2639	1.04212	13.3	1.01249	13.3	1.18547	13.3	1.07476	13.3	1.09746	13.3	1.0986	13.3	0.93168	13.3	1.02656	13.3	0.88452	13.3	0.76436	13.3	0.6987	13.3	1.28453	14.7471	1.45928	14.7471	1.42954	14.7471	1.32903	14.7471	1.40977	13.3	1.16522	13.3	1.18918	13.3	1.1702	13.3	0.97066
		13.35	1.05064	13.3138	1.17854	13.3138	1.1393	13.3138	1.1468	13.3138	1.05341	13.35	1.01246	13.35	1.19494	13.35	1.08756	13.35	1.10893	13.35	1.10971	13.35	0.93793	13.35	1.02987	13.35	0.88934	13.35	0.77678	13.35	0.70921	13.35	1.30306	14.8029	1.47019	14.8029	1.43951	14.8029	1.3341	14.8029	1.41816	13.35	1.15844	13.35	1.18557	13.35	1.18985	13.35	0.96987
		13.4	1.0609	13.3636	1.18581	13.3636	1.14903	13.3636	1.15883	13.3636	1.07025	13.4	1.01367	13.4	1.19964	13.4	1.09572	13.4	1.11623	13.4	1.11678	13.4	0.94247	13.4	1.03121	13.4	0.89374	13.4	0.788	13.4	0.71882	13.4	1.32158	14.8588	1.47842	14.8588	1.44677	14.8588	1.33989	14.8588	1.42662	13.4	1.15124	13.4	1.18043	13.4	1.20929	13.4	0.98005
		13.45	1.07631	13.4135	1.18921	13.4135	1.15582	13.4135	1.16812	13.4135	1.0836	13.45	1.01555	13.45	1.2079	13.45	1.10652	13.45	1.12655	13.45	1.12627	13.45	0.94859	13.45	1.03416	13.45	0.89919	13.45	0.79981	13.45	0.73138	13.45	1.3392	14.9147	1.48867	14.9147	1.45558	14.9147	1.34603	14.9147	1.43664	13.45	1.14316	13.45	1.17394	13.45	1.22656	13.45	0.99089
		13.5	1.08681	13.4633	1.19598	13.4633	1.1643	13.4633	1.17928	13.4633	1.09958	13.5	1.01692	13.5	1.21828	13.5	1.12053	13.5	1.13917	13.5	1.13832	13.5	0.9575	13.5	1.04045	13.5	0.90648	13.5	0.81495	13.5	0.74626	13.5	1.35442	14.9706	1.49658	14.9706	1.4626	14.9706	1.35261	14.9706	1.44655	13.5	1.13558	13.5	1.16669	13.5	1.24358	13.5	0.98578
		13.55	1.0995	13.5132	1.20349	13.5132	1.17493	13.5132	1.19026	13.5132	1.11773	13.55	1.0188	13.55	1.2227	13.55	1.12869	13.55	1.1465	13.55	1.14603	13.55	0.96047	13.55	1.04023	13.55	0.91008	13.55	0.82369	13.55	0.75398	13.55	1.37005	15.0265	1.50606	15.0265	1.47109	15.0265	1.35993	15.0265	1.45744	13.55	1.12837	13.55	1.15939	13.55	1.25686	13.55	0.99361
		13.6	1.11346	13.563	1.20562	13.563	1.17924	13.563	1.19671	13.563	1.12906	13.6	1.02338	13.6	1.22861	13.6	1.13767	13.6	1.15433	13.6	1.1528	13.6	0.96915	13.6	1.04572	13.6	0.91609	13.6	0.83888	13.6	0.76858	13.6	1.38224	15.0824	1.51346	15.0824	1.478	15.0824	1.36633	15.0824	1.46768	13.6	1.12325	13.6	1.15423	13.6	1.2696	13.6	1.0029
		13.65	1.12394	13.6129	1.21087	13.6129	1.18675	13.6129	1.20671	13.6129	1.14361	13.65	1.02972	13.65	1.23918	13.65	1.15094	13.65	1.1657	13.65	1.16385	13.65	0.97954	13.65	1.05291	13.65	0.92523	13.65	0.85221	13.65	0.78138	13.65	1.39468	15.1382	1.52121	15.1382	1.4849	15.1382	1.37356	15.1382	1.47863	13.65	1.11934	13.65	1.14929	13.65	1.2814	13.65	1.0055
		13.7	1.13733	13.6628	1.21686	13.6628	1.19565	13.6628	1.21579	13.6628	1.15945	13.7	1.03308	13.7	1.24719	13.7	1.1632	13.7	1.17713	13.7	1.17442	13.7	0.98335	13.7	1.05365	13.7	0.92913	13.7	0.85963	13.7	0.78888	13.7	1.40468	15.1941	1.52903	15.1941	1.49206	15.1941	1.38146	15.1941	1.49142	13.7	1.11305	13.7	1.14153	13.7	1.29075	13.7	1.01266
		13.75	1.1523	13.7126	1.21895	13.7126	1.20104	13.7126	1.22417	13.7126	1.17197	13.75	1.03652	13.75	1.25602	13.75	1.17456	13.75	1.18745	13.75	1.18257	13.75	0.99311	13.75	1.06052	13.75	0.93634	13.75	0.87469	13.75	0.8041	13.75	1.41263	15.25	1.53832	15.25	1.50007	15.25	1.39065	15.25	1.50398	13.75	1.1074	13.75	1.13321	13.75	1.29983	13.75	1.02081
		13.8	1.16907	13.7625	1.22279	13.7625	1.20778	13.7625	1.23193	13.7625	1.18599	13.8	1.04422	13.8	1.26783	13.8	1.18845	13.8	1.19999	13.8	1.1945	13.8	1.00225	13.8	1.06705	13.8	0.94516	13.8	0.88549	13.8	0.81382	13.8	1.42001	15.3059	1.54728	15.3059	1.50805	15.3059	1.39892	15.3059	1.5167	13.8	1.10531	13.8	1.12731	13.8	1.30413	13.8	1.02804
		13.85	1.1821	13.8123	1.22615	13.8123	1.21326	13.8123	1.23911	13.8123	1.20014	13.85	1.05129	13.85	1.27669	13.85	1.20217	13.85	1.21292	13.85	1.20613	13.85	1.00643	13.85	1.06886	13.85	0.94895	13.85	0.89144	13.85	0.8216	13.85	1.42473	15.3618	1.55568	15.3618	1.51516	15.3618	1.40819	15.3618	1.52841	13.85	1.10481	13.85	1.12233	13.85	1.30793	13.85	1.03345
		13.9	1.19418	13.8622	1.22391	13.8622	1.2154	13.8622	1.24438	13.8622	1.2084	13.9	1.05621	13.9	1.28481	13.9	1.21231	13.9	1.22159	13.9	1.21414	13.9	1.0112	13.9	1.071	13.9	0.95289	13.9	0.90124	13.9	0.83196	13.9	1.42988	15.4176	1.56477	15.4176	1.52316	15.4176	1.41743	15.4176	1.54147	13.9	1.10312	13.9	1.11616	13.9	1.31142	13.9	1.04145
		13.95	1.21022	13.912	1.22393	13.912	1.2184	13.912	1.24781	13.912	1.21635	13.95	1.06317	13.95	1.29461	13.95	1.22388	13.95	1.23242	13.95	1.22445	13.95	1.01836	13.95	1.07531	13.95	0.95948	13.95	0.9131	13.95	0.84364	13.95	1.43203	15.4735	1.57343	15.4735	1.53093	15.4735	1.42813	15.4735	1.55422	13.95	1.1031	13.95	1.11239	13.95	1.31339	13.95	1.04996
		14	1.2239	13.9619	1.22753	13.9619	1.2252	13.9619	1.25725	13.9619	1.23093	14	1.07173	14	1.3034	14	1.23552	14	1.2438	14	1.23471	14	1.02554	14	1.0793	14	0.96524	14	0.92177	14	0.85447	14	1.43418	15.5294	1.58387	15.5294	1.54001	15.5294	1.43805	15.5294	1.56744	14	1.10591	14	1.11102	14	1.31627	14	1.05661
		14.05	1.23793	14.0117	1.2284	14.0117	1.2308	14.0117	1.26313	14.0117	1.24258	14.05	1.07707	14.05	1.31354	14.05	1.24668	14.05	1.25422	14.05	1.24438	14.05	1.03094	14.05	1.08242	14.05	0.96943	14.05	0.92917	14.05	0.86244	14.05	1.43679	15.5853	1.59319	15.5853	1.54806	15.5853	1.44911	15.5853	1.58053	14.05	1.10588	14.05	1.10676	14.05	1.31613	14.05	1.06449
		14.1	1.25061	14.0616	1.22859	14.0616	1.23398	14.0616	1.26835	14.0616	1.25493	14.1	1.08138	14.1	1.32363	14.1	1.25979	14.1	1.26691	14.1	1.25549	14.1	1.03951	14.1	1.08813	14.1	0.97776	14.1	0.94031	14.1	0.87478	14.1	1.43659	15.6412	1.6033	15.6412	1.55649	15.6412	1.45887	15.6412	1.5924	14.1	1.1057	14.1	1.10271	14.1	1.31526	14.1	1.06911
		14.15	1.26127	14.1114	1.22687	14.1114	1.23682	14.1114	1.27395	14.1114	1.2659	14.15	1.08942	14.15	1.33157	14.15	1.26955	14.15	1.27611	14.15	1.264	14.15	1.04514	14.15	1.09084	14.15	0.98401	14.15	0.94614	14.15	0.88125	14.15	1.43882	15.6971	1.61081	15.6971	1.56368	15.6971	1.47013	15.6971	1.60491	14.15	1.10886	14.15	1.10291	14.15	1.31435	14.15	1.07591
		14.2	1.27392	14.1613	1.22381	14.1613	1.23866	14.1613	1.27582	14.1613	1.27323	14.2	1.09809	14.2	1.33988	14.2	1.27859	14.2	1.28491	14.2	1.2716	14.2	1.0497	14.2	1.09312	14.2	0.98784	14.2	0.95398	14.2	0.88942	14.2	1.44	15.7529	1.61999	15.7529	1.57197	15.7529	1.48141	15.7529	1.6176	14.2	1.11205	14.2	1.104	14.2	1.31203	14.2	1.08224
		14.25	1.28601	14.2111	1.22281	14.2111	1.24125	14.2111	1.28177	14.2111	1.2849	14.25	1.10679	14.25	1.34841	14.25	1.28857	14.25	1.29464	14.25	1.2803	14.25	1.05553	14.25	1.09613	14.25	0.99442	14.25	0.96278	14.25	0.89981	14.25	1.44184	15.8088	1.62662	15.8088	1.57936	15.8088	1.4917	15.8088	1.62917	14.25	1.11591	14.25	1.10588	14.25	1.31057	14.25	1.08452
		14.3	1.29747	14.261	1.22465	14.261	1.24769	14.261	1.28755	14.261	1.29588	14.3	1.1168	14.3	1.35501	14.3	1.29518	14.3	1.30112	14.3	1.286	14.3	1.06007	14.3	1.09836	14.3	0.99902	14.3	0.96717	14.3	0.90481	14.3	1.44486	15.8647	1.63452	15.8647	1.58701	15.8647	1.50305	15.8647	1.64044	14.3	1.12179	14.3	1.11099	14.3	1.30743	14.3	1.09114
		14.35	1.3066	14.3109	1.22495	14.3109	1.25249	14.3109	1.29246	14.3109	1.30664	14.35	1.12625	14.35	1.36502	14.35	1.30563	14.35	1.31151	14.35	1.29452	14.35	1.06666	14.35	1.10241	14.35	1.00419	14.35	0.97642	14.35	0.91484	14.35	1.44719	15.9206	1.64095	15.9206	1.59424	15.9206	1.51354	15.9206	1.65141	14.35	1.12818	14.35	1.11723	14.35	1.3042	14.35	1.09592
		14.4	1.31543	14.3607	1.22322	14.3607	1.25518	14.3607	1.29748	14.3607	1.31665	14.4	1.1338	14.4	1.37406	14.4	1.31461	14.4	1.3198	14.4	1.30219	14.4	1.07122	14.4	1.10472	14.4	1.00961	14.4	0.98355	14.4	0.92288	14.4	1.45133	15.9765	1.64711	15.9765	1.60119	15.9765	1.52525	15.9765	1.66094	14.4	1.13357	14.4	1.12274	14.4	1.30113	14.4	1.09849
		14.45	1.32121	14.4106	1.22372	14.4106	1.26139	14.4106	1.30109	14.4106	1.32609	14.45	1.13982	14.45	1.38033	14.45	1.32051	14.45	1.32598	14.45	1.307	14.45	1.07577	14.45	1.10709	14.45	1.01415	14.45	0.98795	14.45	0.92786	14.45	1.4538	16.0324	1.65286	16.0324	1.60918	16.0324	1.5365	16.0324	1.67089	14.45	1.13752	14.45	1.12708	14.45	1.29786	14.45	1.10459
		14.5	1.32887	14.4604	1.22251	14.4604	1.26535	14.4604	1.30615	14.4604	1.33661	14.5	1.1466	14.5	1.3903	14.5	1.32973	14.5	1.3354	14.5	1.31562	14.5	1.08305	14.5	1.11155	14.5	1.02036	14.5	0.99683	14.5	0.93741	14.5	1.45778	16.0882	1.65808	16.0882	1.61692	16.0882	1.54861	16.0882	1.67849	14.5	1.14201	14.5	1.1327	14.5	1.29693	14.5	1.10624
		14.55	1.33882	14.5103	1.22366	14.5103	1.27091	14.5103	1.31231	14.5103	1.34711	14.55	1.15386	14.55	1.39764	14.55	1.3359	14.55	1.3416	14.55	1.32179	14.55	1.08996	14.55	1.11602	14.55	1.02614	14.55	1.00489	14.55	0.94609	14.55	1.46158	16.1441	1.66281	16.1441	1.62454	16.1441	1.56043	16.1441	1.68714	14.55	1.1462	14.55	1.13884	14.55	1.29627	14.55	1.11053
		14.6	1.34557	14.5601	1.22676	14.5601	1.27931	14.5601	1.31878	14.5601	1.35949	14.6	1.16028	14.6	1.40394	14.6	1.34232	14.6	1.34829	14.6	1.32727	14.6	1.09678	14.6	1.12001	14.6	1.03155	14.6	1.01286	14.6	0.9549	14.6	1.46514	16.2	1.66641	16.2	1.63151	16.2	1.5727	16.2	1.69345	14.6	1.15018	14.6	1.14416	14.6	1.29784	14.6	1.11588
		14.65	1.3508	14.61	1.22627	14.61	1.28405	14.61	1.32361	14.61	1.36818	14.65	1.16566	14.65	1.4147	14.65	1.35235	14.65	1.35804	14.65	1.33631	14.65	1.10242	14.65	1.12295	14.65	1.03695	14.65	1.02028	14.65	0.96363	14.65	1.4706	16.2559	1.6708	16.2559	1.6392	16.2559	1.58425	16.2559	1.69885	14.65	1.15406	14.65	1.15026	14.65	1.29992	14.65	1.11709
		14.7	1.35545	14.6598	1.22501	14.6598	1.28786	14.6598	1.32562	14.6598	1.37365	14.7	1.17215	14.7	1.42483	14.7	1.36262	14.7	1.3682	14.7	1.34548	14.7	1.10839	14.7	1.12655	14.7	1.04155	14.7	1.02572	14.7	0.96989	14.7	1.47381	16.3118	1.67204	16.3118	1.64506	16.3118	1.59498	16.3118	1.70093	14.7	1.15705	14.7	1.15611	14.7	1.30378	14.7	1.12199
		14.75	1.35654	14.7097	1.22328	14.7097	1.29089	14.7097	1.32933	14.7097	1.38199	14.75	1.17882	14.75	1.4318	14.75	1.36941	14.75	1.3748	14.75	1.35139	14.75	1.1151	14.75	1.13048	14.75	1.04658	14.75	1.03226	14.75	0.97654	14.75	1.47909	16.3676	1.6747	16.3676	1.65213	16.3676	1.60447	16.3676	1.70179	14.75	1.15955	14.75	1.1608	14.75	1.30799	14.75	1.12524
		14.8	1.36108	14.7595	1.22133	14.7595	1.29396	14.7595	1.33401	14.7595	1.38818	14.8	1.18665	14.8	1.44056	14.8	1.37724	14.8	1.3826	14.8	1.35869	14.8	1.1202	14.8	1.13334	14.8	1.05093	14.8	1.03661	14.8	0.98169	14.8	1.48264	16.4235	1.67342	16.4235	1.65651	16.4235	1.61331	16.4235	1.70092	14.8	1.1634	14.8	1.1671	14.8	1.31193	14.8	1.12704
		14.85	1.36376	14.8094	1.21826	14.8094	1.29571	14.8094	1.33531	14.8094	1.39252	14.85	1.19627	14.85	1.45135	14.85	1.38862	14.85	1.39354	14.85	1.36945	14.85	1.12637	14.85	1.13712	14.85	1.05586	14.85	1.04234	14.85	0.98732	14.85	1.48583	16.4794	1.67447	16.4794	1.66267	16.4794	1.62271	16.4794	1.69991	14.85	1.16913	14.85	1.17539	14.85	1.31735	14.85	1.1326
		14.9	1.365	14.8592	1.21455	14.8592	1.29565	14.8592	1.3375	14.8592	1.39905	14.9	1.20659	14.9	1.46008	14.9	1.39713	14.9	1.40152	14.9	1.37697	14.9	1.13346	14.9	1.14158	14.9	1.06263	14.9	1.04927	14.9	0.99429	14.9	1.49073	16.5353	1.67271	16.5353	1.66732	16.5353	1.62992	16.5353	1.69611	14.9	1.17494	14.9	1.18428	14.9	1.32239	14.9	1.13599
		14.95	1.37014	14.9091	1.2139	14.9091	1.29986	14.9091	1.34178	14.9091	1.40463	14.95	1.21686	14.95	1.47291	14.95	1.40979	14.95	1.41401	14.95	1.38803	14.95	1.1386	14.95	1.14452	14.95	1.06704	14.95	1.0547	14.95	1.00038	14.95	1.49263	16.5912	1.67144	16.5912	1.67112	16.5912	1.63748	16.5912	1.69107	14.95	1.18071	14.95	1.19307	14.95	1.32863	14.95	1.13704
		15	1.36903	14.9589	1.21004	14.9589	1.29986	14.9589	1.34121	14.9589	1.40786	15	1.2241	15	1.48848	15	1.4251	15	1.42877	15	1.40239	15	1.145	15	1.14826	15	1.07195	15	1.06224	15	1.00699	15	1.49701	16.6471	1.66853	16.6471	1.67495	16.6471	1.64239	16.6471	1.6843	15	1.18408	15	1.19893	15	1.33343	15	1.13862
		15.05	1.37098	15.0088	1.20642	15.0088	1.30011	15.0088	1.34367	15.0088	1.41297	15.05	1.23112	15.05	1.49923	15.05	1.43572	15.05	1.43933	15.05	1.41224	15.05	1.15174	15.05	1.15196	15.05	1.07819	15.05	1.06826	15.05	1.01352	15.05	1.49995	16.7029	1.66426	16.7029	1.67692	16.7029	1.64837	16.7029	1.67653	15.05	1.18618	15.05	1.20333	15.05	1.33734	15.05	1.14103
		15.1	1.37462	15.0587	1.20865	15.0587	1.30661	15.0587	1.34836	15.0587	1.41887	15.1	1.23795	15.1	1.51223	15.1	1.44929	15.1	1.45192	15.1	1.42523	15.1	1.15605	15.1	1.15371	15.1	1.08239	15.1	1.07221	15.1	1.01802	15.1	1.50307	16.7588	1.65905	16.7588	1.67824	16.7588	1.65269	16.7588	1.66866	15.1	1.18812	15.1	1.20689	15.1	1.3419	15.1	1.14338
		15.15	1.37016	15.1085	1.20727	15.1085	1.3063	15.1085	1.34817	15.1085	1.42097	15.15	1.24346	15.15	1.52599	15.15	1.46304	15.15	1.46532	15.15	1.43921	15.15	1.16056	15.15	1.15584	15.15	1.08763	15.15	1.07672	15.15	1.0216	15.15	1.50754	16.8147	1.65248	16.8147	1.67794	16.8147	1.65906	16.8147	1.66042	15.15	1.18843	15.15	1.20914	15.15	1.34525	15.15	1.14603
		15.2	1.37117	15.1584	1.20477	15.1584	1.30641	15.1584	1.35033	15.1584	1.423	15.2	1.24912	15.2	1.53982	15.2	1.47799	15.2	1.48037	15.2	1.4537	15.2	1.16539	15.2	1.15828	15.2	1.09345	15.2	1.08039	15.2	1.02518	15.2	1.51036	16.8706	1.64559	16.8706	1.67694	16.8706	1.66234	16.8706	1.65118	15.2	1.18917	15.2	1.21257	15.2	1.351	15.2	1.14764
		15.25	1.37397	15.2082	1.20303	15.2082	1.30814	15.2082	1.34967	15.2082	1.42443	15.25	1.2567	15.25	1.55735	15.25	1.49672	15.25	1.498	15.25	1.47197	15.25	1.17077	15.25	1.16131	15.25	1.09871	15.25	1.08548	15.25	1.02917	15.25	1.51635	16.9265	1.63622	16.9265	1.67352	16.9265	1.66595	16.9265	1.64103	15.25	1.19043	15.25	1.2162	15.25	1.35672	15.25	1.14483
		15.3	1.37248	15.2581	1.20134	15.2581	1.30707	15.2581	1.34849	15.2581	1.42581	15.3	1.26279	15.3	1.57127	15.3	1.51221	15.3	1.51337	15.3	1.48726	15.3	1.175	15.3	1.16271	15.3	1.10148	15.3	1.08948	15.3	1.03275	15.3	1.52161	16.9824	1.62764	16.9824	1.671	16.9824	1.66799	16.9824	1.63038	15.3	1.19018	15.3	1.21837	15.3	1.3635	15.3	1.14352
		15.35	1.37595	15.3079	1.2033	15.3079	1.31034	15.3079	1.35215	15.3079	1.4293	15.35	1.26459	15.35	1.58698	15.35	1.53008	15.35	1.53031	15.35	1.50427	15.35	1.17835	15.35	1.16333	15.35	1.10246	15.35	1.09377	15.35	1.03773	15.35	1.52751	17.0382	1.61723	17.0382	1.66832	17.0382	1.66831	17.0382	1.6182	15.35	1.18857	15.35	1.21863	15.35	1.37014	15.35	1.14429
		15.4	1.37731	15.3578	1.20489	15.3578	1.3124	15.3578	1.35185	15.3578	1.42983	15.4	1.26909	15.4	1.60426	15.4	1.5492	15.4	1.54843	15.4	1.52296	15.4	1.18253	15.4	1.16478	15.4	1.10385	15.4	1.10088	15.4	1.04369	15.4	1.53526	17.0941	1.61066	17.0941	1.66747	17.0941	1.66928	17.0941	1.60661	15.4	1.18824	15.4	1.22029	15.4	1.37557	15.4	1.14083
		15.45	1.37446	15.4076	1.20797	15.4076	1.31489	15.4076	1.35352	15.4076	1.43217	15.45	1.27466	15.45	1.61639	15.45	1.56418	15.45	1.56344	15.45	1.53813	15.45	1.18541	15.45	1.16451	15.45	1.10531	15.45	1.10512	15.45	1.04777	15.45	1.54169	17.15	1.60199	17.15	1.66561	17.15	1.66818	17.15	1.5943	15.45	1.18707	15.45	1.22054	15.45	1.38198	15.45	1.1393
		15.5	1.37156	15.4575	1.21037	15.4575	1.31703	15.4575	1.35437	15.4575	1.43172	15.5	1.28038	15.5	1.63178	15.5	1.58128	15.5	1.5798	15.5	1.55539	15.5	1.18711	15.5	1.16348	15.5	1.10259	15.5	1.10952	15.5	1.05169	15.5	1.55032	17.2059	1.59449	17.2059	1.66302	17.2059	1.66672	17.2059	1.58247	15.5	1.18487	15.5	1.21869	15.5	1.38831	15.5	1.13847
		15.55	1.37184	15.5073	1.20821	15.5073	1.31432	15.5073	1.35048	15.5073	1.42766	15.55	1.28804	15.55	1.64918	15.55	1.60087	15.55	1.59945	15.55	1.5752	15.55	1.19163	15.55	1.16503	15.55	1.10146	15.55	1.11704	15.55	1.05806	15.55	1.55832	17.2618	1.58523	17.2618	1.6595	17.2618	1.66271	17.2618	1.57042	15.55	1.18383	15.55	1.21872	15.55	1.39514	15.55	1.135
		15.6	1.37201	15.5572	1.20938	15.5572	1.31442	15.5572	1.3513	15.5572	1.42779	15.6	1.29578	15.6	1.66187	15.6	1.6164	15.6	1.61441	15.6	1.59072	15.6	1.19695	15.6	1.16696	15.6	1.1036	15.6	1.12199	15.6	1.06326	15.6	1.56642	17.3176	1.57827	17.3176	1.65732	17.3176	1.66073	17.3176	1.56041	15.6	1.18334	15.6	1.21884	15.6	1.40226	15.6	1.13211
		15.65	1.36873	15.607	1.21112	15.607	1.3138	15.607	1.35008	15.607	1.42405	15.65	1.30285	15.65	1.67709	15.65	1.6324	15.65	1.62988	15.65	1.60729	15.65	1.19954	15.65	1.16671	15.65	1.09852	15.65	1.12973	15.65	1.06979	15.65	1.57502	17.3735	1.56844	17.3735	1.6534	17.3735	1.65571	17.3735	1.54996	15.65	1.18161	15.65	1.21789	15.65	1.40952	15.65	1.12941
		15.7	1.37212	15.6569	1.21137	15.6569	1.31148	15.6569	1.34701	15.6569	1.41946	15.7	1.30763	15.7	1.69431	15.7	1.65231	15.7	1.65014	15.7	1.62782	15.7	1.20396	15.7	1.1681	15.7	1.09631	15.7	1.14025	15.7	1.07999	15.7	1.58205	17.4294	1.56072	17.4294	1.65031	17.4294	1.65302	17.4294	1.5415	15.7	1.17822	15.7	1.21548	15.7	1.41803	15.7	1.12687
		15.75	1.37444	15.7067	1.21323	15.7067	1.30999	15.7067	1.34715	15.7067	1.41666	15.75	1.31169	15.75	1.70726	15.75	1.66688	15.75	1.66457	15.75	1.64334	15.75	1.20657	15.75	1.16784	15.75	1.09463	15.75	1.14545	15.75	1.08532	15.75	1.59046	17.4853	1.55201	17.4853	1.64591	17.4853	1.647	17.4853	1.53242	15.75	1.17505	15.75	1.21294	15.75	1.42567	15.75	1.12318
		15.8	1.37176	15.7566	1.21335	15.7566	1.30597	15.7566	1.34395	15.7566	1.40878	15.8	1.31699	15.8	1.72004	15.8	1.67934	15.8	1.67764	15.8	1.65705	15.8	1.20699	15.8	1.16584	15.8	1.08678	15.8	1.15235	15.8	1.09106	15.8	1.59792	17.5412	1.54368	17.5412	1.64138	17.5412	1.64352	17.5412	1.52494	15.8	1.1721	15.8	1.21114	15.8	1.43469	15.8	1.12101
		15.85	1.37415	15.8065	1.21189	15.8065	1.30154	15.8065	1.34031	15.8065	1.40075	15.85	1.32151	15.85	1.73189	15.85	1.69246	15.85	1.69144	15.85	1.6708	15.85	1.21317	15.85	1.16951	15.85	1.08769	15.85	1.16113	15.85	1.1002	15.85	1.60572	17.5971	1.53594	17.5971	1.63781	17.5971	1.63797	17.5971	1.51755	15.85	1.16936	15.85	1.20883	15.85	1.44422	15.85	1.11951
		15.9	1.37311	15.8563	1.21171	15.8563	1.2969	15.8563	1.33808	15.8563	1.39381	15.9	1.3262	15.9	1.74392	15.9	1.70423	15.9	1.7037	15.9	1.68349	15.9	1.21696	15.9	1.17067	15.9	1.08632	15.9	1.16681	15.9	1.10628	15.9	1.61316	17.6529	1.5277	17.6529	1.63354	17.6529	1.63564	17.6529	1.51335	15.9	1.16802	15.9	1.20818	15.9	1.45407	15.9	1.11512
		15.95	1.37005	15.9062	1.21037	15.9062	1.29014	15.9062	1.33361	15.9062	1.38235	15.95	1.33038	15.95	1.75454	15.95	1.71469	15.95	1.7151	15.95	1.69431	15.95	1.21892	15.95	1.16995	15.95	1.0837	15.95	1.17429	15.95	1.11368	15.95	1.61983	17.7088	1.52187	17.7088	1.63077	17.7088	1.62996	17.7088	1.50758	15.95	1.16738	15.95	1.20853	15.95	1.46446	15.95	1.11235
		16	1.37299	15.956	1.20574	15.956	1.28103	15.956	1.32779	15.956	1.3693	16	1.3376	16	1.76518	16	1.72523	16	1.72675	16	1.70623	16	1.22357	16	1.17225	16	1.08516	16	1.18165	16	1.12185	16	1.62789	17.7647	1.51465	17.7647	1.62712	17.7647	1.62614	17.7647	1.50492	16	1.16936	16	1.21056	16	1.47353	16	1.10998
		16.05	1.37289	16.0059	1.20508	16.0059	1.27388	16.0059	1.32327	16.0059	1.35813	16.05	1.34498	16.05	1.77694	16.05	1.73531	16.05	1.73824	16.05	1.71784	16.05	1.22811	16.05	1.17403	16.05	1.08381	16.05	1.18936	16.05	1.1306	16.05	1.63444	17.8206	1.51107	17.8206	1.62602	17.8206	1.6212	17.8206	1.50153	16.05	1.17068	16.05	1.21238	16.05	1.48274	16.05	1.10649
		16.1	1.37395	16.0557	1.20495	16.0557	1.2679	16.0557	1.31902	16.0557	1.34414	16.1	1.35159	16.1	1.78722	16.1	1.74435	16.1	1.74905	16.1	1.72716	16.1	1.23192	16.1	1.17522	16.1	1.08542	16.1	1.19431	16.1	1.13687	16.1	1.64201	17.8765	1.50538	17.8765	1.62461	17.8765	1.61704	17.8765	1.50057	16.1	1.17286	16.1	1.21458	16.1	1.49182	16.1	1.10376
		16.15	1.37363	16.1056	1.20284	16.1056	1.25995	16.1056	1.31449	16.1056	1.33013	16.15	1.36057	16.15	1.79881	16.15	1.75291	16.15	1.75992	16.15	1.73778	16.15	1.23211	16.15	1.1729	16.15	1.08566	16.15	1.19443	16.15	1.13931	16.15	1.64879	17.9324	1.50537	17.9324	1.62572	17.9324	1.61473	17.9324	1.50137	16.15	1.17752	16.15	1.2193	16.15	1.50042	16.15	1.10133
		16.2	1.37314	16.1554	1.2041	16.1554	1.25334	16.1554	1.31174	16.1554	1.31624	16.2	1.36755	16.2	1.81305	16.2	1.76459	16.2	1.77328	16.2	1.74976	16.2	1.23357	16.2	1.17221	16.2	1.08666	16.2	1.19785	16.2	1.14453	16.2	1.65444	17.9882	1.5036	17.9882	1.62664	17.9882	1.61125	17.9882	1.50333	16.2	1.1809	16.2	1.22289	16.2	1.50943	16.2	1.09873
		16.25	1.37923	16.2053	1.20245	16.2053	1.24516	16.2053	1.30654	16.2053	1.29713	16.25	1.37218	16.25	1.82819	16.25	1.77701	16.25	1.78775	16.25	1.76303	16.25	1.23645	16.25	1.17401	16.25	1.08555	16.25	1.19913	16.25	1.14849	16.25	1.6612	18.0441	1.50428	18.0441	1.62723	18.0441	1.60872	18.0441	1.50468	16.25	1.18377	16.25	1.22536	16.25	1.51767	16.25	1.09691
		16.3	1.37895	16.2551	1.20317	16.2551	1.23761	16.2551	1.30178	16.2551	1.2818	16.3	1.37501	16.3	1.84389	16.3	1.78777	16.3	1.80214	16.3	1.77763	16.3	1.22772	16.3	1.16247	16.3	1.06902	16.3	1.19609	16.3	1.1479	16.3	1.66547	18.1	1.50412	18.1	1.62856	18.1	1.60487	18.1	1.50726	16.3	1.18629	16.3	1.22838	16.3	1.52584	16.3	1.09654
		16.35	1.36613	16.305	1.20119	16.305	1.22821	16.305	1.29569	16.305	1.26292	16.35	1.37598	16.35	1.85615	16.35	1.79522	16.35	1.81506	16.35	1.78573	16.35	1.21726	16.35	1.14927	16.35	1.05037	16.35	1.19564	16.35	1.14857	16.35	1.67104	18.1559	1.50576	18.1559	1.62976	18.1559	1.60323	18.1559	1.51058	16.35	1.18917	16.35	1.23151	16.35	1.53398	16.35	1.09556
		16.4	1.34189	16.3548	1.18966	16.3548	1.21097	16.3548	1.28188	16.3548	1.23483	16.4	1.37579	16.4	1.86046	16.4	1.79231	16.4	1.81844	16.4	1.78478	16.4	1.21303	16.4	1.14267	16.4	1.04164	16.4	1.19521	16.4	1.14983	16.4	1.67516	18.2118	1.5095	18.2118	1.63364	18.2118	1.60049	18.2118	1.51608	16.4	1.19027	16.4	1.23311	16.4	1.54239	16.4	1.08987
		16.45	1.32023	16.4047	1.18125	16.4047	1.19659	16.4047	1.27448	16.4047	1.21211	16.45	1.37414	16.45	1.85331	16.45	1.77763	16.45	1.81066	16.45	1.77272	16.45	1.21083	16.45	1.13841	16.45	1.03935	16.45	1.19834	16.45	1.15148	16.45	1.67826	18.2676	1.51363	18.2676	1.63587	18.2676	1.59707	18.2676	1.51872	16.45	1.19044	16.45	1.23433	16.45	1.55151	16.45	1.08564
		16.5	1.31202	16.4545	1.17641	16.4545	1.18829	16.4545	1.2721	16.4545	1.19114	16.5	1.37325	16.5	1.84057	16.5	1.75849	16.5	1.79677	16.5	1.7549	16.5	1.21254	16.5	1.13915	16.5	1.04251	16.5	1.20424	16.5	1.15628	16.5	1.68249	18.3235	1.51648	18.3235	1.63664	18.3235	1.59189	18.3235	1.52168	16.5	1.1928	16.5	1.23628	16.5	1.5598	16.5	1.08642
		16.55	1.30622	16.5044	1.17838	16.5044	1.18499	16.5044	1.27242	16.5044	1.17447	16.55	1.37013	16.55	1.82681	16.55	1.73661	16.55	1.78063	16.55	1.73538	16.55	1.21615	16.55	1.14247	16.55	1.05216	16.55	1.20841	16.55	1.15979	16.55	1.68501	18.3794	1.51886	18.3794	1.63757	18.3794	1.58798	18.3794	1.52498	16.55	1.19383	16.55	1.23732	16.55	1.56815	16.55	1.08724
		16.6	1.30802	16.5543	1.18607	16.5543	1.18631	16.5543	1.27896	16.5543	1.16168	16.6	1.36553	16.6	1.80847	16.6	1.7115	16.6	1.76182	16.6	1.71236	16.6	1.22301	16.6	1.15074	16.6	1.06702	16.6	1.21616	16.6	1.16599	16.6	1.68757	18.4353	1.52223	18.4353	1.6392	18.4353	1.58237	18.4353	1.52791	16.6	1.19482	16.6	1.2381	16.6	1.57617	16.6	1.08927
		16.65	1.31049	16.6041	1.19375	16.6041	1.18992	16.6041	1.2837	16.6041	1.15059	16.65	1.36196	16.65	1.78684	16.65	1.68186	16.65	1.73773	16.65	1.68552	16.65	1.23108	16.65	1.16106	16.65	1.08092	16.65	1.22247	16.65	1.17428	16.65	1.68928	18.4912	1.52575	18.4912	1.64161	18.4912	1.57837	18.4912	1.53306	16.65	1.19768	16.65	1.24082	16.65	1.58305	16.65	1.09316
		16.7	1.30777	16.654	1.20557	16.654	1.1945	16.654	1.29115	16.654	1.14401	16.7	1.35962	16.7	1.76548	16.7	1.65142	16.7	1.71453	16.7	1.65778	16.7	1.22893	16.7	1.15777	16.7	1.08736	16.7	1.22166	16.7	1.17376	16.7	1.69002	18.5471	1.53114	18.5471	1.64371	18.5471	1.57156	18.5471	1.53475	16.7	1.19986	16.7	1.24333	16.7	1.59118	16.7	1.0957
		16.75	1.30928	16.7038	1.21723	16.7038	1.19963	16.7038	1.29888	16.7038	1.1365	16.75	1.35614	16.75	1.74278	16.75	1.62103	16.75	1.69108	16.75	1.62966	16.75	1.22226	16.75	1.1502	16.75	1.08998	16.75	1.21857	16.75	1.17235	16.75	1.69038	18.6029	1.5334	18.6029	1.64479	18.6029	1.56492	18.6029	1.53697	16.75	1.20167	16.75	1.24476	16.75	1.59878	16.75	1.09876
		16.8	1.3051	16.7537	1.22727	16.7537	1.20333	16.7537	1.30075	16.7537	1.1273	16.8	1.35387	16.8	1.7306	16.8	1.60575	16.8	1.67857	16.8	1.61583	16.8	1.21618	16.8	1.14421	16.8	1.09254	16.8	1.21264	16.8	1.17102	16.8	1.68786	18.6588	1.5317	18.6588	1.64261	18.6588	1.55785	18.6588	1.53449	16.8	1.2022	16.8	1.24519	16.8	1.60591	16.8	1.09997
		16.85	1.30084	16.8035	1.23397	16.8035	1.20406	16.8035	1.30098	16.8035	1.12011	16.85	1.35122	16.85	1.7172	16.85	1.58939	16.85	1.66485	16.85	1.6009	16.85	1.20947	16.85	1.13775	16.85	1.0954	16.85	1.20577	16.85	1.16915	16.85	1.68464	18.7147	1.52979	18.7147	1.64016	18.7147	1.55044	18.7147	1.53152	16.85	1.20262	16.85	1.24548	16.85	1.61288	16.85	1.1014
		16.9	1.2965	16.8534	1.2412	16.8534	1.2053	16.8534	1.30141	16.8534	1.11365	16.9	1.3482	16.9	1.70257	16.9	1.57195	16.9	1.64991	16.9	1.58484	16.9	1.20212	16.9	1.13082	16.9	1.09857	16.9	1.19795	16.9	1.16673	16.9	1.68073	18.7706	1.52767	18.7706	1.63744	18.7706	1.54269	18.7706	1.52806	16.9	1.20295	16.9	1.24563	16.9	1.6197	16.9	1.10305
		16.95	1.29208	16.9032	1.24896	16.9032	1.20705	16.9032	1.30205	16.9032	1.10791	16.95	1.34482	16.95	1.6867	16.95	1.55342	16.95	1.63375	16.95	1.56767	16.95	1.19413	16.95	1.12342	16.95	1.10203	16.95	1.18919	16.95	1.16377	16.95	1.67612	18.8265	1.52534	18.8265	1.63445	18.8265	1.5346	18.8265	1.52412	16.95	1.20318	16.95	1.24564	16.95	1.62636	16.95	1.10492
		17	1.28759	16.9531	1.25726	16.9531	1.20931	16.9531	1.30288	16.9531	1.1029	17	1.34106	17	1.66961	17	1.53381	17	1.61638	17	1.54938	17	1.18551	17	1.11555	17	1.10579	17	1.17948	17	1.16028	17	1.67082	18.8824	1.52279	18.8824	1.63118	18.8824	1.52617	18.8824	1.51969	17	1.20332	17	1.24551	17	1.63286	17	1.10702
		17.05	1.28303	17.0029	1.26608	17.0029	1.21209	17.0029	1.3039	17.0029	1.09861	17.05	1.33694	17.05	1.65129	17.05	1.51311	17.05	1.5978	17.05	1.52998	17.05	1.17626	17.05	1.10721	17.05	1.10985	17.05	1.16882	17.05	1.15624	17.05	1.66482	18.9382	1.52002	18.9382	1.62764	18.9382	1.5174	18.9382	1.51477	17.05	1.20335	17.05	1.24524	17.05	1.63921	17.05	1.10933
		17.1	1.27838	17.0528	1.27543	17.0528	1.21537	17.0528	1.30513	17.0528	1.09505	17.1	1.33244	17.1	1.63174	17.1	1.49133	17.1	1.578	17.1	1.50946	17.1	1.16636	17.1	1.0984	17.1	1.11421	17.1	1.15721	17.1	1.15166	17.1	1.65812	18.9941	1.51705	18.9941	1.62383	18.9941	1.50829	18.9941	1.50936	17.1	1.20329	17.1	1.24484	17.1	1.6454	17.1	1.11186
		17.15	1.27366	17.1026	1.28531	17.1026	1.21918	17.1026	1.30655	17.1026	1.09221	17.15	1.32758	17.15	1.61096	17.15	1.46847	17.15	1.55698	17.15	1.48782	17.15	1.15584	17.15	1.08912	17.15	1.11887	17.15	1.14466	17.15	1.14654	17.15	1.65072	19.05	1.51386	19.05	1.61974	19.05	1.49884	19.05	1.50347	17.15	1.20313	17.15	1.2443	17.15	1.65143	17.15	1.11462
		17.2	1.26886	17.1525	1.29573	17.1525	1.22349	17.1525	1.30818	17.1525	1.09009	17.2	1.32234	17.2	1.58895	17.2	1.44452	17.2	1.53475	17.2	1.46507	17.2	1.14468	17.2	1.07937	17.2	1.12383	17.2	1.13117	17.2	1.14088	17.2	1.64263	19.1059	1.51045	19.1059	1.61538	19.1059	1.48905	19.1059	1.49709	17.2	1.20288	17.2	1.24362	17.2	1.65731	17.2	1.1176
		17.25	1.26399	17.2023	1.30667	17.2023	1.22832	17.2023	1.31	17.2023	1.0887	17.25	1.31674	17.25	1.56571	17.25	1.41949	17.25	1.51131	17.25	1.4412	17.25	1.13288	17.25	1.06916	17.25	1.12908	17.25	1.11672	17.25	1.13467	17.25	1.63384	19.1618	1.50683	19.1618	1.61075	19.1618	1.47892	19.1618	1.49023	17.25	1.20252	17.25	1.2428	17.25	1.66303	17.25	1.12079
		17.3	1.25904	17.2522	1.31814	17.2522	1.23366	17.2522	1.31202	17.2522	1.08803	17.3	1.31077	17.3	1.54125	17.3	1.39337	17.3	1.48664	17.3	1.41622	17.3	1.12044	17.3	1.05847	17.3	1.13464	17.3	1.10133	17.3	1.12793	17.3	1.62436	19.2176	1.503	19.2176	1.60584	19.2176	1.46846	19.2176	1.48287	17.3	1.20207	17.3	1.24184	17.3	1.66859	17.3	1.12421
		17.35	1.25402	17.3021	1.33015	17.3021	1.23952	17.3021	1.31424	17.3021	1.08809	17.35	1.30443	17.35	1.51555	17.35	1.36618	17.35	1.46077	17.35	1.39012	17.35	1.10738	17.35	1.04731	17.35	1.14049	17.35	1.08499	17.35	1.12064	17.35	1.61418	19.2735	1.49895	19.2735	1.60066	19.2735	1.45765	19.2735	1.47503	17.35	1.20152	17.35	1.24074	17.35	1.67399	17.35	1.12785
		17.4	1.24891	17.3519	1.34268	17.3519	1.24588	17.3519	1.31665	17.3519	1.08886	17.4	1.29772	17.4	1.48862	17.4	1.33789	17.4	1.43368	17.4	1.3629	17.4	1.09367	17.4	1.03569	17.4	1.14665	17.4	1.06771	17.4	1.11282	17.4	1.6033	19.3294	1.49469	19.3294	1.59521	19.3294	1.4465	19.3294	1.4667	17.4	1.20087	17.4	1.23951	17.4	1.67924	17.4	1.13171
		17.45	1.24373	17.4018	1.35575	17.4018	1.25276	17.4018	1.31927	17.4018	1.09037	17.45	1.29064	17.45	1.46047	17.45	1.30853	17.45	1.40537	17.45	1.33457	17.45	1.07933	17.45	1.02359	17.45	1.1531	17.45	1.04948	17.45	1.10445	17.45	1.59172	19.3853	1.49022	19.3853	1.58949	19.3853	1.43501	19.3853	1.45789	17.45	1.20013	17.45	1.23813	17.45	1.68433	17.45	1.13579
		17.5	1.23848	17.4516	1.36934	17.4516	1.26016	17.4516	1.32208	17.4516	1.0926	17.5	1.28319	17.5	1.43109	17.5	1.27808	17.5	1.37585	17.5	1.30512	17.5	1.06436	17.5	1.01103	17.5	1.15985	17.5	1.0303	17.5	1.09554	17.5	1.57945	19.4412	1.48553	19.4412	1.58349	19.4412	1.42318	19.4412	1.44859	17.5	1.19928	17.5	1.23662	17.5	1.68926	17.5	1.14009
		17.55	1.23314	17.5015	1.38347	17.5015	1.26806	17.5015	1.32509	17.5015	1.09555	17.55	1.27537	17.55	1.40047	17.55	1.24654	17.55	1.34512	17.55	1.27455	17.55	1.04875	17.55	0.99799	17.55	1.1669	17.55	1.01018	17.55	1.08609	17.55	1.56648	19.4971	1.48063	19.4971	1.57722	19.4971	1.41101	19.4971	1.4388	17.55	1.19834	17.55	1.23497	17.55	1.69403	17.55	1.14461
		17.6	1.22774	17.5513	1.39812	17.5513	1.27648	17.5513	1.3283	17.5513	1.09922	17.6	1.26718	17.6	1.36863	17.6	1.21392	17.6	1.31316	17.6	1.24287	17.6	1.0325	17.6	0.98449	17.6	1.17425	17.6	0.98911	17.6	1.0761	17.6	1.55282	19.5529	1.47551	19.5529	1.57068	19.5529	1.3985	19.5529	1.42852	17.6	1.19731	17.6	1.23318	17.6	1.69865	17.6	1.14935
		17.65	1.22225	17.6012	1.41331	17.6012	1.28541	17.6012	1.33171	17.6012	1.10362	17.65	1.25862	17.65	1.33556	17.65	1.18022	17.65	1.28	17.65	1.21007	17.65	1.01562	17.65	0.97051	17.65	1.1819	17.65	0.96709	17.65	1.06557	17.65	1.53846	19.6088	1.47018	19.6088	1.56386	19.6088	1.38565	19.6088	1.41775	17.65	1.19617	17.65	1.23126	17.65	1.70311	17.65	1.15431
		17.7	1.21669	17.651	1.42902	17.651	1.29486	17.651	1.33532	17.651	1.10875	17.7	1.24969	17.7	1.30126	17.7	1.14543	17.7	1.24562	17.7	1.17616	17.7	0.9981	17.7	0.95607	17.7	1.18985	17.7	0.94413	17.7	1.0545	17.7	1.5234	19.6647	1.46464	19.6647	1.55677	19.6647	1.37247	19.6647	1.4065	17.7	1.19494	17.7	1.22919	17.7	1.70742	17.7	1.15949
		17.75	1.21105	17.7009	1.44527	17.7009	1.30481	17.7009	1.33912	17.7009	1.1146	17.75	1.2404	17.75	1.26573	17.75	1.10956	17.75	1.21002	17.75	1.14113	17.75	0.97995	17.75	0.94116	17.75	1.1981	17.75	0.92022	17.75	1.04288	17.75	1.50765	19.7206	1.45888	19.7206	1.54941	19.7206	1.35894	19.7206	1.39476	17.75	1.19361	17.75	1.22699	17.75	1.71157	17.75	1.1649
		17.8	1.20534	17.7507	1.46204	17.7507	1.31528	17.7507	1.34313	17.7507	1.12117	17.8	1.23073	17.8	1.22897	17.8	1.07261	17.8	1.17321	17.8	1.10498	17.8	0.96116	17.8	0.92578	17.8	1.20664	17.8	0.89537	17.8	1.03073	17.8	1.49119	19.7765	1.45291	19.7765	1.54177	19.7765	1.34507	19.7765	1.38254	17.8	1.19218	17.8	1.22464	17.8	1.71556	17.8	1.17052
		17.85	1.19954	17.8006	1.47935	17.8006	1.32627	17.8006	1.34733	17.8006	1.12846	17.85	1.22069	17.85	1.19098	17.85	1.03457	17.85	1.13518	17.85	1.06772	17.85	0.94174	17.85	0.90992	17.85	1.21549	17.85	0.86956	17.85	1.01803	17.85	1.47405	19.8324	1.44672	19.8324	1.53386	19.8324	1.33086	19.8324	1.36983	17.85	1.19065	17.85	1.22216	17.85	1.71939	17.85	1.17636
		17.9	1.19368	17.8504	1.49719	17.8504	1.33776	17.8504	1.35173	17.8504	1.13648	17.9	1.21029	17.9	1.15176	17.9	0.99545	17.9	1.09594	17.9	1.02934	17.9	0.92168	17.9	0.8936	17.9	1.22463	17.9	0.84281	17.9	1.00479	17.9	1.4562	19.8882	1.44032	19.8882	1.52568	19.8882	1.31631	19.8882	1.35663	17.9	1.18903	17.9	1.21954	17.9	1.72306	17.9	1.18243
		17.95	1.18773	17.9003	1.51556	17.9003	1.34977	17.9003	1.35633	17.9003	1.14523	17.95	1.19952	17.95	1.11132	17.95	0.95525	17.95	1.05548	17.95	0.98984	17.95	0.90098	17.95	0.87681	17.95	1.23407	17.95	0.81512	17.95	0.99102	17.95	1.43766	19.9441	1.43371	19.9441	1.51723	19.9441	1.30143	19.9441	1.34294	17.95	1.1873	17.95	1.21678	17.95	1.72658	17.95	1.18872
		18	1.18171	17.9501	1.53445	17.9501	1.3623	17.9501	1.36112	17.9501	1.1547	18	1.18837	18	1.06964	18	0.91396	18	1.01381	18	0.94923	18	0.87965	18	0.85955	18	1.24382	18	0.78648	18	0.9767	18	1.41842	20	1.42688	20	1.5085	20	1.2862	20	1.32876	18	1.18548	18	1.21389	18	1.72995	18	1.19522
				18	1.55388	18	1.37533	18	1.36612	18	1.16489			--	--	--	--	--	--	--	--			--	--	--	--	--	--	--	--			--	--	--	--	--	--	--	--			--	--	--	--	--	--
[truncated: 22 more columns]

## Sheet: Supplementary Figure 10b
Supplementary Figure 10b
		Fe3C-700										Fe3C-675										Fe3C-650										Fe3C-625										Fe3C-600
		x	y	x	y	x	y	x	y	x	y	x	y	x	y	x	y	x	y	x	y	x	y	x	y	x	y	x	y	x	y	x	y	x	y	x	y	x	y	x	y	x	y	x	y	x	y	x	y
		1	0.552	1	0.18899	1	0.23787	1	0.25497	1	0.42808	1	0.6467	1	0.57223	1	0.52514	1	0.56389	1	0.49034	1	0.70918	1	0.61435	1	0.8659	1	0.8883	1	0.88601	1	0.0359	1	0.01744	1	0.17626	1	0.14657	1	0.3337	1	0.57357	1	0.42086	1	-0.01857	1	0.27656
		1.05	0.5645	1.0499	0.20273	1.0499	0.25365	1.0499	0.27614	1.0499	0.44397	1.05	0.65315	1.05	0.5792	1.05	0.53462	1.05	0.57209	1.05	0.49855	1.05	0.70851	1.05	0.61209	1.05	0.86196	1.05	0.8881	1.05	0.88214	1.05	0.0347	1.0559	0.0206	1.0559	0.17805	1.0559	0.15073	1.0559	0.33273	1.05	0.57775	1.05	0.4229	1.05	-0.01195	1.05	0.28148
		1.1	0.5765	1.0997	0.21618	1.0997	0.26909	1.0997	0.29679	1.0997	0.45957	1.1	0.65933	1.1	0.58589	1.1	0.54381	1.1	0.57997	1.1	0.50646	1.1	0.70774	1.1	0.60977	1.1	0.85798	1.1	0.8878	1.1	0.87828	1.1	0.03351	1.1118	0.02365	1.1118	0.17975	1.1118	0.15465	1.1118	0.33164	1.1	0.58173	1.1	0.4249	1.1	-0.00558	1.1	0.2862
		1.15	0.588	1.1496	0.22932	1.1496	0.28419	1.1496	0.31692	1.1496	0.47487	1.15	0.66525	1.15	0.59231	1.15	0.55268	1.15	0.58752	1.15	0.51409	1.15	0.70689	1.15	0.6074	1.15	0.85397	1.15	0.8874	1.15	0.87443	1.15	0.03231	1.1676	0.02661	1.1676	0.18138	1.1676	0.15833	1.1676	0.33042	1.15	0.58551	1.15	0.42685	1.15	0.000545	1.15	0.29074
		1.2	0.59899	1.1994	0.24217	1.1994	0.29895	1.1994	0.33654	1.1994	0.48987	1.2	0.67089	1.2	0.59846	1.2	0.56125	1.2	0.59475	1.2	0.52142	1.2	0.70594	1.2	0.60498	1.2	0.84993	1.2	0.88691	1.2	0.87059	1.2	0.03111	1.2235	0.02946	1.2235	0.18292	1.2235	0.16177	1.2235	0.32908	1.2	0.58909	1.2	0.42876	1.2	0.00641	1.2	0.29508
		1.25	0.60948	1.2493	0.25472	1.2493	0.31336	1.2493	0.35563	1.2493	0.50457	1.25	0.67627	1.25	0.60432	1.25	0.56952	1.25	0.60166	1.25	0.52847	1.25	0.70491	1.25	0.60251	1.25	0.84585	1.25	0.88633	1.25	0.86675	1.25	0.02991	1.2794	0.03221	1.2794	0.18439	1.2794	0.16497	1.2794	0.32762	1.25	0.59248	1.25	0.43063	1.25	0.01203	1.25	0.29922
		1.3	0.61947	1.2991	0.26698	1.2991	0.32744	1.2991	0.37421	1.2991	0.51897	1.3	0.68138	1.3	0.60991	1.3	0.57748	1.3	0.60824	1.3	0.53523	1.3	0.70379	1.3	0.59999	1.3	0.84173	1.3	0.88565	1.3	0.86293	1.3	0.02871	1.3353	0.03486	1.3353	0.18577	1.3353	0.16794	1.3353	0.32604	1.3	0.59568	1.3	0.43246	1.3	0.0174	1.3	0.30318
		1.35	0.62895	1.349	0.27893	1.349	0.34118	1.349	0.39227	1.349	0.53307	1.35	0.68623	1.35	0.61522	1.35	0.58513	1.35	0.61449	1.35	0.5417	1.35	0.70258	1.35	0.59741	1.35	0.83759	1.35	0.88488	1.35	0.85912	1.35	0.02751	1.3912	0.03742	1.3912	0.18708	1.3912	0.17066	1.3912	0.32433	1.35	0.59867	1.35	0.43425	1.35	0.02251	1.35	0.30694
		1.4	0.63793	1.3988	0.29058	1.3988	0.35457	1.3988	0.4098	1.3988	0.54687	1.4	0.6908	1.4	0.62026	1.4	0.59248	1.4	0.62042	1.4	0.54788	1.4	0.70128	1.4	0.59479	1.4	0.83341	1.4	0.88401	1.4	0.85532	1.4	0.02631	1.4471	0.03987	1.4471	0.1883	1.4471	0.17315	1.4471	0.3225	1.4	0.60147	1.4	0.436	1.4	0.02737	1.4	0.31051
		1.45	0.64641	1.4487	0.30194	1.4487	0.36762	1.4487	0.42682	1.4487	0.56038	1.45	0.69511	1.45	0.62502	1.45	0.59952	1.45	0.62603	1.45	0.55377	1.45	0.69989	1.45	0.59211	1.45	0.82919	1.45	0.88305	1.45	0.85152	1.45	0.02511	1.5029	0.04222	1.5029	0.18945	1.5029	0.1754	1.5029	0.32054	1.45	0.60408	1.45	0.4377	1.45	0.03198	1.45	0.31389
		1.5	0.65438	1.4985	0.313	1.4985	0.38033	1.4985	0.44332	1.4985	0.57358	1.5	0.69915	1.5	0.62951	1.5	0.60626	1.5	0.63131	1.5	0.55937	1.5	0.69841	1.5	0.58938	1.5	0.82494	1.5	0.882	1.5	0.84774	1.5	0.0239	1.5588	0.04447	1.5588	0.19052	1.5588	0.17741	1.5588	0.31846	1.5	0.60648	1.5	0.43936	1.5	0.03634	1.5	0.31707
		1.55	0.66185	1.5484	0.32376	1.5484	0.3927	1.5484	0.4593	1.5484	0.58648	1.55	0.70292	1.55	0.63372	1.55	0.61269	1.55	0.63627	1.55	0.56468	1.55	0.69684	1.55	0.5866	1.55	0.82066	1.55	0.88085	1.55	0.84396	1.55	0.0227	1.6147	0.04662	1.6147	0.19151	1.6147	0.17918	1.6147	0.31626	1.55	0.60869	1.55	0.44098	1.55	0.04044	1.55	0.32007
		1.6	0.66881	1.5982	0.33422	1.5982	0.40473	1.5982	0.47477	1.5982	0.59909	1.6	0.70643	1.6	0.63765	1.6	0.61881	1.6	0.6409	1.6	0.5697	1.6	0.69519	1.6	0.58376	1.6	0.81634	1.6	0.8796	1.6	0.8402	1.6	0.02149	1.6706	0.04867	1.6706	0.19241	1.6706	0.18071	1.6706	0.31394	1.6	0.61071	1.6	0.44255	1.6	0.0443	1.6	0.32287
		1.65	0.67527	1.6481	0.34438	1.6481	0.41642	1.6481	0.48971	1.6481	0.61139	1.65	0.70966	1.65	0.64131	1.65	0.62463	1.65	0.64521	1.65	0.57443	1.65	0.69344	1.65	0.58087	1.65	0.81199	1.65	0.87827	1.65	0.83645	1.65	0.02029	1.7265	0.05061	1.7265	0.19324	1.7265	0.182	1.7265	0.31149	1.65	0.61253	1.65	0.44409	1.65	0.0479	1.65	0.32547
		1.7	0.68123	1.6979	0.35424	1.6979	0.42777	1.6979	0.50413	1.6979	0.6234	1.7	0.71263	1.7	0.64469	1.7	0.63015	1.7	0.64919	1.7	0.57887	1.7	0.6916	1.7	0.57794	1.7	0.80761	1.7	0.87683	1.7	0.8327	1.7	0.01908	1.7824	0.05246	1.7824	0.19399	1.7824	0.18305	1.7824	0.30892	1.7	0.61415	1.7	0.44558	1.7	0.05125	1.7	0.32789
		1.75	0.68669	1.7478	0.3638	1.7478	0.43877	1.7478	0.51804	1.7478	0.6351	1.75	0.71533	1.75	0.64779	1.75	0.63535	1.75	0.65285	1.75	0.58302	1.75	0.68968	1.75	0.57495	1.75	0.80319	1.75	0.8753	1.75	0.82897	1.75	0.01787	1.8382	0.05421	1.8382	0.19466	1.8382	0.18387	1.8382	0.30623	1.75	0.61557	1.75	0.44703	1.75	0.05435	1.75	0.33011
		1.8	0.69164	1.7977	0.37307	1.7977	0.44944	1.7977	0.53143	1.7977	0.64651	1.8	0.71777	1.8	0.65062	1.8	0.64025	1.8	0.65619	1.8	0.58689	1.8	0.68767	1.8	0.57191	1.8	0.79873	1.8	0.87368	1.8	0.82524	1.8	0.01666	1.8941	0.05585	1.8941	0.19525	1.8941	0.18445	1.8941	0.30341	1.8	0.6168	1.8	0.44844	1.8	0.05719	1.8	0.33214
		1.85	0.69608	1.8475	0.38204	1.8475	0.45976	1.8475	0.54429	1.8475	0.65761	1.85	0.71993	1.85	0.65317	1.85	0.64485	1.85	0.6592	1.85	0.59046	1.85	0.68556	1.85	0.56881	1.85	0.79425	1.85	0.87197	1.85	0.82152	1.85	0.01545	1.95	0.0574	1.95	0.19576	1.95	0.18478	1.95	0.30047	1.85	0.61783	1.85	0.44981	1.85	0.05979	1.85	0.33398
		1.9	0.70002	1.8974	0.3907	1.8974	0.46974	1.8974	0.55664	1.8974	0.66842	1.9	0.72183	1.9	0.65544	1.9	0.64914	1.9	0.66189	1.9	0.59374	1.9	0.68337	1.9	0.56567	1.9	0.78973	1.9	0.87016	1.9	0.81782	1.9	0.01424	2.0059	0.05885	2.0059	0.19619	2.0059	0.18488	2.0059	0.29741	1.9	0.61867	1.9	0.45113	1.9	0.06213	1.9	0.33563
		1.95	0.70346	1.9472	0.39907	1.9472	0.47938	1.9472	0.56847	1.9472	0.67893	1.95	0.72346	1.95	0.65744	1.95	0.65312	1.95	0.66425	1.95	0.59674	1.95	0.68109	1.95	0.56247	1.95	0.78517	1.95	0.86825	1.95	0.81412	1.95	0.01303	2.0618	0.06019	2.0618	0.19654	2.0618	0.18474	2.0618	0.29422	1.95	0.6193	1.95	0.45242	1.95	0.06422	1.95	0.33708
		2	0.7064	1.9971	0.40715	1.9971	0.48868	1.9971	0.57978	1.9971	0.68913	2	0.72482	2	0.65916	2	0.6568	2	0.66629	2	0.59944	2	0.67872	2	0.55922	2	0.78058	2	0.86625	2	0.81044	2	0.01182	2.1176	0.06144	2.1176	0.19681	2.1176	0.18436	2.1176	0.29092	2	0.61975	2	0.45366	2	0.06606	2	0.33834
		2.05	0.70883	2.0469	0.41492	2.0469	0.49764	2.0469	0.59057	2.0469	0.69904	2.05	0.72592	2.05	0.66061	2.05	0.66017	2.05	0.668	2.05	0.60186	2.05	0.67626	2.05	0.55592	2.05	0.77596	2.05	0.86416	2.05	0.80676	2.05	0.0106	2.1735	0.06258	2.1735	0.197	2.1735	0.18375	2.1735	0.28748	2.05	0.61999	2.05	0.45486	2.05	0.06765	2.05	0.33941
		2.1	0.71076	2.0968	0.42239	2.0968	0.50626	2.0968	0.60084	2.0968	0.70865	2.1	0.72675	2.1	0.66178	2.1	0.66324	2.1	0.66939	2.1	0.60399	2.1	0.67371	2.1	0.55257	2.1	0.7713	2.1	0.86197	2.1	0.80309	2.1	0.00939	2.2294	0.06362	2.2294	0.19712	2.2294	0.18289	2.2294	0.28393	2.1	0.62004	2.1	0.45601	2.1	0.06898	2.1	0.34029
		2.15	0.71218	2.1466	0.42957	2.1466	0.51453	2.1466	0.6106	2.1466	0.71796	2.15	0.72731	2.15	0.66267	2.15	0.666	2.15	0.67045	2.15	0.60582	2.15	0.67107	2.15	0.54917	2.15	0.76661	2.15	0.85969	2.15	0.79943	2.15	0.00817	2.2853	0.06456	2.2853	0.19715	2.2853	0.1818	2.2853	0.28025	2.15	0.61989	2.15	0.45713	2.15	0.07006	2.15	0.34097
		2.2	0.7131	2.1965	0.43644	2.1965	0.52247	2.1965	0.61983	2.1965	0.72697	2.2	0.7276	2.2	0.66329	2.2	0.66846	2.2	0.67119	2.2	0.60737	2.2	0.66834	2.2	0.54571	2.2	0.76189	2.2	0.85731	2.2	0.79579	2.2	0.00696	2.3412	0.06541	2.3412	0.1971	2.3412	0.18046	2.3412	0.27645	2.2	0.61955	2.2	0.4582	2.2	0.0709	2.2	0.34146
		2.25	0.71352	2.2463	0.44302	2.2463	0.53006	2.2463	0.62855	2.2463	0.73568	2.25	0.72762	2.25	0.66363	2.25	0.67061	2.25	0.67161	2.25	0.60863	2.25	0.66553	2.25	0.5422	2.25	0.75713	2.25	0.85484	2.25	0.79215	2.25	0.00574	2.3971	0.06615	2.3971	0.19697	2.3971	0.17889	2.3971	0.27253	2.25	0.61901	2.25	0.45923	2.25	0.07148	2.25	0.34176
		2.3	0.70834	2.2962	0.44933	2.2962	0.53748	2.2962	0.63347	2.2962	0.74358	2.3	0.72347	2.3	0.66867	2.3	0.6773	2.3	0.67635	2.3	0.61452	2.3	0.6605	2.3	0.53649	2.3	0.75045	2.3	0.85048	2.3	0.78776	2.3	0.00454	2.4529	0.06164	2.4529	0.19243	2.4529	0.17155	2.4529	0.26306	2.3	0.61591	2.3	0.45771	2.3	0.06738	2.3	0.34618
		2.35	0.69835	2.346	0.45652	2.346	0.54595	2.346	0.63892	2.346	0.75062	2.35	0.7153	2.35	0.66684	2.35	0.67584	2.35	0.67222	2.35	0.61308	2.35	0.65777	2.35	0.5331	2.35	0.74776	2.35	0.84771	2.35	0.78515	2.35	-0.00156	2.5088	0.05827	2.5088	0.18928	2.5088	0.1658	2.5088	0.25638	2.35	0.6085	2.35	0.45184	2.35	0.06269	2.35	0.34604
		2.4	0.68998	2.3959	0.46029	2.3959	0.54929	2.3959	0.64395	2.3959	0.76052	2.4	0.70879	2.4	0.66421	2.4	0.67564	2.4	0.66908	2.4	0.61074	2.4	0.65096	2.4	0.52653	2.4	0.7388	2.4	0.84021	2.4	0.77577	2.4	-0.00671	2.5647	0.0532	2.5647	0.18497	2.5647	0.1577	2.5647	0.2464	2.4	0.60162	2.4	0.44694	2.4	0.05957	2.4	0.34379
		2.45	0.68223	2.4457	0.46616	2.4457	0.55437	2.4457	0.64756	2.4457	0.76891	2.45	0.70639	2.45	0.66262	2.45	0.67559	2.45	0.66637	2.45	0.6105	2.45	0.65	2.45	0.52423	2.45	0.73601	2.45	0.8404	2.45	0.77662	2.45	-0.00907	2.6206	0.05027	2.6206	0.1813	2.6206	0.15148	2.6206	0.23916	2.45	0.59953	2.45	0.44836	2.45	0.05312	2.45	0.34343
		2.5	0.67456	2.4956	0.47336	2.4956	0.56243	2.4956	0.65282	2.4956	0.77594	2.5	0.70147	2.5	0.66507	2.5	0.67836	2.5	0.66693	2.5	0.61256	2.5	0.64784	2.5	0.5212	2.5	0.73322	2.5	0.83804	2.5	0.77247	2.5	-0.01563	2.6765	0.0476	2.6765	0.17951	2.6765	0.14571	2.6765	0.23222	2.5	0.59544	2.5	0.44804	2.5	0.0501	2.5	0.3476
		2.55	0.66875	2.5455	0.47701	2.5455	0.56621	2.5455	0.65648	2.5455	0.78355	2.55	0.69647	2.55	0.66221	2.55	0.67722	2.55	0.66382	2.55	0.60968	2.55	0.64105	2.55	0.51518	2.55	0.72432	2.55	0.82992	2.55	0.76463	2.55	-0.01817	2.7324	0.0457	2.7324	0.17664	2.7324	0.14002	2.7324	0.22481	2.55	0.59118	2.55	0.44849	2.55	0.04614	2.55	0.34579
		2.6	0.66084	2.5953	0.48078	2.5953	0.57161	2.5953	0.65964	2.5953	0.79176	2.6	0.69203	2.6	0.66023	2.6	0.676	2.6	0.66016	2.6	0.60695	2.6	0.63884	2.6	0.51269	2.6	0.72133	2.6	0.82946	2.6	0.76493	2.6	-0.02109	2.7882	0.04577	2.7882	0.17696	2.7882	0.13653	2.7882	0.22059	2.6	0.58643	2.6	0.44728	2.6	0.04236	2.6	0.34318
		2.65	0.65604	2.6452	0.48525	2.6452	0.57604	2.6452	0.6621	2.6452	0.796	2.65	0.68863	2.65	0.65985	2.65	0.6771	2.65	0.65961	2.65	0.6082	2.65	0.63604	2.65	0.50991	2.65	0.71662	2.65	0.82703	2.65	0.76008	2.65	-0.02409	2.8441	0.04566	2.8441	0.17572	2.8441	0.13249	2.8441	0.21408	2.65	0.5826	2.65	0.44768	2.65	0.03976	2.65	0.34652
		2.7	0.64997	2.695	0.48841	2.695	0.57806	2.695	0.6639	2.695	0.80115	2.7	0.68627	2.7	0.65073	2.7	0.6701	2.7	0.65044	2.7	0.60162	2.7	0.63131	2.7	0.50518	2.7	0.70967	2.7	0.82129	2.7	0.75652	2.7	-0.02443	2.9	0.04819	2.9	0.17759	2.9	0.13067	2.9	0.21193	2.7	0.58054	2.7	0.44998	2.7	0.03648	2.7	0.34155
		2.75	0.64498	2.7449	0.493	2.7449	0.58388	2.7449	0.66764	2.7449	0.80838	2.75	0.68171	2.75	0.6496	2.75	0.66919	2.75	0.6474	2.75	0.59777	2.75	0.62675	2.75	0.50064	2.75	0.7042	2.75	0.81821	2.75	0.75238	2.75	-0.02572	2.9559	0.0492	2.9559	0.17757	2.9559	0.12821	2.9559	0.20675	2.75	0.57602	2.75	0.44855	2.75	0.03552	2.75	0.33796
		2.8	0.643	2.7947	0.49562	2.7947	0.58713	2.7947	0.67013	2.7947	0.81184	2.8	0.67995	2.8	0.64516	2.8	0.66642	2.8	0.64406	2.8	0.59545	2.8	0.62267	2.8	0.49633	2.8	0.69867	2.8	0.81557	2.8	0.74921	2.8	-0.02508	3.0118	0.05256	3.0118	0.17965	3.0118	0.12654	3.0118	0.20459	2.8	0.57423	2.8	0.45192	2.8	0.03564	2.8	0.33615
		2.85	0.6367	2.8446	0.49664	2.8446	0.58894	2.8446	0.67262	2.8446	0.81763	2.85	0.67949	2.85	0.63729	2.85	0.66028	2.85	0.63626	2.85	0.59083	2.85	0.61947	2.85	0.49287	2.85	0.69408	2.85	0.81151	2.85	0.74671	2.85	-0.02423	3.0676	0.05464	3.0676	0.18075	3.0676	0.12523	3.0676	0.20112	2.85	0.57393	2.85	0.4564	2.85	0.03526	2.85	0.33276
		2.9	0.63461	2.8944	0.5	2.8944	0.59237	2.8944	0.6749	2.8944	0.82183	2.9	0.67545	2.9	0.6368	2.9	0.66061	2.9	0.63517	2.9	0.58931	2.9	0.61563	2.9	0.48921	2.9	0.68848	2.9	0.80784	2.9	0.74102	2.9	-0.02298	3.1235	0.05904	3.1235	0.1836	3.1235	0.12455	3.1235	0.19957	2.9	0.56989	2.9	0.45677	2.9	0.03635	2.9	0.33058
		2.95	0.63654	2.9443	0.50423	2.9443	0.59702	2.9443	0.68042	2.9443	0.82572	2.95	0.67409	2.95	0.63222	2.95	0.65821	2.95	0.63148	2.95	0.58727	2.95	0.61347	2.95	0.48551	2.95	0.685	2.95	0.80822	2.95	0.74203	2.95	-0.02016	3.1794	0.06182	3.1794	0.18486	3.1794	0.12361	3.1794	0.19688	2.95	0.56769	2.95	0.4583	2.95	0.0394	2.95	0.32463
		3	0.63501	2.9941	0.50927	2.9941	0.60339	2.9941	0.68837	2.9941	0.83461	3	0.67835	3	0.62595	3	0.65293	3	0.62461	3	0.58349	3	0.6117	3	0.48334	3	0.68123	3	0.80666	3	0.74024	3	-0.01714	3.2353	0.06589	3.2353	0.18727	3.2353	0.12323	3.2353	0.19507	3	0.57081	3	0.46361	3	0.04066	3	0.32051
		3.05	0.63393	3.044	0.51175	3.044	0.60597	3.044	0.69331	3.044	0.83925	3.05	0.68223	3.05	0.62224	3.05	0.65062	3.05	0.62237	3.05	0.58179	3.05	0.60846	3.05	0.48056	3.05	0.67632	3.05	0.80353	3.05	0.73809	3.05	-0.01323	3.2912	0.06959	3.2912	0.18935	3.2912	0.12275	3.2912	0.19352	3.05	0.57442	3.05	0.46955	3.05	0.04432	3.05	0.31778
		3.1	0.63627	3.0938	0.51248	3.0938	0.60893	3.0938	0.69866	3.0938	0.84197	3.1	0.68575	3.1	0.6254	3.1	0.65554	3.1	0.62544	3.1	0.58609	3.1	0.60433	3.1	0.47608	3.1	0.672	3.1	0.80149	3.1	0.7358	3.1	-0.00892	3.3471	0.07254	3.3471	0.19037	3.3471	0.12188	3.3471	0.19134	3.1	0.57721	3.1	0.47366	3.1	0.04845	3.1	0.3137
		3.15	0.63733	3.1437	0.51621	3.1437	0.61441	3.1437	0.70524	3.1437	0.84959	3.15	0.69127	3.15	0.62301	3.15	0.65455	3.15	0.62248	3.15	0.58403	3.15	0.60156	3.15	0.47216	3.15	0.66715	3.15	0.79929	3.15	0.73197	3.15	-0.00425	3.4029	0.07654	3.4029	0.19255	3.4029	0.12156	3.4029	0.19018	3.15	0.58074	3.15	0.47828	3.15	0.05017	3.15	0.30707
		3.2	0.63985	3.1935	0.52075	3.1935	0.61921	3.1935	0.71547	3.1935	0.85868	3.2	0.69515	3.2	0.61878	3.2	0.65304	3.2	0.62103	3.2	0.5839	3.2	0.60216	3.2	0.47049	3.2	0.66666	3.2	0.80135	3.2	0.73517	3.2	0.00146	3.4588	0.07841	3.4588	0.19252	3.4588	0.1201	3.4588	0.18767	3.2	0.58394	3.2	0.4818	3.2	0.05613	3.2	0.30351
		3.25	0.64527	3.2434	0.52415	3.2434	0.62438	3.2434	0.72566	3.2434	0.86436	3.25	0.69617	3.25	0.62196	3.25	0.65754	3.25	0.62426	3.25	0.58882	3.25	0.60038	3.25	0.46841	3.25	0.66426	3.25	0.80157	3.25	0.73319	3.25	0.0068	3.5147	0.08178	3.5147	0.19375	3.5147	0.11941	3.5147	0.18626	3.25	0.58514	3.25	0.4837	3.25	0.05911	3.25	0.3036
		3.3	0.64502	3.2933	0.52604	3.2933	0.6274	3.2933	0.73236	3.2933	0.8704	3.3	0.69893	3.3	0.61957	3.3	0.65682	3.3	0.62184	3.3	0.58576	3.3	0.59848	3.3	0.46623	3.3	0.66124	3.3	0.79925	3.3	0.73122	3.3	0.01304	3.5706	0.08387	3.5706	0.19389	3.5706	0.11839	3.5706	0.18447	3.3	0.58626	3.3	0.48582	3.3	0.06315	3.3	0.29891
		3.35	0.64876	3.3431	0.52813	3.3431	0.63141	3.3431	0.74216	3.3431	0.87955	3.35	0.70533	3.35	0.6234	3.35	0.66397	3.35	0.62779	3.35	0.59352	3.35	0.60032	3.35	0.4669	3.35	0.66327	3.35	0.80159	3.35	0.73265	3.35	0.01993	3.6265	0.08613	3.6265	0.19389	3.6265	0.11712	3.6265	0.18261	3.35	0.59083	3.35	0.48991	3.35	0.06986	3.35	0.29598
		3.4	0.65294	3.393	0.53001	3.393	0.63543	3.393	0.75108	3.393	0.88389	3.4	0.71183	3.4	0.62463	3.4	0.66816	3.4	0.63065	3.4	0.59693	3.4	0.59834	3.4	0.46416	3.4	0.65944	3.4	0.80085	3.4	0.72985	3.4	0.02578	3.6824	0.08887	3.6824	0.19434	3.6824	0.11657	3.6824	0.1813	3.4	0.59667	3.4	0.4952	3.4	0.07389	3.4	0.29602
		3.45	0.65514	3.4428	0.53135	3.4428	0.63648	3.4428	0.75878	3.4428	0.88838	3.45	0.71537	3.45	0.62351	3.45	0.6694	3.45	0.63068	3.45	0.59454	3.45	0.59469	3.45	0.45933	3.45	0.65473	3.45	0.79641	3.45	0.72661	3.45	0.03339	3.7382	0.09053	3.7382	0.1937	3.7382	0.11516	3.7382	0.17953	3.45	0.59983	3.45	0.49693	3.45	0.08117	3.45	0.29473
		3.5	0.65968	3.4927	0.53516	3.4927	0.64211	3.4927	0.76928	3.4927	0.89738	3.5	0.71895	3.5	0.6284	3.5	0.67665	3.5	0.63593	3.5	0.6012	3.5	0.59406	3.5	0.45827	3.5	0.65454	3.5	0.79644	3.5	0.72459	3.5	0.04019	3.7941	0.09334	3.7941	0.1939	3.7941	0.11481	3.7941	0.17813	3.5	0.6032	3.5	0.49957	3.5	0.0867	3.5	0.29214
		3.55	0.66115	3.5425	0.53666	3.5425	0.64533	3.5425	0.7786	3.5425	0.90453	3.55	0.72542	3.55	0.62359	3.55	0.67631	3.55	0.63382	3.55	0.59841	3.55	0.59458	3.55	0.45744	3.55	0.65438	3.55	0.79899	3.55	0.7277	3.55	0.04681	3.85	0.09607	3.85	0.19435	3.85	0.11459	3.85	0.17762	3.55	0.6071	3.55	0.50342	3.55	0.09208	3.55	0.29043
		3.6	0.66418	3.5924	0.53785	3.5924	0.64732	3.5924	0.78753	3.5924	0.91231	3.6	0.72946	3.6	0.6254	3.6	0.68158	3.6	0.63839	3.6	0.60148	3.6	0.59529	3.6	0.45675	3.6	0.65635	3.6	0.79947	3.6	0.72655	3.6	0.05476	3.9059	0.09836	3.9059	0.19346	3.9059	0.114	3.9059	0.17583	3.6	0.60919	3.6	0.50486	3.6	0.09927	3.6	0.29089
		3.65	0.66405	3.6422	0.5391	3.6422	0.65106	3.6422	0.79515	3.6422	0.91851	3.65	0.72876	3.65	0.6253	3.65	0.68363	3.65	0.63863	3.65	0.60159	3.65	0.59397	3.65	0.45541	3.65	0.65425	3.65	0.79743	3.65	0.72223	3.65	0.06039	3.9618	0.10153	3.9618	0.19448	3.9618	0.11419	3.9618	0.17585	3.65	0.60904	3.65	0.50476	3.65	0.10446	3.65	0.28662
		3.7	0.66312	3.6921	0.5384	3.6921	0.65071	3.6921	0.80204	3.6921	0.92337	3.7	0.73134	3.7	0.61788	3.7	0.68034	3.7	0.63327	3.7	0.59363	3.7	0.59393	3.7	0.45425	3.7	0.6525	3.7	0.79665	3.7	0.72218	3.7	0.06726	4.0176	0.10315	4.0176	0.1928	4.0176	0.11325	4.0176	0.17383	3.7	0.61035	3.7	0.50555	3.7	0.11161	3.7	0.28412
		3.75	0.66156	3.7419	0.5401	3.7419	0.65343	3.7419	0.80932	3.7419	0.92931	3.75	0.73439	3.75	0.62403	3.75	0.69083	3.75	0.64188	3.75	0.60142	3.75	0.59361	3.75	0.45318	3.75	0.65415	3.75	0.7971	3.75	0.72059	3.75	0.07342	4.0735	0.10622	4.0735	0.19312	4.0735	0.11317	4.0735	0.17348	3.75	0.61281	3.75	0.50555	3.75	0.1174	3.75	0.28791
		3.8	0.65652	3.7918	0.54057	3.7918	0.65554	3.7918	0.81591	3.7918	0.93535	3.8	0.73188	3.8	0.62245	3.8	0.69284	3.8	0.64218	3.8	0.59903	3.8	0.59092	3.8	0.4501	3.8	0.65141	3.8	0.79662	3.8	0.72197	3.8	0.07769	4.1294	0.10782	4.1294	0.19185	4.1294	0.11264	4.1294	0.17199	3.8	0.61106	3.8	0.50067	3.8	0.12333	3.8	0.28606
		3.85	0.65461	3.8416	0.53825	3.8416	0.6536	3.8416	0.81972	3.8416	0.93788	3.85	0.73032	3.85	0.61711	3.85	0.69094	3.85	0.63858	3.85	0.59308	3.85	0.59045	3.85	0.44832	3.85	0.65089	3.85	0.79596	3.85	0.71959	3.85	0.08301	4.1853	0.10985	4.1853	0.19066	4.1853	0.11181	4.1853	0.17066	3.85	0.60934	3.85	0.49687	3.85	0.12914	3.85	0.28323
		3.9	0.64824	3.8915	0.53622	3.8915	0.65352	3.8915	0.82116	3.8915	0.93887	3.9	0.73081	3.9	0.61903	3.9	0.6972	3.9	0.64185	3.9	0.5964	3.9	0.58893	3.9	0.44587	3.9	0.64985	3.9	0.79384	3.9	0.71518	3.9	0.08637	4.2412	0.11045	4.2412	0.18884	4.2412	0.111	4.2412	0.1685	3.9	0.61025	3.9	0.49505	3.9	0.13321	3.9	0.28276
		3.95	0.6422	3.9413	0.53379	3.9413	0.65163	3.9413	0.82617	3.9413	0.94563	3.95	0.72901	3.95	0.61333	3.95	0.69656	3.95	0.63915	3.95	0.58942	3.95	0.58696	3.95	0.44361	3.95	0.64768	3.95	0.79305	3.95	0.71554	3.95	0.0887	4.2971	0.1096	4.2971	0.18556	4.2971	0.10959	4.2971	0.16556	3.95	0.60834	3.95	0.49092	3.95	0.13884	3.95	0.2791
		4	0.63418	3.9912	0.53236	3.9912	0.65142	3.9912	0.82918	3.9912	0.94824	4	0.72459	4	0.61151	4	0.69746	4	0.63726	4	0.58592	4	0.58409	4	0.44068	4	0.64621	4	0.79107	4	0.71148	4	0.09018	4.3529	0.10746	4.3529	0.1821	4.3529	0.10824	4.3529	0.16152	4	0.60402	4	0.48677	4	0.14349	4	0.27733
		4.05	0.62286	4.0411	0.52958	4.0411	0.64994	4.0411	0.82675	4.0411	0.94648	4.05	0.71766	4.05	0.61142	4.05	0.70129	4.05	0.63664	4.05	0.58394	4.05	0.58005	4.05	0.43585	4.05	0.64207	4.05	0.78817	4.05	0.71097	4.05	0.09019	4.4088	0.10171	4.4088	0.17575	4.4088	0.10669	4.4088	0.15568	4.05	0.59872	4.05	0.48087	4.05	0.14697	4.05	0.27555
		4.1	0.61339	4.0909	0.52664	4.0909	0.64791	4.0909	0.8283	4.0909	0.95125	4.1	0.71132	4.1	0.60806	4.1	0.70574	4.1	0.63797	4.1	0.58159	4.1	0.57862	4.1	0.43306	4.1	0.64127	4.1	0.78857	4.1	0.71048	4.1	0.08878	4.4647	0.09485	4.4647	0.16903	4.4647	0.10503	4.4647	0.14839	4.1	0.59278	4.1	0.47445	4.1	0.15036	4.1	0.27445
		4.15	0.59746	4.1408	0.52173	4.1408	0.64575	4.1408	0.82915	4.1408	0.95137	4.15	0.70221	4.15	0.61015	4.15	0.71333	4.15	0.64042	4.15	0.5826	4.15	0.57552	4.15	0.42951	4.15	0.63939	4.15	0.78668	4.15	0.70791	4.15	0.08629	4.5206	0.08387	4.5206	0.15933	4.5206	0.1031	4.5206	0.13895	4.15	0.58492	4.15	0.46491	4.15	0.1522	4.15	0.27484
		4.2	0.58278	4.1906	0.5135	4.1906	0.63928	4.1906	0.8226	4.1906	0.9452	4.2	0.68951	4.2	0.60531	4.2	0.71294	4.2	0.63513	4.2	0.57347	4.2	0.57188	4.2	0.42515	4.2	0.63603	4.2	0.78405	4.2	0.7073	4.2	0.08306	4.5765	0.07225	4.5765	0.14879	4.5765	0.10081	4.5765	0.12858	4.2	0.57459	4.2	0.45208	4.2	0.15318	4.2	0.26811
		4.25	0.56685	4.2405	0.50985	4.2405	0.63854	4.2405	0.8186	4.2405	0.94248	4.25	0.68164	4.25	0.5975	4.25	0.71226	4.25	0.63046	4.25	0.56742	4.25	0.56573	4.25	0.41853	4.25	0.63147	4.25	0.77949	4.25	0.70189	4.25	0.07793	4.6324	0.05773	4.6324	0.1359	4.6324	0.09765	4.6324	0.11614	4.25	0.56721	4.25	0.44344	4.25	0.1544	4.25	0.26539
		4.3	0.54906	4.2903	0.50414	4.2903	0.63673	4.2903	0.81744	4.2903	0.94061	4.3	0.67279	4.3	0.59814	4.3	0.71889	4.3	0.63051	4.3	0.56617	4.3	0.55806	4.3	0.41131	4.3	0.62525	4.3	0.77468	4.3	0.70095	4.3	0.07279	4.6882	0.04271	4.6882	0.12215	4.6882	0.09347	4.6882	0.10326	4.3	0.56049	4.3	0.43362	4.3	0.15385	4.3	0.26492
		4.35	0.53433	4.3402	0.49508	4.3402	0.63077	4.3402	0.809	4.3402	0.93581	4.35	0.65813	4.35	0.59437	4.35	0.72139	4.35	0.62855	4.35	0.55885	4.35	0.55398	4.35	0.40729	4.35	0.6221	4.35	0.77313	4.35	0.69899	4.35	0.0663	4.7441	0.02702	4.7441	0.10679	4.7441	0.08747	4.7441	0.08884	4.35	0.54976	4.35	0.42104	4.35	0.1532	4.35	0.25875
		4.4	0.5125	4.39	0.48884	4.39	0.62785	4.39	0.80186	4.39	0.92912	4.4	0.6449	4.4	0.59096	4.4	0.72427	4.4	0.62704	4.4	0.55527	4.4	0.54835	4.4	0.40205	4.4	0.61685	4.4	0.76762	4.4	0.69464	4.4	0.05943	4.8	0.01073	4.8	0.09092	4.8	0.07956	4.8	0.07407	4.4	0.53933	4.4	0.4108	4.4	0.15266	4.4	0.25872
		4.45	0.49451	4.4399	0.48014	4.4399	0.62322	4.4399	0.79765	4.4399	0.92326	4.45	0.63399	4.45	0.58775	4.45	0.72681	4.45	0.62448	4.45	0.54986	4.45	0.54136	4.45	0.39522	4.45	0.61133	4.45	0.76222	4.45	0.69311	4.45	0.05307	4.8559	-0.00454	4.8559	0.07449	4.8559	0.06981	4.8559	0.05832	4.45	0.52999	4.45	0.4006	4.45	0.14962	4.45	0.25501
		4.5	0.47972	4.4897	0.47145	4.4897	0.61974	4.4897	0.7861	4.4897	0.91442	4.5	0.62086	4.5	0.57803	4.5	0.72381	4.5	0.61866	4.5	0.54005	4.5	0.53106	4.5	0.38526	4.5	0.60333	4.5	0.75532	4.5	0.68701	4.5	0.04585	4.9118	-0.02034	4.9118	0.05802	4.9118	0.05824	4.9118	0.0427	4.5	0.51823	4.5	0.38892	4.5	0.14797	4.5	0.24851
		4.55	0.46124	4.5396	0.46578	4.5396	0.61829	4.5396	0.77854	4.5396	0.9064	4.55	0.60557	4.55	0.57537	4.55	0.72603	4.55	0.61645	4.55	0.53654	4.55	0.51927	4.55	0.37399	4.55	0.5934	4.55	0.74596	4.55	0.68467	4.55	0.03972	4.9676	-0.03464	4.9676	0.04202	4.9676	0.04558	4.9676	0.02663	4.55	0.50445	4.55	0.37654	4.55	0.1454	4.55	0.24815
		4.6	0.44804	4.5894	0.45767	4.5894	0.61417	4.5894	0.77295	4.5894	0.89996	4.6	0.59139	4.6	0.57246	4.6	0.72868	4.6	0.61524	4.6	0.53158	4.6	0.51049	4.6	0.36528	4.6	0.586	4.6	0.73853	4.6	0.68046	4.6	0.03327	5.0235	-0.04901	5.0235	0.02661	5.0235	0.03211	5.0235	0.01143	4.6	0.4904	4.6	0.3633	4.6	0.14159	4.6	0.24297
		4.65	0.43205	4.6393	0.44885	4.6393	0.60914	4.6393	0.76003	4.6393	0.88947	4.65	0.58141	4.65	0.56435	4.65	0.72588	4.65	0.61087	4.65	0.52384	4.65	0.50175	4.65	0.3565	4.65	0.57748	4.65	0.73023	4.65	0.67666	4.65	0.02733	5.0794	-0.06149	5.0794	0.01258	5.0794	0.01907	5.0794	-0.00325	4.65	0.47786	4.65	0.35033	4.65	0.1395	4.65	0.23622
		4.7	0.41611	4.6891	0.44242	4.6891	0.60618	4.6891	0.7515	4.6891	0.88159	4.7	0.57059	4.7	0.561	4.7	0.72648	4.7	0.60891	4.7	0.51928	4.7	0.4914	4.7	0.34583	4.7	0.57042	4.7	0.72011	4.7	0.67419	4.7	0.02119	5.1353	-0.07328	5.1353	-0.000512	5.1353	0.00594	5.1353	-0.01652	4.7	0.46474	4.7	0.3362	4.7	0.13477	4.7	0.2315
		4.75	0.40334	4.739	0.43744	4.739	0.60652	4.739	0.74593	4.739	0.87712	4.75	0.55725	4.75	0.55089	4.75	0.72202	4.75	0.60276	4.75	0.50911	4.75	0.47944	4.75	0.33372	4.75	0.56042	4.75	0.70753	4.75	0.66545	4.75	0.01354	5.1912	-0.08379	5.1912	-0.01192	5.1912	-0.00616	5.1912	-0.02898	4.75	0.45118	4.75	0.3203	4.75	0.13084	4.75	0.22596
		4.8	0.38834	4.7889	0.42956	4.7889	0.60262	4.7889	0.73317	4.7889	0.86555	4.8	0.54912	4.8	0.54112	4.8	0.71462	4.8	0.59491	4.8	0.50043	4.8	0.46857	4.8	0.32244	4.8	0.54934	4.8	0.69635	4.8	0.66261	4.8	0.00556	5.2471	-0.09285	5.2471	-0.02239	5.2471	-0.0178	5.2471	-0.03987	4.8	0.44195	4.8	0.30692	4.8	0.12677	4.8	0.21904
		4.85	0.37704	4.8387	0.42131	4.8387	0.59663	4.8387	0.72242	4.8387	0.85343	4.85	0.54426	4.85	0.53696	4.85	0.71354	4.85	0.59221	4.85	0.49555	4.85	0.4583	4.85	0.31159	4.85	0.54088	4.85	0.68589	4.85	0.65715	4.85	-0.00496	5.3029	-0.10042	5.3029	-0.03072	5.3029	-0.02787	5.3029	-0.04923	4.85	0.4356	4.85	0.29476	4.85	0.12199	4.85	0.21288
		4.9	0.36925	4.8886	0.41701	4.8886	0.59525	4.8886	0.71588	4.8886	0.84815	4.9	0.53602	4.9	0.52603	4.9	0.70575	4.9	0.58452	4.9	0.48472	4.9	0.45137	4.9	0.30352	4.9	0.53289	4.9	0.6799	4.9	0.65536	4.9	-0.01695	5.3588	-0.10652	5.3588	-0.03801	5.3588	-0.0372	5.3588	-0.05734	4.9	0.42874	4.9	0.28169	4.9	0.11878	4.9	0.20658
		4.95	0.36099	4.9384	0.4116	4.9384	0.59265	4.9384	0.70467	4.9384	0.83696	4.95	0.52656	4.95	0.52189	4.95	0.70173	4.95	0.58165	4.95	0.48083	4.95	0.44394	4.95	0.29447	4.95	0.52623	4.95	0.6742	4.95	0.656	4.95	-0.03036	5.4147	-0.11103	5.4147	-0.04341	5.4147	-0.04519	5.4147	-0.0636	4.95	0.42239	4.95	0.2699	4.95	0.11427	4.95	0.19964
		5	0.35196	4.9883	0.40509	4.9883	0.58922	4.9883	0.69493	4.9883	0.82528	5	0.51978	5	0.51506	5	0.69854	5	0.57845	5	0.47539	5	0.43223	5	0.28301	5	0.51546	5	0.66284	5	0.64573	5	-0.04543	5.4706	-0.11409	5.4706	-0.04756	5.4706	-0.05188	5.4706	-0.06878	5	0.41802	5	0.25841	5	0.11037	5	0.19275
		5.05	0.34423	5.0381	0.39942	5.0381	0.58691	5.0381	0.68822	5.0381	0.81925	5.05	0.51434	5.05	0.50111	5.05	0.68529	5.05	0.56643	5.05	0.46279	5.05	0.4254	5.05	0.27551	5.05	0.50728	5.05	0.65737	5.05	0.6453	5.05	-0.06104	5.5265	-0.11583	5.5265	-0.05035	5.5265	-0.05815	5.5265	-0.07252	5.05	0.41439	5.05	0.2484	5.05	0.1055	5.05	0.18113
		5.1	0.33837	5.088	0.39511	5.088	0.58405	5.088	0.67697	5.088	0.80747	5.1	0.5066	5.1	0.4955	5.1	0.67893	5.1	0.5617	5.1	0.45732	5.1	0.4186	5.1	0.26723	5.1	0.50079	5.1	0.6527	5.1	0.64383	5.1	-0.07701	5.5824	-0.11602	5.5824	-0.05172	5.5824	-0.06244	5.5824	-0.07485	5.1	0.40824	5.1	0.23884	5.1	0.09953	5.1	0.17349
		5.15	0.3334	5.1378	0.39317	5.1378	0.58112	5.1378	0.66842	5.1378	0.79829	5.15	0.49929	5.15	0.48409	5.15	0.66945	5.15	0.55369	5.15	0.44965	5.15	0.41165	5.15	0.25974	5.15	0.49143	5.15	0.64874	5.15	0.64162	5.15	-0.09331	5.6382	-0.11499	5.6382	-0.0519	5.6382	-0.06649	5.6382	-0.0758	5.15	0.40375	5.15	0.23049	5.15	0.09371	5.15	0.16585
		5.2	0.33026	5.1877	0.39051	5.1877	0.58024	5.1877	0.66435	5.1877	0.79392	5.2	0.49615	5.2	0.47648	5.2	0.65967	5.2	0.546	5.2	0.44309	5.2	0.40734	5.2	0.25423	5.2	0.48692	5.2	0.64648	5.2	0.64388	5.2	-0.1092	5.6941	-0.11245	5.6941	-0.05076	5.6941	-0.06883	5.6941	-0.07555	5.2	0.40298	5.2	0.22609	5.2	0.08658	5.2	0.15254
		5.25	0.32898	5.2375	0.3876	5.2375	0.5795	5.2375	0.65628	5.2375	0.7834	5.25	0.4908	5.25	0.47373	5.25	0.65617	5.25	0.54528	5.25	0.44057	5.25	0.40032	5.25	0.24716	5.25	0.4802	5.25	0.6403	5.25	0.63825	5.25	-0.12361	5.75	-0.1091	5.75	-0.04873	5.75	-0.07089	5.75	-0.07416	5.25	0.39921	5.25	0.22021	5.25	0.07957	5.25	0.1464
		5.3	0.32662	5.2874	0.38502	5.2874	0.57649	5.2874	0.64927	5.2874	0.77509	5.3	0.48348	5.3	0.4639	5.3	0.64582	5.3	0.53832	5.3	0.436	5.3	0.39647	5.3	0.24247	5.3	0.47394	5.3	0.63885	5.3	0.63987	5.3	-0.13803	5.8059	-0.1042	5.8059	-0.0457	5.8059	-0.07186	5.8059	-0.07198	5.3	0.39478	5.3	0.21427	5.3	0.07207	5.3	0.13989
		5.35	0.32468	5.3372	0.38609	5.3372	0.57785	5.3372	0.64608	5.3372	0.77127	5.35	0.47901	5.35	0.45881	5.35	0.63852	5.35	0.53305	5.35	0.43141	5.35	0.39293	5.35	0.23811	5.35	0.46957	5.35	0.63615	5.35	0.63844	5.35	-0.15054	5.8618	-0.09889	5.8618	-0.04177	5.8618	-0.0721	5.8618	-0.06859	5.35	0.39342	5.35	0.20951	5.35	0.06305	5.35	0.12912
		5.4	0.32905	5.3871	0.38781	5.3871	0.57856	5.3871	0.64038	5.3871	0.76364	5.4	0.47476	5.4	0.45166	5.4	0.63087	5.4	0.52846	5.4	0.42614	5.4	0.38901	5.4	0.2347	5.4	0.46277	5.4	0.63442	5.4	0.63747	5.4	-0.16139	5.9176	-0.09211	5.9176	-0.03723	5.9176	-0.07164	5.9176	-0.06467	5.4	0.39272	5.4	0.20451	5.4	0.05387	5.4	0.12023
		5.45	0.33071	5.437	0.38649	5.437	0.57578	5.437	0.63743	5.437	0.75884	5.45	0.47061	5.45	0.44532	5.45	0.62085	5.45	0.52239	5.45	0.42399	5.45	0.38821	5.45	0.233	5.45	0.46031	5.45	0.63644	5.45	0.64189	5.45	-0.1717	5.9735	-0.0849	5.9735	-0.03162	5.9735	-0.07019	5.9735	-0.05934	5.45	0.39236	5.45	0.20239	5.45	0.04432	5.45	0.11315
		5.5	0.32965	5.4868	0.38742	5.4868	0.57609	5.4868	0.63429	5.4868	0.75494	5.5	0.46831	5.5	0.44377	5.5	0.61572	5.5	0.52114	5.5	0.42171	5.5	0.38481	5.5	0.23006	5.5	0.4555	5.5	0.63314	5.5	0.6374	5.5	-0.1791	6.0294	-0.07672	6.0294	-0.02558	6.0294	-0.06847	6.0294	-0.05384	5.5	0.39311	5.5	0.20194	5.5	0.03296	5.5	0.10938
		5.55	0.33415	5.5367	0.38771	5.5367	0.57527	5.5367	0.62767	5.5367	0.74701	5.55	0.46675	5.55	0.4404	5.55	0.61062	5.55	0.52043	5.55	0.42143	5.55	0.38294	5.55	0.22831	5.55	0.45137	5.55	0.63362	5.55	0.63883	5.55	-0.18597	6.0853	-0.06755	6.0853	-0.01859	6.0853	-0.06559	6.0853	-0.0469	5.55	0.39624	5.55	0.20256	5.55	0.02213	5.55	0.10369
		5.6	0.33733	5.5865	0.38879	5.5865	0.57558	5.5865	0.62582	5.5865	0.74425	5.6	0.46408	5.6	0.44077	5.6	0.60645	5.6	0.51858	5.6	0.42245	5.6	0.38047	5.6	0.22538	5.6	0.44752	5.6	0.63295	5.6	0.63673	5.6	-0.19115	6.1412	-0.05801	6.1412	-0.01097	6.1412	-0.06231	6.1412	-0.03965	5.6	0.39863	5.6	0.20352	5.6	0.00996	5.6	0.09751
		5.65	0.34093	5.6364	0.39259	5.6364	0.57572	5.6364	0.62455	5.6364	0.74301	5.65	0.46015	5.65	0.43252	5.65	0.59497	5.65	0.51217	5.65	0.41529	5.65	0.37895	5.65	0.22422	5.65	0.44238	5.65	0.63086	5.65	0.63491	5.65	-0.19428	6.1971	-0.04711	6.1971	-0.00254	6.1971	-0.05801	6.1971	-0.0311	5.65	0.39826	5.65	0.20367	5.65	-0.00358	5.65	0.09459
		5.7	0.34639	5.6862	0.39363	5.6862	0.57314	5.6862	0.62065	5.6862	0.73707	5.7	0.45879	5.7	0.42545	5.7	0.5844	5.7	0.50721	5.7	0.41339	5.7	0.38088	5.7	0.22608	5.7	0.44242	5.7	0.63377	5.7	0.63835	5.7	-0.19691	6.2529	-0.03597	6.2529	0.00694	6.2529	-0.05302	6.2529	-0.02172	5.7	0.40017	5.7	0.20554	5.7	-0.01602	5.7	0.09137
		5.75	0.34736	5.7361	0.39337	5.7361	0.57094	5.7361	0.6158	5.7361	0.73196	5.75	0.45964	5.75	0.42729	5.75	0.57953	5.75	0.50414	5.75	0.4124	5.75	0.37941	5.75	0.22634	5.75	0.43869	5.75	0.63294	5.75	0.63375	5.75	-0.19749	6.3088	-0.02325	6.3088	0.01696	6.3088	-0.04695	6.3088	-0.01135	5.75	0.40358	5.75	0.20791	5.75	-0.03066	5.75	0.08903
		5.8	0.34808	5.7859	0.39325	5.7859	0.56696	5.7859	0.60948	5.7859	0.72654	5.8	0.45918	5.8	0.42281	5.8	0.57147	5.8	0.50038	5.8	0.40874	5.8	0.37853	5.8	0.22653	5.8	0.4345	5.8	0.63002	5.8	0.63186	5.8	-0.19689	6.3647	-0.00988	6.3647	0.02863	6.3647	-0.03989	6.3647	0.000269	5.8	0.40457	5.8	0.20955	5.8	-0.04429	5.8	0.08712
		5.85	0.35179	5.8358	0.39549	5.8358	0.56522	5.8358	0.60625	5.8358	0.72142	5.85	0.45928	5.85	0.42233	5.85	0.56646	5.85	0.50057	5.85	0.41219	5.85	0.37633	5.85	0.2251	5.85	0.42979	5.85	0.62748	5.85	0.62658	5.85	-0.19583	6.4206	0.00399	6.4206	0.03996	6.4206	-0.03238	6.4206	0.01196	5.85	0.4058	5.85	0.21252	5.85	-0.05788	5.85	0.08573
		5.9	0.35299	5.8856	0.39703	5.8856	0.56247	5.8856	0.60206	5.8856	0.71552	5.9	0.46041	5.9	0.4158	5.9	0.5531	5.9	0.49082	5.9	0.40381	5.9	0.37314	5.9	0.2238	5.9	0.42326	5.9	0.62525	5.9	0.62312	5.9	-0.1932	6.4765	0.01875	6.4765	0.05303	6.4765	-0.0238	6.4765	0.02514	5.9	0.4082	5.9	0.21572	5.9	-0.07206	5.9	0.08438
		5.95	0.35338	5.9355	0.39699	5.9355	0.55662	5.9355	0.5959	5.9355	0.70878	5.95	0.45804	5.95	0.40952	5.95	0.54201	5.95	0.48363	5.95	0.39858	5.95	0.37245	5.95	0.22465	5.95	0.42092	5.95	0.62177	5.95	0.62062	5.95	-0.18963	6.5324	0.03333	6.5324	0.06563	6.5324	-0.01496	6.5324	0.03793	5.95	0.40904	5.95	0.21736	5.95	-0.08469	5.95	0.08365
		6	0.35404	5.9853	0.39825	5.9853	0.55276	5.9853	0.59109	5.9853	0.70348	6	0.45263	6	0.40744	6	0.53419	6	0.47911	6	0.39807	6	0.3717	6	0.22581	6	0.41711	6	0.62067	6	0.6153	6	-0.18575	6.5882	0.04855	6.5882	0.0791	6.5882	-0.00536	6.5882	0.05163	6	0.40736	6	0.2184	6	-0.09772	6	0.08246
		6.05	0.35339	6.0352	0.39699	6.0352	0.54627	6.0352	0.58413	6.0352	0.69613	6.05	0.44805	6.05	0.39661	6.05	0.51719	6.05	0.46603	6.05	0.38681	6.05	0.37185	6.05	0.2274	6.05	0.41413	6.05	0.62056	6.05	0.61448	6.05	-0.18001	6.6441	0.06365	6.6441	0.0926	6.6441	0.00498	6.6441	0.06514	6.05	0.40492	6.05	0.21967	6.05	-0.10928	6.05	0.08075
		6.1	0.3514	6.085	0.3972	6.085	0.54084	6.085	0.57714	6.085	0.68915	6.1	0.44325	6.1	0.39875	6.1	0.51264	6.1	0.46573	6.1	0.3886	6.1	0.3686	6.1	0.2272	6.1	0.40857	6.1	0.61365	6.1	0.60303	6.1	-0.17417	6.7	0.07823	6.7	0.10569	6.7	0.01513	6.7	0.07838	6.1	0.4046	6.1	0.22175	6.1	-0.11928	6.1	0.08319
		6.15	0.34708	6.1349	0.39676	6.1349	0.53383	6.1349	0.57138	6.1349	0.6809	6.15	0.43494	6.15	0.3959	6.15	0.50389	6.15	0.45951	6.15	0.38547	6.15	0.36529	6.15	0.22759	6.15	0.40045	6.15	0.60859	6.15	0.59626	6.15	-0.16761	6.7559	0.09242	6.7559	0.11878	6.7559	0.02585	6.7559	0.09132	6.15	0.40142	6.15	0.22167	6.15	-0.12803	6.15	0.08381
		6.2	0.34518	6.1848	0.39394	6.1848	0.52307	6.1848	0.56181	6.1848	0.66954	6.2	0.42633	6.2	0.38478	6.2	0.48888	6.2	0.44758	6.2	0.37578	6.2	0.36383	6.2	0.22883	6.2	0.39619	6.2	0.6044	6.2	0.59237	6.2	-0.15907	6.8118	0.10495	6.8118	0.13055	6.8118	0.03617	6.8118	0.10319	6.2	0.39479	6.2	0.21997	6.2	-0.13482	6.2	0.08392
		6.25	0.34079	6.2346	0.39446	6.2346	0.51703	6.2346	0.55341	6.2346	0.66218	6.25	0.41861	6.25	0.38726	6.25	0.48463	6.25	0.44681	6.25	0.37757	6.25	0.3593	6.25	0.22808	6.25	0.38919	6.25	0.5991	6.25	0.58222	6.25	-0.15108	6.8676	0.11647	6.8676	0.14174	6.8676	0.04672	6.8676	0.11411	6.25	0.38922	6.25	0.21947	6.25	-0.1399	6.25	0.08749
		6.3	0.33499	6.2845	0.39217	6.2845	0.50783	6.2845	0.54717	6.2845	0.65399	6.3	0.40734	6.3	0.37742	6.3	0.46923	6.3	0.43281	6.3	0.36663	6.3	0.35611	6.3	0.22803	6.3	0.38192	6.3	0.59433	6.3	0.57724	6.3	-0.14142	6.9235	0.12566	6.9235	0.15096	6.9235	0.05704	6.9235	0.12367	6.3	0.38098	6.3	0.2173	6.3	-0.14271	6.3	0.08669
		6.35	0.3312	6.3343	0.38777	6.3343	0.49606	6.3343	0.53574	6.3343	0.64113	6.35	0.39463	6.35	0.37072	6.35	0.45868	6.35	0.42383	6.35	0.36097	6.35	0.35141	6.35	0.22722	6.35	0.37439	6.35	0.58428	6.35	0.56362	6.35	-0.13091	6.9794	0.1329	6.9794	0.15906	6.9794	0.0668	6.9794	0.1316	6.35	0.37098	6.35	0.21493	6.35	-0.1438	6.35	0.08877
		6.4	0.32125	6.3842	0.38427	6.3842	0.48671	6.3842	0.52572	6.3842	0.63084	6.4	0.38448	6.4	0.37145	6.4	0.45405	6.4	0.4214	6.4	0.36064	6.4	0.34534	6.4	0.22602	6.4	0.36502	6.4	0.57687	6.4	0.55407	6.4	-0.12027	7.0353	0.13705	7.0353	0.16475	7.0353	0.07631	7.0353	0.13761	6.4	0.36258	6.4	0.21394	6.4	-0.14239	6.4	0.09166
		6.45	0.31281	6.434	0.38195	6.434	0.47705	6.434	0.51954	6.434	0.62244	6.45	0.37366	6.45	0.36046	6.45	0.43888	6.45	0.40691	6.45	0.34817	6.45	0.34102	6.45	0.22579	6.45	0.35709	6.45	0.57099	6.45	0.54825	6.45	-0.10761	7.0912	0.13875	7.0912	0.16871	7.0912	0.08503	7.0912	0.1416	6.45	0.35328	6.45	0.21291	6.45	-0.13898	6.45	0.09305
		6.5	0.30472	6.4839	0.37975	6.4839	0.46824	6.4839	0.50832	6.4839	0.6091	6.5	0.3622	6.5	0.36088	6.5	0.43533	6.5	0.4033	6.5	0.34812	6.5	0.33698	6.5	0.22615	6.5	0.34949	6.5	0.56412	6.5	0.53931	6.5	-0.09521	7.1471	0.13789	7.1471	0.1699	7.1471	0.09309	7.1471	0.14344	6.5	0.34461	6.5	0.21275	6.5	-0.13381	6.5	0.09928
		6.55	0.29237	6.5337	0.37592	6.5337	0.45864	6.5337	0.50067	6.5337	0.59924	6.55	0.35255	6.55	0.35493	6.55	0.42792	6.55	0.39619	6.55	0.34199	6.55	0.33297	6.55	0.22611	6.55	0.34258	6.55	0.56025	6.55	0.53557	6.55	-0.08127	7.2029	0.13474	7.2029	0.16951	7.2029	0.10014	7.2029	0.14363	6.55	0.33657	6.55	0.21169	6.55	-0.12706	6.55	0.10184
		6.6	0.28315	6.5836	0.37338	6.5836	0.45113	6.5836	0.49422	6.5836	0.59171	6.6	0.34464	6.6	0.34408	6.6	0.41526	6.6	0.38337	6.6	0.33208	6.6	0.32634	6.6	0.22468	6.6	0.33318	6.6	0.55122	6.6	0.52305	6.6	-0.06662	7.2588	0.13157	7.2588	0.16779	7.2588	0.10614	7.2588	0.14288	6.6	0.32777	6.6	0.2103	6.6	-0.11851	6.6	0.1048
		6.65	0.27255	6.6334	0.36882	6.6334	0.44249	6.6334	0.48257	6.6334	0.57672	6.65	0.33713	6.65	0.3446	6.65	0.41106	6.65	0.37825	6.65	0.33013	6.65	0.31956	6.65	0.22313	6.65	0.32319	6.65	0.54058	6.65	0.51392	6.65	-0.05149	7.3147	0.1268	7.3147	0.16471	7.3147	0.11047	7.3147	0.14101	6.65	0.32016	6.65	0.20983	6.65	-0.10834	6.65	0.10962
		6.7	0.26221	6.6833	0.36516	6.6833	0.43351	6.6833	0.47434	6.6833	0.56636	6.7	0.32826	6.7	0.33309	6.7	0.39752	6.7	0.3652	6.7	0.31785	6.7	0.31216	6.7	0.22032	6.7	0.31312	6.7	0.53262	6.7	0.50589	6.7	-0.0349	7.3706	0.12278	7.3706	0.16102	7.3706	0.11311	7.3706	0.13846	6.7	0.31165	6.7	0.20889	6.7	-0.09678	6.7	0.11018
		6.75	0.25411	6.7331	0.36604	6.7331	0.43024	6.7331	0.46973	6.7331	0.5618	6.75	0.32203	6.75	0.32771	6.75	0.38936	6.75	0.35684	6.75	0.31419	6.75	0.30481	6.75	0.21839	6.75	0.30242	6.75	0.52435	6.75	0.49685	6.75	-0.01835	7.4265	0.11832	7.4265	0.15636	7.4265	0.11383	7.4265	0.13512	6.75	0.30362	6.75	0.20917	6.75	-0.08335	6.75	0.1161
		6.8	0.24551	6.783	0.36348	6.783	0.42351	6.783	0.4645	6.783	0.55414	6.8	0.31548	6.8	0.32768	6.8	0.38765	6.8	0.35321	6.8	0.31155	6.8	0.30214	6.8	0.21956	6.8	0.29713	6.8	0.51901	6.8	0.49438	6.8	-0.000929	7.4824	0.11431	7.4824	0.15155	7.4824	0.11268	7.4824	0.13131	6.8	0.29482	6.8	0.20724	6.8	-0.06908	6.8	0.1198
		6.85	0.23734	6.8328	0.36002	6.8328	0.41628	6.8328	0.45654	6.8328	0.54669	6.85	0.30683	6.85	0.31371	6.85	0.37378	6.85	0.33993	6.85	0.29973	6.85	0.29707	6.85	0.21868	6.85	0.28896	6.85	0.51145	6.85	0.4845	6.85	0.01675	7.5382	0.11063	7.5382	0.14619	7.5382	0.10972	7.5382	0.12654	6.85	0.28406	6.85	0.20457	6.85	-0.05318	6.85	0.1209
		6.9	0.22777	6.8827	0.35936	6.8827	0.41292	6.8827	0.45073	6.8827	0.53914	6.9	0.30251	6.9	0.30591	6.9	0.36277	6.9	0.32868	6.9	0.29412	6.9	0.28958	6.9	0.21561	6.9	0.27875	6.9	0.49958	6.9	0.47751	6.9	0.03429	7.5941	0.10718	7.5941	0.14134	7.5941	0.10646	7.5941	0.12184	6.9	0.27539	6.9	0.20389	6.9	-0.03629	6.9	0.1263
		6.95	0.22396	6.9326	0.36089	6.9326	0.41049	6.9326	0.44781	6.9326	0.53517	6.95	0.29903	6.95	0.29778	6.95	0.35419	6.95	0.31844	6.95	0.28599	6.95	0.28289	6.95	0.21219	6.95	0.27024	6.95	0.49042	6.95	0.47133	6.95	0.05196	7.65	0.10349	7.65	0.13553	7.65	0.10152	7.65	0.11569	6.95	0.26621	6.95	0.20093	6.95	-0.01881	6.95	0.12768
		7	0.22104	6.9824	0.36172	6.9824	0.40822	6.9824	0.44265	6.9824	0.53286	7	0.29367	7	0.28587	7	0.34176	7	0.30582	7	0.27745	7	0.2756	7	0.2088	7	0.26039	7	0.48109	7	0.4644	7	0.06839	7.7059	0.10013	7.7059	0.13084	7.7059	0.09749	7.7059	0.11035	7	0.25519	7	0.19683	7	0.000251	7	0.13017
		7.05	0.21707	7.0323	0.36252	7.0323	0.40514	7.0323	0.44161	7.0323	0.531	7.05	0.28998	7.05	0.28243	7.05	0.3352	7.05	0.29842	7.05	0.27361	7.05	0.2726	7.05	0.20874	7.05	0.256	7.05	0.47364	7.05	0.46283	7.05	0.08377	7.7618	0.09677	7.7618	0.12558	7.7618	0.09314	7.7618	0.10433	7.05	0.24518	7.05	0.19198	7.05	0.01889	7.05	0.13416
		7.1	0.21656	7.0821	0.3639	7.0821	0.40344	7.0821	0.4393	7.0821	0.5303	7.1	0.28793	7.1	0.27028	7.1	0.32469	7.1	0.28755	7.1	0.26488	7.1	0.27172	7.1	0.20988	7.1	0.25203	7.1	0.46783	7.1	0.45646	7.1	0.09722	7.8176	0.09345	7.8176	0.12061	7.8176	0.08909	7.8176	0.09851	7.1	0.23644	7.1	0.18629	7.1	0.0383	7.1	0.13328
		7.15	0.21079	7.132	0.36404	7.132	0.40183	7.132	0.43402	7.132	0.52941	7.15	0.28709	7.15	0.25565	7.15	0.31004	7.15	0.27307	7.15	0.25492	7.15	0.26923	7.15	0.20873	7.15	0.24685	7.15	0.45905	7.15	0.45171	7.15	0.10857	7.8735	0.09099	7.8735	0.11633	7.8735	0.08606	7.8735	0.09326	7.15	0.22906	7.15	0.18101	7.15	0.05789	7.15	0.13396
		7.2	0.20602	7.1818	0.36574	7.1818	0.40088	7.1818	0.43434	7.1818	0.53026	7.2	0.28596	7.2	0.24594	7.2	0.29903	7.2	0.2612	7.2	0.24627	7.2	0.26576	7.2	0.2069	7.2	0.24201	7.2	0.45165	7.2	0.44504	7.2	0.11701	7.9294	0.0892	7.9294	0.11235	7.9294	0.08294	7.9294	0.08831	7.2	0.22253	7.2	0.17447	7.2	0.07675	7.2	0.13632
		7.25	0.2058	7.2317	0.36486	7.2317	0.39817	7.2317	0.43206	7.2317	0.52867	7.25	0.28735	7.25	0.23262	7.25	0.28702	7.25	0.24857	7.25	0.23802	7.25	0.26394	7.25	0.20683	7.25	0.23622	7.25	0.44547	7.25	0.43993	7.25	0.12332	7.9853	0.08915	7.9853	0.11031	7.9853	0.08231	7.9853	0.08546	7.25	0.21834	7.25	0.16947	7.25	0.09655	7.25	0.13682
		7.3	0.20639	7.2815	0.3619	7.2815	0.39294	7.2815	0.4269	7.2815	0.5268	7.3	0.29046	7.3	0.22556	7.3	0.27848	7.3	0.23954	7.3	0.23379	7.3	0.26316	7.3	0.20751	7.3	0.23299	7.3	0.44013	7.3	0.43794	7.3	0.1271	8.0412	0.08844	8.0412	0.10733	8.0412	0.08007	8.0412	0.08185	7.3	0.21651	7.3	0.16755	7.3	0.11501	7.3	0.13806
		7.35	0.20861	7.3314	0.36255	7.3314	0.39155	7.3314	0.42473	7.3314	0.52672	7.35	0.29051	7.35	0.21605	7.35	0.27033	7.35	0.22954	7.35	0.22737	7.35	0.26276	7.35	0.20865	7.35	0.22998	7.35	0.43736	7.35	0.43155	7.35	0.12889	8.0971	0.08959	8.0971	0.10641	8.0971	0.07992	8.0971	0.07978	7.35	0.21393	7.35	0.16488	7.35	0.13327	7.35	0.13879
		7.4	0.20496	7.3812	0.36196	7.3812	0.38954	7.3812	0.42266	7.3812	0.52775	7.4	0.28848	7.4	0.20428	7.4	0.25909	7.4	0.21888	7.4	0.21952	7.4	0.26267	7.4	0.20925	7.4	0.22699	7.4	0.43344	7.4	0.42881	7.4	0.1301	8.1529	0.0909	8.1529	0.1052	8.1529	0.07943	8.1529	0.07812	7.4	0.20956	7.4	0.16099	7.4	0.14966	7.4	0.1364
		7.45	0.20204	7.4311	0.35723	7.4311	0.38393	7.4311	0.41918	7.4311	0.52808	7.45	0.28652	7.45	0.19747	7.45	0.25146	7.45	0.21203	7.45	0.21658	7.45	0.25879	7.45	0.20636	7.45	0.22198	7.45	0.42618	7.45	0.42048	7.45	0.12979	8.2088	0.09377	8.2088	0.10542	8.2088	0.08011	8.2088	0.07742	7.45	0.20469	7.45	0.15854	7.45	0.16515	7.45	0.13492
		7.5	0.20222	7.4809	0.35331	7.4809	0.38049	7.4809	0.41558	7.4809	0.52599	7.5	0.28589	7.5	0.18126	7.5	0.23899	7.5	0.19605	7.5	0.20683	7.5	0.25694	7.5	0.20525	7.5	0.21676	7.5	0.41991	7.5	0.41305	7.5	0.12973	8.2647	0.09746	8.2647	0.10696	8.2647	0.08137	8.2647	0.07786	7.5	0.1995	7.5	0.15652	7.5	0.17893	7.5	0.13395
		7.55	0.19874	7.5308	0.3512	7.5308	0.37759	7.5308	0.41337	7.5308	0.52726	7.55	0.28336	7.55	0.17411	7.55	0.23042	7.55	0.18688	7.55	0.19991	7.55	0.25704	7.55	0.20563	7.55	0.21387	7.55	0.41565	7.55	0.4121	7.55	0.12911	8.3206	0.10198	8.3206	0.10917	8.3206	0.08267	8.3206	0.07917	7.55	0.19286	7.55	0.15347	7.55	0.19084	7.55	0.12982
		7.6	0.20136	7.5806	0.34952	7.5806	0.37505	7.5806	0.41191	7.5806	0.52906	7.6	0.28088	7.6	0.16564	7.6	0.22202	7.6	0.17981	7.6	0.19569	7.6	0.25706	7.6	0.20677	7.6	0.21097	7.6	0.41377	7.6	0.40769	7.6	0.12825	8.3765	0.10688	8.3765	0.11282	8.3765	0.08489	8.3765	0.08213	7.6	0.18705	7.6	0.15038	7.6	0.20235	7.6	0.12818
		7.65	0.20524	7.6305	0.34775	7.6305	0.37375	7.6305	0.41106	7.6305	0.53139	7.65	0.28181	7.65	0.15049	7.65	0.20993	7.65	0.16558	7.65	0.18824	7.65	0.25773	7.65	0.20789	7.65	0.20842	7.65	0.41158	7.65	0.40561	7.65	0.12767	8.4324	0.11296	8.4324	0.11668	8.4324	0.08729	8.4324	0.08568	7.65	0.1833	7.65	0.14864	7.65	0.21099	7.65	0.12748
		7.7	0.2029	7.6804	0.34383	7.6804	0.37096	7.6804	0.4092	7.6804	0.53471	7.7	0.28089	7.7	0.15462	7.7	0.21196	7.7	0.16686	7.7	0.1911	7.7	0.25347	7.7	0.20422	7.7	0.20161	7.7	0.40424	7.7	0.3979	7.7	0.12675	8.4882	0.12043	8.4882	0.1227	8.4882	0.09112	8.4882	0.09198	7.7	0.17968	7.7	0.1473	7.7	0.21986	7.7	0.12478
		7.75	0.21053	7.7302	0.34082	7.7302	0.36887	7.7302	0.4067	7.7302	0.53636	7.75	0.27797	7.75	0.14271	7.75	0.20336	7.75	0.1587	7.75	0.18549	7.75	0.25151	7.75	0.20313	7.75	0.1958	7.75	0.39928	7.75	0.39072	7.75	0.1264	8.5441	0.12854	8.5441	0.12908	8.5441	0.09489	8.5441	0.09945	7.75	0.1763	7.75	0.1446	7.75	0.22668	7.75	0.12151
		7.8	0.21891	7.7801	0.33851	7.7801	0.36608	7.7801	0.40502	7.7801	0.54064	7.8	0.27879	7.8	0.12958	7.8	0.19132	7.8	0.14551	7.8	0.17827	7.8	0.25159	7.8	0.20273	7.8	0.19212	7.8	0.39589	7.8	0.38864	7.8	0.12528	8.6	0.1379	8.6	0.13719	8.6	0.0985	8.6	0.10888	7.8	0.17581	7.8	0.14384	7.8	0.23165	7.8	0.11991
		7.85	0.21813	7.8299	0.33611	7.8299	0.36367	7.8299	0.40525	7.8299	0.54694	7.85	0.27732	7.85	0.1308	7.85	0.19086	7.85	0.14398	7.85	0.17864	7.85	0.24988	7.85	0.20089	7.85	0.18457	7.85	0.39096	7.85	0.38262	7.85	0.1246	8.6559	0.14873	8.6559	0.14665	8.6559	0.10268	8.6559	0.12089	7.85	0.17353	7.85	0.14198	7.85	0.23588	7.85	0.1178
		7.9	0.2266	7.8798	0.33812	7.8798	0.3666	7.8798	0.40749	7.8798	0.55552	7.9	0.26954	7.9	0.12171	7.9	0.18373	7.9	0.1369	7.9	0.17587	7.9	0.25176	7.9	0.20237	7.9	0.18057	7.9	0.39103	7.9	0.38141	7.9	0.12422	8.7118	0.16077	8.7118	0.15683	8.7118	0.10712	8.7118	0.13516	7.9	0.16627	7.9	0.1372	7.9	0.2369	7.9	0.11423
		7.95	0.23377	7.9296	0.33836	7.9296	0.36709	7.9296	0.40713	7.9296	0.56546	7.95	0.26447	7.95	0.12241	7.95	0.1806	7.95	0.1327	7.95	0.17655	7.95	0.25121	7.95	0.20058	7.95	0.17628	7.95	0.3885	7.95	0.37825	7.95	0.1234	8.7676	0.17567	8.7676	0.17021	8.7676	0.11114	8.7676	0.15284	7.95	0.16021	7.95	0.13378	7.95	0.23774	7.95	0.11417
		8	0.23692	7.9795	0.3365	7.9795	0.36634	7.9795	0.40801	7.9795	0.57634	8	0.25787	8	0.12087	8	0.17947	8	0.1315	8	0.1769	8	0.24774	8	0.19761	8	0.16715	8	0.38221	8	0.37095	8	0.12342	8.8235	0.19486	8.8235	0.1862	8.8235	0.1195	8.8235	0.17323	8	0.15438	8	0.12914	8	0.23586	8	0.11361
		8.05	0.25253	8.0293	0.33777	8.0293	0.36755	8.0293	0.40958	8.0293	0.58744	8.05	0.24825	8.05	0.12016	8.05	0.17926	8.05	0.13379	8.05	0.18357	8.05	0.24685	8.05	0.19636	8.05	0.15997	8.05	0.37936	8.05	0.36934	8.05	0.12294	8.8794	0.21661	8.8794	0.20664	8.8794	0.12618	8.8794	0.19805	8.05	0.14627	8.05	0.12374	8.05	0.23302	8.05	0.1109
		8.1	0.26362	8.0792	0.33997	8.0792	0.367	8.0792	0.4079	8.0792	0.59863	8.1	0.24019	8.1	0.12774	8.1	0.18165	8.1	0.13592	8.1	0.18843	8.1	0.2475	8.1	0.19615	8.1	0.15456	8.1	0.37743	8.1	0.36797	8.1	0.12288	8.9353	0.24456	8.9353	0.23115	8.9353	0.1369	8.9353	0.22424	8.1	0.13777	8.1	0.11762	8.1	0.22856	8.1	0.10861
		8.15	0.27262	8.129	0.3438	8.129	0.36928	8.129	0.41129	8.129	0.61547	8.15	0.22943	8.15	0.12204	8.15	0.17391	8.15	0.12887	8.15	0.18464	8.15	0.24611	8.15	0.19498	8.15	0.14663	8.15	0.3754	8.15	0.36447	8.15	0.12342	8.9912	0.27492	8.9912	0.25962	8.9912	0.14788	8.9912	0.25508	8.15	0.13029	8.15	0.11013	8.15	0.22281	8.15	0.1095
		8.2	0.28468	8.1789	0.3513	8.1789	0.37536	8.1789	0.41407	8.1789	0.63135	8.2	0.22147	8.2	0.12898	8.2	0.17176	8.2	0.12977	8.2	0.19128	8.2	0.24548	8.2	0.19351	8.2	0.13963	8.2	0.37312	8.2	0.36185	8.2	0.12438	9.0471	0.30955	9.0471	0.29096	9.0471	0.16082	9.0471	0.28584	8.2	0.12308	8.2	0.10374	8.2	0.2169	8.2	0.11016
		8.25	0.2925	8.2287	0.3582	8.2287	0.38197	8.2287	0.41817	8.2287	0.6493	8.25	0.21431	8.25	0.14672	8.25	0.1836	8.25	0.1415	8.25	0.20497	8.25	0.24659	8.25	0.19462	8.25	0.1341	8.25	0.36926	8.25	0.35718	8.25	0.12576	9.1029	0.34545	9.1029	0.32515	9.1029	0.174	9.1029	0.31863	8.25	0.11484	8.25	0.09637	8.25	0.20923	8.25	0.10741
		8.3	0.30482	8.2786	0.3628	8.2786	0.38721	8.2786	0.42217	8.2786	0.67062	8.3	0.20361	8.3	0.16123	8.3	0.19426	8.3	0.15506	8.3	0.22127	8.3	0.24451	8.3	0.19322	8.3	0.12414	8.3	0.36624	8.3	0.35212	8.3	0.12828	9.1588	0.385	9.1588	0.36178	9.1588	0.18792	9.1588	0.35113	8.3	0.1045	8.3	0.0868	8.3	0.20076	8.3	0.1059
		8.35	0.32316	8.3284	0.37023	8.3284	0.39247	8.3284	0.42299	8.3284	0.68864	8.35	0.19965	8.35	0.18712	8.35	0.20474	8.35	0.16964	8.35	0.23837	8.35	0.2445	8.35	0.19373	8.35	0.11478	8.35	0.3647	8.35	0.35232	8.35	0.13071	9.2147	0.42593	9.2147	0.40018	9.2147	0.20412	9.2147	0.385	8.35	0.09528	8.35	0.07849	8.35	0.19255	8.35	0.10635
		8.4	0.34118	8.3783	0.38068	8.3783	0.4013	8.3783	0.43232	8.3783	0.7131	8.4	0.20058	8.4	0.20639	8.4	0.21613	8.4	0.18147	8.4	0.25054	8.4	0.24675	8.4	0.19646	8.4	0.10994	8.4	0.36567	8.4	0.35311	8.4	0.13439	9.2706	0.46734	9.2706	0.43995	9.2706	0.21925	9.2706	0.41804	8.4	0.08859	8.4	0.07239	8.4	0.18396	8.4	0.10489
		8.45	0.35982	8.4282	0.3932	8.4282	0.41501	8.4282	0.43876	8.4282	0.7415	8.45	0.20252	8.45	0.23248	8.45	0.23659	8.45	0.2075	8.45	0.27614	8.45	0.24732	8.45	0.19613	8.45	0.10215	8.45	0.36804	8.45	0.35261	8.45	0.13981	9.3265	0.51	9.3265	0.48012	9.3265	0.23693	9.3265	0.45163	8.45	0.08034	8.45	0.06585	8.45	0.17538	8.45	0.10611
		8.5	0.37797	8.478	0.40862	8.478	0.43128	8.478	0.44605	8.478	0.76767	8.5	0.20835	8.5	0.2704	8.5	0.26076	8.5	0.23695	8.5	0.30569	8.5	0.24996	8.5	0.19859	8.5	0.09237	8.5	0.36944	8.5	0.35348	8.5	0.14415	9.3824	0.55071	9.3824	0.51987	9.3824	0.25342	9.3824	0.48436	8.5	0.06879	8.5	0.05542	8.5	0.16809	8.5	0.10953
		8.55	0.39562	8.5279	0.42501	8.5279	0.44977	8.5279	0.46173	8.5279	0.79953	8.55	0.21986	8.55	0.30294	8.55	0.28711	8.55	0.26517	8.55	0.33659	8.55	0.25631	8.55	0.20525	8.55	0.08639	8.55	0.37442	8.55	0.35709	8.55	0.15042	9.4382	0.59179	9.4382	0.55877	9.4382	0.27134	9.4382	0.51628	8.55	0.05917	8.55	0.0458	8.55	0.16208	8.55	0.11229
		8.6	0.41826	8.5777	0.44102	8.5777	0.46928	8.5777	0.47052	8.5777	0.83006	8.6	0.23689	8.6	0.34388	8.6	0.32536	8.6	0.31192	8.6	0.38129	8.6	0.26481	8.6	0.21356	8.6	0.08285	8.6	0.38261	8.6	0.36554	8.6	0.15689	9.4941	0.63042	9.4941	0.59636	9.4941	0.28818	9.4941	0.54741	8.6	0.05046	8.6	0.03839	8.6	0.15732	8.6	0.11574
		8.65	0.44548	8.6276	0.46012	8.6276	0.49349	8.6276	0.48633	8.6276	0.86131	8.65	0.2559	8.65	0.38671	8.65	0.35994	8.65	0.35411	8.65	0.42222	8.65	0.27651	8.65	0.22613	8.65	0.07962	8.65	0.39382	8.65	0.37743	8.65	0.16312	9.55	0.66827	9.55	0.63194	9.55	0.30669	9.55	0.57746	8.65	0.03873	8.65	0.02802	8.65	0.15497	8.65	0.11737
		8.7	0.47162	8.6774	0.4837	8.6774	0.52312	8.6774	0.50857	8.6774	0.89993	8.7	0.27994	8.7	0.42606	8.7	0.39446	8.7	0.39454	8.7	0.46459	8.7	0.29573	8.7	0.2455	8.7	0.08578	8.7	0.41358	8.7	0.39388	8.7	0.17101	9.6059	0.70471	9.6059	0.66798	9.6059	0.32543	9.6059	0.60783	8.7	0.02698	8.7	0.01678	8.7	0.15281	8.7	0.12146
		8.75	0.49688	8.7273	0.50599	8.7273	0.55143	8.7273	0.52828	8.7273	0.93534	8.75	0.31441	8.75	0.47447	8.75	0.44111	8.75	0.4499	8.75	0.5159	8.75	0.31218	8.75	0.26127	8.75	0.0913	8.75	0.43216	8.75	0.41093	8.75	0.17745	9.6618	0.7387	9.6618	0.69995	9.6618	0.34412	9.6618	0.63561	8.75	0.01834	8.75	0.00951	8.75	0.15437	8.75	0.12812
		8.8	0.51905	8.7771	0.52645	8.7771	0.58023	8.7771	0.55198	8.7771	0.96825	8.8	0.3532	8.8	0.51778	8.8	0.48301	8.8	0.5001	8.8	0.56411	8.8	0.32925	8.8	0.27844	8.8	0.09445	8.8	0.44988	8.8	0.42678	8.8	0.18425	9.7176	0.77102	9.7176	0.73165	9.7176	0.36309	9.7176	0.6639	8.8	0.00986	8.8	0.00224	8.8	0.15499	8.8	0.1342
		8.85	0.54724	8.827	0.54978	8.827	0.61292	8.827	0.57764	8.827	1.00657	8.85	0.39231	8.85	0.56629	8.85	0.53087	8.85	0.55753	8.85	0.62188	8.85	0.35916	8.85	0.30726	8.85	0.11116	8.85	0.47904	8.85	0.4532	8.85	0.19069	9.7735	0.79971	9.7735	0.75907	9.7735	0.38135	9.7735	0.68882	8.85	0.00161	8.85	-0.00665	8.85	0.15574	8.85	0.14277
		8.9	0.57768	8.8768	0.57813	8.8768	0.65059	8.8768	0.61143	8.8768	1.04591	8.9	0.43876	8.9	0.61908	8.9	0.58402	8.9	0.62168	8.9	0.67993	8.9	0.38858	8.9	0.33483	8.9	0.12992	8.9	0.51106	8.9	0.4849	8.9	0.19657	9.8294	0.82723	9.8294	0.78589	9.8294	0.40061	9.8294	0.7144	8.9	-0.00346	8.9	-0.01448	8.9	0.16098	8.9	0.14789
		8.95	0.60534	8.9267	0.60599	8.9267	0.68984	8.9267	0.64657	8.9267	1.08453	8.95	0.48988	8.95	0.66032	8.95	0.62952	8.95	0.67697	8.95	0.73153	8.95	0.42097	8.95	0.36576	8.95	0.15147	8.95	0.54375	8.95	0.51602	8.95	0.20356	9.8853	0.8526	9.8853	0.80998	9.8853	0.41973	9.8853	0.73743	8.95	-0.00807	8.95	-0.02157	8.95	0.16153	8.95	0.15582
		9	0.63656	8.9765	0.63254	8.9765	0.7286	8.9765	0.68346	8.9765	1.12525	9	0.53955	9	0.71113	9	0.68245	9	0.74216	9	0.79263	9	0.46566	9	0.40826	9	0.18603	9	0.587	9	0.55545	9	0.20884	9.9412	0.87627	9.9412	0.83306	9.9412	0.43852	9.9412	0.75932	9	-0.01352	9	-0.02854	9	0.16683	9	0.16695
		9.05	0.6646	9.0264	0.66013	9.0264	0.76929	9.0264	0.72361	9.0264	1.1638	9.05	0.59112	9.05	0.75478	9.05	0.7289	9.05	0.80149	9.05	0.84558	9.05	0.50965	9.05	0.44915	9.05	0.22222	9.05	0.63292	9.05	0.59686	9.05	0.21646	9.9971	0.89757	9.9971	0.85375	9.9971	0.45574	9.9971	0.77849	9.05	-0.01423	9.05	-0.03268	9.05	0.17167	9.05	0.1729
		9.1	0.69737	9.0762	0.68586	9.0762	0.80995	9.0762	0.76247	9.0762	1.20121	9.1	0.64458	9.1	0.79286	9.1	0.77408	9.1	0.85757	9.1	0.89779	9.1	0.55584	9.1	0.49128	9.1	0.2635	9.1	0.67658	9.1	0.63908	9.1	0.22301	10.0529	0.91707	10.0529	0.87225	10.0529	0.4733	10.0529	0.7959	9.1	-0.00977	9.1	-0.03461	9.1	0.17424	9.1	0.18704
		9.15	0.72894	9.1261	0.7125	9.1261	0.84973	9.1261	0.80683	9.1261	1.23859	9.15	0.69838	9.15	0.84066	9.15	0.82657	9.15	0.92227	9.15	0.95653	9.15	0.60744	9.15	0.53741	9.15	0.3105	9.15	0.72727	9.15	0.68955	9.15	0.23116	10.1088	0.93274	10.1088	0.88819	10.1088	0.48786	10.1088	0.80978	9.15	-0.00243	9.15	-0.03268	9.15	0.18314	9.15	0.19797
		9.2	0.75391	9.176	0.73608	9.176	0.88556	9.176	0.84512	9.176	1.26987	9.2	0.75245	9.2	0.87567	9.2	0.86975	9.2	0.97626	9.2	1.00397	9.2	0.65919	9.2	0.58293	9.2	0.36081	9.2	0.78211	9.2	0.74236	9.2	0.24288	10.1647	0.94715	10.1647	0.90159	10.1647	0.50244	10.1647	0.821	9.2	0.00665	9.2	-0.02569	9.2	0.18727	9.2	0.20335
		9.25	0.78293	9.2258	0.75733	9.2258	0.92192	9.2258	0.88281	9.2258	1.30079	9.25	0.80682	9.25	0.91138	9.25	0.91468	9.25	1.03137	9.25	1.05355	9.25	0.71605	9.25	0.63275	9.25	0.4208	9.25	0.83684	9.25	0.79573	9.25	0.25351	10.2206	0.95721	10.2206	0.91171	10.2206	0.51406	10.2206	0.82882	9.25	0.02328	9.25	-0.01374	9.25	0.19783	9.25	0.21547
		9.3	0.8073	9.2757	0.7798	9.2757	0.95953	9.2757	0.92617	9.2757	1.32945	9.3	0.86314	9.3	0.94714	9.3	0.95944	9.3	1.08712	9.3	1.10177	9.3	0.77156	9.3	0.6809	9.3	0.47746	9.3	0.89173	9.3	0.84818	9.3	0.27177	10.2765	0.96404	10.2765	0.91794	10.2765	0.52385	10.2765	0.83231	9.3	0.04695	9.3	0.00329	9.3	0.21296	9.3	0.21933
		9.35	0.83242	9.3255	0.79671	9.3255	0.99019	9.3255	0.96162	9.3255	1.35233	9.35	0.92013	9.35	0.97253	9.35	0.9958	9.35	1.13346	9.35	1.142	9.35	0.82876	9.35	0.7306	9.35	0.53762	9.35	0.94872	9.35	0.90415	9.35	0.28774	10.3324	0.96709	10.3324	0.9214	10.3324	0.53083	10.3324	0.83272	9.35	0.07064	9.35	0.02255	9.35	0.22251	9.35	0.22999
		9.4	0.85826	9.3754	0.81338	9.3754	1.02071	9.3754	0.99868	9.3754	1.37557	9.4	0.97493	9.4	1.00212	9.4	1.03453	9.4	1.18152	9.4	1.18408	9.4	0.89071	9.4	0.78352	9.4	0.60749	9.4	1.00818	9.4	0.96313	9.4	0.30737	10.3882	0.96601	10.3882	0.9204	10.3882	0.53567	10.3882	0.82877	9.4	0.09705	9.4	0.04657	9.4	0.2441	9.4	0.24438
		9.45	0.88012	9.4252	0.82896	9.4252	1.05056	9.4252	1.03708	9.4252	1.39694	9.45	1.03037	9.45	1.02935	9.45	1.07452	9.45	1.22953	9.45	1.22439	9.45	0.94673	9.45	0.82995	9.45	0.66953	9.45	1.06774	9.45	1.02151	9.45	0.33253	10.4441	0.96178	10.4441	0.91673	10.4441	0.53779	10.4441	0.82153	9.45	0.12816	9.45	0.07474	9.45	0.26463	9.45	0.24527
		9.5	0.89952	9.4751	0.8381	9.4751	1.07334	9.4751	1.0671	9.4751	1.41173	9.5	1.08439	9.5	1.05221	9.5	1.10968	9.5	1.27328	9.5	1.25999	9.5	1.00577	9.5	0.87877	9.5	0.73856	9.5	1.12736	9.5	1.08104	9.5	0.35514	10.5	0.95386	10.5	0.90891	10.5	0.53858	10.5	0.81083	9.5	0.16109	9.5	0.10383	9.5	0.29046	9.5	0.25093
		9.55	0.91514	9.5249	0.84736	9.5249	1.09583	9.5249	1.09571	9.5249	1.42061	9.55	1.13437	9.55	1.07514	9.55	1.14294	9.55	1.31474	9.55	1.29335	9.55	1.06267	9.55	0.92337	9.55	0.80922	9.55	1.18232	9.55	1.13478	9.55	0.38387	10.5559	0.94353	10.5559	0.899	10.5559	0.53741	10.5559	0.79729	9.55	0.19332	9.55	0.13361	9.55	0.32456	9.55	0.25356
		9.6	0.92854	9.5748	0.85258	9.5748	1.11542	9.5748	1.12278	9.5748	1.42713	9.6	1.18161	9.6	1.08732	9.6	1.17066	9.6	1.34859	9.6	1.31921	9.6	1.11304	9.6	0.96165	9.6	0.8701	9.6	1.23425	9.6	1.18668	9.6	0.40816	10.6118	0.92909	10.6118	0.88545	10.6118	0.53424	10.6118	0.78006	9.6	0.2257	9.6	0.16459	9.6	0.3541	9.6	0.25789
		9.65	0.93993	9.6246	0.85254	9.6246	1.1284	9.6246	1.14627	9.6246	1.43015	9.65	1.22467	9.65	1.10096	9.65	1.19597	9.65	1.38046	9.65	1.34312	9.65	1.16472	9.65	1.00197	9.65	0.93589	9.65	1.28593	9.65	1.23872	9.65	0.43714	10.6676	0.91216	10.6676	0.86989	10.6676	0.52946	10.6676	0.76033	9.65	0.2588	9.65	0.19489	9.65	0.3909	9.65	0.26747
		9.7	0.95204	9.6745	0.85021	9.6745	1.13774	9.6745	1.16318	9.6745	1.42598	9.7	1.26209	9.7	1.11108	9.7	1.21825	9.7	1.40739	9.7	1.3634	9.7	1.21277	9.7	1.03791	9.7	0.99941	9.7	1.33425	9.7	1.28745	9.7	0.46484	10.7235	0.89102	10.7235	0.85001	10.7235	0.52243	10.7235	0.73712	9.7	0.29124	9.7	0.2236	9.7	0.42871	9.7	0.27654
		9.75	0.96181	9.7243	0.84191	9.7243	1.14078	9.7243	1.17488	9.7243	1.41768	9.75	1.29449	9.75	1.11418	9.75	1.23707	9.75	1.42998	9.75	1.37909	9.75	1.25849	9.75	1.07239	9.75	1.06199	9.75	1.37818	9.75	1.33219	9.75	0.48856	10.7794	0.86683	10.7794	0.82817	10.7794	0.51427	10.7794	0.71166	9.75	0.326	9.75	0.25585	9.75	0.46515	9.75	0.28923
		9.8	0.96373	9.7742	0.8345	9.7742	1.14298	9.7742	1.1881	9.7742	1.40741	9.8	1.32122	9.8	1.11962	9.8	1.25403	9.8	1.45074	9.8	1.39211	9.8	1.29844	9.8	1.10021	9.8	1.1205	9.8	1.41905	9.8	1.37082	9.8	0.51557	10.8353	0.83729	10.8353	0.80107	10.8353	0.50225	10.8353	0.68194	9.8	0.36199	9.8	0.29023	9.8	0.50029	9.8	0.29757
		9.85	0.962	9.824	0.82339	9.824	1.14054	9.824	1.19638	9.824	1.39128	9.85	1.34457	9.85	1.1165	9.85	1.26492	9.85	1.46287	9.85	1.39798	9.85	1.33217	9.85	1.12078	9.85	1.17111	9.85	1.45569	9.85	1.40791	9.85	0.53722	10.8912	0.80659	10.8912	0.77357	10.8912	0.49047	10.8912	0.65108	9.85	0.39752	9.85	0.32332	9.85	0.53502	9.85	0.30061
		9.9	0.95627	9.8739	0.80444	9.8739	1.13015	9.8739	1.19699	9.8739	1.36991	9.9	1.36342	9.9	1.11097	9.9	1.27232	9.9	1.47252	9.9	1.40145	9.9	1.36136	9.9	1.13818	9.9	1.2221	9.9	1.48393	9.9	1.43938	9.9	0.5586	10.9471	0.76969	10.9471	0.74084	10.9471	0.4741	10.9471	0.61641	9.9	0.43162	9.9	0.35632	9.9	0.56727	9.9	0.3154
		9.95	0.95473	9.9238	0.7862	9.9238	1.12012	9.9238	1.19662	9.9238	1.34679	9.95	1.37429	9.95	1.10124	9.95	1.27398	9.95	1.47309	9.95	1.39699	9.95	1.38577	9.95	1.1506	9.95	1.26569	9.95	1.51212	9.95	1.46698	9.95	0.57802	11.0029	0.73032	11.0029	0.70634	11.0029	0.45637	11.0029	0.57935	9.95	0.46225	9.95	0.38856	9.95	0.59691	9.95	0.33749
		10	0.95358	9.9736	0.76699	9.9736	1.1061	9.9736	1.1932	9.9736	1.32095	10	1.38314	10	1.0872	10	1.27446	10	1.46975	10	1.38943	10	1.40976	10	1.16339	10	1.30866	10	1.53671	10	1.49311	10	0.59526	11.0588	0.68538	11.0588	0.66758	11.0588	0.43473	11.0588	0.54003	10	0.49521	10	0.42284	10	0.62538	10	0.35287
		10.05	0.93874	10.0235	0.74455	10.0235	1.08657	10.0235	1.18444	10.0235	1.29265	10.05	1.38921	10.05	1.0758	10.05	1.27459	10.05	1.46968	10.05	1.38253	10.05	1.42677	10.05	1.16931	10.05	1.34904	10.05	1.55509	10.05	1.51236	10.05	0.61023	11.1147	0.6382	11.1147	0.62638	11.1147	0.41183	11.1147	0.4995	10.05	0.52957	10.05	0.45757	10.05	0.64861	10.05	0.36987
		10.1	0.92779	10.0733	0.72054	10.0733	1.0665	10.0733	1.17522	10.0733	1.26446	10.1	1.38839	10.1	1.05446	10.1	1.26567	10.1	1.45684	10.1	1.36606	10.1	1.43941	10.1	1.17031	10.1	1.38015	10.1	1.57407	10.1	1.52953	10.1	0.62194	11.1706	0.58858	11.1706	0.58375	11.1706	0.38643	11.1706	0.45848	10.1	0.56031	10.1	0.48976	10.1	0.67229	10.1	0.38865
		10.15	0.91497	10.1232	0.69533	10.1232	1.04316	10.1232	1.16349	10.1232	1.23336	10.15	1.38217	10.15	1.03696	10.15	1.26048	10.15	1.44416	10.15	1.35167	10.15	1.44803	10.15	1.16805	10.15	1.40926	10.15	1.58199	10.15	1.54118	10.15	0.63356	11.2265	0.53693	11.2265	0.53796	11.2265	0.35999	11.2265	0.41674	10.15	0.58871	10.15	0.52072	10.15	0.69145	10.15	0.4064
		10.2	0.8972	10.173	0.66739	10.173	1.01482	10.173	1.14446	10.173	1.19693	10.2	1.37036	10.2	1.01988	10.2	1.25301	10.2	1.43118	10.2	1.33297	10.2	1.44848	10.2	1.15816	10.2	1.43101	10.2	1.58583	10.2	1.54639	10.2	0.6428	11.2824	0.48401	11.2824	0.49247	11.2824	0.3307	11.2824	0.37519	10.2	0.61712	10.2	0.55058	10.2	0.7079	10.2	0.424
		10.25	0.88146	10.2229	0.63938	10.2229	0.98546	10.2229	1.12595	10.2229	1.15995	10.25	1.3545	10.25	0.98296	10.25	1.22738	10.25	1.39708	10.25	1.29898	10.25	1.44582	10.25	1.14597	10.25	1.44832	10.25	1.58668	10.25	1.54858	10.25	0.65087	11.3382	0.42905	11.3382	0.44397	11.3382	0.29993	11.3382	0.33347	10.25	0.64428	10.25	0.57916	10.25	0.72398	10.25	0.44597
		10.3	0.85213	10.2727	0.60662	10.2727	0.94806	10.2727	1.09872	10.2727	1.11857	10.3	1.33265	10.3	0.95677	10.3	1.209	10.3	1.36742	10.3	1.26969	10.3	1.43904	10.3	1.13002	10.3	1.46078	10.3	1.58093	10.3	1.54674	10.3	0.65702	11.3941	0.37515	11.3941	0.39712	11.3941	0.26819	11.3941	0.29316	10.3	0.66604	10.3	0.60505	10.3	0.73305	10.3	0.46995
		10.35	0.82254	10.3226	0.57386	10.3226	0.91155	10.3226	1.07032	10.3226	1.07848	10.35	1.30164	10.35	0.934	10.35	1.19359	10.35	1.34303	10.35	1.23988	10.35	1.42503	10.35	1.10785	10.35	1.46412	10.35	1.57517	10.35	1.53992	10.35	0.66206	11.45	0.32159	11.45	0.34953	11.45	0.23691	11.45	0.25478	10.35	0.68348	10.35	0.62705	10.35	0.74344	10.35	0.49222
		10.4	0.80023	10.3724	0.54388	10.3724	0.87761	10.3724	1.04376	10.3724	1.04072	10.4	1.26816	10.4	0.89922	10.4	1.16622	10.4	1.30515	10.4	1.20306	10.4	1.40446	10.4	1.08029	10.4	1.46282	10.4	1.55983	10.4	1.52699	10.4	0.66642	11.5059	0.27164	11.5059	0.30542	11.5059	0.20647	11.5059	0.21841	10.4	0.70217	10.4	0.64948	10.4	0.75038	10.4	0.50985
		10.45	0.77081	10.4223	0.50624	10.4223	0.83237	10.4223	1.00705	10.4223	0.99859	10.45	1.23401	10.45	0.87075	10.45	1.14267	10.45	1.26771	10.45	1.16556	10.45	1.3816	10.45	1.05075	10.45	1.4554	10.45	1.54076	10.45	1.51156	10.45	0.66776	11.5618	0.22469	11.5618	0.26291	11.5618	0.17644	11.5618	0.18413	10.45	0.72016	10.45	0.67098	10.45	0.75507	10.45	0.52614
		10.5	0.74197	10.4721	0.47474	10.4721	0.79339	10.4721	0.97694	10.4721	0.96363	10.5	1.19497	10.5	0.84222	10.5	1.12078	10.5	1.2347	10.5	1.13027	10.5	1.35471	10.5	1.01832	10.5	1.44335	10.5	1.51989	10.5	1.4911	10.5	0.66997	11.6176	0.18137	11.6176	0.22437	11.6176	0.15001	11.6176	0.15185	10.5	0.73451	10.5	0.69024	10.5	0.75984	10.5	0.5403
		10.55	0.71041	10.522	0.44613	10.522	0.75572	10.522	0.94276	10.522	0.92175	10.55	1.15788	10.55	0.81073	10.55	1.09102	10.55	1.1918	10.55	1.08878	10.55	1.32308	10.55	0.98129	10.55	1.42592	10.55	1.49327	10.55	1.46773	10.55	0.66962	11.6735	0.13906	11.6735	0.18702	11.6735	0.12026	11.6735	0.12108	10.55	0.74783	10.55	0.70945	10.55	0.75828	10.55	0.55177
		10.6	0.66874	10.5718	0.41262	10.5718	0.71231	10.5718	0.90129	10.5718	0.87872	10.6	1.12	10.6	0.77805	10.6	1.05874	10.6	1.14153	10.6	1.03872	10.6	1.28782	10.6	0.94219	10.6	1.40189	10.6	1.46475	10.6	1.4403	10.6	0.66757	11.7294	0.10214	11.7294	0.15317	11.7294	0.0968	11.7294	0.09197	10.6	0.75807	10.6	0.72265	10.6	0.75776	10.6	0.56839
		10.65	0.63317	10.6217	0.38152	10.6217	0.67283	10.6217	0.866	10.6217	0.84148	10.65	1.07682	10.65	0.74921	10.65	1.03129	10.65	1.09963	10.65	0.99727	10.65	1.24393	10.65	0.89586	10.65	1.3711	10.65	1.42703	10.65	1.40298	10.65	0.66625	11.7853	0.06524	11.7853	0.12024	11.7853	0.07139	11.7853	0.06562	10.65	0.76305	10.65	0.73192	10.65	0.75367	10.65	0.57927
		10.7	0.60078	10.6716	0.35124	10.6716	0.63271	10.6716	0.82621	10.6716	0.79797	10.7	1.03749	10.7	0.72937	10.7	1.00951	10.7	1.0627	10.7	0.95997	10.7	1.20075	10.7	0.85039	10.7	1.336	10.7	1.38818	10.7	1.3666	10.7	0.66176	11.8412	0.03298	11.8412	0.09011	11.8412	0.04918	11.8412	0.03928	10.7	0.76385	10.7	0.74016	10.7	0.74623	10.7	0.58047
		10.75	0.57042	10.7214	0.32083	10.7214	0.59342	10.7214	0.78641	10.7214	0.76227	10.75	1.00168	10.75	0.70905	10.75	0.99078	10.75	1.02608	10.75	0.9224	10.75	1.1551	10.75	0.80414	10.75	1.29611	10.75	1.3488	10.75	1.32745	10.75	0.65673	11.8971	0.00248	11.8971	0.06281	11.8971	0.02764	11.8971	0.01655	10.75	0.76438	10.75	0.74594	10.75	0.74079	10.75	0.59168
		10.8	0.54014	10.7713	0.28933	10.7713	0.55196	10.7713	0.74222	10.7713	0.72074	10.8	0.96523	10.8	0.6878	10.8	0.96563	10.8	0.98728	10.8	0.88319	10.8	1.10431	10.8	0.75359	10.8	1.25142	10.8	1.30418	10.8	1.28548	10.8	0.65007	11.9529	-0.02396	11.9529	0.03743	11.9529	0.00971	11.9529	-0.0042	10.8	0.76213	10.8	0.7494	10.8	0.73058	10.8	0.59462
		10.85	0.50579	10.8211	0.26651	10.8211	0.51721	10.8211	0.70251	10.8211	0.68068	10.85	0.93364	10.85	0.66824	10.85	0.94253	10.85	0.94819	10.85	0.84332	10.85	1.05476	10.85	0.70455	10.85	1.20563	10.85	1.2593	10.85	1.24429	10.85	0.64045	12.0088	-0.04925	12.0088	0.01481	12.0088	-0.00651	12.0088	-0.02197	10.85	0.75699	10.85	0.75098	10.85	0.72294	10.85	0.59025
		10.9	0.47467	10.871	0.24871	10.871	0.49125	10.871	0.67146	10.871	0.65398	10.9	0.90412	10.9	0.64201	10.9	0.9201	10.9	0.90971	10.9	0.80548	10.9	1.00095	10.9	0.65135	10.9	1.15675	10.9	1.21371	10.9	1.19844	10.9	0.63089	12.0647	-0.07224	12.0647	-0.00701	12.0647	-0.02054	12.0647	-0.03674	10.9	0.74972	10.9	0.74928	10.9	0.71285	10.9	0.60146
		10.95	0.44294	10.9208	0.22686	10.9208	0.4623	10.9208	0.63268	10.9208	0.61788	10.95	0.87538	10.95	0.62734	10.95	0.90247	10.95	0.88072	10.95	0.77654	10.95	0.95175	10.95	0.60359	10.95	1.10603	10.95	1.16968	10.95	1.15894	10.95	0.61736	12.1206	-0.09148	12.1206	-0.0254	12.1206	-0.03128	12.1206	-0.04817	10.95	0.73763	10.95	0.74152	10.95	0.70279	10.95	0.6045
		11	0.41337	10.9707	0.21243	10.9707	0.43838	10.9707	0.60185	10.9707	0.58574	11	0.84822	11	0.61469	11	0.88672	11	0.84976	11	0.74834	11	0.90473	11	0.5605	11	1.05531	11	1.12317	11	1.11726	11	0.6016	12.1765	-0.10976	12.1765	-0.04296	12.1765	-0.04058	12.1765	-0.0568	11	0.72189	11	0.72898	11	0.69462	11	0.59847
		11.05	0.38842	11.0205	0.19674	11.0205	0.41668	11.0205	0.57176	11.0205	0.55885	11.05	0.8238	11.05	0.59061	11.05	0.86516	11.05	0.81637	11.05	0.71692	11.05	0.85644	11.05	0.51617	11.05	1.00594	11.05	1.08003	11.05	1.07579	11.05	0.58422	12.2324	-0.12228	12.2324	-0.0558	12.2324	-0.04588	12.2324	-0.06183	11.05	0.7062	11.05	0.71849	11.05	0.68285	11.05	0.60152
		11.1	0.36465	11.0704	0.17952	11.0704	0.39387	11.0704	0.53767	11.0704	0.52712	11.1	0.80674	11.1	0.57711	11.1	0.84895	11.1	0.79256	11.1	0.69145	11.1	0.81449	11.1	0.47857	11.1	0.96009	11.1	1.04058	11.1	1.04133	11.1	0.56325	12.2882	-0.13379	12.2882	-0.06751	12.2882	-0.04988	12.2882	-0.06387	11.1	0.691	11.1	0.70937	11.1	0.67432	11.1	0.59925
		11.15	0.33963	11.1202	0.17275	11.1202	0.37948	11.1202	0.51758	11.1202	0.5057	11.15	0.7908	11.15	0.56256	11.15	0.82901	11.15	0.76009	11.15	0.66237	11.15	0.77083	11.15	0.44096	11.15	0.9128	11.15	0.99639	11.15	0.99891	11.15	0.53993	12.3441	-0.14068	12.3441	-0.07506	12.3441	-0.05	12.3441	-0.06272	11.15	0.67066	11.15	0.69343	11.15	0.66315	11.15	0.59191
		11.2	0.31385	11.1701	0.1661	11.1701	0.36638	11.1701	0.49754	11.1701	0.48784	11.2	0.77323	11.2	0.54091	11.2	0.80746	11.2	0.72913	11.2	0.63344	11.2	0.73083	11.2	0.40546	11.2	0.87022	11.2	0.95673	11.2	0.9622	11.2	0.51414	12.4	-0.14491	12.4	-0.08003	12.4	-0.04945	12.4	-0.0587	11.2	0.64554	11.2	0.67324	11.2	0.65264	11.2	0.58697
		11.25	0.29394	11.2199	0.15524	11.2199	0.34914	11.2199	0.47357	11.2199	0.46212	11.25	0.75967	11.25	0.52848	11.25	0.79207	11.25	0.70665	11.25	0.60936	11.25	0.69311	11.25	0.37276	11.25	0.82603	11.25	0.91757	11.25	0.9286	11.25	0.48535	12.4559	-0.14629	12.4559	-0.08351	12.4559	-0.04624	12.4559	-0.053	11.25	0.62144	11.25	0.65464	11.25	0.6426	11.25	0.5828
		11.3	0.27697	11.2698	0.14905	11.2698	0.33769	11.2698	0.45711	11.2698	0.44493	11.3	0.74676	11.3	0.51422	11.3	0.77209	11.3	0.67967	11.3	0.58561	11.3	0.66124	11.3	0.34763	11.3	0.78637	11.3	0.8826	11.3	0.89493	11.3	0.4538	12.5118	-0.14378	12.5118	-0.08278	12.5118	-0.04199	12.5118	-0.04429	11.3	0.59784	11.3	0.63354	11.3	0.62732	11.3	0.57039
		11.35	0.26362	11.3196	0.14797	11.3196	0.33123	11.3196	0.44494	11.3196	0.43406	11.35	0.73169	11.35	0.50197	11.35	0.75634	11.35	0.65968	11.35	0.56668	11.35	0.63595	11.35	0.32794	11.35	0.75633	11.35	0.85156	11.35	0.86943	11.35	0.42216	12.5676	-0.13857	12.5676	-0.08024	12.5676	-0.03547	12.5676	-0.03444	11.35	0.57399	11.35	0.60941	11.35	0.61565	11.35	0.55349
		11.4	0.24911	11.3695	0.14503	11.3695	0.32279	11.3695	0.43137	11.3695	0.41501	11.4	0.71839	11.4	0.48852	11.4	0.73703	11.4	0.63652	11.4	0.54086	11.4	0.60524	11.4	0.30346	11.4	0.72004	11.4	0.81903	11.4	0.84032	11.4	0.38931	12.6235	-0.12894	12.6235	-0.07358	12.6235	-0.02812	12.6235	-0.02205	11.4	0.54904	11.4	0.58602	11.4	0.60282	11.4	0.53955
		11.45	0.2367	11.4194	0.13949	11.4194	0.31252	11.4194	0.41569	11.4194	0.39977	11.45	0.7064	11.45	0.47026	11.45	0.71245	11.45	0.60825	11.45	0.51613	11.45	0.58615	11.45	0.29033	11.45	0.6947	11.45	0.79505	11.45	0.81689	11.45	0.35544	12.6794	-0.11811	12.6794	-0.0658	12.6794	-0.01994	12.6794	-0.00924	11.45	0.52608	11.45	0.56623	11.45	0.58864	11.45	0.52228
		11.5	0.22999	11.4692	0.13809	11.4692	0.30457	11.4692	0.40469	11.4692	0.38712	11.5	0.69303	11.5	0.46082	11.5	0.69505	11.5	0.58928	11.5	0.4983	11.5	0.57028	11.5	0.27974	11.5	0.67383	11.5	0.77018	11.5	0.7957	11.5	0.32269	12.7353	-0.1045	12.7353	-0.05514	12.7353	-0.01204	12.7353	0.00446	11.5	0.50592	11.5	0.5469	11.5	0.57871	11.5	0.50338
		11.55	0.22186	11.5191	0.13582	11.5191	0.29781	11.5191	0.39137	11.5191	0.37128	11.55	0.67935	11.55	0.44823	11.55	0.67533	11.55	0.56762	11.55	0.47608	11.55	0.54771	11.55	0.26278	11.55	0.64739	11.55	0.74398	11.55	0.77287	11.55	0.29012	12.7912	-0.08892	12.7912	-0.04344	12.7912	-0.0027	12.7912	0.01974	11.55	0.48712	11.55	0.52638	11.55	0.56466	11.55	0.48319
		11.6	0.21567	11.5689	0.13403	11.5689	0.29013	11.5689	0.37941	11.5689	0.36117	11.6	0.66632	11.6	0.43767	11.6	0.65835	11.6	0.54889	11.6	0.4605	11.6	0.53317	11.6	0.25322	11.6	0.6318	11.6	0.71747	11.6	0.75284	11.6	0.25805	12.8471	-0.07197	12.8471	-0.03007	12.8471	0.00627	12.8471	0.03457	11.6	0.4691	11.6	0.50696	11.6	0.55295	11.6	0.46006
		11.65	0.20713	11.6188	0.13357	11.6188	0.28164	11.6188	0.36799	11.6188	0.34632	11.65	0.65505	11.65	0.43181	11.65	0.64234	11.65	0.53345	11.65	0.44492	11.65	0.51744	11.65	0.24371	11.65	0.612	11.65	0.6906	11.65	0.72935	11.65	0.2289	12.9029	-0.05403	12.9029	-0.01578	12.9029	0.01438	12.9029	0.04931	11.65	0.4518	11.65	0.4907	11.65	0.54456	11.65	0.43081
		11.7	0.20142	11.6686	0.12888	11.6686	0.27269	11.6686	0.35171	11.6686	0.32928	11.7	0.6461	11.7	0.42161	11.7	0.62499	11.7	0.51628	11.7	0.42747	11.7	0.50479	11.7	0.23675	11.7	0.59662	11.7	0.67039	11.7	0.71107	11.7	0.20155	12.9588	-0.0357	12.9588	-0.00148	12.9588	0.02292	12.9588	0.06382	11.7	0.43738	11.7	0.47564	11.7	0.53458	11.7	0.39959
		11.75	0.20047	11.7185	0.12825	11.7185	0.26704	11.7185	0.34261	11.7185	0.31929	11.75	0.63761	11.75	0.41588	11.75	0.60967	11.75	0.50237	11.75	0.4157	11.75	0.49474	11.75	0.23269	11.75	0.58596	11.75	0.64479	11.75	0.69015	11.75	0.17415	13.0147	-0.01841	13.0147	0.01228	13.0147	0.02988	13.0147	0.07702	11.75	0.42652	11.75	0.45959	11.75	0.53016	11.75	0.37088
		11.8	0.19836	11.7683	0.12869	11.7683	0.26179	11.7683	0.3321	11.7683	0.30474	11.8	0.63112	11.8	0.41141	11.8	0.59439	11.8	0.48952	11.8	0.40339	11.8	0.4819	11.8	0.22673	11.8	0.56602	11.8	0.62203	11.8	0.67093	11.8	0.15007	13.0706	0.000189	13.0706	0.02699	13.0706	0.03757	13.0706	0.0908	11.8	0.41375	11.8	0.44418	11.8	0.52475	11.8	0.33909
		11.85	0.19968	11.8182	0.1258	11.8182	0.25344	11.8182	0.3175	11.8182	0.29244	11.85	0.62428	11.85	0.40643	11.85	0.58163	11.85	0.47864	11.85	0.39351	11.85	0.47622	11.85	0.22615	11.85	0.55947	11.85	0.60449	11.85	0.6589	11.85	0.12274	13.1265	0.01879	13.1265	0.04176	13.1265	0.04455	13.1265	0.10375	11.85	0.39783	11.85	0.42725	11.85	0.51706	11.85	0.30981
		11.9	0.19758	11.868	0.12697	11.868	0.24936	11.868	0.30864	11.868	0.28357	11.9	0.61405	11.9	0.40609	11.9	0.57037	11.9	0.47071	11.9	0.38626	11.9	0.46513	11.9	0.22093	11.9	0.54905	11.9	0.57855	11.9	0.63745	11.9	0.09965	13.1824	0.03807	13.1824	0.05715	13.1824	0.05222	13.1824	0.11656	11.9	0.384	11.9	0.40966	11.9	0.51778	11.9	0.27679
		11.95	0.1962	11.9179	0.12653	11.9179	0.24503	11.9179	0.29689	11.9179	0.26998	11.95	0.6033	11.95	0.40637	11.95	0.56043	11.95	0.46496	11.95	0.3802	11.95	0.45322	11.95	0.21505	11.95	0.53214	11.95	0.55536	11.95	0.61827	11.95	0.07615	13.2382	0.05692	13.2382	0.07204	13.2382	0.05905	13.2382	0.12786	11.95	0.36941	11.95	0.38901	11.95	0.5114	11.95	0.23852
		12	0.19896	11.9677	0.12432	11.9677	0.2377	11.9677	0.28283	11.9677	0.25678	12	0.59099	12	0.40553	12	0.54899	12	0.45833	12	0.37353	12	0.44816	12	0.21557	12	0.52721	12	0.53358	12	0.60073	12	0.04923	13.2941	0.0749	13.2941	0.08625	13.2941	0.06646	13.2941	0.13892	12	0.35183	12	0.36611	12	0.50585	12	0.20936
		12.05	0.20384	12.0176	0.12411	12.0176	0.23381	12.0176	0.27332	12.0176	0.24442	12.05	0.57735	12.05	0.40382	12.05	0.53603	12.05	0.45059	12.05	0.367	12.05	0.43798	12.05	0.21151	12.05	0.51372	12.05	0.50912	12.05	0.57955	12.05	0.02635	13.35	0.09263	13.35	0.10057	13.35	0.07309	13.35	0.14907	12.05	0.33432	12.05	0.3434	12.05	0.49883	12.05	0.18377
		12.1	0.20824	12.0674	0.12252	12.0674	0.22822	12.0674	0.26394	12.0674	0.23494	12.1	0.56308	12.1	0.40189	12.1	0.52457	12.1	0.44481	12.1	0.36244	12.1	0.43032	12.1	0.21068	12.1	0.50124	12.1	0.48875	12.1	0.56228	12.1	-0.000664	13.4059	0.10849	13.4059	0.11356	13.4059	0.07941	13.4059	0.15809	12.1	0.31901	12.1	0.32041	12.1	0.48239	12.1	0.16055
		12.15	0.21106	12.1173	0.1202	12.1173	0.22134	12.1173	0.25257	12.1173	0.22455	12.15	0.54911	12.15	0.40534	12.15	0.51647	12.15	0.44261	12.15	0.36167	12.15	0.42177	12.15	0.20923	12.15	0.49276	12.15	0.466	12.15	0.54218	12.15	-0.02353	13.4618	0.12384	13.4618	0.12568	13.4618	0.08466	13.4618	0.16548	12.15	0.30562	12.15	0.29941	12.15	0.47076	12.15	0.13688
		12.2	0.2152	12.1672	0.11695	12.1672	0.21398	12.1672	0.23921	12.1672	0.20999	12.2	0.53622	12.2	0.40468	12.2	0.50627	12.2	0.4382	12.2	0.35936	12.2	0.41114	12.2	0.20503	12.2	0.47967	12.2	0.44176	12.2	0.5194	12.2	-0.04846	13.5176	0.13626	13.5176	0.13552	13.5176	0.08969	13.5176	0.17189	12.2	0.29311	12.2	0.28044	12.2	0.45171	12.2	0.11628
		12.25	0.21707	12.217	0.11431	12.217	0.20659	12.217	0.23074	12.217	0.20166	12.25	0.52399	12.25	0.40576	12.25	0.49714	12.25	0.43595	12.25	0.35819	12.25	0.40169	12.25	0.20305	12.25	0.46863	12.25	0.41785	12.25	0.49612	12.25	-0.07319	13.5735	0.14703	13.5735	0.14425	13.5735	0.0928	13.5735	0.17634	12.25	0.28229	12.25	0.26409	12.25	0.42738	12.25	0.09486
		12.3	0.22109	12.2669	0.11382	12.2669	0.20274	12.2669	0.22541	12.2669	0.19344	12.3	0.51256	12.3	0.41169	12.3	0.49153	12.3	0.43652	12.3	0.36061	12.3	0.38817	12.3	0.19625	12.3	0.45259	12.3	0.39405	12.3	0.47429	12.3	-0.09382	13.6294	0.15466	13.6294	0.15005	13.6294	0.09557	13.6294	0.17973	12.3	0.27178	12.3	0.24821	12.3	0.40315	12.3	0.07152
		12.35	0.22294	12.3167	0.109	12.3167	0.19425	12.3167	0.21331	12.3167	0.18133	12.35	0.50044	12.35	0.40967	12.35	0.48089	12.35	0.43186	12.35	0.35883	12.35	0.37948	12.35	0.19452	12.35	0.44092	12.35	0.37324	12.35	0.45489	12.35	-0.11659	13.6853	0.161	13.6853	0.15507	13.6853	0.09655	13.6853	0.18116	12.35	0.26054	12.35	0.23212	12.35	0.37539	12.35	0.05788
		12.4	0.22365	12.3666	0.10549	12.3666	0.1878	12.3666	0.20417	12.3666	0.17449	12.4	0.48897	12.4	0.41309	12.4	0.47432	12.4	0.432	12.4	0.36064	12.4	0.37173	12.4	0.19474	12.4	0.43314	12.4	0.35264	12.4	0.43435	12.4	-0.13434	13.7412	0.16327	13.7412	0.15641	13.7412	0.09587	13.7412	0.18021	12.4	0.2509	12.4	0.21975	12.4	0.34704	12.4	0.05263
		12.45	0.2284	12.4164	0.10604	12.4164	0.18513	12.4164	0.20024	12.4164	0.16802	12.45	0.47741	12.45	0.41858	12.45	0.47136	12.45	0.43413	12.45	0.36403	12.45	0.3615	12.45	0.19134	12.45	0.41959	12.45	0.33323	12.45	0.41404	12.45	-0.15086	13.7971	0.16495	13.7971	0.15717	13.7971	0.09494	13.7971	0.17936	12.45	0.24263	12.45	0.20781	12.45	0.31783	12.45	0.03804
		12.5	0.22566	12.4663	0.10184	12.4663	0.17708	12.4663	0.19141	12.4663	0.15814	12.5	0.4674	12.5	0.4194	12.5	0.46588	12.5	0.43467	12.5	0.36712	12.5	0.35528	12.5	0.19191	12.5	0.41072	12.5	0.31565	12.5	0.39614	12.5	-0.16582	13.8529	0.16378	13.8529	0.15504	13.8529	0.0926	13.8529	0.17651	12.5	0.23722	12.5	0.1979	12.5	0.28878	12.5	0.01851
		12.55	0.22118	12.5161	0.09865	12.5161	0.17228	12.5161	0.185	12.5161	0.15111	12.55	0.45806	12.55	0.4236	12.55	0.46229	12.55	0.43704	12.55	0.37121	12.55	0.34608	12.55	0.18904	12.55	0.40036	12.55	0.29792	12.55	0.37781	12.55	-0.17694	13.9088	0.16276	13.9088	0.15295	13.9088	0.09106	13.9088	0.1747	12.55	0.2313	12.55	0.18848	12.55	0.25769	12.55	0.00979
		12.6	0.22353	12.566	0.09826	12.566	0.16972	12.566	0.18252	12.566	0.14612	12.6	0.44502	12.6	0.42555	12.6	0.45766	12.6	0.43645	12.6	0.37258	12.6	0.33659	12.6	0.18689	12.6	0.38686	12.6	0.28105	12.6	0.35962	12.6	-0.18575	13.9647	0.15957	13.9647	0.14846	13.9647	0.08784	13.9647	0.17061	12.6	0.22254	12.6	0.17664	12.6	0.22966	12.6	-0.000645149
		12.65	0.22154	12.6158	0.0951	12.6158	0.16394	12.6158	0.17669	12.6158	0.13793	12.65	0.43279	12.65	0.42255	12.65	0.44924	12.65	0.43245	12.65	0.37229	12.65	0.32896	12.65	0.18644	12.65	0.37748	12.65	0.26307	12.65	0.34162	12.65	-0.19123	14.0206	0.15513	14.0206	0.14269	14.0206	0.0857	14.0206	0.16759	12.65	0.21605	12.65	0.16721	12.65	0.19976	12.65	-0.0052
		12.7	0.216	12.6657	0.09071	12.6657	0.15718	12.6657	0.16976	12.6657	0.12999	12.7	0.4235	12.7	0.42253	12.7	0.44422	12.7	0.43126	12.7	0.37236	12.7	0.31734	12.7	0.18169	12.7	0.3649	12.7	0.24529	12.7	0.32062	12.7	-0.19407	14.0765	0.1501	14.0765	0.13606	14.0765	0.08202	14.0765	0.16352	12.7	0.21336	12.7	0.16223	12.7	0.17237	12.7	-0.00705
		12.75	0.20841	12.7155	0.08691	12.7155	0.15185	12.7155	0.16631	12.7155	0.12437	12.75	0.41293	12.75	0.42073	12.75	0.43845	12.75	0.4285	12.75	0.3719	12.75	0.30859	12.75	0.17993	12.75	0.35187	12.75	0.23162	12.75	0.30433	12.75	-0.19442	14.1324	0.14548	14.1324	0.12952	14.1324	0.08075	14.1324	0.16174	12.75	0.21003	12.75	0.15787	12.75	0.14905	12.75	-0.0129
		12.8	0.2049	12.7654	0.08197	12.7654	0.1457	12.7654	0.16056	12.7654	0.11737	12.8	0.40303	12.8	0.41805	12.8	0.43312	12.8	0.42656	12.8	0.37208	12.8	0.30189	12.8	0.17919	12.8	0.34064	12.8	0.21946	12.8	0.2901	12.8	-0.19225	14.1882	0.14074	14.1882	0.12243	14.1882	0.07758	14.1882	0.15827	12.8	0.20745	12.8	0.15435	12.8	0.12337	12.8	-0.01605
		12.85	0.20122	12.8152	0.08024	12.8152	0.14339	12.8152	0.16064	12.8152	0.11563	12.85	0.39429	12.85	0.41766	12.85	0.43079	12.85	0.42731	12.85	0.37291	12.85	0.28991	12.85	0.17385	12.85	0.32561	12.85	0.20409	12.85	0.27091	12.85	-0.18771	14.2441	0.13617	14.2441	0.11524	14.2441	0.07613	14.2441	0.15624	12.85	0.20774	12.85	0.15336	12.85	0.10475	12.85	-0.01922
		12.9	0.19436	12.8651	0.07901	12.8651	0.14191	12.8651	0.16174	12.8651	0.11361	12.9	0.38703	12.9	0.413	12.9	0.42489	12.9	0.42251	12.9	0.37186	12.9	0.28241	12.9	0.17206	12.9	0.31315	12.9	0.19253	12.9	0.25691	12.9	-0.18089	14.3	0.13295	14.3	0.10861	14.3	0.07398	14.3	0.15353	12.9	0.20944	12.9	0.15513	12.9	0.08474	12.9	-0.02697
		12.95	0.19098	12.915	0.07721	12.915	0.13827	12.915	0.15989	12.915	0.10985	12.95	0.3798	12.95	0.40633	12.95	0.41841	12.95	0.41668	12.95	0.36744	12.95	0.27631	12.95	0.17115	12.95	0.30318	12.95	0.18301	12.95	0.24312	12.95	-0.17223	14.3559	0.1294	14.3559	0.10164	14.3559	0.07315	14.3559	0.15206	12.95	0.20948	12.95	0.1566	12.95	0.06607	12.95	-0.0278
		13	0.18053	12.9648	0.07756	12.9648	0.13812	12.9648	0.16226	12.9648	0.10865	13	0.37242	13	0.40228	13	0.41293	13	0.4126	13	0.36417	13	0.26322	13	0.16395	13	0.28809	13	0.16834	13	0.22445	13	-0.16112	14.4118	0.12802	14.4118	0.09744	14.4118	0.07215	14.4118	0.15096	13	0.20851	13	0.15727	13	0.05202	13	-0.02529
		13.05	0.1715	13.0147	0.07368	13.0147	0.1332	13.0147	0.15872	13.0147	0.09873	13.05	0.36529	13.05	0.3936	13.05	0.40395	13.05	0.40341	13.05	0.35709	13.05	0.25385	13.05	0.15969	13.05	0.27433	13.05	0.15834	13.05	0.21074	13.05	-0.14919	14.4676	0.12651	14.4676	0.09209	14.4676	0.07128	14.4676	0.14984	13.05	0.20931	13.05	0.15965	13.05	0.03525	13.05	-0.02282
		13.1	0.16957	13.0645	0.0722	13.0645	0.13044	13.0645	0.15905	13.0645	0.09539	13.1	0.35663	13.1	0.38712	13.1	0.39804	13.1	0.39726	13.1	0.35138	13.1	0.24431	13.1	0.15541	13.1	0.26205	13.1	0.14802	13.1	0.19591	13.1	-0.13565	14.5235	0.12754	14.5235	0.08961	14.5235	0.07213	14.5235	0.15046	13.1	0.2096	13.1	0.16195	13.1	0.02526	13.1	-0.01882
		13.15	0.16682	13.1144	0.07309	13.1144	0.13089	13.1144	0.16283	13.1144	0.09437	13.15	0.34919	13.15	0.3824	13.15	0.39225	13.15	0.392	13.15	0.34765	13.15	0.23269	13.15	0.14873	13.15	0.24796	13.15	0.13618	13.15	0.18021	13.15	-0.1205	14.5794	0.12783	14.5794	0.08614	14.5794	0.07263	14.5794	0.15094	13.15	0.21129	13.15	0.16678	13.15	0.0158	13.15	-0.02097
		13.2	0.16177	13.1642	0.07425	13.1642	0.13012	13.1642	0.16379	13.1642	0.08987	13.2	0.34349	13.2	0.37104	13.2	0.38132	13.2	0.38066	13.2	0.33793	13.2	0.22454	13.2	0.14528	13.2	0.23479	13.2	0.12929	13.2	0.16918	13.2	-0.10574	14.6353	0.13078	14.6353	0.08601	14.6353	0.07508	14.6353	0.15358	13.2	0.2147	13.2	0.17308	13.2	0.00925	13.2	-0.01726
		13.25	0.15587	13.2141	0.07565	13.2141	0.13157	13.2141	0.16643	13.2141	0.08983	13.25	0.33893	13.25	0.3632	13.25	0.37343	13.25	0.37221	13.25	0.33116	13.25	0.2144	13.25	0.13943	13.25	0.22282	13.25	0.11894	13.25	0.15615	13.25	-0.08882	14.6912	0.13243	14.6912	0.0844	14.6912	0.07686	14.6912	0.15571	13.25	0.21824	13.25	0.18	13.25	0.007	13.25	-0.00757
		13.3	0.14779	13.2639	0.07601	13.2639	0.13105	13.2639	0.16756	13.2639	0.08505	13.3	0.33312	13.3	0.35595	13.3	0.36563	13.3	0.36434	13.3	0.32472	13.3	0.2054	13.3	0.13426	13.3	0.21252	13.3	0.11117	13.3	0.14548	13.3	-0.07103	14.7471	0.13562	14.7471	0.08484	14.7471	0.07995	14.7471	0.15908	13.3	0.2205	13.3	0.18666	13.3	0.00237	13.3	-0.00793
		13.35	0.14104	13.3138	0.08234	13.3138	0.13618	13.3138	0.17557	13.3138	0.08929	13.35	0.32826	13.35	0.34419	13.35	0.35505	13.35	0.35322	13.35	0.3152	13.35	0.19646	13.35	0.12912	13.35	0.20048	13.35	0.10591	13.35	0.13702	13.35	-0.05354	14.8029	0.13791	14.8029	0.0841	14.8029	0.08204	14.8029	0.16216	13.35	0.22311	13.35	0.1932	13.35	0.00384	13.35	0.00149
		13.4	0.14161	13.3636	0.08584	13.3636	0.1403	13.3636	0.18095	13.3636	0.09231	13.4	0.32516	13.4	0.33308	13.4	0.34412	13.4	0.34199	13.4	0.30554	13.4	0.18923	13.4	0.12505	13.4	0.1906	13.4	0.10034	13.4	0.13023	13.4	-0.03448	14.8588	0.14224	14.8588	0.08506	14.8588	0.08695	14.8588	0.16799	13.4	0.22633	13.4	0.20111	13.4	0.00613	13.4	0.01834
		13.45	0.13851	13.4135	0.08835	13.4135	0.14137	13.4135	0.18329	13.4135	0.08951	13.45	0.32023	13.45	0.32461	13.45	0.33649	13.45	0.3337	13.45	0.29842	13.45	0.18752	13.45	0.12661	13.45	0.1844	13.45	0.09928	13.45	0.12729	13.45	-0.01666	14.9147	0.14664	14.9147	0.0867	14.9147	0.09017	14.9147	0.17301	13.45	0.22876	13.45	0.20886	13.45	0.01048	13.45	0.01813
		13.5	0.13584	13.4633	0.0952	13.4633	0.14826	13.4633	0.19104	13.4633	0.09648	13.5	0.31558	13.5	0.31289	13.5	0.32675	13.5	0.32294	13.5	0.29063	13.5	0.18131	13.5	0.12358	13.5	0.17448	13.5	0.09511	13.5	0.11955	13.5	0.0017	14.9706	0.15209	14.9706	0.0891	14.9706	0.09528	14.9706	0.17896	13.5	0.23062	13.5	0.21651	13.5	0.01661	13.5	0.02419
		13.55	0.13541	13.5132	0.09643	13.5132	0.14983	13.5132	0.19428	13.5132	0.09852	13.55	0.31196	13.55	0.29981	13.55	0.31478	13.55	0.31032	13.55	0.27966	13.55	0.17725	13.55	0.12186	13.55	0.16649	13.55	0.09409	13.55	0.11652	13.55	0.01948	15.0265	0.15822	15.0265	0.09254	15.0265	0.09878	15.0265	0.18474	13.55	0.23176	13.55	0.22482	13.55	0.02221	13.55	0.03974
		13.6	0.13276	13.563	0.09974	13.563	0.15254	13.563	0.20025	13.563	0.10193	13.6	0.30933	13.6	0.29402	13.6	0.30974	13.6	0.30343	13.6	0.27463	13.6	0.1782	13.6	0.12538	13.6	0.16302	13.6	0.09543	13.6	0.11629	13.6	0.03618	15.0824	0.1641	15.0824	0.09541	15.0824	0.10312	15.0824	0.19074	13.6	0.23269	13.6	0.23262	13.6	0.03182	13.6	0.04242
		13.65	0.13346	13.6129	0.10614	13.6129	0.15889	13.6129	0.2073	13.6129	0.11075	13.65	0.30418	13.65	0.28506	13.65	0.30273	13.65	0.29522	13.65	0.26905	13.65	0.17324	13.65	0.12307	13.65	0.15559	13.65	0.09117	13.65	0.10939	13.65	0.05284	15.1382	0.17304	15.1382	0.10145	15.1382	0.10814	15.1382	0.19867	13.65	0.23016	13.65	0.237	13.65	0.03978	13.65	0.04734
		13.7	0.13611	13.6628	0.10719	13.6628	0.15993	13.6628	0.2108	13.6628	0.11399	13.7	0.29903	13.7	0.27505	13.7	0.29439	13.7	0.28651	13.7	0.26125	13.7	0.17278	13.7	0.12423	13.7	0.14915	13.7	0.09471	13.7	0.11069	13.7	0.06713	15.1941	0.18186	15.1941	0.1068	15.1941	0.11359	15.1941	0.20587	13.7	0.22796	13.7	0.24085	13.7	0.05105	13.7	0.05717
		13.75	0.1403	13.7126	0.10819	13.7126	0.16094	13.7126	0.21427	13.7126	0.11713	13.75	0.29848	13.75	0.27071	13.75	0.29042	13.75	0.28129	13.75	0.25831	13.75	0.17587	13.75	0.12896	13.75	0.14747	13.75	0.09911	13.75	0.11171	13.75	0.08141	15.25	0.19266	15.25	0.11437	15.25	0.11818	15.25	0.2131	13.75	0.22925	13.75	0.24698	13.75	0.06095	13.75	0.06327
		13.8	0.14287	13.7625	0.11145	13.7625	0.1637	13.7625	0.21834	13.7625	0.12443	13.8	0.29716	13.8	0.26202	13.8	0.28479	13.8	0.27508	13.8	0.25432	13.8	0.17332	13.8	0.12825	13.8	0.14299	13.8	0.09749	13.8	0.10797	13.8	0.09433	15.3059	0.20167	15.3059	0.12012	15.3059	0.1221	15.3059	0.21952	13.8	0.22941	13.8	0.25191	13.8	0.07027	13.8	0.06624
		13.85	0.1431	13.8123	0.11042	13.8123	0.16368	13.8123	0.22057	13.8123	0.1272	13.85	0.29245	13.85	0.25343	13.85	0.27798	13.85	0.26731	13.85	0.24886	13.85	0.17169	13.85	0.12779	13.85	0.13759	13.85	0.09923	13.85	0.10818	13.85	0.10616	15.3618	0.21302	15.3618	0.12814	15.3618	0.12646	15.3618	0.227	13.85	0.22734	13.85	0.25411	13.85	0.08236	13.85	0.07266
		13.9	0.14951	13.8622	0.10906	13.8622	0.1624	13.8622	0.21993	13.8622	0.12703	13.9	0.28893	13.9	0.2501	13.9	0.27473	13.9	0.26318	13.9	0.24728	13.9	0.17457	13.9	0.13169	13.9	0.1376	13.9	0.10455	13.9	0.11	13.9	0.11669	15.4176	0.22369	15.4176	0.13595	15.4176	0.1296	15.4176	0.23427	13.9	0.22519	13.9	0.25628	13.9	0.09227	13.9	0.08171
		13.95	0.1546	13.912	0.11302	13.912	0.16553	13.912	0.22456	13.912	0.1345	13.95	0.28678	13.95	0.24407	13.95	0.27128	13.95	0.25949	13.95	0.2448	13.95	0.17679	13.95	0.13471	13.95	0.13783	13.95	0.10526	13.95	0.10967	13.95	0.12501	15.4735	0.23701	15.4735	0.14554	15.4735	0.13262	15.4735	0.24169	13.95	0.22415	13.95	0.25858	13.95	0.10403	13.95	0.08547
		14	0.15769	13.9619	0.11354	13.9619	0.16719	13.9619	0.22669	13.9619	0.13886	14	0.28228	14	0.24115	14	0.26962	14	0.25679	14	0.24398	14	0.17551	14	0.13483	14	0.13488	14	0.10244	14	0.10542	14	0.13393	15.5294	0.24958	15.5294	0.15462	15.5294	0.13418	15.5294	0.24934	14	0.22086	14	0.25695	14	0.11319	14	0.09148
		14.05	0.16242	14.0117	0.11281	14.0117	0.16608	14.0117	0.22692	14.0117	0.14178	14.05	0.27681	14.05	0.24088	14.05	0.27171	14.05	0.25822	14.05	0.2466	14.05	0.17626	14.05	0.13687	14.05	0.13514	14.05	0.10425	14.05	0.10556	14.05	0.13955	15.5853	0.26271	15.5853	0.16408	15.5853	0.13548	15.5853	0.25574	14.05	0.21675	14.05	0.25364	14.05	0.12133	14.05	0.09651
		14.1	0.16562	14.0616	0.1119	14.0616	0.16557	14.0616	0.22873	14.0616	0.14687	14.1	0.27474	14.1	0.237	14.1	0.27024	14.1	0.25597	14.1	0.2459	14.1	0.17627	14.1	0.13771	14.1	0.1349	14.1	0.10199	14.1	0.10257	14.1	0.14534	15.6412	0.27527	15.6412	0.17377	15.6412	0.13542	15.6412	0.26285	14.1	0.21587	14.1	0.25327	14.1	0.13006	14.1	0.09716
		14.15	0.17109	14.1114	0.10909	14.1114	0.1634	14.1114	0.2256	14.1114	0.14637	14.15	0.27398	14.15	0.235	14.15	0.2688	14.15	0.25366	14.15	0.24561	14.15	0.17464	14.15	0.13757	14.15	0.1318	14.15	0.09994	14.15	0.09842	14.15	0.14983	15.6971	0.28953	15.6971	0.18458	15.6971	0.13665	15.6971	0.27065	14.15	0.21508	14.15	0.25291	14.15	0.1361	14.15	0.10236
		14.2	0.17718	14.1613	0.10896	14.1613	0.16257	14.1613	0.22718	14.1613	0.1506	14.2	0.27155	14.2	0.23595	14.2	0.2722	14.2	0.25624	14.2	0.24918	14.2	0.17627	14.2	0.13969	14.2	0.13257	14.2	0.10294	14.2	0.10167	14.2	0.15239	15.7529	0.30459	15.7529	0.19645	15.7529	0.13534	15.7529	0.27829	14.2	0.21288	14.2	0.25015	14.2	0.14317	14.2	0.10399
		14.25	0.18174	14.2111	0.11026	14.2111	0.16387	14.2111	0.22883	14.2111	0.15608	14.25	0.26904	14.25	0.23451	14.25	0.272	14.25	0.25491	14.25	0.24915	14.25	0.17515	14.25	0.13909	14.25	0.13195	14.25	0.09959	14.25	0.0983	14.25	0.15524	15.8088	0.31981	15.8088	0.20812	15.8088	0.13503	15.8088	0.28542	14.25	0.21134	14.25	0.24745	14.25	0.14736	14.25	0.10732
		14.3	0.18488	14.261	0.11	14.261	0.16347	14.261	0.22763	14.261	0.15799	14.3	0.26571	14.3	0.23678	14.3	0.27559	14.3	0.2578	14.3	0.25208	14.3	0.17383	14.3	0.13891	14.3	0.12925	14.3	0.09841	14.3	0.09611	14.3	0.15632	15.8647	0.33636	15.8647	0.22078	15.8647	0.13426	15.8647	0.29424	14.3	0.20962	14.3	0.24446	14.3	0.1509	14.3	0.11173
		14.35	0.18922	14.3109	0.1069	14.3109	0.16104	14.3109	0.22826	14.3109	0.1622	14.35	0.25958	14.35	0.24148	14.35	0.28207	14.35	0.26324	14.35	0.25836	14.35	0.173	14.35	0.13872	14.35	0.12888	14.35	0.09729	14.35	0.09476	14.35	0.15775	15.9206	0.3511	15.9206	0.23277	15.9206	0.13342	15.9206	0.30171	14.35	0.20572	14.35	0.23878	14.35	0.15354	14.35	0.11109
		14.4	0.19478	14.3607	0.10651	14.3607	0.16123	14.3607	0.22786	14.3607	0.16629	14.4	0.2524	14.4	0.24283	14.4	0.28397	14.4	0.26465	14.4	0.26072	14.4	0.17092	14.4	0.1378	14.4	0.12631	14.4	0.09277	14.4	0.08889	14.4	0.15763	15.9765	0.3688	15.9765	0.24699	15.9765	0.1335	15.9765	0.31138	14.4	0.20053	14.4	0.23128	14.4	0.1545	14.4	0.11448
		14.45	0.20166	14.4106	0.10626	14.4106	0.16144	14.4106	0.22979	14.4106	0.17206	14.45	0.24587	14.45	0.24634	14.45	0.28826	14.45	0.26874	14.45	0.26461	14.45	0.17214	14.45	0.13955	14.45	0.12481	14.45	0.09416	14.45	0.08956	14.45	0.15766	16.0324	0.38459	16.0324	0.25982	16.0324	0.13243	16.0324	0.31924	14.45	0.19594	14.45	0.22429	14.45	0.15568	14.45	0.11476
		14.5	0.21105	14.4604	0.10408	14.4604	0.1594	14.4604	0.23069	14.4604	0.17709	14.5	0.24074	14.5	0.25115	14.5	0.29321	14.5	0.27268	14.5	0.26975	14.5	0.17151	14.5	0.13944	14.5	0.12364	14.5	0.09363	14.5	0.08817	14.5	0.15927	16.0882	0.40157	16.0882	0.2726	16.0882	0.13188	16.0882	0.32806	14.5	0.19197	14.5	0.21859	14.5	0.15536	14.5	0.11566
		14.55	0.21772	14.5103	0.10514	14.5103	0.16071	14.5103	0.2321	14.5103	0.18325	14.55	0.23466	14.55	0.25425	14.55	0.29718	14.55	0.27623	14.55	0.27299	14.55	0.1693	14.55	0.13804	14.55	0.12001	14.55	0.09246	14.55	0.08568	14.55	0.15925	16.1441	0.41635	16.1441	0.28443	16.1441	0.13015	16.1441	0.33616	14.55	0.18743	14.55	0.212	14.55	0.15556	14.55	0.1198
		14.6	0.22338	14.5601	0.10286	14.5601	0.16064	14.5601	0.23434	14.5601	0.1905	14.6	0.22796	14.6	0.26098	14.6	0.30414	14.6	0.28251	14.6	0.27843	14.6	0.16767	14.6	0.13704	14.6	0.11733	14.6	0.09225	14.6	0.08488	14.6	0.1619	16.2	0.43307	16.2	0.29711	16.2	0.12981	16.2	0.34422	14.6	0.18287	14.6	0.20526	14.6	0.15536	14.6	0.11733
		14.65	0.23202	14.61	0.09918	14.61	0.15776	14.61	0.23321	14.61	0.19355	14.65	0.22351	14.65	0.26958	14.65	0.31252	14.65	0.29028	14.65	0.28619	14.65	0.16523	14.65	0.13607	14.65	0.11339	14.65	0.0898	14.65	0.08148	14.65	0.16309	16.2559	0.447	16.2559	0.30826	16.2559	0.12806	16.2559	0.35154	14.65	0.17888	14.65	0.20017	14.65	0.15579	14.65	0.1179
		14.7	0.23825	14.6598	0.09611	14.6598	0.15622	14.6598	0.23418	14.6598	0.20018	14.7	0.21943	14.7	0.27537	14.7	0.31857	14.7	0.29613	14.7	0.29134	14.7	0.16575	14.7	0.13754	14.7	0.1112	14.7	0.09002	14.7	0.08004	14.7	0.1654	16.3118	0.46256	16.3118	0.32013	16.3118	0.12821	16.3118	0.35911	14.7	0.17461	14.7	0.19425	14.7	0.1559	14.7	0.11798
		14.75	0.24551	14.7097	0.09168	14.7097	0.15449	14.7097	0.23628	14.7097	0.2081	14.75	0.21552	14.75	0.2818	14.75	0.32349	14.75	0.3009	14.75	0.29537	14.75	0.16581	14.75	0.13836	14.75	0.11093	14.75	0.08931	14.75	0.07849	14.75	0.16875	16.3676	0.47641	16.3676	0.33084	16.3676	0.12823	16.3676	0.36764	14.75	0.17138	14.75	0.18911	14.75	0.15501	14.75	0.11368
		14.8	0.25389	14.7595	0.08775	14.7595	0.15279	14.7595	0.23669	14.7595	0.21286	14.8	0.21304	14.8	0.29291	14.8	0.33386	14.8	0.31102	14.8	0.30458	14.8	0.16462	14.8	0.13812	14.8	0.10838	14.8	0.08942	14.8	0.07775	14.8	0.17111	16.4235	0.49001	16.4235	0.3414	16.4235	0.13133	16.4235	0.3769	14.8	0.16989	14.8	0.18607	14.8	0.15524	14.8	0.11379
		14.85	0.25812	14.8094	0.08113	14.8094	0.14953	14.8094	0.23649	14.8094	0.21999	14.85	0.21128	14.85	0.30235	14.85	0.34184	14.85	0.31847	14.85	0.31114	14.85	0.16625	14.85	0.14007	14.85	0.10871	14.85	0.09105	14.85	0.07843	14.85	0.17622	16.4794	0.50453	16.4794	0.3532	16.4794	0.13391	16.4794	0.38634	14.85	0.16846	14.85	0.18308	14.85	0.15514	14.85	0.11228
		14.9	0.26665	14.8592	0.07719	14.8592	0.14931	14.8592	0.23879	14.8592	0.22784	14.9	0.20858	14.9	0.31269	14.9	0.34925	14.9	0.32618	14.9	0.31663	14.9	0.1663	14.9	0.14077	14.9	0.10783	14.9	0.09101	14.9	0.07869	14.9	0.17965	16.5353	0.51623	16.5353	0.36208	16.5353	0.13895	16.5353	0.39555	14.9	0.16633	14.9	0.17949	14.9	0.15662	14.9	0.10923
		14.95	0.2715	14.9091	0.07246	14.9091	0.1491	14.9091	0.23904	14.9091	0.23366	14.95	0.20366	14.95	0.32718	14.95	0.36133	14.95	0.33852	14.95	0.32711	14.95	0.16696	14.95	0.14183	14.95	0.10561	14.95	0.0936	14.95	0.08039	14.95	0.18386	16.5912	0.52945	16.5912	0.37194	16.5912	0.1444	16.5912	0.40601	14.95	0.16249	14.95	0.17343	14.95	0.15733	14.95	0.10755
		15	0.27381	14.9589	0.06364	14.9589	0.1449	14.9589	0.23844	14.9589	0.24048	15	0.19865	15	0.33574	15	0.36731	15	0.3447	15	0.33225	15	0.16965	15	0.14458	15	0.107	15	0.09475	15	0.08122	15	0.18922	16.6471	0.53947	16.6471	0.37992	16.6471	0.15233	16.6471	0.41649	15	0.15841	15	0.16773	15	0.15787	15	0.10693
		15.05	0.28018	15.0088	0.06024	15.0088	0.14739	15.0088	0.24369	15.0088	0.24945	15.05	0.19411	15.05	0.34443	15.05	0.37411	15.05	0.35147	15.05	0.33749	15.05	0.16962	15.05	0.14503	15.05	0.10649	15.05	0.0936	15.05	0.08051	15.05	0.19305	16.7029	0.55171	16.7029	0.3884	16.7029	0.16104	16.7029	0.42796	15.05	0.1544	15.05	0.16291	15.05	0.1593	15.05	0.10856
		15.1	0.2801	15.0587	0.054	15.0587	0.14645	15.0587	0.24385	15.0587	0.25573	15.1	0.18998	15.1	0.35782	15.1	0.38505	15.1	0.36217	15.1	0.34741	15.1	0.17039	15.1	0.14622	15.1	0.10528	15.1	0.09521	15.1	0.08075	15.1	0.19892	16.7588	0.56118	16.7588	0.3955	16.7588	0.17072	16.7588	0.43869	15.1	0.15074	15.1	0.15874	15.1	0.16097	15.1	0.10933
		15.15	0.28098	15.1085	0.04348	15.1085	0.14194	15.1085	0.24396	15.1085	0.26205	15.15	0.18711	15.15	0.36898	15.15	0.39442	15.15	0.37207	15.15	0.35509	15.15	0.17333	15.15	0.1493	15.15	0.10634	15.15	0.09684	15.15	0.08205	15.15	0.20335	16.8147	0.57235	16.8147	0.4025	16.8147	0.18197	16.8147	0.45037	15.15	0.14834	15.15	0.15651	15.15	0.16415	15.15	0.1114
		15.2	0.28782	15.1584	0.0356	15.1584	0.14315	15.1584	0.24596	15.1584	0.26964	15.2	0.18592	15.2	0.3832	15.2	0.40742	15.2	0.38396	15.2	0.36585	15.2	0.17592	15.2	0.15195	15.2	0.10623	15.2	0.09979	15.2	0.08473	15.2	0.20888	16.8706	0.58019	16.8706	0.40751	16.8706	0.19215	16.8706	0.46085	15.2	0.14753	15.2	0.15596	15.2	0.16852	15.2	0.10986
		15.25	0.28809	15.2082	0.02809	15.2082	0.14255	15.2082	0.246	15.2082	0.27772	15.25	0.1835	15.25	0.39545	15.25	0.41766	15.25	0.39342	15.25	0.37471	15.25	0.17843	15.25	0.15401	15.25	0.10533	15.25	0.10329	15.25	0.08766	15.25	0.21529	16.9265	0.58889	16.9265	0.41136	16.9265	0.20638	16.9265	0.47256	15.25	0.14541	15.25	0.15434	15.25	0.17235	15.25	0.11034
		15.3	0.28754	15.2581	0.02279	15.2581	0.14473	15.2581	0.25241	15.2581	0.28942	15.3	0.17855	15.3	0.40619	15.3	0.4278	15.3	0.40254	15.3	0.38222	15.3	0.18006	15.3	0.15511	15.3	0.10323	15.3	0.10536	15.3	0.09003	15.3	0.22008	16.9824	0.59202	16.9824	0.41233	16.9824	0.21725	16.9824	0.48191	15.3	0.14251	15.3	0.15165	15.3	0.17574	15.3	0.11526
		15.35	0.29017	15.3079	0.01745	15.3079	0.14905	15.3079	0.2564	15.3079	0.29887	15.35	0.17591	15.35	0.42019	15.35	0.44049	15.35	0.41324	15.35	0.3928	15.35	0.1819	15.35	0.15692	15.35	0.10154	15.35	0.10986	15.35	0.09284	15.35	0.22706	17.0382	0.59523	17.0382	0.41319	17.0382	0.23253	17.0382	0.49216	15.35	0.14132	15.35	0.15092	15.35	0.17856	15.35	0.11567
		15.4	0.28887	15.3578	0.01204	15.3578	0.15196	15.3578	0.25906	15.3578	0.30945	15.4	0.17628	15.4	0.42888	15.4	0.44888	15.4	0.42107	15.4	0.39952	15.4	0.18423	15.4	0.15862	15.4	0.1006	15.4	0.1142	15.4	0.09583	15.4	0.23239	17.0941	0.59706	17.0941	0.41348	17.0941	0.24484	17.0941	0.50074	15.4	0.13967	15.4	0.15034	15.4	0.18207	15.4	0.11748
		15.45	0.28792	15.4076	0.00767	15.4076	0.15737	15.4076	0.26517	15.4076	0.32169	15.45	0.176	15.45	0.43868	15.45	0.45888	15.45	0.4293	15.45	0.40733	15.45	0.18618	15.45	0.15998	15.45	0.09815	15.45	0.11786	15.45	0.09894	15.45	0.23838	17.15	0.59923	17.15	0.41476	17.15	0.25863	17.15	0.50759	15.45	0.13681	15.45	0.14793	15.45	0.18641	15.45	0.12155
		15.5	0.28913	15.4575	-0.00179	15.4575	0.15888	15.4575	0.2662	15.4575	0.33033	15.5	0.17612	15.5	0.45352	15.5	0.47342	15.5	0.44218	15.5	0.4199	15.5	0.19015	15.5	0.16337	15.5	0.0961	15.5	0.1249	15.5	0.10393	15.5	0.24532	17.2059	0.60116	17.2059	0.41555	17.2059	0.27155	17.2059	0.51318	15.5	0.13467	15.5	0.14688	15.5	0.19092	15.5	0.12288
		15.55	0.29235	15.5073	-0.00859	15.5073	0.16281	15.5073	0.2712	15.5073	0.34391	15.55	0.17609	15.55	0.46231	15.55	0.48464	15.55	0.45157	15.55	0.42874	15.55	0.19583	15.55	0.16769	15.55	0.09911	15.55	0.1308	15.55	0.10892	15.55	0.25122	17.2618	0.60114	17.2618	0.41602	17.2618	0.28641	17.2618	0.51791	15.55	0.1336	15.55	0.14759	15.55	0.19519	15.55	0.12433
		15.6	0.29338	15.5572	-0.0112	15.5572	0.17057	15.5572	0.27925	15.5572	0.35754	15.6	0.17465	15.6	0.47214	15.6	0.4954	15.6	0.4596	15.6	0.4373	15.6	0.19962	15.6	0.1706	15.6	0.0969	15.6	0.1373	15.6	0.11392	15.6	0.2595	17.3176	0.60324	17.3176	0.41789	17.3176	0.30032	17.3176	0.52266	15.6	0.13068	15.6	0.14633	15.6	0.19971	15.6	0.12579
		15.65	0.29905	15.607	-0.01555	15.607	0.17711	15.607	0.28427	15.607	0.371	15.65	0.17247	15.65	0.48484	15.65	0.50994	15.65	0.47299	15.65	0.44992	15.65	0.20445	15.65	0.1749	15.65	0.09418	15.65	0.14782	15.65	0.12255	15.65	0.2668	17.3735	0.60406	17.3735	0.41957	17.3735	0.31658	17.3735	0.529	15.65	0.12615	15.65	0.14406	15.65	0.20453	15.65	0.12691
		15.7	0.30826	15.6569	-0.01779	15.6569	0.18631	15.6569	0.29385	15.6569	0.38881	15.7	0.17094	15.7	0.49261	15.7	0.5214	15.7	0.48221	15.7	0.45973	15.7	0.20975	15.7	0.17921	15.7	0.09595	15.7	0.15464	15.7	0.12843	15.7	0.27635	17.4294	0.60814	17.4294	0.42311	17.4294	0.33292	17.4294	0.53571	15.7	0.12265	15.7	0.14267	15.7	0.20796	15.7	0.12871
		15.75	0.31109	15.7067	-0.01983	15.7067	0.19541	15.7067	0.30233	15.7067	0.40357	15.75	0.17328	15.75	0.50002	15.75	0.53063	15.75	0.48875	15.75	0.46684	15.75	0.21504	15.75	0.18368	15.75	0.09405	15.75	0.16305	15.75	0.13395	15.75	0.28718	17.4853	0.60869	17.4853	0.42509	17.4853	0.34965	17.4853	0.54307	15.75	0.12076	15.75	0.14338	15.75	0.21146	15.75	0.13116
		15.8	0.31887	15.7566	-0.02343	15.7566	0.2043	15.7566	0.30875	15.7566	0.41862	15.8	0.17618	15.8	0.50895	15.8	0.54378	15.8	0.49981	15.8	0.47718	15.8	0.22542	15.8	0.19294	15.8	0.09719	15.8	0.17608	15.8	0.14468	15.8	0.2984	17.5412	0.61406	17.5412	0.43093	17.5412	0.36785	17.5412	0.55086	15.8	0.11883	15.8	0.14396	15.8	0.21525	15.8	0.1334
		15.85	0.33063	15.8065	-0.02405	15.8065	0.21475	15.8065	0.31981	15.8065	0.43729	15.85	0.18072	15.85	0.51851	15.85	0.55847	15.85	0.51139	15.85	0.48965	15.85	0.23595	15.85	0.20193	15.85	0.10172	15.85	0.18586	15.85	0.15243	15.85	0.31158	17.5971	0.61642	17.5971	0.43536	17.5971	0.38601	17.5971	0.56018	15.85	0.11827	15.85	0.14519	15.85	0.21901	15.85	0.13332
		15.9	0.34023	15.8563	-0.02177	15.8563	0.22683	15.8563	0.331	15.8563	0.45605	15.9	0.18894	15.9	0.52737	15.9	0.57197	15.9	0.52203	15.9	0.5004	15.9	0.24573	15.9	0.21054	15.9	0.10216	15.9	0.19887	15.9	0.16277	15.9	0.32421	17.6529	0.6235	17.6529	0.44275	17.6529	0.40468	17.6529	0.56809	15.9	0.11868	15.9	0.14816	15.9	0.22246	15.9	0.13491
		15.95	0.35619	15.9062	-0.02149	15.9062	0.23882	15.9062	0.34174	15.9062	0.47447	15.95	0.20075	15.95	0.53581	15.95	0.58668	15.95	0.53392	15.95	0.51283	15.95	0.25975	15.95	0.22358	15.95	0.10744	15.95	0.21405	15.95	0.17612	15.95	0.33943	17.7088	0.62788	17.7088	0.44945	17.7088	0.42107	17.7088	0.57615	15.95	0.12012	15.95	0.15133	15.95	0.22466	15.95	0.13767
		16	0.37214	15.956	-0.01795	15.956	0.25254	15.956	0.35465	15.956	0.49603	16	0.21473	16	0.54556	16	0.6018	16	0.54565	16	0.52641	16	0.27482	16	0.23682	16	0.1108	16	0.22973	16	0.18917	16	0.35415	17.7647	0.63566	17.7647	0.45809	17.7647	0.44043	17.7647	0.58466	16	0.12138	16	0.15428	16	0.22636	16	0.13873
		16.05	0.38621	16.0059	-0.01211	16.0059	0.26736	16.0059	0.36709	16.0059	0.51659	16.05	0.22884	16.05	0.55336	16.05	0.61592	16.05	0.55605	16.05	0.53726	16.05	0.28942	16.05	0.2493	16.05	0.11427	16.05	0.24499	16.05	0.20146	16.05	0.36965	17.8206	0.64122	17.8206	0.46627	17.8206	0.45536	17.8206	0.59132	16.05	0.12217	16.05	0.15716	16.05	0.22868	16.05	0.14191
		16.1	0.40447	16.0557	-0.00933	16.0557	0.27917	16.0557	0.37856	16.0557	0.53429	16.1	0.24649	16.1	0.56145	16.1	0.63013	16.1	0.56701	16.1	0.54942	16.1	0.3033	16.1	0.26146	16.1	0.11992	16.1	0.25739	16.1	0.21084	16.1	0.38627	17.8765	0.6499	17.8765	0.47559	17.8765	0.4735	17.8765	0.59933	16.1	0.12582	16.1	0.16214	16.1	0.2313	16.1	0.14467
		16.15	0.4205	16.1056	-0.00128	16.1056	0.29341	16.1056	0.39282	16.1056	0.55608	16.15	0.26304	16.15	0.56946	16.15	0.64401	16.15	0.57726	16.15	0.56153	16.15	0.31859	16.15	0.2749	16.15	0.12397	16.15	0.27439	16.15	0.22409	16.15	0.40119	17.9324	0.65829	17.9324	0.48513	17.9324	0.48702	17.9324	0.60516	16.15	0.12798	16.15	0.16642	16.15	0.2342	16.15	0.14642
		16.2	0.44162	16.1554	0.0049	16.1554	0.30576	16.1554	0.40486	16.1554	0.57297	16.2	0.27795	16.2	0.57703	16.2	0.65905	16.2	0.5883	16.2	0.5741	16.2	0.33851	16.2	0.29376	16.2	0.13361	16.2	0.29302	16.2	0.23965	16.2	0.41766	17.9882	0.66461	17.9882	0.49281	17.9882	0.50051	17.9882	0.60898	16.2	0.12898	16.2	0.16884	16.2	0.23801	16.2	0.15042
		16.25	0.46393	16.2053	0.01117	16.2053	0.31686	16.2053	0.4151	16.2053	0.59018	16.25	0.29324	16.25	0.58389	16.25	0.67179	16.25	0.59782	16.25	0.58688	16.25	0.36046	16.25	0.31498	16.25	0.14827	16.25	0.30929	16.25	0.25356	16.25	0.43295	18.0441	0.67233	18.0441	0.5014	18.0441	0.5109	18.0441	0.61221	16.25	0.13049	16.25	0.17242	16.25	0.24112	16.25	0.15544
		16.3	0.49821	16.2551	0.0232	16.2551	0.33161	16.2551	0.42879	16.2551	0.6107	16.3	0.30736	16.3	0.59696	16.3	0.69212	16.3	0.61379	16.3	0.60556	16.3	0.38298	16.3	0.33513	16.3	0.15852	16.3	0.32808	16.3	0.26966	16.3	0.44845	18.1	0.67812	18.1	0.50937	18.1	0.5214	18.1	0.61526	16.3	0.13195	16.3	0.17633	16.3	0.24511	16.3	0.16112
		16.35	0.54049	16.305	0.03512	16.305	0.34667	16.305	0.44138	16.305	0.62794	16.35	0.32366	16.35	0.62751	16.35	0.73158	16.35	0.64792	16.35	0.64276	16.35	0.39843	16.35	0.34742	16.35	0.15593	16.35	0.34366	16.35	0.28428	16.35	0.46418	18.1559	0.68668	18.1559	0.51768	18.1559	0.5293	18.1559	0.6175	16.35	0.13392	16.35	0.17946	16.35	0.24979	16.35	0.16647
		16.4	0.55751	16.3548	0.05059	16.3548	0.36158	16.3548	0.45386	16.3548	0.64819	16.4	0.34152	16.4	0.65484	16.4	0.76368	16.4	0.67867	16.4	0.67421	16.4	0.40545	16.4	0.35068	16.4	0.14327	16.4	0.35608	16.4	0.29561	16.4	0.47787	18.2118	0.69238	18.2118	0.52534	18.2118	0.53439	18.2118	0.61785	16.4	0.13577	16.4	0.18299	16.4	0.2554	16.4	0.17268
		16.45	0.56399	16.4047	0.05651	16.4047	0.36779	16.4047	0.46098	16.4047	0.65891	16.45	0.36149	16.45	0.67346	16.45	0.78703	16.45	0.70146	16.45	0.69524	16.45	0.41082	16.45	0.35256	16.45	0.12834	16.45	0.36892	16.45	0.30659	16.45	0.49306	18.2676	0.69845	18.2676	0.53135	18.2676	0.53842	18.2676	0.61664	16.45	0.14124	16.45	0.18886	16.45	0.2622	16.45	0.1742
		16.5	0.5681	16.4545	0.05031	16.4545	0.36272	16.4545	0.45669	16.4545	0.65704	16.5	0.38208	16.5	0.6925	16.5	0.80852	16.5	0.72317	16.5	0.71615	16.5	0.41958	16.5	0.35794	16.5	0.11785	16.5	0.38031	16.5	0.31572	16.5	0.50722	18.3235	0.70165	18.3235	0.53768	18.3235	0.541	18.3235	0.61619	16.5	0.14711	16.5	0.19503	16.5	0.26845	16.5	0.17348
		16.55	0.56994	16.5044	0.04558	16.5044	0.35637	16.5044	0.45475	16.5044	0.65326	16.55	0.4024	16.55	0.70545	16.55	0.82339	16.55	0.7401	16.55	0.73118	16.55	0.42835	16.55	0.3633	16.55	0.10828	16.55	0.39308	16.55	0.32273	16.55	0.51937	18.3794	0.70709	18.3794	0.54443	18.3794	0.54245	18.3794	0.61377	16.55	0.15268	16.55	0.20107	16.55	0.27662	16.55	0.17546
		16.6	0.57748	16.5543	0.03997	16.5543	0.35241	16.5543	0.4543	16.5543	0.64779	16.6	0.42416	16.6	0.71385	16.6	0.83286	16.6	0.75124	16.6	0.7406	16.6	0.44335	16.6	0.37533	16.6	0.10487	16.6	0.40876	16.6	0.33317	16.6	0.53226	18.4353	0.71195	18.4353	0.55215	18.4353	0.5431	18.4353	0.61437	16.6	0.16026	16.6	0.2087	16.6	0.28445	16.6	0.1799
		16.65	0.58463	16.6041	0.04046	16.6041	0.35176	16.6041	0.45661	16.6041	0.6459	16.65	0.44618	16.65	0.72291	16.65	0.84074	16.65	0.76148	16.65	0.74953	16.65	0.46623	16.65	0.39611	16.65	0.11482	16.65	0.42088	16.65	0.34695	16.65	0.54296	18.4912	0.71833	18.4912	0.55918	18.4912	0.54244	18.4912	0.61117	16.65	0.16751	16.65	0.21703	16.65	0.29339	16.65	0.18408
		16.7	0.59187	16.654	0.0438	16.654	0.35291	16.654	0.4637	16.654	0.64501	16.7	0.46636	16.7	0.73127	16.7	0.84913	16.7	0.77288	16.7	0.75782	16.7	0.48676	16.7	0.41456	16.7	0.12103	16.7	0.44454	16.7	0.36101	16.7	0.55329	18.5471	0.72241	18.5471	0.56582	18.5471	0.53949	18.5471	0.60829	16.7	0.17306	16.7	0.22246	16.7	0.30401	16.7	0.18739
		16.75	0.60323	16.7038	0.04478	16.7038	0.35402	16.7038	0.46596	16.7038	0.64131	16.75	0.48512	16.75	0.73601	16.75	0.85218	16.75	0.77781	16.75	0.76153	16.75	0.5086	16.75	0.43446	16.75	0.12843	16.75	0.46777	16.75	0.37653	16.75	0.5633	18.6029	0.72668	18.6029	0.57189	18.6029	0.53853	18.6029	0.60531	16.75	0.17884	16.75	0.22815	16.75	0.3137	16.75	0.19161
		16.8	0.60896	16.7537	0.04758	16.7537	0.3527	16.7537	0.47029	16.7537	0.63951	16.8	0.49567	16.8	0.74119	16.8	0.85466	16.8	0.7835	16.8	0.76455	16.8	0.52113	16.8	0.44398	16.8	0.13474	16.8	0.47869	16.8	0.38434	16.8	0.57084	18.6588	0.73065	18.6588	0.57758	18.6588	0.54238	18.6588	0.60683	16.8	0.18085	16.8	0.23102	16.8	0.32251	16.8	0.19411
		16.85	0.61388	16.8035	0.05002	16.8035	0.35376	16.8035	0.47343	16.8035	0.63839	16.85	0.50567	16.85	0.74572	16.85	0.85578	16.85	0.78832	16.85	0.76639	16.85	0.53349	16.85	0.45324	16.85	0.1416	16.85	0.48916	16.85	0.39174	16.85	0.57779	18.7147	0.73437	18.7147	0.58304	18.7147	0.54586	18.7147	0.60828	16.85	0.18274	16.85	0.2337	16.85	0.33165	16.85	0.19654
		16.9	0.61798	16.8534	0.05228	16.8534	0.35422	16.8534	0.47611	16.8534	0.63617	16.9	0.51513	16.9	0.74962	16.9	0.85554	16.9	0.79225	16.9	0.76704	16.9	0.54566	16.9	0.46223	16.9	0.149	16.9	0.49919	16.9	0.3987	16.9	0.58416	18.7706	0.73785	18.7706	0.58827	18.7706	0.54896	18.7706	0.60968	16.9	0.1845	16.9	0.23622	16.9	0.34111	16.9	0.19888
		16.95	0.62128	16.9032	0.05437	16.9032	0.35407	16.9032	0.47835	16.9032	0.63284	16.95	0.52404	16.95	0.75287	16.95	0.85396	16.95	0.79531	16.95	0.76651	16.95	0.55764	16.95	0.47097	16.95	0.15695	16.95	0.50878	16.95	0.40525	16.95	0.58995	18.8265	0.74108	18.8265	0.59329	18.8265	0.55168	18.8265	0.61102	16.95	0.18614	16.95	0.23857	16.95	0.35091	16.95	0.20115
		17	0.62377	16.9531	0.05629	16.9531	0.35332	16.9531	0.48014	16.9531	0.6284	17	0.5324	17	0.75548	17	0.85102	17	0.79748	17	0.76478	17	0.56945	17	0.47944	17	0.16545	17	0.51793	17	0.41137	17	0.59514	18.8824	0.74406	18.8824	0.59808	18.8824	0.55402	18.8824	0.6123	17	0.18765	17	0.24074	17	0.36104	17	0.20334
		17.05	0.62544	17.0029	0.05803	17.0029	0.35197	17.0029	0.48148	17.0029	0.62285	17.05	0.54021	17.05	0.75744	17.05	0.84673	17.05	0.79878	17.05	0.76188	17.05	0.58106	17.05	0.48765	17.05	0.1745	17.05	0.52663	17.05	0.41707	17.05	0.59976	18.9382	0.74679	18.9382	0.60265	18.9382	0.55599	18.9382	0.61352	17.05	0.18903	17.05	0.24274	17.05	0.3715	17.05	0.20546
		17.1	0.62631	17.0528	0.0596	17.0528	0.35001	17.0528	0.48238	17.0528	0.6162	17.1	0.54747	17.1	0.75877	17.1	0.84108	17.1	0.7992	17.1	0.75778	17.1	0.5925	17.1	0.49559	17.1	0.18409	17.1	0.53489	17.1	0.42235	17.1	0.60378	18.9941	0.74927	18.9941	0.607	18.9941	0.55758	18.9941	0.61469	17.1	0.1903	17.1	0.24457	17.1	0.38229	17.1	0.2075
		17.15	0.62636	17.1026	0.06099	17.1026	0.34744	17.1026	0.48282	17.1026	0.60844	17.15	0.55419	17.15	0.75945	17.15	0.83408	17.15	0.79874	17.15	0.7525	17.15	0.60375	17.15	0.50328	17.15	0.19423	17.15	0.54271	17.15	0.4272	17.15	0.60722	19.05	0.7515	19.05	0.61112	19.05	0.55879	19.05	0.6158	17.15	0.19144	17.15	0.24622	17.15	0.39342	17.15	0.20945
		17.2	0.62561	17.1525	0.06221	17.1525	0.34427	17.1525	0.48282	17.1525	0.59957	17.2	0.56036	17.2	0.75948	17.2	0.82573	17.2	0.7974	17.2	0.74603	17.2	0.61482	17.2	0.5107	17.2	0.20492	17.2	0.55009	17.2	0.43164	17.2	0.61008	19.1059	0.75348	19.1059	0.61502	19.1059	0.55963	19.1059	0.61685	17.2	0.19245	17.2	0.24771	17.2	0.40487	17.2	0.21134
		17.25	0.62405	17.2023	0.06325	17.2023	0.3405	17.2023	0.48237	17.2023	0.58959	17.25	0.56598	17.25	0.75888	17.25	0.81603	17.25	0.79519	17.25	0.73838	17.25	0.6257	17.25	0.51786	17.25	0.21615	17.25	0.55702	17.25	0.43564	17.25	0.61235	19.1618	0.75522	19.1618	0.6187	19.1618	0.56009	19.1618	0.61784	17.25	0.19334	17.25	0.24902	17.25	0.41665	17.25	0.21314
		17.3	0.62167	17.2522	0.06411	17.2522	0.33613	17.2522	0.48147	17.2522	0.57851	17.3	0.57105	17.3	0.75763	17.3	0.80497	17.3	0.79209	17.3	0.72954	17.3	0.6364	17.3	0.52476	17.3	0.22793	17.3	0.56351	17.3	0.43923	17.3	0.61403	19.2176	0.7567	19.2176	0.62216	19.2176	0.56017	19.2176	0.61877	17.3	0.1941	17.3	0.25016	17.3	0.42876	17.3	0.21487
		17.35	0.61849	17.3021	0.0648	17.3021	0.33115	17.3021	0.48013	17.3021	0.56632	17.35	0.57558	17.35	0.75574	17.35	0.79257	17.35	0.78812	17.35	0.71951	17.35	0.64691	17.35	0.5314	17.35	0.24026	17.35	0.56956	17.35	0.44239	17.35	0.61513	19.2735	0.75794	19.2735	0.6254	19.2735	0.55988	19.2735	0.61965	17.35	0.19474	17.35	0.25112	17.35	0.44121	17.35	0.21652
		17.4	0.6145	17.3519	0.06532	17.3519	0.32556	17.3519	0.47834	17.3519	0.55302	17.4	0.57956	17.4	0.7532	17.4	0.7788	17.4	0.78326	17.4	0.70829	17.4	0.65724	17.4	0.53778	17.4	0.25313	17.4	0.57517	17.4	0.44513	17.4	0.61565	19.3294	0.75893	19.3294	0.62841	19.3294	0.55921	19.3294	0.62046	17.4	0.19525	17.4	0.25192	17.4	0.45398	17.4	0.21809
		17.45	0.60969	17.4018	0.06566	17.4018	0.31938	17.4018	0.4761	17.4018	0.53861	17.45	0.58299	17.45	0.75002	17.45	0.76369	17.45	0.77753	17.45	0.69589	17.45	0.66739	17.45	0.54389	17.45	0.26655	17.45	0.58033	17.45	0.44745	17.45	0.61558	19.3853	0.75966	19.3853	0.6312	19.3853	0.55816	19.3853	0.62122	17.45	0.19564	17.45	0.25254	17.45	0.46709	17.45	0.21958
		17.5	0.60408	17.4516	0.06582	17.4516	0.31258	17.4516	0.47341	17.4516	0.5231	17.5	0.58587	17.5	0.7462	17.5	0.74722	17.5	0.77092	17.5	0.68231	17.5	0.67736	17.5	0.54974	17.5	0.28052	17.5	0.58505	17.5	0.44934	17.5	0.61492	19.4412	0.76015	19.4412	0.63377	19.4412	0.55673	19.4412	0.62192	17.5	0.19591	17.5	0.25299	17.5	0.48052	17.5	0.221
		17.55	0.59766	17.5015	0.06582	17.5015	0.30519	17.5015	0.47027	17.5015	0.50648	17.55	0.58821	17.55	0.74174	17.55	0.7294	17.55	0.76343	17.55	0.66753	17.55	0.68714	17.55	0.55533	17.55	0.29503	17.55	0.58933	17.55	0.45081	17.55	0.61367	19.4971	0.7604	19.4971	0.63611	19.4971	0.55493	19.4971	0.62257	17.55	0.19605	17.55	0.25327	17.55	0.49429	17.55	0.22234
		17.6	0.59042	17.5513	0.06563	17.5513	0.29719	17.5513	0.46669	17.5513	0.48875	17.6	0.58999	17.6	0.73663	17.6	0.71023	17.6	0.75506	17.6	0.65157	17.6	0.69673	17.6	0.56066	17.6	0.31009	17.6	0.59317	17.6	0.45186	17.6	0.61185	19.5529	0.76039	19.5529	0.63823	19.5529	0.55275	19.5529	0.62315	17.6	0.19607	17.6	0.25338	17.6	0.50839	17.6	0.2236
		17.65	0.58238	17.6012	0.06527	17.6012	0.28858	17.6012	0.46266	17.6012	0.46991	17.65	0.59123	17.65	0.73088	17.65	0.68971	17.65	0.74582	17.65	0.63443	17.65	0.70615	17.65	0.56572	17.65	0.3257	17.65	0.59656	17.65	0.45249	17.65	0.60943	19.6088	0.76013	19.6088	0.64013	19.6088	0.5502	19.6088	0.62368	17.65	0.19596	17.65	0.25331	17.65	0.52282	17.65	0.22478
		17.7	0.57353	17.651	0.06474	17.651	0.27938	17.651	0.45818	17.651	0.44996	17.7	0.59193	17.7	0.72449	17.7	0.66783	17.7	0.73569	17.7	0.61609	17.7	0.71537	17.7	0.57053	17.7	0.34185	17.7	0.59951	17.7	0.45269	17.7	0.60643	19.6647	0.75963	19.6647	0.64181	19.6647	0.54726	19.6647	0.62415	17.7	0.19572	17.7	0.25307	17.7	0.53757	17.7	0.22589
		17.75	0.56386	17.7009	0.06403	17.7009	0.26956	17.7009	0.45325	17.7009	0.42891	17.75	0.59207	17.75	0.71745	17.75	0.6446	17.75	0.72468	17.75	0.59657	17.75	0.72442	17.75	0.57507	17.75	0.35855	17.75	0.60202	17.75	0.45247	17.75	0.60285	19.7206	0.75887	19.7206	0.64327	19.7206	0.54395	19.7206	0.62456	17.75	0.19537	17.75	0.25266	17.75	0.55266	17.75	0.22692
		17.8	0.55339	17.7507	0.06314	17.7507	0.25915	17.7507	0.44787	17.7507	0.40675	17.8	0.59167	17.8	0.70977	17.8	0.62001	17.8	0.7128	17.8	0.57587	17.8	0.73328	17.8	0.57935	17.8	0.3758	17.8	0.60408	17.8	0.45182	17.8	0.59868	19.7765	0.75787	19.7765	0.6445	19.7765	0.54026	19.7765	0.62491	17.8	0.19488	17.8	0.25208	17.8	0.56808	17.8	0.22787
		17.85	0.54211	17.8006	0.06208	17.8006	0.24813	17.8006	0.44205	17.8006	0.38348	17.85	0.59071	17.85	0.70145	17.85	0.59408	17.85	0.70004	17.85	0.55397	17.85	0.74196	17.85	0.58336	17.85	0.39359	17.85	0.60571	17.85	0.45076	17.85	0.59392	19.8324	0.75662	19.8324	0.64551	19.8324	0.5362	19.8324	0.62521	17.85	0.19428	17.85	0.25132	17.85	0.58383	17.85	0.22875
		17.9	0.53002	17.8504	0.06085	17.8504	0.23651	17.8504	0.43578	17.8504	0.35911	17.9	0.58922	17.9	0.69249	17.9	0.56679	17.9	0.6864	17.9	0.5309	17.9	0.75045	17.9	0.58712	17.9	0.41193	17.9	0.60689	17.9	0.44927	17.9	0.58858	19.8882	0.75512	19.8882	0.6463	19.8882	0.53176	19.8882	0.62544	17.9	0.19354	17.9	0.2504	17.9	0.59991	17.9	0.22954
		17.95	0.51711	17.9003	0.05944	17.9003	0.22428	17.9003	0.42906	17.9003	0.33363	17.95	0.58717	17.95	0.68288	17.95	0.53814	17.95	0.67188	17.95	0.50663	17.95	0.75876	17.95	0.59061	17.95	0.43082	17.95	0.60763	17.95	0.44736	17.95	0.58265	19.9441	0.75337	19.9441	0.64686	19.9441	0.52694	19.9441	0.62562	17.95	0.19269	17.95	0.2493	17.95	0.61632	17.95	0.23026
		18	0.5034	17.9501	0.05785	17.9501	0.21145	17.9501	0.4219	17.9501	0.30703	18	0.58457	18	0.67263	18	0.50815	18	0.65648	18	0.48118	18	0.76689	18	0.59384	18	0.45026	18	0.60792	18	0.44502	18	0.57614	20	0.75137	20	0.6472	20	0.52174	20	0.62574	18	0.19171	18	0.24803	18	0.63307	18	0.2309
				18	0.05609	18	0.19801	18	0.41428	18	0.27934			--	--	--	--	--	--	--	--			--	--	--	--	--	--	--	--			--	--	--	--	--	--	--	--			--	--	--	--	--	--
[truncated: 22 more columns]
