# Supplementary material for: Highly anisotropic Fe3C microflakes constructed by solid-state phase transformation for efficient microwave absorption
Source: Nat Commun. 2024 Feb 19;15:1497. doi: 10.1038/s41467-024-45815-w (PMC10876570; doi:10.1038/s41467-024-45815-w)
Supplement: Supplementary file 3 — Source Data [file 41467_2024_45815_MOESM3_ESM.zip › Source Data NCOMMS-23-11138B/Supplementary Fig. 11.xlsx]

## Sheet: Supplementary Figure 11a
Supplementary Figure 11a
		Fe3C-700										Fe3C-675										Fe3C-650										Fe3C-625										Fe3C-600
		x	y	x	y	x	y	x	y	x	y	x	y	x	y	x	y	x	y	x	y	x	y	x	y	x	y	x	y	x	y	x	y	x	y	x	y	x	y	x	y	x	y	x	y	x	y	x	y
		1	26.7097	1	26.9686	1	25.803	1	28.3369	1	28.6997	1	30.266	1	30.1987	1	29.9493	1	29.684	1	30.9308	1	23.6895	1	24.3451	1	25.8026	1	25.4852	1	24.5759	1	22.7374	1	22.0271	1	22.7141	1	17.8597	1	22.8185	1	24.0402	1	25.0062	1	21.5994	1	23.1852
		1.0499	26.7166	1.0499	26.7533	1.0499	25.806	1.05	28.307	1.0499	28.7473	1.05	30.3243	1.05	30.2356	1.05	29.9766	1.05	29.7679	1.05	30.9569	1.05	23.6942	1.05	24.364	1.05	25.7875	1.05	25.4549	1.05	24.5645	1.0559	22.7179	1.0559	22.0062	1.0559	22.6885	1.05	18.0832	1.0559	22.686	1.05	24.0414	1.05	25.0069	1.05	21.5879	1.05	23.2017
		1.0997	26.7228	1.0997	27.1907	1.0997	25.8088	1.1	28.2791	1.0997	28.7923	1.1	30.3814	1.1	30.2722	1.1	30.0042	1.1	29.8487	1.1	30.9828	1.1	23.6992	1.1	24.3824	1.1	25.7734	1.1	25.4258	1.1	24.554	1.1118	22.7007	1.1118	21.9866	1.1118	22.6649	1.1	18.2988	1.1118	22.7536	1.1	24.0434	1.1	25.0072	1.1	21.5764	1.1	23.218
		1.1496	26.7283	1.1496	26.9075	1.1496	25.8115	1.15	28.2532	1.1496	28.8347	1.15	30.4373	1.15	30.3087	1.15	30.032	1.15	29.9266	1.15	31.0084	1.15	23.7043	1.15	24.4002	1.15	25.7602	1.15	25.3979	1.15	24.5442	1.1676	22.6858	1.1676	21.9683	1.1676	22.6433	1.15	18.5064	1.1676	22.6359	1.15	24.0461	1.15	25.0071	1.15	21.5649	1.15	23.2344
		1.1994	26.7331	1.1994	26.7512	1.1994	25.8139	1.2	28.2292	1.1994	28.8746	1.2	30.4921	1.2	30.3451	1.2	30.0601	1.2	30.0014	1.2	31.0338	1.2	23.7097	1.2	24.4175	1.2	25.748	1.2	25.3712	1.2	24.5353	1.2235	22.6731	1.2235	21.9514	1.2235	22.6238	1.2	18.7061	1.2235	22.7112	1.2	24.0495	1.2	25.0066	1.2	21.5534	1.2	23.2506
		1.2493	26.7373	1.2493	27.1823	1.2493	25.8162	1.25	28.2072	1.2493	28.9119	1.25	30.5458	1.25	30.3812	1.25	30.0884	1.25	30.0732	1.25	31.0589	1.25	23.7152	1.25	24.4343	1.25	25.7367	1.25	25.3457	1.25	24.5271	1.2794	22.6628	1.2794	21.9358	1.2794	22.6062	1.25	18.8977	1.2794	22.5808	1.25	24.0536	1.25	25.0057	1.25	21.5419	1.25	23.2669
		1.2991	26.7407	1.2991	27.0017	1.2991	25.8182	1.3	28.1872	1.2991	28.9467	1.3	30.5983	1.3	30.4171	1.3	30.1169	1.3	30.142	1.3	31.0837	1.3	23.7209	1.3	24.4505	1.3	25.7263	1.3	25.3214	1.3	24.5197	1.3353	22.6547	1.3353	21.9216	1.3353	22.5908	1.3	19.0814	1.3353	22.6446	1.3	24.0584	1.3	25.0044	1.3	21.5305	1.3	23.283
		1.349	26.7435	1.349	27.1217	1.349	25.82	1.35	28.1692	1.349	28.9788	1.35	30.6497	1.35	30.4529	1.35	30.1457	1.35	30.2077	1.35	31.1084	1.35	23.7268	1.35	24.4661	1.35	25.7169	1.35	25.2984	1.35	24.5132	1.3912	22.6488	1.3912	21.9087	1.3912	22.5773	1.35	19.2572	1.3912	22.5027	1.35	24.0639	1.35	25.0027	1.35	21.5191	1.35	23.2992
		1.3988	26.7456	1.3988	26.991	1.3988	25.8217	1.4	28.1532	1.3988	29.0085	1.4	30.6999	1.4	30.4885	1.4	30.1747	1.4	30.2705	1.4	31.1328	1.4	23.7329	1.4	24.4812	1.4	25.7085	1.4	25.2765	1.4	24.5074	1.4471	22.6453	1.4471	21.8971	1.4471	22.5659	1.4	19.425	1.4471	22.6058	1.4	24.0702	1.4	25.0007	1.4	21.5077	1.4	23.3152
		1.4487	26.7469	1.4487	27.2349	1.4487	25.8232	1.45	28.1391	1.4487	29.0356	1.45	30.749	1.45	30.5239	1.45	30.204	1.45	30.3302	1.45	31.1569	1.45	23.7392	1.45	24.4958	1.45	25.7009	1.45	25.2558	1.45	24.5024	1.5029	22.644	1.5029	21.887	1.5029	22.5565	1.45	19.5848	1.5029	22.572	1.45	24.0771	1.45	24.9982	1.45	21.4963	1.45	23.3313
		1.4985	26.7477	1.4985	26.9444	1.4985	25.8245	1.5	28.127	1.4985	29.0601	1.5	30.7969	1.5	30.5591	1.5	30.2335	1.5	30.3869	1.5	31.1808	1.5	23.7457	1.5	24.5098	1.5	25.6944	1.5	25.2364	1.5	24.4982	1.5588	22.645	1.5588	21.8781	1.5588	22.5492	1.5	19.7366	1.5588	22.4872	1.5	24.0847	1.5	24.9953	1.5	21.4849	1.5	23.3472
		1.5484	26.7477	1.5484	27.0651	1.5484	25.8256	1.55	28.1168	1.5484	29.0821	1.55	30.8437	1.55	30.5941	1.55	30.2632	1.55	30.4406	1.55	31.2044	1.55	23.7524	1.55	24.5233	1.55	25.6888	1.55	25.2181	1.55	24.4949	1.6147	22.6482	1.6147	21.8706	1.6147	22.5438	1.55	19.8805	1.6147	22.6166	1.55	24.0931	1.55	24.992	1.55	21.4736	1.55	23.3632
		1.5982	26.747	1.5982	27.6908	1.5982	25.8265	1.6	28.1087	1.5982	29.1015	1.6	30.8893	1.6	30.629	1.6	30.2932	1.6	30.4912	1.6	31.2278	1.6	23.7592	1.6	24.5362	1.6	25.6841	1.6	25.2011	1.6	24.4923	1.6706	22.6537	1.6706	21.8645	1.6706	22.5405	1.6	20.0164	1.6706	22.4694	1.6	24.1021	1.6	24.9884	1.6	21.4623	1.6	23.3791
		1.6481	26.7457	1.6481	26.6561	1.6481	25.8271	1.65	28.1025	1.6481	29.1183	1.65	30.9338	1.65	30.6637	1.65	30.3234	1.65	30.5389	1.65	31.251	1.65	23.7663	1.65	24.5486	1.65	25.6804	1.65	25.1852	1.65	24.4905	1.7265	22.6615	1.7265	21.8597	1.7265	22.5392	1.65	20.1444	1.7265	22.6127	1.65	24.1119	1.65	24.9843	1.65	21.4509	1.65	23.3949
		1.6979	26.7436	1.6979	27.1833	1.6979	25.8277	1.7	28.0983	1.6979	29.1326	1.7	30.9771	1.7	30.6981	1.7	30.3538	1.7	30.5835	1.7	31.2739	1.7	23.7735	1.7	24.5604	1.7	25.6776	1.7	25.1706	1.7	24.4895	1.7824	22.6716	1.7824	21.8562	1.7824	22.54	1.7	20.2644	1.7824	22.4914	1.7	24.1224	1.7	24.9799	1.7	21.4397	1.7	23.4107
		1.7478	26.7409	1.7478	27.2829	1.7478	25.828	1.75	28.096	1.7478	29.1443	1.75	31.0193	1.75	30.7325	1.75	30.3845	1.75	30.6251	1.75	31.2966	1.75	23.7809	1.75	24.5717	1.75	25.6757	1.75	25.1571	1.75	24.4894	1.8382	22.6839	1.8382	21.8542	1.8382	22.5428	1.75	20.3764	1.8382	22.5293	1.75	24.1335	1.75	24.975	1.75	21.4284	1.75	23.4264
		1.7977	26.7375	1.7977	26.8154	1.7977	25.8281	1.8	28.0958	1.7977	29.1535	1.8	31.0603	1.8	30.7666	1.8	30.4155	1.8	30.6636	1.8	31.319	1.8	23.7885	1.8	24.5825	1.8	25.6748	1.8	25.1449	1.8	24.49	1.8941	22.6986	1.8941	21.8534	1.8941	22.5476	1.8	20.4804	1.8941	22.5609	1.8	24.1454	1.8	24.9698	1.8	21.4171	1.8	23.4421
		1.8475	26.7334	1.8475	27.1714	1.8475	25.828	1.85	28.0975	1.8475	29.1601	1.85	31.1002	1.85	30.8006	1.85	30.4467	1.85	30.6992	1.85	31.3411	1.85	23.7963	1.85	24.5927	1.85	25.6749	1.85	25.1339	1.85	24.4914	1.95	22.7154	1.95	21.854	1.95	22.5544	1.85	20.5765	1.95	22.4872	1.85	24.158	1.85	24.9641	1.85	21.4059	1.85	23.4578
		1.8974	26.7286	1.8974	26.8732	1.8974	25.8278	1.9	28.1012	1.8974	29.1642	1.9	31.1389	1.9	30.8343	1.9	30.4781	1.9	30.7317	1.9	31.3631	1.9	23.8043	1.9	24.6023	1.9	25.6759	1.9	25.124	1.9	24.4936	2.0059	22.7346	2.0059	21.8559	2.0059	22.5633	1.9	20.6646	2.0059	22.52	1.9	24.1713	1.9	24.9581	1.9	21.3947	1.9	23.4734
		1.9472	26.7232	1.9472	27.4167	1.9472	25.8273	1.95	28.1068	1.9472	29.1657	1.95	31.1765	1.95	30.8679	1.95	30.5097	1.95	30.7612	1.95	31.3848	1.95	23.8125	1.95	24.6115	1.95	25.6778	1.95	25.1154	1.95	24.4966	2.0618	22.756	2.0618	21.8592	2.0618	22.5742	1.95	20.7448	2.0618	22.5557	1.95	24.1853	1.95	24.9516	1.95	21.3835	1.95	23.4889
		1.9971	26.717	1.9971	26.7866	1.9971	25.8267	2	28.1145	1.9971	29.1646	2	31.2129	2	30.9013	2	30.5416	2	30.7877	2	31.4062	2	23.8209	2	24.62	2	25.6807	2	25.108	2	24.5004	2.1176	22.7797	2.1176	21.8638	2.1176	22.5871	2	20.817	2.1176	22.3743	2	24.2	2	24.9448	2	21.3723	2	23.5044
		2.0469	26.7102	2.0469	26.7877	2.0469	25.8258	2.05	28.1241	2.0469	29.161	2.05	31.2482	2.05	30.9345	2.05	30.5737	2.05	30.8112	2.05	31.4274	2.05	23.8294	2.05	24.628	2.05	25.6845	2.05	25.1018	2.05	24.5051	2.1735	22.8057	2.1735	21.8698	2.1735	22.6021	2.05	20.8812	2.1735	22.568	2.05	24.2155	2.05	24.9376	2.05	21.3611	2.05	23.5199
		2.0968	26.7027	2.0968	27.5635	2.0968	25.8248	2.1	28.1357	2.0968	29.1548	2.1	31.2824	2.1	30.9676	2.1	30.6061	2.1	30.8316	2.1	31.4483	2.1	23.8382	2.1	24.6355	2.1	25.6893	2.1	25.0968	2.1	24.5105	2.2294	22.834	2.2294	21.8772	2.2294	22.6191	2.1	20.9374	2.2294	22.4269	2.1	24.2316	2.1	24.9299	2.1	21.35	2.1	23.5353
		2.1466	26.6945	2.1466	26.7798	2.1466	25.8236	2.15	28.1492	2.1466	29.1461	2.15	31.3153	2.15	31.0005	2.15	30.6387	2.15	30.8491	2.15	31.469	2.15	23.8471	2.15	24.6424	2.15	25.695	2.15	25.0929	2.15	24.5167	2.2853	22.8645	2.2853	21.8858	2.2853	22.6381	2.15	20.9857	2.2853	22.5711	2.15	24.2484	2.15	24.9219	2.15	21.3389	2.15	23.5507
		2.1965	26.6856	2.1965	26.9027	2.1965	25.8222	2.2	28.1648	2.1965	29.1348	2.2	31.3472	2.2	31.0331	2.2	30.6716	2.2	30.8635	2.2	31.4895	2.2	23.8562	2.2	24.6488	2.2	25.7016	2.2	25.0903	2.2	24.5237	2.3412	22.8973	2.3412	21.8958	2.3412	22.6591	2.2	21.026	2.3412	22.4817	2.2	24.266	2.2	24.9135	2.2	21.3277	2.2	23.566
		2.2463	26.676	2.2463	26.9893	2.2463	25.8206	2.25	28.1823	2.2463	29.121	2.25	31.3779	2.25	31.0656	2.25	30.7047	2.25	30.8748	2.25	31.5097	2.25	23.8655	2.25	24.6546	2.25	25.7092	2.25	25.0889	2.25	24.5315	2.3971	22.9323	2.3971	21.9072	2.3971	22.6822	2.25	21.0584	2.3971	22.555	2.25	24.2842	2.25	24.9047	2.25	21.3167	2.25	23.5812
		2.2962	26.6803	2.2962	27.1088	2.2962	25.8244	2.3	28.2216	2.2962	29.1066	2.3	31.3895	2.3	31.0781	2.3	30.7165	2.3	30.9546	2.3	31.5058	2.3	23.8938	2.3	24.6777	2.3	25.7409	2.3	25.1061	2.3	24.5572	2.4529	22.9829	2.4529	21.93	2.4529	22.7165	2.3	21.0347	2.4529	22.6202	2.3	24.2839	2.3	24.9111	2.3	21.2924	2.3	23.6306
		2.346	26.7081	2.346	26.9834	2.346	25.8426	2.35	28.2794	2.346	29.136	2.35	31.4563	2.35	31.1517	2.35	30.7836	2.35	31.0503	2.35	31.5584	2.35	23.9122	2.35	24.7004	2.35	25.7613	2.35	25.1146	2.35	24.5751	2.5088	23.0363	2.5088	21.9576	2.5088	22.754	2.35	21.0078	2.5088	22.6326	2.35	24.3132	2.35	24.9251	2.35	21.2858	2.35	23.687
		2.3959	26.699	2.3959	27.232	2.3959	25.8431	2.4	28.335	2.3959	29.1181	2.4	31.5177	2.4	31.2182	2.4	30.8476	2.4	31.1196	2.4	31.6026	2.4	23.9434	2.4	24.7235	2.4	25.7776	2.4	25.1171	2.4	24.5933	2.5647	23.0886	2.5647	21.9813	2.5647	22.7919	2.4	20.9682	2.5647	22.7076	2.4	24.3373	2.4	24.9302	2.4	21.2855	2.4	23.7354
		2.4457	26.6985	2.4457	27.2179	2.4457	25.841	2.45	28.3786	2.4457	29.0888	2.45	31.5709	2.45	31.2687	2.45	30.8935	2.45	31.1584	2.45	31.6391	2.45	23.9497	2.45	24.7294	2.45	25.7914	2.45	25.119	2.45	24.6142	2.6206	23.1459	2.6206	22.0097	2.6206	22.8327	2.45	20.9197	2.6206	22.7825	2.45	24.3548	2.45	24.9376	2.45	21.273	2.45	23.7731
		2.4956	26.7079	2.4956	26.5868	2.4956	25.8298	2.5	28.4443	2.4956	29.0869	2.5	31.6356	2.5	31.3332	2.5	30.9608	2.5	31.2212	2.5	31.6834	2.5	23.9483	2.5	24.7169	2.5	25.7836	2.5	25.1034	2.5	24.6043	2.6765	23.1981	2.6765	22.0323	2.6765	22.8709	2.5	20.8663	2.6765	22.8586	2.5	24.3783	2.5	24.9431	2.5	21.255	2.5	23.83
		2.5455	26.6959	2.5455	27.3208	2.5455	25.8308	2.55	28.4829	2.5455	29.0606	2.55	31.6644	2.55	31.3656	2.55	30.9933	2.55	31.2632	2.55	31.6989	2.55	23.9878	2.55	24.7503	2.55	25.8107	2.55	25.1138	2.55	24.6359	2.7324	23.2543	2.7324	22.0553	2.7324	22.9091	2.55	20.8063	2.7324	22.9167	2.55	24.3816	2.55	24.9406	2.55	21.225	2.55	23.8694
		2.5953	26.6847	2.5953	27.2143	2.5953	25.8416	2.6	28.5377	2.5953	29.0185	2.6	31.6955	2.6	31.4026	2.6	31.0449	2.6	31.2755	2.6	31.715	2.6	23.9795	2.6	24.7499	2.6	25.8135	2.6	25.11	2.6	24.6397	2.7882	23.3033	2.7882	22.074	2.7882	22.9445	2.6	20.7437	2.7882	23.0271	2.6	24.4053	2.6	24.9401	2.6	21.2091	2.6	23.8966
		2.6452	26.6823	2.6452	27.1053	2.6452	25.8243	2.65	28.5717	2.6452	29.0045	2.65	31.7364	2.65	31.4422	2.65	31.0971	2.65	31.2711	2.65	31.7411	2.65	23.9966	2.65	24.7391	2.65	25.8247	2.65	25.1148	2.65	24.6467	2.8441	23.3522	2.8441	22.0887	2.8441	22.9757	2.65	20.6726	2.8441	23.0622	2.65	24.4233	2.65	24.9336	2.65	21.1995	2.65	23.9218
		2.695	26.6563	2.695	27.1042	2.695	25.8078	2.7	28.6111	2.695	28.957	2.7	31.8052	2.7	31.5161	2.7	31.1521	2.7	31.2507	2.7	31.8054	2.7	24.0042	2.7	24.7522	2.7	25.8429	2.7	25.128	2.7	24.6759	2.9	23.4009	2.9	22.1073	2.9	23.01	2.7	20.6076	2.9	23.1721	2.7	24.455	2.7	24.9145	2.7	21.1876	2.7	23.9323
		2.7449	26.6499	2.7449	26.8673	2.7449	25.8062	2.75	28.666	2.7449	28.9082	2.75	31.8658	2.75	31.5997	2.75	31.2431	2.75	31.2046	2.75	31.8565	2.75	24.0144	2.75	24.7527	2.75	25.8621	2.75	25.1419	2.75	24.6888	2.9559	23.4479	2.9559	22.1188	2.9559	23.0401	2.75	20.5392	2.9559	23.219	2.75	24.5044	2.75	24.901	2.75	21.1947	2.75	23.9328
		2.7947	26.6415	2.7947	27.4051	2.7947	25.8059	2.8	28.6789	2.7947	28.8942	2.8	31.8816	2.8	31.6137	2.8	31.2726	2.8	31.129	2.8	31.866	2.8	24.0375	2.8	24.7517	2.8	25.8984	2.8	25.1691	2.8	24.7187	3.0118	23.4893	3.0118	22.13	3.0118	23.0653	2.8	20.4704	3.0118	23.2377	2.8	24.521	2.8	24.8743	2.8	21.1801	2.8	23.9148
		2.8446	26.6054	2.8446	26.9324	2.8446	25.8243	2.85	28.7534	2.8446	28.8493	2.85	31.9338	2.85	31.6719	2.85	31.3115	2.85	31.0462	2.85	31.9173	2.85	24.0305	2.85	24.7551	2.85	25.9081	2.85	25.1774	2.85	24.7334	3.0676	23.5331	3.0676	22.139	3.0676	23.0929	2.85	20.4113	3.0676	23.2761	2.85	24.5676	2.85	24.8452	2.85	21.1598	2.85	23.8986
		2.8944	26.6105	2.8944	27.3367	2.8944	25.8351	2.9	28.7978	2.8944	28.8163	2.9	31.9658	2.9	31.7281	2.9	31.3753	2.9	30.9743	2.9	31.947	2.9	24.0782	2.9	24.7772	2.9	25.9418	2.9	25.2004	2.9	24.7682	3.1235	23.5709	3.1235	22.1462	3.1235	23.1146	2.9	20.3487	3.1235	23.2569	2.9	24.616	2.9	24.8194	2.9	21.1689	2.9	23.9012
		2.9443	26.5804	2.9443	27.1861	2.9443	25.8122	2.95	28.7996	2.9443	28.7739	2.95	31.9375	2.95	31.7097	2.95	31.3635	2.95	30.896	2.95	31.9282	2.95	24.064	2.95	24.7494	2.95	25.9477	2.95	25.2065	2.95	24.7717	3.1794	23.6129	3.1794	22.1555	3.1794	23.1424	2.95	20.2964	3.1794	23.2917	2.95	24.6273	2.95	24.7731	2.95	21.1611	2.95	23.8902
		2.9941	26.4993	2.9941	27.0579	2.9941	25.7906	3	28.8346	2.9941	28.6779	3	31.984	3	31.7903	3	31.4151	3	30.7809	3	31.9885	3	24.0712	3	24.7391	3	25.9629	3	25.2239	3	24.7848	3.2353	23.6535	3.2353	22.165	3.2353	23.1679	3	20.2503	3.2353	23.4678	3	24.6875	3	24.7359	3	21.1655	3	23.8676
		3.044	26.4475	3.044	27.2702	3.044	25.7756	3.05	28.8418	3.044	28.5972	3.05	32.024	3.05	31.8432	3.05	31.4709	3.05	30.6419	3.05	32.0391	3.05	24.0896	3.05	24.7393	3.05	25.9926	3.05	25.2482	3.05	24.8149	3.2912	23.6968	3.2912	22.1764	3.2912	23.1981	3.05	20.2071	3.2912	23.2827	3.05	24.7479	3.05	24.689	3.05	21.1645	3.05	23.8422
		3.0938	26.3931	3.0938	26.6289	3.0938	25.7818	3.1	28.8479	3.0938	28.5401	3.1	31.9524	3.1	31.7791	3.1	31.4099	3.1	30.493	3.1	31.9833	3.1	24.0686	3.1	24.7063	3.1	26.0086	3.1	25.2642	3.1	24.8133	3.3471	23.7432	3.3471	22.1893	3.3471	23.2308	3.1	20.1784	3.3471	23.5162	3.1	24.7526	3.1	24.6312	3.1	21.1408	3.1	23.8001
		3.1437	26.3367	3.1437	27.7516	3.1437	25.7747	3.15	28.8482	3.1437	28.454	3.15	31.876	3.15	31.7662	3.15	31.3931	3.15	30.3155	3.15	31.9429	3.15	24.1075	3.15	24.7031	3.15	26.0399	3.15	25.2937	3.15	24.8488	3.4029	23.7983	3.4029	22.2105	3.4029	23.2742	3.15	20.1533	3.4029	23.4132	3.15	24.7842	3.15	24.5807	3.15	21.1612	3.15	23.7469
		3.1935	26.2555	3.1935	26.7859	3.1935	25.7368	3.2	28.8182	3.1935	28.3366	3.2	31.8178	3.2	31.7254	3.2	31.3753	3.2	30.1245	3.2	31.9227	3.2	24.0704	3.2	24.6576	3.2	26.0164	3.2	25.2795	3.2	24.8292	3.4588	23.8554	3.4588	22.2335	3.4588	23.3196	3.2	20.1354	3.4588	23.5868	3.2	24.8341	3.2	24.5148	3.2	21.1584	3.2	23.6907
		3.2434	26.1417	3.2434	26.7412	3.2434	25.7095	3.25	28.7788	3.2434	28.2221	3.25	31.738	3.25	31.6584	3.25	31.3141	3.25	29.9234	3.25	31.8732	3.25	24.0716	3.25	24.6216	3.25	26.0298	3.25	25.2921	3.25	24.8294	3.5147	23.9298	3.5147	22.2703	3.5147	23.3824	3.25	20.1338	3.5147	23.5847	3.25	24.8608	3.25	24.4525	3.25	21.1414	3.25	23.6209
		3.2933	26.0389	3.2933	27.2573	3.2933	25.6691	3.3	28.7402	3.2933	28.0841	3.3	31.6442	3.3	31.6234	3.3	31.3066	3.3	29.7091	3.3	31.8376	3.3	24.0579	3.3	24.569	3.3	26.0214	3.3	25.2838	3.3	24.8229	3.5706	23.9985	3.5706	22.3019	3.5706	23.4395	3.3	20.1397	3.5706	23.6098	3.3	24.896	3.3	24.3858	3.3	21.1629	3.3	23.5465
		3.3431	25.9298	3.3431	26.1389	3.3431	25.6361	3.35	28.7032	3.3431	27.9293	3.35	31.4928	3.35	31.5066	3.35	31.2102	3.35	29.4779	3.35	31.7351	3.35	24.0015	3.35	24.4882	3.35	25.9769	3.35	25.2613	3.35	24.7533	3.6265	24.0829	3.6265	22.3428	3.6265	23.5124	3.35	20.1573	3.6265	23.6136	3.35	24.9175	3.35	24.3174	3.35	21.1546	3.35	23.4602
		3.393	25.8068	3.393	26.9266	3.393	25.6019	3.4	28.6476	3.393	27.7826	3.4	31.3161	3.4	31.3659	3.4	31.0797	3.4	29.207	3.4	31.6118	3.4	24.0062	3.4	24.4371	3.4	25.9802	3.4	25.2755	3.4	24.755	3.6824	24.1697	3.6824	22.3837	3.6824	23.5838	3.4	20.1927	3.6824	23.6986	3.4	24.9375	3.4	24.2474	3.4	21.1425	3.4	23.3514
		3.4428	25.6837	3.4428	26.2517	3.4428	25.5505	3.45	28.5742	3.4428	27.6281	3.45	31.1472	3.45	31.242	3.45	31.0273	3.45	28.9117	3.45	31.5245	3.45	23.9442	3.45	24.352	3.45	25.9378	3.45	25.2478	3.45	24.7171	3.7382	24.2573	3.7382	22.4237	3.7382	23.6602	3.45	20.2344	3.7382	23.6613	3.45	24.9687	3.45	24.1698	3.45	21.132	3.45	23.2283
		3.4927	25.54	3.4927	26.5866	3.4927	25.4943	3.5	28.4906	3.4927	27.4579	3.5	30.8895	3.5	31.0211	3.5	30.8423	3.5	28.6453	3.5	31.3113	3.5	23.9233	3.5	24.2862	3.5	25.9074	3.5	25.2276	3.5	24.6656	3.7941	24.3585	3.7941	22.4688	3.7941	23.744	3.5	20.293	3.7941	23.6904	3.5	24.943	3.5	24.1048	3.5	21.1097	3.5	23.1048
		3.5425	25.3891	3.5425	26.6018	3.5425	25.4481	3.55	28.432	3.5425	27.2837	3.55	30.6869	3.55	30.8766	3.55	30.734	3.55	28.3625	3.55	31.2004	3.55	23.8638	3.55	24.1919	3.55	25.8627	3.55	25.185	3.55	24.618	3.85	24.4504	3.85	22.5078	3.85	23.8262	3.55	20.3659	3.85	23.7783	3.55	24.9779	3.55	24.0341	3.55	21.1181	3.55	22.9815
		3.5924	25.2387	3.5924	25.3814	3.5924	25.3982	3.6	28.3171	3.5924	27.0988	3.6	30.4667	3.6	30.7034	3.6	30.6401	3.6	28.0135	3.6	31.0882	3.6	23.7744	3.6	24.0678	3.6	25.7797	3.6	25.1255	3.6	24.5107	3.9059	24.5763	3.9059	22.5591	3.9059	23.9324	3.6	20.4499	3.9059	23.6581	3.6	24.9982	3.6	23.9701	3.6	21.0936	3.6	22.8419
		3.6422	25.0707	3.6422	26.3074	3.6422	25.298	3.65	28.2277	3.6422	26.8809	3.65	30.1605	3.65	30.4254	3.65	30.4069	3.65	27.7059	3.65	30.8306	3.65	23.7464	3.65	23.9728	3.65	25.7165	3.65	25.0821	3.65	24.4385	3.9618	24.6986	3.9618	22.6061	3.9618	24.044	3.65	20.5539	3.9618	23.8253	3.65	24.9687	3.65	23.9115	3.65	21.0845	3.65	22.7096
		3.6921	24.9066	3.6921	25.6916	3.6921	25.2571	3.7	28.2049	3.6921	26.6797	3.7	29.9315	3.7	30.2647	3.7	30.3115	3.7	27.422	3.7	30.7077	3.7	23.6652	3.7	23.8674	3.7	25.6464	3.7	25.0342	3.7	24.3724	4.0176	24.8586	4.0176	22.6582	4.0176	24.1883	3.7	20.6623	4.0176	23.7157	3.7	25.0094	3.7	23.8439	3.7	21.0896	3.7	22.5912
		3.7419	24.7456	3.7419	26.0153	3.7419	25.2258	3.75	28.1186	3.7419	26.4988	3.75	29.6357	3.75	30.0283	3.75	30.1427	3.75	27.0658	3.75	30.5177	3.75	23.5964	3.75	23.7472	3.75	25.5788	3.75	24.995	3.75	24.2707	4.0735	25.0407	4.0735	22.7166	4.0735	24.3634	3.75	20.7887	4.0735	23.9909	3.75	24.9875	3.75	23.7879	3.75	21.0512	3.75	22.4332
		3.7918	24.5719	3.7918	25.7185	3.7918	25.1374	3.8	28.1124	3.7918	26.2904	3.8	29.3161	3.8	29.7411	3.8	29.942	3.8	26.722	3.8	30.2832	3.8	23.4984	3.8	23.6108	3.8	25.5045	3.8	24.9396	3.8	24.1742	4.1294	25.2731	4.1294	22.7864	4.1294	24.5969	3.8	20.9242	4.1294	23.9803	3.8	24.976	3.8	23.7335	3.8	21.056	3.8	22.2663
		3.8416	24.4104	3.8416	25.3075	3.8416	25.0949	3.85	28.0838	3.8416	26.0917	3.85	29.0475	3.85	29.5395	3.85	29.8333	3.85	26.4015	3.85	30.1412	3.85	23.3991	3.85	23.4793	3.85	25.4152	3.85	24.8878	3.85	24.0761	4.1853	25.5544	4.1853	22.8529	4.1853	24.8818	3.85	21.0618	4.1853	24.2702	3.85	25.0022	3.85	23.679	3.85	21.0427	3.85	22.1148
		3.8915	24.275	3.8915	26.2225	3.8915	25.0681	3.9	28.0188	3.8915	25.9396	3.9	28.7283	3.9	29.2834	3.9	29.6191	3.9	26.0763	3.9	29.9221	3.9	23.3311	3.9	23.3497	3.9	25.3205	3.9	24.8282	3.9	23.9633	4.2412	25.8855	4.2412	22.9486	4.2412	25.2373	3.9	21.2239	4.2412	24.4255	3.9	24.9658	3.9	23.6368	3.9	21.0202	3.9	21.9466
		3.9413	24.1029	3.9413	25.2437	3.9413	25.0449	3.95	28.0663	3.9413	25.7458	3.95	28.4239	3.95	29.0288	3.95	29.4743	3.95	25.7509	3.95	29.7521	3.95	23.2205	3.95	23.2149	3.95	25.2532	3.95	24.7988	3.95	23.8705	4.2971	26.2909	4.2971	23.0505	4.2971	25.6698	3.95	21.3753	4.2971	24.5881	3.95	24.9699	3.95	23.5982	3.95	21.0436	3.95	21.7781
		3.9912	23.9363	3.9912	25.4249	3.9912	25.0235	4	28.0759	3.9912	25.5354	4	28.1133	4	28.7951	4	29.3463	4	25.4245	4	29.6024	4	23.1524	4	23.0916	4	25.2046	4	24.785	4	23.7816	4.3529	26.7142	4.3529	23.1827	4.3529	26.1284	4	21.5397	4.3529	24.9034	4	24.9521	4	23.5583	4	21.0254	4	21.6236
		4.0411	23.8371	4.0411	24.8255	4.0411	25.0186	4.05	28.178	4.0411	25.4195	4.05	27.7753	4.05	28.5359	4.05	29.1425	4.05	25.1403	4.05	29.3633	4.05	23.0548	4.05	22.9673	4.05	25.1413	4.05	24.7488	4.05	23.6844	4.4088	27.1744	4.4088	23.3587	4.4088	26.6181	4.05	21.7177	4.4088	25.222	4.05	24.927	4.05	23.541	4.05	21.0007	4.05	21.4827
		4.0909	23.6919	4.0909	24.0357	4.0909	25.004	4.1	28.2883	4.0909	25.2612	4.1	27.4301	4.1	28.2537	4.1	28.9658	4.1	24.865	4.1	29.1636	4.1	22.9108	4.1	22.804	4.1	25.0437	4.1	24.7017	4.1	23.5642	4.4647	27.6084	4.4647	23.5772	4.4647	27.077	4.1	21.8794	4.4647	25.5574	4.1	24.8904	4.1	23.5294	4.1	20.9834	4.1	21.357
		4.1408	23.5229	4.1408	24.5604	4.1408	24.9616	4.15	28.345	4.1408	25.0689	4.15	27.0564	4.15	27.9503	4.15	28.7496	4.15	24.5512	4.15	28.9455	4.15	22.8007	4.15	22.6279	4.15	24.9326	4.15	24.626	4.15	23.4242	4.5206	28.0191	4.5206	23.8723	4.5206	27.504	4.15	22.0639	4.5206	25.9362	4.15	24.7911	4.15	23.516	4.15	20.9591	4.15	21.2114
		4.1906	23.4334	4.1906	24.2126	4.1906	24.9767	4.2	28.4951	4.1906	24.9918	4.2	26.6931	4.2	27.651	4.2	28.5386	4.2	24.2726	4.2	28.6718	4.2	22.6467	4.2	22.4766	4.2	24.8538	4.2	24.6004	4.2	23.3109	4.5765	28.3662	4.5765	24.2216	4.5765	27.8604	4.2	22.2351	4.5765	26.2476	4.2	24.771	4.2	23.5331	4.2	20.9644	4.2	21.0853
		4.2405	23.3294	4.2405	24.8815	4.2405	24.9605	4.25	28.5733	4.2405	24.9194	4.25	26.3248	4.25	27.3269	4.25	28.3146	4.25	23.995	4.25	28.4054	4.25	22.5426	4.25	22.3415	4.25	24.817	4.25	24.6367	4.25	23.2203	4.6324	28.6526	4.6324	24.6498	4.6324	28.1557	4.25	22.3999	4.6324	26.6136	4.25	24.7389	4.25	23.5461	4.25	20.9146	4.25	20.9866
		4.2903	23.1769	4.2903	24.1216	4.2903	24.877	4.3	28.643	4.2903	24.8166	4.3	25.911	4.3	26.9556	4.3	28.0093	4.3	23.69	4.3	28.0767	4.3	22.4292	4.3	22.2285	4.3	24.8255	4.3	24.7214	4.3	23.1548	4.6882	28.8646	4.6882	25.1145	4.6882	28.3791	4.3	22.5915	4.6882	26.9297	4.3	24.6671	4.3	23.5732	4.3	20.8698	4.3	20.8654
		4.3402	23.0322	4.3402	23.0914	4.3402	24.783	4.35	28.6844	4.3402	24.7111	4.35	25.4702	4.35	26.5494	4.35	27.6977	4.35	23.4428	4.35	27.6859	4.35	22.2771	4.35	22.0961	4.35	24.832	4.35	24.8126	4.35	23.0811	4.7441	28.9789	4.7441	25.5819	4.7441	28.5182	4.35	22.7572	4.7441	27.3661	4.35	24.5844	4.35	23.6293	4.35	20.874	4.35	20.7752
		4.39	22.857	4.39	23.7582	4.39	24.6339	4.4	28.6591	4.39	24.5568	4.4	25.0253	4.4	26.1246	4.4	27.3396	4.4	23.2317	4.4	27.2833	4.4	22.1689	4.4	21.9618	4.4	24.8222	4.4	24.8878	4.4	23.001	4.8	29.004	4.8	26.0242	4.8	28.5772	4.4	22.9472	4.8	27.4188	4.4	24.5156	4.4	23.6736	4.4	20.812	4.4	20.7281
		4.4399	22.6536	4.4399	23.4441	4.4399	24.4905	4.45	28.6443	4.4399	24.3697	4.45	24.574	4.45	25.6853	4.45	26.9487	4.45	23.0274	4.45	26.8456	4.45	22.0116	4.45	21.8445	4.45	24.8169	4.45	24.9855	4.45	22.9198	4.8559	28.9194	4.8559	26.4053	4.8559	28.5431	4.45	23.1812	4.8559	27.8839	4.45	24.4894	4.45	23.7597	4.45	20.7821	4.45	20.6863
		4.4897	22.4576	4.4897	23.7264	4.4897	24.3059	4.5	28.5378	4.4897	24.151	4.5	24.1345	4.5	25.2409	4.5	26.5846	4.5	22.817	4.5	26.4233	4.5	21.8899	4.5	21.7426	4.5	24.8243	4.5	25.1146	4.5	22.857	4.9118	28.7431	4.9118	26.7134	4.9118	28.4233	4.5	23.428	4.9118	27.8394	4.5	24.4875	4.5	23.8543	4.5	20.7707	4.5	20.644
		4.5396	22.2306	4.5396	23.3585	4.5396	24.0646	4.55	28.4067	4.5396	23.8831	4.55	23.6955	4.55	24.7967	4.55	26.1709	4.55	22.6378	4.55	25.9799	4.55	21.7754	4.55	21.6794	4.55	24.8427	4.55	25.2587	4.55	22.8172	4.9676	28.4643	4.9676	26.9323	4.9676	28.2107	4.55	23.7756	4.9676	28.3478	4.55	24.549	4.55	23.9673	4.55	20.6827	4.55	20.6182
		4.5894	21.9481	4.5894	22.8656	4.5894	23.8143	4.6	28.2663	4.5894	23.5523	4.6	23.2147	4.6	24.2977	4.6	25.7119	4.6	22.4977	4.6	25.4559	4.6	21.6328	4.6	21.6201	4.6	24.8438	4.6	25.3953	4.6	22.7495	5.0235	28.0988	5.0235	27.0605	5.0235	27.9141	4.6	24.2596	5.0235	28.5294	4.6	24.5883	4.6	24.1318	4.6	20.6282	4.6	20.5997
		4.6393	21.7005	4.6393	23.3577	4.6393	23.5434	4.65	28.0892	4.6393	23.2054	4.65	22.7773	4.65	23.833	4.65	25.2981	4.65	22.3109	4.65	25.0011	4.65	21.5184	4.65	21.5453	4.65	24.8096	4.65	25.4942	4.65	22.6741	5.0794	27.6461	5.0794	27.0974	5.0794	27.5329	4.65	24.8514	5.0794	28.982	4.65	24.6665	4.65	24.3068	4.65	20.5969	4.65	20.5449
		4.6891	21.4427	4.6891	22.4879	4.6891	23.2662	4.7	27.9141	4.6891	22.8274	4.7	22.3314	4.7	23.3645	4.7	24.8419	4.7	22.109	4.7	24.5054	4.7	21.3624	4.7	21.4547	4.7	24.7427	4.7	25.5657	4.7	22.5755	5.1353	27.1219	5.1353	27.0519	5.1353	27.0828	4.7	25.5416	5.1353	29.5449	4.7	24.7395	4.7	24.5305	4.7	20.5378	4.7	20.4609
		4.739	21.1216	4.739	22.8992	4.739	22.9403	4.75	27.6909	4.739	22.3727	4.75	21.8717	4.75	22.8594	4.75	24.3781	4.75	21.9435	4.75	23.9888	4.75	21.2316	4.75	21.3424	4.75	24.6459	4.75	25.6022	4.75	22.4517	5.1912	26.5263	5.1912	26.9245	5.1912	26.559	4.75	26.2853	5.1912	29.8372	4.75	24.7436	4.75	24.7718	4.75	20.502	4.75	20.3692
		4.7889	20.8453	4.7889	22.3351	4.7889	22.6261	4.8	27.4624	4.7889	21.943	4.8	21.5105	4.8	22.4516	4.8	23.9882	4.8	21.7739	4.8	23.5835	4.8	21.085	4.8	21.2085	4.8	24.5126	4.8	25.5919	4.8	22.3347	5.2471	25.8748	5.2471	26.7252	5.2471	25.9796	4.8	27.0268	5.2471	30.6364	4.8	24.759	4.8	25.0287	4.8	20.4849	4.8	20.2514
		4.8387	20.5609	4.8387	21.6091	4.8387	22.3146	4.85	27.2099	4.8387	21.5003	4.85	21.1034	4.85	21.9985	4.85	23.5277	4.85	21.5588	4.85	23.0891	4.85	20.9012	4.85	21.021	4.85	24.322	4.85	25.521	4.85	22.163	5.3029	25.1707	5.3029	26.4599	5.3029	25.3438	4.85	27.7248	5.3029	30.5912	4.85	24.6825	4.85	25.3147	4.85	20.4374	4.85	20.091
		4.8886	20.2373	4.8886	23.7655	4.8886	21.9555	4.9	26.9193	4.8886	20.9944	4.9	20.7225	4.9	21.563	4.9	23.1065	4.9	21.3252	4.9	22.6344	4.9	20.7048	4.9	20.7831	4.9	24.0787	4.9	25.3824	4.9	21.9605	5.3588	24.4192	5.3588	26.1281	5.3588	24.6589	4.9	28.347	5.3588	31.1182	4.9	24.5219	4.9	25.6217	4.9	20.4275	4.9	19.888
		4.9384	19.9567	4.9384	21.8293	4.9384	21.6284	4.95	26.6137	4.9384	20.5252	4.95	20.3945	4.95	21.1777	4.95	22.7168	4.95	21.1308	4.95	22.2105	4.95	20.4375	4.95	20.4988	4.95	23.7952	4.95	25.2137	4.95	21.7278	5.4147	23.6341	5.4147	25.7466	5.4147	23.9337	4.95	28.8739	5.4147	30.7335	4.95	24.3158	4.95	25.9838	4.95	20.4392	4.95	19.6775
		4.9883	19.6635	4.9883	20.7286	4.9883	21.2942	5	26.291	4.9883	20.0588	5	19.9889	5	20.7117	5	22.2457	5	20.9404	5	21.7143	5	20.2272	5	20.2192	5	23.5282	5	25.0404	5	21.4989	5.4706	22.8133	5.4706	25.309	5.4706	23.1706	5	29.294	5.4706	30.2936	5	24.0016	5	26.3518	5	20.4303	5	19.4482
		5.0381	19.3449	5.0381	22.1777	5.0381	20.9638	5.05	25.9843	5.0381	19.5532	5.05	19.6756	5.05	20.3404	5.05	21.8554	5.05	20.7138	5.05	21.3235	5.05	19.9881	5.05	19.928	5.05	23.2447	5.05	24.8402	5.05	21.2757	5.5265	21.9731	5.5265	24.8339	5.5265	22.3822	5.05	29.6012	5.5265	28.6707	5.05	23.6662	5.05	26.6986	5.05	20.498	5.05	19.175
		5.088	19.07	5.088	20.5892	5.088	20.6435	5.1	25.6491	5.088	19.0839	5.1	19.3788	5.1	19.9817	5.1	21.4664	5.1	20.5022	5.1	20.9038	5.1	19.7116	5.1	19.5913	5.1	22.9233	5.1	24.6072	5.1	21.0094	5.5824	21.1107	5.5824	24.3143	5.5824	21.5671	5.1	29.7873	5.5824	26.9033	5.1	23.2888	5.1	26.9942	5.1	20.5686	5.1	18.9123
		5.1378	18.7959	5.1378	19.7606	5.1378	20.3026	5.15	25.2975	5.1378	18.62	5.15	19.1009	5.15	19.6352	5.15	21.0907	5.15	20.3135	5.15	20.5424	5.15	19.4655	5.15	19.2555	5.15	22.6006	5.15	24.3439	5.15	20.7679	5.6382	20.2409	5.6382	23.7648	5.6382	20.7371	5.15	29.861	5.6382	24.0786	5.15	22.8749	5.15	27.2138	5.15	20.6346	5.15	18.6619
		5.1877	18.4814	5.1877	19.4008	5.1877	19.9745	5.2	24.9441	5.1877	18.1142	5.2	18.8752	5.2	19.3579	5.2	20.7532	5.2	20.1006	5.2	20.2198	5.2	19.1546	5.2	18.8956	5.2	22.2351	5.2	24.0424	5.2	20.4838	5.6941	19.3662	5.6941	23.1878	5.6941	19.8973	5.2	29.8271	5.6941	20.3211	5.2	22.4454	5.2	27.3636	5.2	20.7123	5.2	18.3828
		5.2375	18.2127	5.2375	18.8336	5.2375	19.6724	5.25	24.5713	5.2375	17.6668	5.25	18.5761	5.25	19.0032	5.25	20.3628	5.25	19.8761	5.25	19.7994	5.25	18.8996	5.25	18.5501	5.25	21.8943	5.25	23.748	5.25	20.2035	5.75	18.4898	5.75	22.5805	5.75	19.0475	5.25	29.6782	5.75	17.7828	5.25	21.9513	5.25	27.4483	5.25	20.7475	5.25	18.1043
		5.2874	17.956	5.2874	17.3127	5.2874	19.3899	5.3	24.2103	5.2874	17.2449	5.3	18.3414	5.3	18.6927	5.3	19.9989	5.3	19.7037	5.3	19.4778	5.3	18.6129	5.3	18.1919	5.3	21.5324	5.3	23.4202	5.3	19.9342	5.8059	17.6298	5.8059	21.967	5.8059	18.2079	5.3	29.4387	5.8059	14.5	5.3	21.4606	5.3	27.4618	5.3	20.7489	5.3	17.8616
		5.3372	17.6671	5.3372	16.7165	5.3372	19.0818	5.35	23.8445	5.3372	16.7871	5.35	18.1306	5.35	18.4303	5.35	19.6608	5.35	19.528	5.35	19.1543	5.35	18.3238	5.35	17.8304	5.35	21.1599	5.35	23.0896	5.35	19.637	5.8618	16.7809	5.8618	21.3323	5.8618	17.3738	5.35	29.1047	5.8618	12.8764	5.35	20.9537	5.35	27.4212	5.35	20.7364	5.35	17.6137
		5.3871	17.4095	5.3871	17.002	5.3871	18.7661	5.4	23.4292	5.3871	16.3674	5.4	17.8892	5.4	18.1388	5.4	19.3357	5.4	19.3255	5.4	18.8298	5.4	18.078	5.4	17.4851	5.4	20.8185	5.4	22.7628	5.4	19.3829	5.9176	15.9616	5.9176	20.6998	5.9176	16.5604	5.4	28.6821	5.9176	11.0585	5.4	20.4238	5.4	27.3308	5.4	20.7261	5.4	17.3374
		5.437	17.1443	5.437	14.5556	5.437	18.4916	5.45	23.0092	5.437	15.9455	5.45	17.7084	5.45	17.8981	5.45	19.0125	5.45	19.1457	5.45	18.5719	5.45	17.7543	5.45	17.0938	5.45	20.4293	5.45	22.3893	5.45	19.091	5.9735	15.1695	5.9735	20.0605	5.9735	15.7693	5.45	28.1912	5.9735	10.3445	5.45	19.9044	5.45	27.1855	5.45	20.6682	5.45	17.068
		5.4868	16.8707	5.4868	14.428	5.4868	18.2316	5.5	22.6446	5.4868	15.5186	5.5	17.525	5.5	17.67	5.5	18.7186	5.5	18.9634	5.5	18.2806	5.5	17.4999	5.5	16.7413	5.5	20.0611	5.5	22.0235	5.5	18.8024	6.0294	14.4089	6.0294	19.4209	6.0294	15.0011	5.5	27.6238	6.0294	9.2921	5.5	19.3799	5.5	27.012	5.5	20.5754	5.5	16.8099
		5.5367	16.6548	5.5367	15.6991	5.5367	17.9827	5.55	22.2449	5.5367	15.1656	5.55	17.3309	5.55	17.4125	5.55	18.4356	5.55	18.7701	5.55	18.0138	5.55	17.2132	5.55	16.3786	5.55	19.6852	5.55	21.6366	5.55	18.5193	6.0853	13.6939	6.0853	18.7882	6.0853	14.2729	5.55	26.9967	6.0853	8.7073	5.55	18.8486	5.55	26.7914	5.55	20.4982	5.55	16.5339
		5.5865	16.4331	5.5865	14.5955	5.5865	17.744	5.6	21.8494	5.5865	14.8114	5.6	17.1	5.6	17.1448	5.6	18.0912	5.6	18.5663	5.6	17.6981	5.6	16.9386	5.6	16.0189	5.6	19.3318	5.6	21.2835	5.6	18.2368	6.1412	13.0169	6.1412	18.1599	6.1412	13.575	5.6	26.3179	6.1412	8.1903	5.6	18.2805	5.6	26.5338	5.6	20.3721	5.6	16.2284
		5.6364	16.1963	5.6364	15.0085	5.6364	17.5004	5.65	21.5012	5.6364	14.4433	5.65	16.9411	5.65	16.9602	5.65	17.8718	5.65	18.381	5.65	17.4741	5.65	16.714	5.65	15.7005	5.65	19.0033	5.65	20.9397	5.65	18.01	6.1971	12.3992	6.1971	17.548	6.1971	12.9299	5.65	25.5844	6.1971	8.0036	5.65	17.7768	5.65	26.2607	5.65	20.2781	5.65	15.9562
		5.6862	15.989	5.6862	15.2177	5.6862	17.277	5.7	21.0889	5.6862	14.1269	5.7	16.8624	5.7	16.805	5.7	17.6797	5.7	18.2175	5.7	17.3496	5.7	16.4077	5.7	15.3396	5.7	18.6195	5.7	20.5421	5.7	17.7191	6.2529	11.8168	6.2529	16.9368	6.2529	12.312	5.7	24.816	6.2529	8.0367	5.7	17.2982	5.7	25.948	5.7	20.147	5.7	15.7144
		5.7361	15.797	5.7361	15.0177	5.7361	17.0928	5.75	20.7413	5.7361	13.8361	5.75	16.718	5.75	16.6355	5.75	17.4439	5.75	18.0148	5.75	17.1259	5.75	16.1731	5.75	15.0009	5.75	18.2833	5.75	20.1783	5.75	17.4533	6.3088	11.3097	6.3088	16.3488	6.3088	11.7618	5.75	24.0157	6.3088	8.2369	5.75	16.7811	5.75	25.6288	5.75	19.9668	5.75	15.4327
		5.7859	15.6443	5.7859	15.9154	5.7859	16.9461	5.8	20.4589	5.7859	13.5759	5.8	16.5815	5.8	16.4973	5.8	17.2862	5.8	17.7991	5.8	16.9386	5.8	15.9162	5.8	14.678	5.8	17.9468	5.8	19.8081	5.8	17.2086	6.3647	10.8398	6.3647	15.7654	6.3647	11.2455	5.8	23.1819	6.3647	8.7119	5.8	16.298	5.8	25.2878	5.8	19.8478	5.8	15.1578
		5.8358	15.4998	5.8358	16.0653	5.8358	16.7887	5.85	20.1297	5.8358	13.3396	5.85	16.4417	5.85	16.3056	5.85	17.0511	5.85	17.6025	5.85	16.7635	5.85	15.6863	5.85	14.3829	5.85	17.6346	5.85	19.4738	5.85	16.9644	6.4206	10.4476	6.4206	15.2092	6.4206	10.8045	5.85	22.3307	6.4206	9.1117	5.85	15.8046	5.85	24.9315	5.85	19.6749	5.85	14.9236
		5.8856	15.3477	5.8856	15.4074	5.8856	16.6412	5.9	19.8447	5.8856	13.1247	5.9	16.3484	5.9	16.1891	5.9	16.8994	5.9	17.3826	5.9	16.6263	5.9	15.4907	5.9	14.1039	5.9	17.3625	5.9	19.1516	5.9	16.7763	6.4765	10.1166	6.4765	14.6771	6.4765	10.419	5.9	21.4626	6.4765	9.7267	5.9	15.3539	5.9	24.5438	5.9	19.5175	5.9	14.6787
		5.9355	15.2433	5.9355	15.6077	5.9355	16.5503	5.95	19.5997	5.9355	12.9672	5.95	16.3057	5.95	16.1386	5.95	16.8448	5.95	17.1579	5.95	16.5646	5.95	15.2435	5.95	13.828	5.95	17.0589	5.95	18.7882	5.95	16.5396	6.5324	9.8573	6.5324	14.1759	6.5324	10.1147	5.95	20.5811	6.5324	10.1025	5.95	14.9352	5.95	24.1462	5.95	19.3551	5.95	14.4176
		5.9853	15.1429	5.9853	16.8505	5.9853	16.4496	6	19.3789	5.9853	12.8191	6	16.2015	6	16.0133	6	16.6734	6	16.9953	6	16.4343	6	15.0619	6	13.5795	6	16.7913	6	18.4673	6	16.3307	6.5882	9.69023	6.5882	13.7168	6.5882	9.89597	6	19.7014	6.5882	10.7216	6	14.4965	6	23.7546	6	19.1738	6	14.2095
		6.0352	15.0715	6.0352	16.5638	6.0352	16.3998	6.05	19.2115	6.0352	12.7163	6.05	16.2249	6.05	16.0452	6.05	16.6815	6.05	16.8324	6.05	16.4747	6.05	14.8226	6.05	13.2975	6.05	16.5167	6.05	18.1499	6.05	16.1187	6.6441	9.59727	6.6441	13.3038	6.6441	9.7673	6.05	18.8136	6.6441	10.984	6.05	14.1668	6.05	23.3361	6.05	19.0527	6.05	14.0456
		6.085	15.0344	6.085	15.9467	6.085	16.3753	6.1	19.0677	6.085	12.6474	6.1	16.208	6.1	16.0317	6.1	16.656	6.1	16.6567	6.1	16.4512	6.1	14.6579	6.1	13.0821	6.1	16.3009	6.1	17.9007	6.1	15.9319	6.7	9.61528	6.7	12.9456	6.7	9.74756	6.1	17.931	6.7	11.5167	6.1	13.803	6.1	22.9242	6.1	18.835	6.1	13.8606
		6.1349	14.9892	6.1349	16.3956	6.1349	16.3495	6.15	19.0431	6.1349	12.6051	6.15	16.1325	6.15	15.9609	6.15	16.5494	6.15	16.5245	6.15	16.3553	6.15	14.5379	6.15	12.9055	6.15	16.1429	6.15	17.6855	6.15	15.8299	6.7559	9.70441	6.7559	12.6461	6.7559	9.81715	6.15	17.0636	6.7559	11.7616	6.15	13.429	6.15	22.4902	6.15	18.6625	6.15	13.672
		6.1848	15.0016	6.1848	16.2217	6.1848	16.4176	6.2	19.0165	6.1848	12.6425	6.2	16.1915	6.2	16.0601	6.2	16.6447	6.2	16.3881	6.2	16.4858	6.2	14.3492	6.2	12.7169	6.2	15.9525	6.2	17.4413	6.2	15.68	6.8118	9.90716	6.8118	12.4119	6.8118	10.0043	6.2	16.1937	6.8118	12.1494	6.2	13.1492	6.2	22.0505	6.2	18.5001	6.2	13.5333
		6.2346	15.0591	6.2346	16.0977	6.2346	16.477	6.25	18.9693	6.2346	12.7006	6.25	16.1909	6.25	16.0638	6.25	16.6332	6.25	16.2322	6.25	16.5111	6.25	14.2298	6.25	12.5624	6.25	15.8067	6.25	17.2415	6.25	15.541	6.8676	10.1847	6.8676	12.2632	6.8676	10.2846	6.25	15.3536	6.8676	12.3394	6.25	12.8608	6.25	21.6156	6.25	18.2684	6.25	13.4172
		6.2845	15.0725	6.2845	16.6279	6.2845	16.52	6.3	19.0445	6.2845	12.7661	6.3	16.2285	6.3	16.1213	6.3	16.6708	6.3	16.1151	6.3	16.576	6.3	14.0917	6.3	12.4146	6.3	15.6868	6.3	17.0657	6.3	15.4416	6.9235	10.5522	6.9235	12.187	6.9235	10.6622	6.3	14.531	6.9235	12.6289	6.3	12.655	6.3	21.1814	6.3	18.1175	6.3	13.3205
		6.3343	15.1527	6.3343	16.0638	6.3343	16.6484	6.35	19.0674	6.3343	12.9051	6.35	16.3037	6.35	16.2653	6.35	16.7884	6.35	16.0317	6.35	16.7391	6.35	14.0022	6.35	12.3222	6.35	15.5967	6.35	16.9411	6.35	15.3522	6.9794	10.9687	6.9794	12.1984	6.9794	11.0898	6.35	13.73	6.9794	12.8495	6.35	12.4612	6.35	20.7757	6.35	17.8947	6.35	13.2738
		6.3842	15.2873	6.3842	15.7734	6.3842	16.8026	6.4	19.1857	6.3842	13.1032	6.4	16.303	6.4	16.2916	6.4	16.7792	6.4	15.9309	6.4	16.775	6.4	13.9522	6.4	12.2667	6.4	15.5814	6.4	16.8784	6.4	15.3184	7.0353	11.4247	7.0353	12.3159	7.0353	11.5723	6.4	12.9769	7.0353	13.1289	6.4	12.2505	6.4	20.3849	6.4	17.7042	6.4	13.2382
		6.434	15.368	6.434	17.0216	6.434	16.9468	6.45	19.3927	6.434	13.2867	6.45	16.4037	6.45	16.4221	6.45	16.9091	6.45	15.823	6.45	16.9373	6.45	13.8607	6.45	12.2075	6.45	15.5803	6.45	16.8407	6.45	15.2952	7.0912	11.8862	7.0912	12.5061	7.0912	12.0459	6.45	12.2428	7.0912	13.2747	6.45	12.1774	6.45	20.0191	6.45	17.5584	6.45	13.2198
		6.4839	15.5014	6.4839	16.3613	6.4839	17.0817	6.5	19.4833	6.4839	13.5203	6.5	16.4726	6.5	16.5366	6.5	16.9808	6.5	15.7429	6.5	17.0618	6.5	13.8089	6.5	12.1762	6.5	15.5776	6.5	16.8065	6.5	15.272	7.1471	12.3214	7.1471	12.8133	7.1471	12.4982	6.5	11.5705	7.1471	13.5909	6.5	12.0879	6.5	19.6933	6.5	17.3093	6.5	13.233
		6.5337	15.6305	6.5337	15.682	6.5337	17.2191	6.55	19.6643	6.5337	13.7929	6.55	16.4761	6.55	16.5548	6.55	16.9645	6.55	15.6676	6.55	17.0808	6.55	13.7253	6.55	12.1453	6.55	15.5943	6.55	16.8062	6.55	15.2563	7.2029	12.7251	7.2029	13.1885	7.2029	12.9092	6.55	10.9529	7.2029	13.541	6.55	12.0227	6.55	19.4094	6.55	17.1217	6.55	13.2592
		6.5836	15.703	6.5836	16.6878	6.5836	17.3183	6.6	19.771	6.5836	14.0017	6.6	16.5549	6.6	16.6417	6.6	17.0378	6.6	15.5562	6.6	17.2192	6.6	13.6706	6.6	12.1302	6.6	15.6458	6.6	16.8535	6.6	15.2537	7.2588	13.0759	7.2588	13.6424	7.2588	13.2817	6.6	10.3801	7.2588	13.816	6.6	12.0529	6.6	19.1679	6.6	16.9366	6.6	13.2975
		6.6334	15.824	6.6334	16.3458	6.6334	17.4078	6.65	19.8458	6.6334	14.2614	6.65	16.5825	6.65	16.6881	6.65	17.0263	6.65	15.4394	6.65	17.2731	6.65	13.6765	6.65	12.1999	6.65	15.7738	6.65	16.9752	6.65	15.3122	7.3147	13.3741	7.3147	14.1286	7.3147	13.6038	6.65	9.91084	7.3147	13.7731	6.65	12.1014	6.65	18.9694	6.65	16.7309	6.65	13.3485
		6.6833	15.9249	6.6833	15.6498	6.6833	17.5039	6.7	19.9588	6.6833	14.5464	6.7	16.6188	6.7	16.7131	6.7	17.028	6.7	15.3763	6.7	17.2985	6.7	13.6577	6.7	12.2864	6.7	15.9399	6.7	17.1782	6.7	15.3948	7.3706	13.6297	7.3706	14.6306	7.3706	13.9079	6.7	9.50201	7.3706	13.8845	6.7	12.2656	6.7	18.8333	6.7	16.5689	6.7	13.4377
		6.7331	15.9703	6.7331	15.8281	6.7331	17.5237	6.75	19.9418	6.7331	14.7378	6.75	16.6765	6.75	16.7433	6.75	17.0061	6.75	15.3038	6.75	17.3545	6.75	13.6912	6.75	12.3876	6.75	16.1269	6.75	17.3922	6.75	15.5007	7.4265	13.8348	7.4265	15.108	7.4265	14.1762	6.75	9.20099	7.4265	14.0997	6.75	12.4302	6.75	18.7441	6.75	16.3488	6.75	13.5396
		6.783	15.9841	6.783	16.7411	6.783	17.5173	6.8	19.9482	6.783	14.8844	6.8	16.6377	6.8	16.6934	6.8	16.8836	6.8	15.2087	6.8	17.2925	6.8	13.6688	6.8	12.4903	6.8	16.2722	6.8	17.5645	6.8	15.5752	7.4824	14.001	7.4824	15.5276	7.4824	14.4231	6.8	9.02975	7.4824	13.9547	6.8	12.5872	6.8	18.7115	6.8	16.1924	6.8	13.6237
		6.8328	15.9887	6.8328	16.6185	6.8328	17.5306	6.85	19.9061	6.8328	14.9853	6.85	16.6325	6.85	16.6542	6.85	16.823	6.85	15.1759	6.85	17.2805	6.85	13.6596	6.85	12.5682	6.85	16.3741	6.85	17.7059	6.85	15.6144	7.5382	14.1283	7.5382	15.8913	7.5382	14.6445	6.85	8.9505	7.5382	14.2747	6.85	12.8435	6.85	18.7363	6.85	16.0669	6.85	13.7463
		6.8827	16.0017	6.8827	16.0617	6.8827	17.5179	6.9	19.8559	6.8827	15.0639	6.9	16.676	6.9	16.6516	6.9	16.7549	6.9	15.129	6.9	17.3129	6.9	13.6981	6.9	12.7101	6.9	16.5053	6.9	17.8849	6.9	15.7004	7.5941	14.2146	7.5941	16.1818	7.5941	14.8311	6.9	9.04692	7.5941	14.1391	6.9	13.1874	6.9	18.8088	6.9	15.8747	6.9	13.8666
		6.9326	15.977	6.9326	16.1913	6.9326	17.4886	6.95	19.8196	6.9326	15.1063	6.95	16.6619	6.95	16.6082	6.95	16.6553	6.95	15.0446	6.95	17.2798	6.95	13.7022	6.95	12.8608	6.95	16.6274	6.95	18.0782	6.95	15.7709	7.65	14.2845	7.65	16.4268	7.65	14.9995	6.95	9.27886	7.65	14.6709	6.95	13.5448	6.95	18.9576	6.95	15.7661	6.95	13.9465
		6.9824	15.9532	6.9824	16.0202	6.9824	17.4411	7	19.707	6.9824	15.1138	7	16.6656	7	16.5736	7	16.5766	7	14.9785	7	17.2815	7	13.7377	7	12.9913	7	16.737	7	18.2495	7	15.8383	7.7059	14.33	7.7059	16.6353	7.7059	15.141	7	9.63232	7.7059	14.4266	7	13.9003	7	19.1523	7	15.6604	7	14.0191
		7.0323	15.9119	7.0323	15.9825	7.0323	17.3866	7.05	19.6342	7.0323	15.1167	7.05	16.6608	7.05	16.5319	7.05	16.4592	7.05	14.9124	7.05	17.2503	7.05	13.7198	7.05	13.1069	7.05	16.8073	7.05	18.3676	7.05	15.8719	7.7618	14.3719	7.7618	16.8165	7.7618	15.2719	7.05	10.1477	7.7618	14.9879	7.05	14.2591	7.05	19.4069	7.05	15.5155	7.05	14.0756
		7.0821	15.8476	7.0821	16.4385	7.0821	17.3277	7.1	19.5297	7.0821	15.0963	7.1	16.6225	7.1	16.4491	7.1	16.336	7.1	14.842	7.1	17.1873	7.1	13.6988	7.1	13.1632	7.1	16.8121	7.1	18.4147	7.1	15.8531	7.8176	14.4073	7.8176	16.989	7.8176	15.3875	7.1	10.7235	7.8176	14.8942	7.1	14.5365	7.1	19.7094	7.1	15.4947	7.1	14.0998
		7.132	15.8232	7.132	16.5545	7.132	17.2637	7.15	19.4255	7.132	15.079	7.15	16.6258	7.15	16.4062	7.15	16.2446	7.15	14.7489	7.15	17.1997	7.15	13.6714	7.15	13.1827	7.15	16.7614	7.15	18.4073	7.15	15.8143	7.8735	14.4426	7.8735	17.1448	7.8735	15.4986	7.15	11.2953	7.8735	15.3447	7.15	14.7961	7.15	20.038	7.15	15.475	7.15	14.0868
		7.1818	15.772	7.1818	15.8955	7.1818	17.1894	7.2	19.3319	7.1818	15.051	7.2	16.5971	7.2	16.3299	7.2	16.1203	7.2	14.6631	7.2	17.1485	7.2	13.6151	7.2	13.1694	7.2	16.6912	7.2	18.3791	7.2	15.7434	7.9294	14.4717	7.9294	17.2944	7.9294	15.5931	7.2	11.8342	7.9294	15.4131	7.2	14.9985	7.2	20.3968	7.2	15.4155	7.2	14.0598
		7.2317	15.698	7.2317	16.2312	7.2317	17.1004	7.25	19.1938	7.2317	15.0108	7.25	16.5822	7.25	16.2613	7.25	16.0233	7.25	14.6059	7.25	17.1255	7.25	13.5625	7.25	13.1185	7.25	16.597	7.25	18.314	7.25	15.6703	7.9853	14.4887	7.9853	17.4132	7.9853	15.6713	7.25	12.2947	7.9853	15.6774	7.25	15.1286	7.25	20.7632	7.25	15.4474	7.25	14.0403
		7.2815	15.6646	7.2815	16.5208	7.2815	17.0621	7.3	19.0423	7.2815	14.9968	7.3	16.5709	7.3	16.209	7.3	15.9188	7.3	14.5062	7.3	17.1106	7.3	13.4611	7.3	13.0644	7.3	16.4865	7.3	18.2389	7.3	15.5792	8.0412	14.5044	8.0412	17.5186	8.0412	15.7299	7.3	12.6812	8.0412	15.7436	7.3	15.2272	7.3	21.138	7.3	15.4913	7.3	13.9926
		7.3314	15.6304	7.3314	15.9706	7.3314	16.9976	7.35	18.8365	7.3314	14.9796	7.35	16.5055	7.35	16.0902	7.35	15.7625	7.35	14.393	7.35	17.0203	7.35	13.371	7.35	12.9777	7.35	16.385	7.35	18.1711	7.35	15.4763	8.0971	14.5169	8.0971	17.6121	8.0971	15.7833	7.35	12.9991	8.0971	15.9153	7.35	15.2577	7.35	21.5103	7.35	15.5059	7.35	13.9308
		7.3812	15.5674	7.3812	16.474	7.3812	16.8723	7.4	18.6668	7.3812	14.9367	7.4	16.4854	7.4	16.0247	7.4	15.6766	7.4	14.3042	7.4	17.0025	7.4	13.2571	7.4	12.8778	7.4	16.2544	7.4	18.077	7.4	15.3613	8.1529	14.5214	8.1529	17.6797	8.1529	15.8121	7.4	13.2554	8.1529	16.1306	7.4	15.2498	7.4	21.8786	7.4	15.6139	7.4	13.8595
		7.4311	15.5286	7.4311	16.4271	7.4311	16.8199	7.45	18.5171	7.4311	14.9104	7.45	16.4091	7.45	15.8864	7.45	15.5201	7.45	14.2215	7.45	16.9029	7.45	13.1534	7.45	12.8041	7.45	16.1442	7.45	18.0117	7.45	15.2528	8.2088	14.5243	8.2088	17.7359	8.2088	15.8331	7.45	13.4712	8.2088	16.1415	7.45	15.2291	7.45	22.1865	7.45	15.7194	7.45	13.7958
		7.4809	15.4984	7.4809	15.816	7.4809	16.7728	7.5	18.3301	7.4809	14.8931	7.5	16.3328	7.5	15.7439	7.5	15.3525	7.5	14.1258	7.5	16.8307	7.5	13.0867	7.5	12.7273	7.5	16.0341	7.5	17.9299	7.5	15.1616	8.2647	14.5123	8.2647	17.7598	8.2647	15.8286	7.5	13.6541	8.2647	16.205	7.5	15.2193	7.5	22.4078	7.5	15.8013	7.5	13.7374
		7.5308	15.4529	7.5308	16.5558	7.5308	16.703	7.55	18.179	7.5308	14.8578	7.55	16.2996	7.55	15.6817	7.55	15.2658	7.55	14.026	7.55	16.8068	7.55	12.9679	7.55	12.6547	7.55	15.8919	7.55	17.828	7.55	15.038	8.3206	14.4987	8.3206	17.7679	8.3206	15.8114	7.55	13.8024	8.3206	16.0995	7.55	15.2154	7.55	22.5479	7.55	15.9196	7.55	13.6783
		7.5806	15.4068	7.5806	15.9896	7.5806	16.6232	7.6	18.0002	7.5806	14.8221	7.6	16.2122	7.6	15.527	7.6	15.1157	7.6	13.9538	7.6	16.6936	7.6	12.8595	7.6	12.5671	7.6	15.7605	7.6	17.7257	7.6	14.9175	8.3765	14.4698	8.3765	17.7472	8.3765	15.768	7.6	13.9434	8.3765	16.3307	7.6	15.1888	7.6	22.5993	7.6	16.0112	7.6	13.6532
		7.6305	15.3511	7.6305	14.9836	7.6305	16.5374	7.65	17.7732	7.6305	14.7738	7.65	16.1895	7.65	15.4369	7.65	15.0186	7.65	13.8739	7.65	16.696	7.65	12.7383	7.65	12.4595	7.65	15.6023	7.65	17.5915	7.65	14.7782	8.4324	14.441	8.4324	17.7144	8.4324	15.7153	7.65	14.0676	8.4324	16.0054	7.65	15.1923	7.65	22.6129	7.65	16.0953	7.65	13.6177
		7.6804	15.3061	7.6804	14.894	7.6804	16.4845	7.7	17.5985	7.6804	14.7209	7.7	16.0994	7.7	15.3125	7.7	14.8706	7.7	13.7791	7.7	16.5905	7.7	12.6302	7.7	12.3854	7.7	15.4719	7.7	17.5069	7.7	14.6449	8.4882	14.3995	8.4882	17.6537	8.4882	15.6385	7.7	14.1861	8.4882	16.431	7.7	15.1493	7.7	22.5856	7.7	16.0917	7.7	13.5724
		7.7302	15.2753	7.7302	15.0913	7.7302	16.4344	7.75	17.4293	7.7302	14.6973	7.75	15.9758	7.75	15.1244	7.75	14.701	7.75	13.7156	7.75	16.461	7.75	12.562	7.75	12.3146	7.75	15.3592	7.75	17.4169	7.75	14.5562	8.5441	14.3515	8.5441	17.5741	8.5441	15.5447	7.75	14.3032	8.5441	15.7275	7.75	15.1015	7.75	22.5199	7.75	16.1133	7.75	13.5543
		7.7801	15.2379	7.7801	15.206	7.7801	16.375	7.8	17.1471	7.7801	14.6563	7.8	15.9363	7.8	15.0231	7.8	14.6184	7.8	13.6659	7.8	16.4507	7.8	12.452	7.8	12.2289	7.8	15.2003	7.8	17.2813	7.8	14.4137	8.6	14.3012	8.6	17.4885	8.6	15.4423	7.8	14.4169	8.6	16.3296	7.8	15.0898	7.8	22.4381	7.8	16.1469	7.8	13.5285
		7.8299	15.1891	7.8299	14.8556	7.8299	16.3276	7.85	16.9774	7.8299	14.6012	7.85	15.8247	7.85	14.8653	7.85	14.4762	7.85	13.5586	7.85	16.3173	7.85	12.3699	7.85	12.1691	7.85	15.0692	7.85	17.1797	7.85	14.2861	8.6559	14.2355	8.6559	17.3948	8.6559	15.3184	7.85	14.5424	8.6559	15.5198	7.85	15.031	7.85	22.3208	7.85	16.1062	7.85	13.4274
		7.8798	15.1214	7.8798	15.1853	7.8798	16.2521	7.9	16.8111	7.8798	14.5303	7.9	15.736	7.9	14.7249	7.9	14.364	7.9	13.4756	7.9	16.2536	7.9	12.2731	7.9	12.0781	7.9	14.9051	7.9	17.02	7.9	14.1676	8.7118	14.1796	8.7118	17.2939	8.7118	15.1918	7.9	14.6645	8.7118	16.2736	7.9	14.9958	7.9	22.1914	7.9	16.1337	7.9	13.3527
		7.9296	15.0921	7.9296	14.8976	7.9296	16.1924	7.95	16.5939	7.9296	14.4593	7.95	15.6525	7.95	14.5923	7.95	14.2508	7.95	13.4228	7.95	16.157	7.95	12.1544	7.95	11.9753	7.95	14.7253	7.95	16.8572	7.95	14.0028	8.7676	14.1011	8.7676	17.2047	8.7676	15.0427	7.95	14.7872	8.7676	15.3594	7.95	14.9501	7.95	22.0414	7.95	16.1366	7.95	13.3237
		7.9795	15.0478	7.9795	14.3304	7.9795	16.1726	8	16.4789	7.9795	14.3941	8	15.5449	8	14.429	8	14.1314	8	13.3401	8	16.0301	8	12.0822	8	11.9116	8	14.5944	8	16.7444	8	13.8774	8.8235	14.0187	8.8235	17.0718	8.8235	14.8852	8	14.9156	8.8235	15.8265	8	14.892	8	21.8592	8	16.1068	8	13.2647
		8.0293	14.9943	8.0293	14.5906	8.0293	16.1344	8.05	16.268	8.0293	14.3237	8.05	15.4466	8.05	14.2804	8.05	14.0178	8.05	13.253	8.05	15.966	8.05	11.9879	8.05	11.838	8.05	14.4633	8.05	16.6291	8.05	13.7726	8.8794	13.9161	8.8794	16.9453	8.8794	14.6989	8.05	15.0349	8.8794	15.2427	8.05	14.8266	8.05	21.6689	8.05	16.1095	8.05	13.2097
		8.0792	14.9898	8.0792	14.665	8.0792	16.0886	8.1	16.0723	8.0792	14.2709	8.1	15.3017	8.1	14.094	8.1	13.8653	8.1	13.1636	8.1	15.8034	8.1	11.894	8.1	11.764	8.1	14.3323	8.1	16.524	8.1	13.651	8.9353	13.7936	8.9353	16.8001	8.9353	14.5196	8.1	15.1668	8.9353	14.9736	8.1	14.7202	8.1	21.4601	8.1	16.098	8.1	13.17
		8.129	14.9442	8.129	14.1427	8.129	16.0572	8.15	15.952	8.129	14.19	8.15	15.2356	8.15	13.9745	8.15	13.8166	8.15	13.1067	8.15	15.7583	8.15	11.8104	8.15	11.685	8.15	14.1872	8.15	16.3898	8.15	13.5289	8.9912	13.6533	8.9912	16.636	8.9912	14.3067	8.15	15.2881	8.9912	14.8993	8.15	14.6948	8.15	21.2493	8.15	16.1258	8.15	13.163
		8.1789	14.9066	8.1789	14.3603	8.1789	15.9921	8.2	15.7799	8.1789	14.1232	8.2	15.17	8.2	13.8547	8.2	13.7325	8.2	13.0314	8.2	15.6855	8.2	11.7119	8.2	11.5961	8.2	14.024	8.2	16.2397	8.2	13.3873	9.0471	13.5017	9.0471	16.4812	9.0471	14.1141	8.2	15.3989	9.0471	14.4227	8.2	14.6485	8.2	21.0178	8.2	16.0643	8.2	13.1354
		8.2287	14.8683	8.2287	15.0113	8.2287	15.9472	8.25	15.723	8.2287	14.0447	8.25	15.0076	8.25	13.6645	8.25	13.584	8.25	12.9172	8.25	15.4929	8.25	11.637	8.25	11.5247	8.25	13.8785	8.25	16.0949	8.25	13.2491	9.1029	13.3403	9.1029	16.3264	9.1029	13.9223	8.25	15.509	9.1029	14.3331	8.25	14.541	8.25	20.7718	8.25	16.0415	8.25	13.0831
		8.2786	14.8228	8.2786	14.3719	8.2786	15.9558	8.3	15.6603	8.2786	13.9493	8.3	14.8499	8.3	13.4765	8.3	13.4588	8.3	12.8493	8.3	15.3562	8.3	11.5686	8.3	11.4605	8.3	13.7571	8.3	15.9768	8.3	13.1392	9.1588	13.1667	9.1588	16.2082	9.1588	13.7559	8.3	15.5959	9.1588	13.7774	8.3	14.4426	8.3	20.5046	8.3	16.0934	8.3	13.0841
		8.3284	14.8114	8.3284	14.5821	8.3284	15.9349	8.35	15.5253	8.3284	13.8964	8.35	14.7144	8.35	13.2915	8.35	13.3233	8.35	12.7966	8.35	15.1754	8.35	11.4959	8.35	11.3998	8.35	13.6349	8.35	15.8704	8.35	13.0282	9.2147	12.9866	9.2147	16.0578	9.2147	13.594	8.35	15.6782	9.2147	13.6023	8.35	14.3508	8.35	20.2132	8.35	16.0458	8.35	13.1096
		8.3783	14.7529	8.3783	15.5122	8.3783	15.9155	8.4	15.4438	8.3783	13.8055	8.4	14.6085	8.4	13.17	8.4	13.2664	8.4	12.7016	8.4	15.053	8.4	11.4119	8.4	11.322	8.4	13.496	8.4	15.7288	8.4	12.8976	9.2706	12.8112	9.2706	15.9582	9.2706	13.4685	8.4	15.7525	9.2706	12.9601	8.4	14.2943	8.4	19.8897	8.4	16.0334	8.4	13.0949
		8.4282	14.7149	8.4282	14.75	8.4282	15.9021	8.45	15.3793	8.4282	13.7155	8.45	14.4527	8.45	12.9951	8.45	13.1558	8.45	12.6083	8.45	14.9246	8.45	11.3327	8.45	11.2446	8.45	13.3643	8.45	15.6085	8.45	12.769	9.3265	12.6323	9.3265	15.8318	9.3265	13.353	8.45	15.7973	9.3265	12.942	8.45	14.1939	8.45	19.5661	8.45	16.0122	8.45	13.0808
		8.478	14.6802	8.478	15.163	8.478	15.8509	8.5	15.3377	8.478	13.6415	8.5	14.2874	8.5	12.807	8.5	13.0255	8.5	12.5684	8.5	14.7154	8.5	11.2719	8.5	11.1823	8.5	13.2474	8.5	15.5123	8.5	12.6571	9.3824	12.4772	9.3824	15.7555	9.3824	13.2738	8.5	15.8405	9.3824	12.7272	8.5	14.0994	8.5	19.2282	8.5	15.9771	8.5	13.1209
		8.5279	14.5934	8.5279	14.9375	8.5279	15.8124	8.55	15.3513	8.5279	13.5329	8.55	14.1572	8.55	12.6834	8.55	12.9408	8.55	12.5131	8.55	14.586	8.55	11.2048	8.55	11.1105	8.55	13.1234	8.55	15.3911	8.55	12.5367	9.4382	12.344	9.4382	15.686	9.4382	13.2281	8.55	15.8704	9.4382	12.9418	8.55	14.029	8.55	18.8496	8.55	15.9269	8.55	13.149
		8.5777	14.5672	8.5777	15.0357	8.5777	15.8155	8.6	15.333	8.5777	13.4617	8.6	13.9545	8.6	12.4694	8.6	12.7716	8.6	12.4112	8.6	14.4229	8.6	11.1507	8.6	11.0556	8.6	13.0106	8.6	15.2782	8.6	12.429	9.4941	12.2332	9.4941	15.6435	9.4941	13.2082	8.6	15.8759	9.4941	12.3483	8.6	13.8938	8.6	18.4865	8.6	15.8218	8.6	13.1346
		8.6276	14.4998	8.6276	15.9209	8.6276	15.8012	8.65	15.297	8.6276	13.3649	8.65	13.7751	8.65	12.275	8.65	12.628	8.65	12.321	8.65	14.2205	8.65	11.0763	8.65	10.9838	8.65	12.8707	8.65	15.1258	8.65	12.3088	9.55	12.1759	9.55	15.6196	9.55	13.23	8.65	15.8823	9.55	12.7254	8.65	13.7855	8.65	18.0897	8.65	15.7864	8.65	13.1473
		8.6774	14.4039	8.6774	14.4582	8.6774	15.7328	8.7	15.2726	8.6774	13.2374	8.7	13.6573	8.7	12.1583	8.7	12.5267	8.7	12.2565	8.7	14.1249	8.7	10.9853	8.7	10.8929	8.7	12.6992	8.7	14.9294	8.7	12.1473	9.6059	12.0936	9.6059	15.5977	9.6059	13.2491	8.7	15.8626	9.6059	12.3101	8.7	13.718	8.7	17.7175	8.7	15.7104	8.7	13.193
		8.7273	14.3405	8.7273	14.5319	8.7273	15.7016	8.75	15.2738	8.7273	13.1588	8.75	13.4917	8.75	11.9996	8.75	12.408	8.75	12.1535	8.75	13.9909	8.75	10.9188	8.75	10.8246	8.75	12.5897	8.75	14.8167	8.75	12.0183	9.6618	12.1047	9.6618	15.6293	9.6618	13.3392	8.75	15.8435	9.6618	12.6932	8.75	13.6545	8.75	17.3533	8.75	15.617	8.75	13.1982
		8.7771	14.2497	8.7771	14.6345	8.7771	15.7269	8.8	15.3756	8.7771	13.0923	8.8	13.3593	8.8	11.8717	8.8	12.3001	8.8	12.0162	8.8	13.8948	8.8	10.8636	8.8	10.7572	8.8	12.4922	8.8	14.7137	8.8	11.9144	9.7176	12.1111	9.7176	15.6679	9.7176	13.4249	8.8	15.8173	9.7176	12.5123	8.8	13.5943	8.8	16.9849	8.8	15.5482	8.8	13.1732
		8.827	14.1856	8.827	15.2384	8.827	15.746	8.85	15.4051	8.827	13.013	8.85	13.2213	8.85	11.7321	8.85	12.1402	8.85	11.9288	8.85	13.8197	8.85	10.7969	8.85	10.686	8.85	12.3585	8.85	14.5555	8.85	11.7923	9.7735	12.2126	9.7735	15.7628	9.7735	13.5838	8.85	15.7862	9.7735	12.965	8.85	13.4904	8.85	16.6835	8.85	15.4031	8.85	13.1711
		8.8768	14.0542	8.8768	15.2206	8.8768	15.7006	8.9	15.4186	8.8768	12.9139	8.9	13.0566	8.9	11.5644	8.9	12.0136	8.9	11.8339	8.9	13.6572	8.9	10.712	8.9	10.5999	8.9	12.2425	8.9	14.4228	8.9	11.6757	9.8294	12.32	9.8294	15.8735	9.8294	13.7535	8.9	15.7614	9.8294	12.8532	8.9	13.4241	8.9	16.3496	8.9	15.3218	8.9	13.1532
		8.9267	13.9085	8.9267	13.9962	8.9267	15.6548	8.95	15.4846	8.9267	12.8203	8.95	12.9923	8.95	11.4902	8.95	11.9419	8.95	11.7033	8.95	13.6733	8.95	10.6331	8.95	10.5147	8.95	12.1128	8.95	14.2638	8.95	11.5445	9.8853	12.4765	9.8853	16.032	9.8853	13.9485	8.95	15.7056	9.8853	13.3988	8.95	13.3898	8.95	16.0708	8.95	15.2289	8.95	13.1135
		8.9765	13.7417	8.9765	15.1768	8.9765	15.6502	9	15.4814	8.9765	12.6878	9	12.8731	9	11.3585	9	11.795	9	11.6069	9	13.6336	9	10.5334	9	10.4104	9	11.945	9	14.0363	9	11.392	9.9412	12.6442	9.9412	16.2044	9.9412	14.2012	9	15.6767	9.9412	13.6843	9	13.2887	9	15.8247	9	15.0643	9	13.0852
		9.0264	13.5618	9.0264	14.2301	9.0264	15.588	9.05	15.5766	9.0264	12.5742	9.05	12.7977	9.05	11.2589	9.05	11.7308	9.05	11.5234	9.05	13.5866	9.05	10.4343	9.05	10.288	9.05	11.8013	9.05	13.8516	9.05	11.2399	9.9971	12.8451	9.9971	16.4621	9.9971	14.4835	9.05	15.6201	9.9971	13.9528	9.05	13.2452	9.05	15.5524	9.05	14.9656	9.05	13.0571
		9.0762	13.4129	9.0762	13.3098	9.0762	15.5905	9.1	15.6123	9.0762	12.4779	9.1	12.7948	9.1	11.2372	9.1	11.6922	9.1	11.4434	9.1	13.6968	9.1	10.3546	9.1	10.205	9.1	11.6667	9.1	13.671	9.1	11.0963	10.0529	13.076	10.0529	16.7425	10.0529	14.8468	9.1	15.575	10.0529	14.389	9.1	13.2063	9.1	15.3672	9.1	14.8313	9.1	13.0103
		9.1261	13.1785	9.1261	15.3524	9.1261	15.5915	9.15	15.6262	9.1261	12.3565	9.15	12.7174	9.15	11.1382	9.15	11.5723	9.15	11.3788	9.15	13.6828	9.15	10.2448	9.15	10.1051	9.15	11.5184	9.15	13.4814	9.15	10.9585	10.1088	13.3489	10.1088	17.1055	10.1088	15.2621	9.15	15.529	10.1088	14.5879	9.15	13.0987	9.15	15.1458	9.15	14.6641	9.15	12.9485
		9.176	13.047	9.176	14.2666	9.176	15.6074	9.2	15.7296	9.176	12.3072	9.2	12.7127	9.2	11.107	9.2	11.5821	9.2	11.3156	9.2	13.7372	9.2	10.121	9.2	9.96945	9.2	11.3595	9.2	13.288	9.2	10.7935	10.1647	13.6769	10.1647	17.5173	10.1647	15.785	9.2	15.4382	10.1647	15.2372	9.2	13.0467	9.2	14.9883	9.2	14.5745	9.2	12.8834
		9.2258	12.9091	9.2258	12.9573	9.2258	15.7392	9.25	15.7855	9.2258	12.2366	9.25	12.7353	9.25	11.1166	9.25	11.5797	9.25	11.2739	9.25	13.8605	9.25	10.0126	9.25	9.86378	9.25	11.2057	9.25	13.072	9.25	10.6192	10.2206	14.043	10.2206	17.9371	10.2206	16.3203	9.25	15.3811	10.2206	15.6714	9.25	12.9878	9.25	14.8382	9.25	14.4441	9.25	12.7969
		9.2757	12.6646	9.2757	13.3933	9.2757	15.8008	9.3	15.9187	9.2757	12.1948	9.3	12.7137	9.3	11.0755	9.3	11.5406	9.3	11.2271	9.3	13.898	9.3	9.90531	9.3	9.74943	9.3	11.064	9.3	12.8872	9.3	10.4763	10.2765	14.5048	10.2765	18.4229	10.2765	16.974	9.3	15.2368	10.2765	17.0907	9.3	12.8977	9.3	14.6242	9.3	14.3816	9.3	12.6613
		9.3255	12.5369	9.3255	13.1041	9.3255	15.9273	9.35	15.9925	9.3255	12.1867	9.35	12.7715	9.35	11.1088	9.35	11.6044	9.35	11.1748	9.35	14.0855	9.35	9.79116	9.35	9.62635	9.35	10.9019	9.35	12.6774	9.35	10.3124	10.3324	14.9938	10.3324	18.9232	10.3324	17.6675	9.35	15.1542	10.3324	17.0657	9.35	12.8593	9.35	14.5309	9.35	14.2979	9.35	12.5232
		9.3754	12.3949	9.3754	12.959	9.3754	16.0868	9.4	16.0636	9.3754	12.143	9.4	12.8555	9.4	11.1749	9.4	11.6497	9.4	11.1542	9.4	14.2761	9.4	9.66756	9.4	9.51341	9.4	10.7355	9.4	12.4263	9.4	10.1301	10.3882	15.6338	10.3882	19.5014	10.3882	18.4706	9.4	15.039	10.3882	19.063	9.4	12.7968	9.4	14.3608	9.4	14.1279	9.4	12.3868
		9.4252	12.1982	9.4252	13.3763	9.4252	16.2472	9.45	16.176	9.4252	12.1061	9.45	12.8802	9.45	11.1783	9.45	11.6419	9.45	11.1316	9.45	14.3953	9.45	9.53283	9.45	9.37591	9.45	10.6066	9.45	12.2752	9.45	9.99655	10.4441	16.2999	10.4441	20.083	10.4441	19.3042	9.45	14.8241	10.4441	18.9482	9.45	12.6697	9.45	14.2285	9.45	14.0933	9.45	12.2246
		9.4751	12.122	9.4751	13.2659	9.4751	16.5006	9.5	16.3078	9.4751	12.1184	9.5	12.9535	9.5	11.2246	9.5	11.7045	9.5	11.1102	9.5	14.6053	9.5	9.38113	9.5	9.23119	9.5	10.4421	9.5	12.0694	9.5	9.82006	10.5	17.1001	10.5	20.7064	10.5	20.1814	9.5	14.7003	10.5	20.2755	9.5	12.565	9.5	14.0844	9.5	14.0238	9.5	12.0542
		9.5249	12.0546	9.5249	12.3094	9.5249	16.7019	9.55	16.4804	9.5249	12.2485	9.55	13.0619	9.55	11.3096	9.55	11.8079	9.55	11.1169	9.55	14.783	9.55	9.27538	9.55	9.13218	9.55	10.3202	9.55	11.9222	9.55	9.65865	10.5559	17.9275	10.5559	21.3322	10.5559	21.0822	9.55	14.4317	10.5559	20.0943	9.55	12.4657	9.55	13.7952	9.55	13.972	9.55	11.8918
		9.5748	11.9987	9.5748	11.6825	9.5748	16.9369	9.6	16.6051	9.5748	12.3693	9.6	13.1911	9.6	11.3997	9.6	11.9363	9.6	11.147	9.6	15.0576	9.6	9.17985	9.6	9.03134	9.6	10.2259	9.6	11.8473	9.6	9.56264	10.6118	18.8221	10.6118	21.981	10.6118	21.9722	9.6	14.3127	10.6118	21.537	9.6	12.3438	9.6	13.6612	9.6	13.9602	9.6	11.7456
		9.6246	11.9071	9.6246	11.9732	9.6246	17.2407	9.65	16.7691	9.6246	12.4153	9.65	13.3346	9.65	11.4952	9.65	12.0481	9.65	11.203	9.65	15.3519	9.65	9.05792	9.65	8.92794	9.65	10.0923	9.65	11.6932	9.65	9.42337	10.6676	19.7743	10.6676	22.6417	10.6676	22.8822	9.65	14.0832	10.6676	21.3662	9.65	12.2072	9.65	13.4577	9.65	13.8804	9.65	11.6099
		9.6745	12.0007	9.6745	12.5323	9.6745	17.5691	9.7	16.8203	9.6745	12.6983	9.7	13.5244	9.7	11.662	9.7	12.2337	9.7	11.3044	9.7	15.6371	9.7	8.98137	9.7	8.85839	9.7	10.0125	9.7	11.6349	9.7	9.31877	10.7235	20.7446	10.7235	23.3082	10.7235	23.7484	9.7	13.8521	10.7235	22.733	9.7	12.084	9.7	13.2045	9.7	13.801	9.7	11.5047
		9.7243	12.1788	9.7243	12.5082	9.7243	18.0055	9.75	16.9684	9.7243	12.9917	9.75	13.7458	9.75	11.8438	9.75	12.4296	9.75	11.422	9.75	16.0389	9.75	8.92685	9.75	8.80055	9.75	9.93002	9.75	11.5725	9.75	9.21367	10.7794	21.7431	10.7794	23.9712	10.7794	24.6024	9.75	13.8055	10.7794	22.9786	9.75	11.9345	9.75	13.0358	9.75	13.72	9.75	11.4042
		9.7742	12.2275	9.7742	12.9717	9.7742	18.4316	9.8	17.2092	9.7742	13.2068	9.8	13.9178	9.8	11.9514	9.8	12.5438	9.8	11.5403	9.8	16.3506	9.8	8.90531	9.8	8.78145	9.8	9.92277	9.8	11.5928	9.8	9.14739	10.8353	22.7306	10.8353	24.6393	10.8353	25.3964	9.8	13.6898	10.8353	23.5744	9.8	11.7097	9.8	12.9322	9.8	13.6868	9.8	11.2777
		9.824	12.3508	9.824	12.4614	9.824	18.7612	9.85	17.3865	9.824	13.6107	9.85	14.1683	9.85	12.1964	9.85	12.8031	9.85	11.6957	9.85	16.7244	9.85	8.90081	9.85	8.77796	9.85	9.98509	9.85	11.7682	9.85	9.16741	10.8912	23.7204	10.8912	25.2887	10.8912	26.1531	9.85	13.6827	10.8912	24.336	9.85	11.5748	9.85	12.8407	9.85	13.7319	9.85	11.1656
		9.8739	12.6563	9.8739	13.0809	9.8739	19.2368	9.9	17.7972	9.8739	14.0379	9.9	14.4105	9.9	12.4058	9.9	13.0115	9.9	11.8574	9.9	17.1306	9.9	8.91717	9.9	8.81613	9.9	10.0506	9.9	11.9097	9.9	9.14517	10.9471	24.6387	10.9471	25.8992	10.9471	26.8179	9.9	13.7482	10.9471	24.7353	9.9	11.4382	9.9	12.8302	9.9	13.6862	9.9	11.0613
		9.9238	12.9628	9.9238	14.8882	9.9238	19.8413	9.95	18.1661	9.9238	14.4534	9.95	14.6517	9.95	12.6123	9.95	13.2529	9.95	12.0827	9.95	17.4795	9.95	8.96027	9.95	8.86254	9.95	10.1674	9.95	12.1488	9.95	9.19927	11.0029	25.5268	11.0029	26.479	11.0029	27.4261	9.95	13.8057	11.0029	26.9036	9.95	11.2971	9.95	12.9109	9.95	13.4584	9.95	11.0125
		9.9736	13.2606	9.9736	13.9677	9.9736	20.3571	10	18.3569	9.9736	14.9609	10	14.9811	10	12.9587	10	13.5903	10	12.348	10	17.9858	10	9.00621	10	8.92124	10	10.2395	10	12.3584	10	9.23221	11.0588	26.3205	11.0588	27.0167	11.0588	27.9511	10	13.9657	11.0588	26.4804	10	11.178	10	12.9791	10	13.4333	10	10.9933
		10.0235	13.7122	10.0235	13.4444	10.0235	20.9336	10.05	18.8425	10.0235	15.5326	10.05	15.2306	10.05	13.1823	10.05	13.7954	10.05	12.585	10.05	18.4386	10.05	9.09596	10.05	9.01739	10.05	10.4005	10.05	12.6815	10.05	9.25069	11.1147	27.0848	11.1147	27.5246	11.1147	28.4151	10.05	14.1802	11.1147	28.7787	10.05	10.9789	10.05	13.2238	10.05	13.357	10.05	10.9513
		10.0733	14.1944	10.0733	14.6259	10.0733	21.5604	10.1	19.4988	10.0733	16.0744	10.1	15.4936	10.1	13.4061	10.1	14.0727	10.1	12.8745	10.1	18.869	10.1	9.16047	10.1	9.04684	10.1	10.6086	10.1	13.1383	10.1	9.38439	11.1706	27.7506	11.1706	27.9741	11.1706	28.7891	10.1	14.4844	11.1706	28.3604	10.1	10.8408	10.1	13.4658	10.1	13.3084	10.1	10.9587
		10.1232	14.5173	10.1232	16.6003	10.1232	22.1577	10.15	20.0492	10.1232	16.493	10.15	15.7805	10.15	13.715	10.15	14.323	10.15	13.1799	10.15	19.3293	10.15	9.24236	10.15	9.15586	10.15	10.7726	10.15	13.5727	10.15	9.45882	11.2265	28.3474	11.2265	28.3748	11.2265	29.0823	10.15	14.8216	11.2265	30.4734	10.15	10.7068	10.15	13.775	10.15	13.3075	10.15	10.9878
		10.173	15.1122	10.173	16.8077	10.173	22.7646	10.2	20.6585	10.173	17.1887	10.2	15.9956	10.2	13.93	10.2	14.5329	10.2	13.4759	10.2	19.6866	10.2	9.42045	10.2	9.34151	10.2	11.0735	10.2	14.0676	10.2	9.61435	11.2824	28.8406	11.2824	28.7038	11.2824	29.286	10.2	15.1745	11.2824	31.7582	10.2	10.5959	10.2	14.2173	10.2	13.2473	10.2	11.023
		10.2229	15.6341	10.2229	17.3742	10.2229	23.3117	10.25	21.2594	10.2229	17.846	10.25	16.3544	10.25	14.3511	10.25	14.9946	10.25	13.8063	10.25	20.2243	10.25	9.58206	10.25	9.48696	10.25	11.4294	10.25	14.7018	10.25	9.83692	11.3382	29.2565	11.3382	29.0016	11.3382	29.4195	10.25	15.6067	11.3382	32.8124	10.25	10.5545	10.25	14.5631	10.25	13.2248	10.25	11.0773
		10.2727	16.2943	10.2727	19.7156	10.2727	23.886	10.3	21.938	10.2727	18.6271	10.3	16.7087	10.3	14.8065	10.3	15.4152	10.3	14.1357	10.3	20.7659	10.3	9.74087	10.3	9.659	10.3	11.7479	10.3	15.3498	10.3	10.0005	11.3941	29.5789	11.3941	29.2312	11.3941	29.4712	10.3	16.0612	11.3941	33.7265	10.3	10.485	10.3	15.1689	10.3	13.1444	10.3	11.1476
		10.3226	17.0556	10.3226	20.3976	10.3226	24.4745	10.35	22.7932	10.3226	19.4416	10.35	16.9576	10.35	15.0837	10.35	15.7765	10.35	14.4783	10.35	21.1823	10.35	9.97041	10.35	9.85488	10.35	12.1593	10.35	16.0042	10.35	10.2851	11.45	29.8235	11.45	29.4152	11.45	29.4455	10.35	16.5594	11.45	34.1952	10.35	10.4119	10.35	15.6967	10.35	12.9697	10.35	11.2527
		10.3724	17.6738	10.3724	21.2081	10.3724	25.0004	10.4	23.476	10.3724	20.0555	10.4	17.2902	10.4	15.495	10.4	16.2235	10.4	14.8639	10.4	21.7054	10.4	10.2185	10.4	10.0901	10.4	12.683	10.4	16.8449	10.4	10.6403	11.5059	29.9676	11.5059	29.5078	11.5059	29.3339	10.4	17.0781	11.5059	34.1175	10.4	10.3551	10.4	16.2719	10.4	12.9576	10.4	11.418
		10.4223	18.4781	10.4223	20.876	10.4223	25.5955	10.45	24.1721	10.4223	20.8786	10.45	17.5817	10.45	15.936	10.45	16.6969	10.45	15.2457	10.45	22.2071	10.45	10.4306	10.45	10.3008	10.45	13.1637	10.45	17.6946	10.45	10.9759	11.5618	30.0051	11.5618	29.5519	11.5618	29.1428	10.45	17.6368	11.5618	33.5016	10.45	10.311	10.45	16.9416	10.45	13.0489	10.45	11.5959
		10.4721	19.1999	10.4721	21.5215	10.4721	26.1198	10.5	24.8003	10.4721	21.5352	10.5	17.7934	10.5	16.2645	10.5	17.1094	10.5	15.6173	10.5	22.67	10.5	10.7159	10.5	10.5587	10.5	13.6597	10.5	18.4894	10.5	11.3448	11.6176	29.9545	11.6176	29.4903	11.6176	28.8794	10.5	18.2337	11.6176	34.3108	10.5	10.1978	10.5	17.4816	10.5	13.2365	10.5	11.7771
		10.522	19.848	10.522	24.9954	10.522	26.5019	10.55	25.3873	10.522	22.153	10.55	18.13	10.55	16.7784	10.55	17.705	10.55	15.9573	10.55	23.1793	10.55	11.0298	10.55	10.8728	10.55	14.2486	10.55	19.3888	10.55	11.7732	11.6735	29.8062	11.6735	29.4058	11.6735	28.5482	10.55	18.8061	11.6735	32.6395	10.55	10.2075	10.55	18.2517	10.55	13.5628	10.55	11.9674
		10.5718	20.631	10.5718	23.2418	10.5718	26.8808	10.6	26.1339	10.5718	22.9807	10.6	18.5029	10.6	17.3889	10.6	18.4483	10.6	16.295	10.6	23.7377	10.6	11.3105	10.6	11.1396	10.6	14.7832	10.6	20.2222	10.6	12.2135	11.7294	29.5908	11.7294	29.2423	11.7294	28.1727	10.6	19.5015	11.7294	32.239	10.6	10.2785	10.6	18.9187	10.6	13.7412	10.6	12.1884
		10.6217	21.333	10.6217	24.4349	10.6217	27.2521	10.65	26.8228	10.6217	23.6619	10.65	18.8006	10.65	17.9305	10.65	19.1297	10.65	16.6797	10.65	24.2496	10.65	11.6977	10.65	11.5307	10.65	15.412	10.65	21.1131	10.65	12.671	11.7853	29.283	11.7853	29.0218	11.7853	27.7174	10.65	20.1681	11.7853	29.2404	10.65	10.1339	10.65	19.6433	10.65	13.8788	10.65	12.4663
		10.6716	22.0783	10.6716	26.5288	10.6716	27.5833	10.7	27.4044	10.6716	24.5071	10.7	19.0829	10.7	18.4472	10.7	19.767	10.7	17.0611	10.7	24.6458	10.7	12.0913	10.7	11.9329	10.7	16.0604	10.7	22.0205	10.7	13.1756	11.8412	28.927	11.8412	28.7655	11.8412	27.246	10.7	20.8376	11.8412	28.6171	10.7	10.266	10.7	20.4129	10.7	14.3168	10.7	12.779
		10.7214	22.767	10.7214	25.1814	10.7214	27.842	10.75	27.9154	10.7214	25.2183	10.75	19.3748	10.75	19.0235	10.75	20.4739	10.75	17.4005	10.75	25.0731	10.75	12.483	10.75	12.3288	10.75	16.6825	10.75	22.8539	10.75	13.7002	11.8971	28.4817	11.8971	28.4507	11.8971	26.7117	10.75	21.6014	11.8971	26.7478	10.75	10.3706	10.75	21.0293	10.75	14.7407	10.75	13.1119
		10.7713	23.4795	10.7713	29.4636	10.7713	28.0576	10.8	28.2691	10.7713	25.9409	10.8	19.6916	10.8	19.6084	10.8	21.1986	10.8	17.7507	10.8	25.4803	10.8	12.9073	10.8	12.8097	10.8	17.3324	10.8	23.7181	10.8	14.2036	11.9529	28.0017	11.9529	28.0895	11.9529	26.148	10.8	22.3224	11.9529	25.4846	10.8	10.4397	10.8	21.7706	10.8	15.0885	10.8	13.4649
		10.8211	24.1803	10.8211	29.3025	10.8211	28.1939	10.85	28.7307	10.8211	26.6837	10.85	19.9413	10.85	20.1296	10.85	21.8492	10.85	18.0944	10.85	25.7927	10.85	13.3491	10.85	13.295	10.85	17.9462	10.85	24.4763	10.85	14.7151	12.0088	27.4495	12.0088	27.6536	12.0088	25.5343	10.85	23.1396	12.0088	24.5569	10.85	10.6365	10.85	22.3996	10.85	15.7021	10.85	13.8191
		10.871	24.7429	10.871	30.3366	10.871	28.2091	10.9	29.1573	10.871	27.1682	10.9	20.2921	10.9	20.7496	10.9	22.5806	10.9	18.4032	10.9	26.1996	10.9	13.8048	10.9	13.8118	10.9	18.6146	10.9	25.2456	10.9	15.2494	12.0647	26.8778	12.0647	27.2147	12.0647	24.9064	10.9	23.9613	12.0647	22.5267	10.9	10.9733	10.9	23.0286	10.9	16.2522	10.9	14.1684
		10.9208	25.3579	10.9208	31.7927	10.9208	28.2412	10.95	29.4821	10.9208	27.8254	10.95	20.6296	10.95	21.3267	10.95	23.2804	10.95	18.7162	10.95	26.5163	10.95	14.151	10.95	14.2764	10.95	19.2182	10.95	25.9722	10.95	15.7414	12.1206	26.2591	12.1206	26.7027	12.1206	24.2329	10.95	24.7908	12.1206	21.7662	10.95	11.4215	10.95	23.642	10.95	16.2701	10.95	14.5524
		10.9707	25.8886	10.9707	27.5991	10.9707	28.2136	11	29.7904	10.9707	28.3971	11	20.8541	11	21.8231	11	23.868	11	19.037	11	26.7141	11	14.5631	11	14.7649	11	19.7488	11	26.535	11	16.2171	12.1765	25.6335	12.1765	26.205	12.1765	23.562	11	25.6907	12.1765	20.1981	11	11.722	11	24.1464	11	16.9042	11	14.9667
		11.0205	26.3481	11.0205	31.8472	11.0205	28.0861	11.05	30.0216	11.0205	28.7785	11.05	21.2129	11.05	22.3967	11.05	24.5151	11.05	19.3457	11.05	27.0339	11.05	14.9977	11.05	15.2925	11.05	20.3465	11.05	27.1489	11.05	16.7254	12.2324	24.9766	12.2324	25.6416	12.2324	22.8589	11.05	26.5288	12.2324	19.7814	11.05	12.3302	11.05	24.7361	11.05	17.51	11.05	15.3968
		11.0704	26.8681	11.0704	33.0436	11.0704	28.0031	11.1	30.1777	11.0704	29.2676	11.1	21.5471	11.1	22.93	11.1	25.1499	11.1	19.6013	11.1	27.2754	11.1	15.2561	11.1	15.6877	11.1	20.8427	11.1	27.6681	11.1	17.1674	12.2882	24.2968	12.2882	25.0853	12.2882	22.1509	11.1	27.4003	12.2882	18.8415	11.1	13.0178	11.1	25.2053	11.1	17.9634	11.1	15.8079
		11.1202	27.244	11.1202	29.8696	11.1202	27.8044	11.15	30.3602	11.1202	29.6094	11.15	21.8539	11.15	23.4677	11.15	25.7478	11.15	19.8159	11.15	27.4367	11.15	15.7	11.15	16.2064	11.15	21.3086	11.15	28.0661	11.15	17.5816	12.3441	23.6112	12.3441	24.496	12.3441	21.4368	11.15	28.2535	12.3441	18.7529	11.15	13.6191	11.15	25.707	11.15	18.5648	11.15	16.1879
		11.1701	27.6055	11.1701	30.706	11.1701	27.5368	11.2	30.5519	11.1701	29.8928	11.2	22.2073	11.2	23.9979	11.2	26.3267	11.2	20.0664	11.2	27.6884	11.2	16.1042	11.2	16.7421	11.2	21.8081	11.2	28.4934	11.2	18.0314	12.4	22.8921	12.4	23.9256	12.4	20.7246	11.2	29.0511	12.4	18.3243	11.2	14.4383	11.2	26.1718	11.2	19.1606	11.2	16.5871
		11.2199	27.9458	11.2199	30.9096	11.2199	27.3459	11.25	30.6694	11.2199	30.2234	11.25	22.5147	11.25	24.4727	11.25	26.8733	11.25	20.3008	11.25	27.8424	11.25	16.3132	11.25	17.1044	11.25	22.2047	11.25	28.8336	11.25	18.4348	12.4559	22.2351	12.4559	23.3657	12.4559	20.0578	11.25	29.8246	12.4559	17.8688	11.25	15.3233	11.25	26.5285	11.25	19.7187	11.25	16.9848
		11.2698	28.199	11.2698	28.3051	11.2698	27.0824	11.3	30.6704	11.2698	30.4418	11.3	22.8357	11.3	24.9464	11.3	27.3747	11.3	20.5017	11.3	27.97	11.3	16.6499	11.3	17.457	11.3	22.5246	11.3	29.0259	11.3	18.7915	12.5118	21.5268	12.5118	22.8089	12.5118	19.3839	11.3	30.5148	12.5118	17.3149	11.3	16.1582	11.3	27.0354	11.3	20.2143	11.3	17.3699
		11.3196	28.3986	11.3196	27.1677	11.3196	26.7077	11.35	30.6076	11.3196	30.5226	11.35	23.0947	11.35	25.3234	11.35	27.7804	11.35	20.7066	11.35	28.0546	11.35	16.9862	11.35	17.9481	11.35	22.8446	11.35	29.1637	11.35	19.147	12.5676	20.8739	12.5676	22.2771	12.5676	18.7783	11.35	31.1755	12.5676	17.0871	11.35	16.9664	11.35	27.5365	11.35	20.7889	11.35	17.7176
		11.3695	28.53	11.3695	30.1338	11.3695	26.3617	11.4	30.5809	11.3695	30.6298	11.4	23.3703	11.4	25.7143	11.4	28.2386	11.4	20.9044	11.4	28.102	11.4	17.3178	11.4	18.3986	11.4	23.1778	11.4	29.3125	11.4	19.5173	12.6235	20.1711	12.6235	21.7625	12.6235	18.1868	11.4	31.72	12.6235	17.1608	11.4	17.8616	11.4	28.0387	11.4	21.3787	11.4	18.0408
		11.4194	28.7471	11.4194	28.5752	11.4194	26.1021	11.45	30.4975	11.4194	30.8427	11.45	23.722	11.45	26.1421	11.45	28.6606	11.45	21.0835	11.45	28.2518	11.45	17.5907	11.45	18.7289	11.45	23.4248	11.45	29.3493	11.45	19.806	12.6794	19.5315	12.6794	21.292	12.6794	17.6815	11.45	32.1855	12.6794	16.9497	11.45	18.789	11.45	28.6064	11.45	21.878	11.45	18.3484
		11.4692	28.8323	11.4692	28.8994	11.4692	25.782	11.5	30.3391	11.4692	30.9264	11.5	23.9905	11.5	26.4729	11.5	28.9911	11.5	21.2473	11.5	28.2605	11.5	17.8612	11.5	19.1321	11.5	23.6107	11.5	29.3019	11.5	20.0583	12.7353	18.9015	12.7353	20.8492	12.7353	17.2561	11.5	32.5932	12.7353	16.7063	11.5	19.6814	11.5	29.0885	11.5	22.3926	11.5	18.5906
		11.5191	28.9085	11.5191	27.4903	11.5191	25.4347	11.55	30.172	11.5191	31.0488	11.55	24.259	11.55	26.7953	11.55	29.3458	11.55	21.4264	11.55	28.2587	11.55	18.2338	11.55	19.6076	11.55	23.8601	11.55	29.3031	11.55	20.3778	12.7912	18.3556	12.7912	20.4795	12.7912	16.9073	11.55	32.8311	12.7912	16.6232	11.55	20.576	11.55	29.599	11.55	22.8909	11.55	18.7986
		11.5689	28.9694	11.5689	25.3707	11.5689	25.1668	11.6	29.9024	11.5689	31.0977	11.6	24.4979	11.6	27.0624	11.6	29.5811	11.6	21.6209	11.6	28.2693	11.6	18.4319	11.6	19.9615	11.6	23.995	11.6	29.1678	11.6	20.5812	12.8471	17.8503	12.8471	20.0914	12.8471	16.6377	11.6	33.0254	12.8471	16.3734	11.6	21.3967	11.6	30.1514	11.6	23.3824	11.6	18.9853
		11.6188	28.919	11.6188	26.7197	11.6188	24.8309	11.65	29.7174	11.6188	31.0395	11.65	24.7336	11.65	27.3046	11.65	29.8147	11.65	21.7901	11.65	28.1907	11.65	18.8918	11.65	20.4652	11.65	24.1174	11.65	28.9809	11.65	20.7747	12.9029	17.4406	12.9029	19.7915	12.9029	16.4592	11.65	33.0764	12.9029	16.6291	11.65	22.1925	11.65	30.6227	11.65	23.8717	11.65	19.1281
		11.6686	28.9693	11.6686	24.2263	11.6686	24.5788	11.7	29.498	11.6686	31.0998	11.7	24.9714	11.7	27.5371	11.7	30.0616	11.7	21.9418	11.7	28.1682	11.7	19.2831	11.7	20.9127	11.7	24.2331	11.7	28.77	11.7	20.988	12.9588	17.094	12.9588	19.4775	12.9588	16.3428	11.7	33.0195	12.9588	16.4881	11.7	22.9563	11.7	31.11	11.7	24.3275	11.7	19.2364
		11.7185	28.8596	11.7185	25.0833	11.7185	24.355	11.75	29.1866	11.7185	31.0265	11.75	25.1723	11.75	27.6987	11.75	30.1647	11.75	22.0746	11.75	28.0956	11.75	19.5731	11.75	21.33	11.75	24.2888	11.75	28.4886	11.75	21.1025	13.0147	16.8522	13.0147	19.2287	13.0147	16.2961	11.75	32.879	13.0147	16.6176	11.75	23.6266	11.75	31.4748	11.75	24.8211	11.75	19.2891
		11.7683	28.7539	11.7683	26.5239	11.7683	24.037	11.8	28.8969	11.7683	30.9849	11.8	25.3972	11.8	27.8655	11.8	30.2999	11.8	22.1625	11.8	28.0027	11.8	20.0565	11.8	21.8652	11.8	24.3837	11.8	28.226	11.8	21.3067	13.0706	16.7048	13.0706	19.0372	13.0706	16.342	11.8	32.5747	13.0706	16.4793	11.8	24.2782	11.8	31.8032	11.8	25.2818	11.8	19.3019
		11.8182	28.7381	11.8182	24.9844	11.8182	23.8328	11.85	28.5083	11.8182	30.9061	11.85	25.5772	11.85	27.9804	11.85	30.3729	11.85	22.2298	11.85	27.9405	11.85	20.3944	11.85	22.2808	11.85	24.3786	11.85	27.8561	11.85	21.4184	13.1265	16.6306	13.1265	18.8938	13.1265	16.4228	11.85	32.2664	13.1265	16.7098	11.85	24.8593	11.85	32.1052	11.85	25.6416	11.85	19.3
		11.868	28.5649	11.868	24.9944	11.868	23.5908	11.9	28.197	11.868	30.7259	11.9	25.7204	11.9	28.0287	11.9	30.3558	11.9	22.331	11.9	27.7844	11.9	20.826	11.9	22.752	11.9	24.4157	11.9	27.521	11.9	21.518	13.1824	16.6718	13.1824	18.8123	13.1824	16.5612	11.9	31.7702	13.1824	16.8735	11.9	25.3366	11.9	32.2336	11.9	26.0634	11.9	19.2688
		11.9179	28.4349	11.9179	23.8297	11.9179	23.3653	11.95	27.9296	11.9179	30.6454	11.95	25.8845	11.95	28.0793	11.95	30.3685	11.95	22.4418	11.95	27.6547	11.95	21.3271	11.95	23.2682	11.95	24.4819	11.95	27.2565	11.95	21.6993	13.2382	16.7084	13.2382	18.7441	13.2382	16.6907	11.95	31.2158	13.2382	17.1478	11.95	25.7792	11.95	32.3717	11.95	26.4594	11.95	19.213
		11.9677	28.3628	11.9677	25.3936	11.9677	23.193	12	27.6318	11.9677	30.5795	12	26.0431	12	28.1153	12	30.3617	12	22.564	12	27.5433	12	21.7654	12	23.7315	12	24.4563	12	26.8612	12	21.7618	13.2941	16.8592	13.2941	18.7464	13.2941	16.8609	12	30.6774	13.2941	17.1138	12	26.1764	12	32.3749	12	26.7569	12	19.1565
		12.0176	28.1899	12.0176	25.064	12.0176	22.9787	12.05	27.2875	12.0176	30.5005	12.05	26.2147	12.05	28.1491	12.05	30.325	12.05	22.7008	12.05	27.4158	12.05	22.2481	12.05	24.1997	12.05	24.4829	12.05	26.533	12.05	21.8986	13.35	16.9811	13.35	18.7729	13.35	17.0289	12.05	29.9851	13.35	17.5582	12.05	26.4887	12.05	32.3323	12.05	27.0687	12.05	19.0977
		12.0674	28.0076	12.0674	23.8859	12.0674	22.8557	12.1	26.9066	12.0674	30.3105	12.1	26.4059	12.1	28.1731	12.1	30.2576	12.1	22.8404	12.1	27.3819	12.1	22.6566	12.1	24.5864	12.1	24.4307	12.1	26.1473	12.1	21.9992	13.4059	17.176	13.4059	18.8433	13.4059	17.2011	12.1	29.402	13.4059	17.3465	12.1	26.7605	12.1	32.3626	12.1	27.2007	12.1	19.018
		12.1173	27.8477	12.1173	26.5763	12.1173	22.7572	12.15	26.6301	12.1173	30.1358	12.15	26.5195	12.15	28.1241	12.15	30.1005	12.15	22.9863	12.15	27.2202	12.15	23.084	12.15	24.9791	12.15	24.3998	12.15	25.7534	12.15	22.0559	13.4618	17.3667	13.4618	18.9405	13.4618	17.3871	12.15	28.6401	13.4618	17.7083	12.15	26.9673	12.15	32.2097	12.15	27.3376	12.15	18.9158
		12.1672	27.8196	12.1672	24.5773	12.1672	22.6896	12.2	26.3715	12.1672	30.1601	12.2	26.6299	12.2	28.0843	12.2	29.9543	12.2	23.1098	12.2	27.0822	12.2	23.5507	12.2	25.3819	12.2	24.4261	12.2	25.49	12.2	22.1922	13.5176	17.5543	13.5176	19.0459	13.5176	17.5504	12.2	27.9931	13.5176	17.7084	12.2	27.1205	12.2	32.0832	12.2	27.4623	12.2	18.7867
		12.217	27.6478	12.217	24.8172	12.217	22.6653	12.25	26.3015	12.217	29.981	12.25	26.7467	12.25	28.0078	12.25	29.7598	12.25	23.2341	12.25	27.0056	12.25	24.0068	12.25	25.7469	12.25	24.3964	12.25	25.1769	12.25	22.2564	13.5735	17.7314	13.5735	19.1642	13.5735	17.7123	12.25	27.3602	13.5735	17.7679	12.25	27.2122	12.25	31.9917	12.25	27.4846	12.25	18.6498
		12.2669	27.4053	12.2669	27.8011	12.2669	22.5915	12.3	26.1671	12.2669	29.818	12.3	26.7993	12.3	27.8873	12.3	29.518	12.3	23.353	12.3	26.8002	12.3	24.4811	12.3	26.1423	12.3	24.4741	12.3	25.0029	12.3	22.4227	13.6294	17.8936	13.6294	19.2857	13.6294	17.8569	12.3	26.5826	13.6294	18.1122	12.3	27.2352	12.3	31.8546	12.3	27.5595	12.3	18.5086
		12.3167	27.372	12.3167	25.3413	12.3167	22.5947	12.35	26.0544	12.3167	29.8308	12.35	26.911	12.35	27.8571	12.35	29.3548	12.35	23.4671	12.35	26.7188	12.35	24.9264	12.35	26.4844	12.35	24.504	12.35	24.8443	12.35	22.561	13.6853	18.0439	13.6853	19.3959	13.6853	17.9898	12.35	25.9155	13.6853	18.0368	12.35	27.29	12.35	31.6561	12.35	27.4762	12.35	18.3649
		12.3666	27.3508	12.3666	25.6819	12.3666	22.7426	12.4	26.1434	12.3666	29.6913	12.4	26.9689	12.4	27.7155	12.4	29.0816	12.4	23.5847	12.4	26.6198	12.4	25.3487	12.4	26.7637	12.4	24.4633	12.4	24.5804	12.4	22.5935	13.7412	18.1597	13.7412	19.5144	13.7412	18.1216	12.4	25.1739	13.7412	18.3598	12.4	27.2332	12.4	31.4829	12.4	27.1798	12.4	18.2237
		12.4164	27.1727	12.4164	26.7057	12.4164	22.8136	12.45	26.0724	12.4164	29.5487	12.45	26.9561	12.45	27.5497	12.45	28.8004	12.45	23.6861	12.45	26.447	12.45	25.773	12.45	27.0441	12.45	24.4892	12.45	24.4622	12.45	22.7248	13.7971	18.2815	13.7971	19.6233	13.7971	18.2444	12.45	24.4172	13.7971	18.2318	12.45	27.0898	12.45	31.2631	12.45	26.9726	12.45	18.0625
		12.4663	27.0887	12.4663	25.9889	12.4663	22.8529	12.5	26.1209	12.4663	29.5095	12.5	26.9533	12.5	27.3891	12.5	28.4903	12.5	23.762	12.5	26.3733	12.5	26.209	12.5	27.3143	12.5	24.5144	12.5	24.3626	12.5	22.819	13.8529	18.3781	13.8529	19.7441	13.8529	18.371	12.5	23.7264	13.8529	18.7396	12.5	26.8925	12.5	30.9644	12.5	26.9419	12.5	17.8765
		12.5161	27.0598	12.5161	26.7512	12.5161	22.9834	12.55	26.4221	12.5161	29.4119	12.55	26.9002	12.55	27.1549	12.55	28.1334	12.55	23.8152	12.55	26.2259	12.55	26.5493	12.55	27.4799	12.55	24.5711	12.55	24.3372	12.55	22.9247	13.9088	18.4879	13.9088	19.847	13.9088	18.4831	12.55	23.0082	13.9088	18.708	12.55	26.6472	12.55	30.7496	12.55	26.6747	12.55	17.6868
		12.566	26.8921	12.566	27.0931	12.566	23.0377	12.6	26.5496	12.566	29.2376	12.6	26.8416	12.6	26.9858	12.6	27.8653	12.6	23.9207	12.6	26.0606	12.6	26.8898	12.6	27.6493	12.6	24.6393	12.6	24.3523	12.6	23.0869	13.9647	18.5628	13.9647	19.9469	13.9647	18.5866	12.6	22.2957	13.9647	19.1321	12.6	26.4004	12.6	30.3977	12.6	26.4475	12.6	17.5461
		12.6158	26.7554	12.6158	26.5509	12.6158	23.0675	12.65	26.551	12.6158	29.1412	12.65	26.8347	12.65	26.8803	12.65	27.6067	12.65	24.0393	12.65	25.9978	12.65	27.2645	12.65	27.863	12.65	24.7163	12.65	24.3348	12.65	23.2083	14.0206	18.6379	14.0206	20.0353	14.0206	18.6838	12.65	21.5703	14.0206	18.9501	12.65	26.0989	12.65	30.0953	12.65	26.1653	12.65	17.4277
		12.6657	26.8487	12.6657	24.9646	12.6657	23.1545	12.7	26.646	12.6657	29.2433	12.7	26.7968	12.7	26.7533	12.7	27.4232	12.7	24.1257	12.7	25.9458	12.7	27.6063	12.7	27.9918	12.7	24.8586	12.7	24.3957	12.7	23.3736	14.0765	18.7041	14.0765	20.1232	14.0765	18.7743	12.7	20.8695	14.0765	19.099	12.7	25.7894	12.7	29.7754	12.7	25.7221	12.7	17.2932
		12.7155	26.7387	12.7155	25.3548	12.7155	23.206	12.75	26.818	12.7155	29.1154	12.75	26.7433	12.75	26.6705	12.75	27.2831	12.75	24.2251	12.75	25.919	12.75	27.9218	12.75	28.0934	12.75	24.9818	12.75	24.551	12.75	23.534	14.1324	18.7716	14.1324	20.1994	14.1324	18.851	12.75	20.2199	14.1324	19.0617	12.75	25.3628	12.75	29.3456	12.75	25.3675	12.75	17.1855
		12.7654	26.7446	12.7654	25.5113	12.7654	23.3128	12.8	26.9339	12.7654	29.0761	12.8	26.6419	12.8	26.4889	12.8	27.0305	12.8	24.3147	12.8	25.8624	12.8	28.1933	12.8	28.1698	12.8	25.0626	12.8	24.6124	12.8	23.6931	14.1882	18.8197	14.1882	20.26	14.1882	18.9084	12.8	19.5685	14.1882	19.2419	12.8	24.8823	12.8	29.0494	12.8	25.0591	12.8	17.093
		12.8152	26.6577	12.8152	25.7858	12.8152	23.3938	12.85	26.9728	12.8152	28.9059	12.85	26.5055	12.85	26.2856	12.85	26.8316	12.85	24.4017	12.85	25.7846	12.85	28.5108	12.85	28.2815	12.85	25.2507	12.85	24.7447	12.85	23.9251	14.2441	18.8721	14.2441	20.3223	14.2441	18.9633	12.85	18.9665	14.2441	19.5424	12.85	24.4051	12.85	28.5272	12.85	24.7323	12.85	17.0058
		12.8651	26.4784	12.8651	26.1993	12.8651	23.437	12.9	26.9916	12.8651	28.6723	12.9	26.429	12.9	26.2476	12.9	26.7227	12.9	24.4694	12.9	25.7912	12.9	28.75	12.9	28.3476	12.9	25.409	12.9	24.9592	12.9	24.1269	14.3	18.8927	14.3	20.3611	14.3	18.9942	12.9	18.4066	14.3	19.2335	12.9	23.8483	12.9	28.0856	12.9	24.6009	12.9	16.9182
		12.915	26.4385	12.915	25.1355	12.915	23.4882	12.95	26.9712	12.915	28.6458	12.95	26.3427	12.95	26.1955	12.95	26.6549	12.95	24.5344	12.95	25.8189	12.95	28.9002	12.95	28.3084	12.95	25.4417	12.95	24.9951	12.95	24.254	14.3559	18.9304	14.3559	20.4098	14.3559	19.0334	12.95	17.8936	14.3559	19.5134	12.95	23.3334	12.95	27.636	12.95	24.4702	12.95	16.8618
		12.9648	26.2547	12.9648	24.9378	12.9648	23.4498	13	26.9612	12.9648	28.4117	13	26.255	13	26.1244	13	26.6025	13	24.5994	13	25.8058	13	29.162	13	28.3978	13	25.5981	13	25.0995	13	24.4349	14.4118	18.9399	14.4118	20.4253	14.4118	19.0416	13	17.4315	14.4118	19.0181	13	22.8231	13	27.1002	13	24.2169	13	16.8472
		13.0147	26.1341	13.0147	24.9637	13.0147	23.4446	13.05	27.0384	13.0147	28.3447	13.05	26.2808	13.05	26.2317	13.05	26.7107	13.05	24.6637	13.05	25.8677	13.05	29.323	13.05	28.417	13.05	25.7637	13.05	25.2765	13.05	24.6499	14.4676	18.9564	14.4676	20.4546	14.4676	19.0558	13.05	17.0139	14.4676	19.2854	13.05	22.3859	13.05	26.711	13.05	23.9195	13.05	16.8565
		13.0645	26.0902	13.0645	24.889	13.0645	23.4766	13.1	27.0483	13.0645	28.3529	13.1	26.2021	13.1	26.2142	13.1	26.7139	13.1	24.7544	13.1	25.8999	13.1	29.421	13.1	28.366	13.1	25.8395	13.1	25.3458	13.1	24.7894	14.5235	18.9532	14.5235	20.4571	14.5235	19.0481	13.1	16.705	14.5235	19.0568	13.1	21.866	13.1	26.1349	13.1	23.5533	13.1	16.9162
		13.1144	25.9372	13.1144	24.9857	13.1144	23.49	13.15	26.9505	13.1144	28.1524	13.15	26.1055	13.15	26.1388	13.15	26.6355	13.15	24.841	13.15	25.8464	13.15	29.5775	13.15	28.4145	13.15	25.9953	13.15	25.4854	13.15	24.9447	14.5794	18.9499	14.5794	20.4692	14.5794	19.0452	13.15	16.3781	14.5794	19.2275	13.15	21.361	13.15	25.6527	13.15	23.3613	13.15	16.9956
		13.1642	25.831	13.1642	25.2642	13.1642	23.4754	13.2	26.8321	13.1642	28.0776	13.2	26.1212	13.2	26.1766	13.2	26.6481	13.2	24.8946	13.2	25.8676	13.2	29.6026	13.2	28.3215	13.2	26.072	13.2	25.5663	13.2	25.1062	14.6353	18.9417	14.6353	20.4559	14.6353	19.0243	13.2	16.1439	14.6353	18.7902	13.2	21.1812	13.2	25.1085	13.2	23.2683	13.2	17.0605
		13.2141	25.691	13.2141	24.645	13.2141	23.4342	13.25	26.7551	13.2141	27.8396	13.25	26.1149	13.25	26.2243	13.25	26.6889	13.25	24.9159	13.25	25.9196	13.25	29.5958	13.25	28.2399	13.25	26.1247	13.25	25.6059	13.25	25.2108	14.6912	18.9249	14.6912	20.4522	14.6912	19.0038	13.25	16.0095	14.6912	18.73	13.25	20.7938	13.25	24.5004	13.25	22.9354	13.25	17.1246
		13.2639	25.6117	13.2639	24.2605	13.2639	23.4783	13.3	26.6835	13.2639	27.678	13.3	26.0734	13.3	26.2084	13.3	26.6651	13.3	24.9475	13.3	25.8928	13.3	29.5884	13.3	28.1773	13.3	26.1961	13.3	25.682	13.3	25.2955	14.7471	18.9128	14.7471	20.4278	14.7471	18.9727	13.3	15.8645	14.7471	18.6996	13.3	20.5192	13.3	24.0319	13.3	22.6997	13.3	17.2177
		13.3138	25.4788	13.3138	25.5652	13.3138	23.4788	13.35	26.7094	13.3138	27.4513	13.35	26.0584	13.35	26.2103	13.35	26.6534	13.35	24.977	13.35	25.8947	13.35	29.5071	13.35	28.0118	13.35	26.2378	13.35	25.7104	13.35	25.3946	14.8029	18.888	14.8029	20.4196	14.8029	18.9456	13.35	15.8368	14.8029	18.8208	13.35	20.4318	13.35	23.4356	13.35	22.5373	13.35	17.335
		13.3636	25.3209	13.3636	25.3286	13.3636	23.4469	13.4	26.6003	13.3636	27.1545	13.4	26.1391	13.4	26.2997	13.4	26.7408	13.4	24.9692	13.4	25.9726	13.4	29.3615	13.4	27.8449	13.4	26.2761	13.4	25.7758	13.4	25.4595	14.8588	18.8863	14.8588	20.3971	14.8588	18.9095	13.4	15.7989	14.8588	18.8015	13.4	20.3569	13.4	22.9239	13.4	22.0903	13.4	17.4578
		13.4135	25.2563	13.4135	24.8799	13.4135	23.4928	13.45	26.451	13.4135	27.0432	13.45	26.1151	13.45	26.2901	13.45	26.7384	13.45	24.9724	13.45	25.9695	13.45	29.135	13.45	27.5834	13.45	26.208	13.45	25.7524	13.45	25.4595	14.9147	18.8693	14.9147	20.3751	14.9147	18.8614	13.45	15.8039	14.9147	18.6535	13.45	20.2712	13.45	22.4061	13.45	21.7308	13.45	17.6005
		13.4633	25.1016	13.4633	25.3919	13.4633	23.4499	13.5	26.4016	13.4633	26.7248	13.5	26.0931	13.5	26.2873	13.5	26.7138	13.5	24.9782	13.5	25.9785	13.5	28.9847	13.5	27.3646	13.5	26.1631	13.5	25.7119	13.5	25.4755	14.9706	18.866	14.9706	20.3436	14.9706	18.8124	13.5	15.8547	14.9706	18.8087	13.5	20.1721	13.5	21.9163	13.5	21.9702	13.5	17.7396
		13.5132	25.009	13.5132	24.6727	13.5132	23.4328	13.55	26.2961	13.5132	26.4514	13.55	26.2043	13.55	26.3994	13.55	26.8123	13.55	24.9723	13.55	26.0917	13.55	28.7469	13.55	27.1332	13.55	26.1662	13.55	25.7776	13.55	25.5106	15.0265	18.8461	15.0265	20.3059	15.0265	18.7532	13.55	15.8681	15.0265	18.4741	13.55	20.3723	13.55	21.5584	13.55	21.6644	13.55	17.8755
		13.563	24.9835	13.563	24.2576	13.563	23.5088	13.6	26.1957	13.563	26.3317	13.6	26.1773	13.6	26.4118	13.6	26.8309	13.6	24.9219	13.6	26.0989	13.6	28.4082	13.6	26.7846	13.6	26.0363	13.6	25.7007	13.6	25.4654	15.0824	18.8428	15.0824	20.2807	15.0824	18.7042	13.6	15.9551	15.0824	18.9332	13.6	20.3903	13.6	21.1421	13.6	21.3926	13.6	17.9784
		13.6129	24.8789	13.6129	24.0063	13.6129	23.507	13.65	26.1168	13.6129	26.0605	13.65	26.1522	13.65	26.4134	13.65	26.8134	13.65	24.8814	13.65	26.0961	13.65	28.2552	13.65	26.6023	13.65	25.949	13.65	25.633	13.65	25.4143	15.1382	18.8288	15.1382	20.2429	15.1382	18.6408	13.65	16.0012	15.1382	18.3716	13.65	20.3962	13.65	20.8962	13.65	21.3074	13.65	18.076
		13.6628	24.831	13.6628	24.8201	13.6628	23.5129	13.7	25.9815	13.6628	25.8565	13.7	26.1587	13.7	26.4211	13.7	26.831	13.7	24.8832	13.7	26.1342	13.7	27.9147	13.7	26.2946	13.7	25.8885	13.7	25.6558	13.7	25.4215	15.1941	18.8156	15.1941	20.2018	15.1941	18.5677	13.7	16.0644	15.1941	18.8246	13.7	20.5839	13.7	20.6599	13.7	21.1112	13.7	18.205
		13.7126	24.8009	13.7126	24.4166	13.7126	23.6085	13.75	25.8083	13.7126	25.7264	13.75	26.1068	13.75	26.39	13.75	26.8129	13.75	24.8228	13.75	26.0967	13.75	27.5521	13.75	25.907	13.75	25.7227	13.75	25.5541	13.75	25.3392	15.25	18.7854	15.25	20.1451	15.25	18.495	13.75	16.1476	15.25	18.4607	13.75	20.6355	13.75	20.5331	13.75	20.9016	13.75	18.2991
		13.7625	24.7846	13.7625	23.8473	13.7625	23.6583	13.8	25.6315	13.7625	25.5312	13.8	26.0562	13.8	26.3487	13.8	26.7635	13.8	24.7148	13.8	26.0746	13.8	27.4047	13.8	25.7416	13.8	25.6324	13.8	25.4986	13.8	25.262	15.3059	18.7634	15.3059	20.1028	15.3059	18.4274	13.8	16.2118	15.3059	18.5762	13.8	20.6622	13.8	20.6023	13.8	20.7233	13.8	18.3491
		13.8123	24.7952	13.8123	24.8259	13.8123	23.7344	13.85	25.5434	13.8123	25.39	13.85	26.0257	13.85	26.3231	13.85	26.7388	13.85	24.6751	13.85	26.0891	13.85	27.1518	13.85	25.6013	13.85	25.6108	13.85	25.5307	13.85	25.2738	15.3618	18.7415	15.3618	20.0485	15.3618	18.3672	13.85	16.3184	15.3618	18.2684	13.85	20.7582	13.85	20.6214	13.85	20.6229	13.85	18.398
		13.8622	24.8585	13.8622	24.1664	13.8622	23.9332	13.9	25.3891	13.8622	25.3955	13.9	25.9977	13.9	26.3109	13.9	26.7184	13.9	24.6659	13.9	26.0607	13.9	26.8509	13.9	25.3051	13.9	25.5154	13.9	25.5091	13.9	25.2109	15.4176	18.7127	15.4176	19.999	15.4176	18.2991	13.9	16.3786	15.4176	18.0844	13.9	20.8922	13.9	20.7269	13.9	20.4559	13.9	18.4649
		13.912	24.917	13.912	24.0952	13.912	24.0575	13.95	25.2047	13.912	25.3546	13.95	25.95	13.95	26.2582	13.95	26.6695	13.95	24.614	13.95	26.0351	13.95	26.5766	13.95	25.0685	13.95	25.3898	13.95	25.4611	13.95	25.0948	15.4735	18.6814	15.4735	19.9348	15.4735	18.2371	13.95	16.4729	15.4735	18.179	13.95	20.9936	13.95	20.855	13.95	20.3053	13.95	18.5061
		13.9619	24.8874	13.9619	25.0358	13.9619	24.132	14	25.0793	13.9619	25.1925	14	25.8915	14	26.1998	14	26.6143	14	24.5714	14	25.9999	14	26.4237	14	24.9933	14	25.3281	14	25.4602	14	25.0649	15.5294	18.6413	15.5294	19.882	15.5294	18.1709	14	16.5605	15.5294	18.2178	14	21.0489	14	20.9797	14	20.2176	14	18.5241
		14.0117	24.9427	14.0117	24.0316	14.0117	24.2765	14.05	24.922	14.0117	25.1055	14.05	25.7977	14.05	26.1097	14.05	26.5315	14.05	24.5782	14.05	25.9249	14.05	26.2663	14.05	24.8762	14.05	25.2657	14.05	25.4447	14.05	24.9974	15.5853	18.6119	15.5853	19.8185	15.5853	18.1155	14.05	16.617	15.5853	18.3833	14.05	21.0736	14.05	21.1968	14.05	20.115	14.05	18.5721
		14.0616	24.995	14.0616	24.5433	14.0616	24.4381	14.1	24.8017	14.0616	24.9952	14.1	25.7248	14.1	26.0326	14.1	26.467	14.1	24.565	14.1	25.8871	14.1	26.0534	14.1	24.712	14.1	25.1581	14.1	25.3995	14.1	24.8805	15.6412	18.5778	15.6412	19.7717	15.6412	18.0689	14.1	16.7168	15.6412	18.0795	14.1	21.0996	14.1	21.3995	14.1	20.0796	14.1	18.6089
		14.1114	25.0727	14.1114	24.8909	14.1114	24.6465	14.15	24.7071	14.1114	24.9238	14.15	25.6886	14.15	25.9966	14.15	26.4304	14.15	24.4996	14.15	25.8543	14.15	26.0638	14.15	24.7185	14.15	25.1287	14.15	25.4166	14.15	24.8501	15.6971	18.5542	15.6971	19.708	15.6971	18.0177	14.15	16.7711	15.6971	18.28	14.15	21.141	14.15	21.5876	14.15	20.0206	14.15	18.6096
		14.1613	25.1869	14.1613	24.5689	14.1613	24.8689	14.2	24.5634	14.1613	24.9285	14.2	25.6068	14.2	25.9143	14.2	26.3628	14.2	24.4383	14.2	25.789	14.2	25.8221	14.2	24.5732	14.2	25.0666	14.2	25.411	14.2	24.779	15.7529	18.515	15.7529	19.6463	15.7529	17.9657	14.2	16.8356	15.7529	17.8593	14.2	21.1694	14.2	21.7734	14.2	19.9829	14.2	18.6141
		14.2111	25.2221	14.2111	25.8139	14.2111	25.0478	14.25	24.4335	14.2111	24.832	14.25	25.5622	14.25	25.869	14.25	26.3238	14.25	24.3847	14.25	25.7473	14.25	25.6712	14.25	24.4898	14.25	25.0201	14.25	25.4222	14.25	24.7051	15.8088	18.4889	15.8088	19.5955	15.8088	17.9315	14.25	16.8803	15.8088	18.3863	14.25	21.217	14.25	21.9199	14.25	20.0343	14.25	18.6137
		14.261	25.2783	14.261	25.526	14.261	25.175	14.3	24.3235	14.261	24.7654	14.3	25.5117	14.3	25.8123	14.3	26.2895	14.3	24.3239	14.3	25.6938	14.3	25.6706	14.3	24.5041	14.3	25.003	14.3	25.4423	14.3	24.6979	15.8647	18.4577	15.8647	19.531	15.8647	17.8936	14.3	16.9142	15.8647	17.9175	14.3	21.2853	14.3	22.0842	14.3	19.9969	14.3	18.5921
		14.3109	25.3275	14.3109	25.1589	14.3109	25.3174	14.35	24.2385	14.3109	24.6939	14.35	25.3842	14.35	25.6812	14.35	26.1811	14.35	24.3052	14.35	25.5759	14.35	25.5084	14.35	24.3865	14.35	24.9461	14.35	25.4368	14.35	24.6412	15.9206	18.4352	15.9206	19.4782	15.9206	17.866	14.35	16.9554	15.9206	18.0883	14.35	21.2997	14.35	22.21	14.35	20.0107	14.35	18.58
		14.3607	25.3867	14.3607	25.6657	14.3607	25.5102	14.4	24.152	14.3607	24.6269	14.4	25.3285	14.4	25.6229	14.4	26.1319	14.4	24.3282	14.4	25.5072	14.4	25.4563	14.4	24.3569	14.4	24.932	14.4	25.4571	14.4	24.6125	15.9765	18.4068	15.9765	19.407	15.9765	17.8425	14.4	16.9715	15.9765	17.6981	14.4	21.3266	14.4	22.3299	14.4	20.0608	14.4	18.589
		14.4106	25.4539	14.4106	25.6826	14.4106	25.6664	14.45	24.092	14.4106	24.5649	14.45	25.2796	14.45	25.5598	14.45	26.0935	14.45	24.3552	14.45	25.4468	14.45	25.3812	14.45	24.3263	14.45	24.883	14.45	25.4541	14.45	24.5763	16.0324	18.3741	16.0324	19.347	16.0324	17.8247	14.45	17.0058	16.0324	18.038	14.45	21.3844	14.45	22.4292	14.45	20.0436	14.45	18.6094
		14.4604	25.4949	14.4604	25.6698	14.4604	25.8393	14.5	23.9674	14.4604	24.5015	14.5	25.1769	14.5	25.4506	14.5	25.9856	14.5	24.3529	14.5	25.323	14.5	25.2369	14.5	24.2176	14.5	24.802	14.5	25.4263	14.5	24.5074	16.0882	18.3461	16.0882	19.275	16.0882	17.8306	14.5	17.0196	16.0882	17.9221	14.5	21.4182	14.5	22.4832	14.5	20.0983	14.5	18.6186
		14.5103	25.5233	14.5103	25.1405	14.5103	25.9824	14.55	23.8359	14.5103	24.4326	14.55	25.1311	14.55	25.395	14.55	25.9391	14.55	24.3501	14.55	25.2591	14.55	25.1343	14.55	24.1377	14.55	24.7419	14.55	25.4065	14.55	24.473	16.1441	18.3261	16.1441	19.2153	16.1441	17.8287	14.55	17.0377	16.1441	17.8735	14.55	21.4935	14.55	22.5315	14.55	20.1048	14.55	18.635
		14.5601	25.5241	14.5601	25.4581	14.5601	26.0626	14.6	23.7566	14.5601	24.313	14.6	25.0536	14.6	25.3071	14.6	25.8742	14.6	24.3592	14.6	25.1757	14.6	25.024	14.6	24.0619	14.6	24.6929	14.6	25.4084	14.6	24.4446	16.2	18.3108	16.2	19.1465	16.2	17.8531	14.6	17.052	16.2	17.8351	14.6	21.5619	14.6	22.5385	14.6	20.087	14.6	18.6518
		14.61	25.5677	14.61	25.9609	14.61	26.21	14.65	23.6776	14.61	24.3015	14.65	24.9166	14.65	25.1659	14.65	25.7446	14.65	24.368	14.65	25.0225	14.65	24.9453	14.65	24.0174	14.65	24.6734	14.65	25.4214	14.65	24.4324	16.2559	18.294	16.2559	19.0954	16.2559	17.8892	14.65	17.05	16.2559	17.5682	14.65	21.5988	14.65	22.5409	14.65	20.1394	14.65	18.6695
		14.6598	25.6489	14.6598	25.569	14.6598	26.3753	14.7	23.6332	14.6598	24.3129	14.7	24.8132	14.7	25.0527	14.7	25.6469	14.7	24.3541	14.7	24.9161	14.7	24.9048	14.7	23.9866	14.7	24.6207	14.7	25.4072	14.7	24.4224	16.3118	18.2943	16.3118	19.0502	16.3118	17.9636	14.7	17.0716	16.3118	18.0071	14.7	21.6327	14.7	22.511	14.7	20.141	14.7	18.6967
		14.7097	25.6845	14.7097	26.7529	14.7097	26.5412	14.75	23.627	14.7097	24.2587	14.75	24.7529	14.75	24.9839	14.75	25.5912	14.75	24.3342	14.75	24.8332	14.75	24.8712	14.75	23.9557	14.75	24.567	14.75	25.3983	14.75	24.3968	16.3676	18.2874	16.3676	19.023	16.3676	18.0439	14.75	17.0659	16.3676	17.7627	14.75	21.6729	14.75	22.4776	14.75	20.1498	14.75	18.7185
		14.7595	25.7154	14.7595	26.7247	14.7595	26.707	14.8	23.5512	14.7595	24.2815	14.8	24.6273	14.8	24.851	14.8	25.4706	14.8	24.2787	14.8	24.6909	14.8	24.8611	14.8	23.959	14.8	24.5503	14.8	25.4071	14.8	24.3865	16.4235	18.3134	16.4235	18.9957	16.4235	18.1401	14.8	17.0857	16.4235	17.8825	14.8	21.7165	14.8	22.4393	14.8	20.1794	14.8	18.7126
		14.8094	25.8138	14.8094	25.8526	14.8094	26.8818	14.85	23.5415	14.8094	24.3074	14.85	24.4891	14.85	24.7091	14.85	25.3307	14.85	24.1963	14.85	24.5456	14.85	24.8111	14.85	23.9091	14.85	24.4971	14.85	25.3985	14.85	24.3569	16.4794	18.3141	16.4794	18.966	16.4794	18.2319	14.85	17.0992	16.4794	17.624	14.85	21.7342	14.85	22.3779	14.85	20.1636	14.85	18.6882
		14.8592	25.8555	14.8592	27.3236	14.8592	27.0681	14.9	23.5203	14.8592	24.2856	14.9	24.3744	14.9	24.5875	14.9	25.2299	14.9	24.1143	14.9	24.4087	14.9	24.751	14.9	23.8627	14.9	24.4422	14.9	25.381	14.9	24.302	16.5353	18.3427	16.5353	18.9551	16.5353	18.3538	14.9	17.1014	16.5353	17.7996	14.9	21.7722	14.9	22.3189	14.9	20.1611	14.9	18.6693
		14.9091	25.8856	14.9091	27.3325	14.9091	27.1935	14.95	23.4627	14.9091	24.3014	14.95	24.1839	14.95	24.3877	14.95	25.0502	14.95	24.0429	14.95	24.2025	14.95	24.6992	14.95	23.8207	14.95	24.414	14.95	25.38	14.95	24.2916	16.5912	18.3776	16.5912	18.9406	16.5912	18.4785	14.95	17.1328	16.5912	18.3087	14.95	21.7855	14.95	22.2387	14.95	20.2023	14.95	18.6556
		14.9589	25.9999	14.9589	26.1502	14.9589	27.3804	15	23.5432	14.9589	24.3343	15	24.0236	15	24.217	15	24.8833	15	24.0214	15	24.0174	15	24.6446	15	23.7551	15	24.3505	15	25.3617	15	24.2529	16.6471	18.4191	16.6471	18.9504	16.6471	18.6196	15	17.1352	16.6471	18.0693	15	21.7663	15	22.1761	15	20.235	15	18.6777
		15.0088	26.0057	15.0088	27.1817	15.0088	27.5584	15.05	23.5445	15.0088	24.3259	15.05	23.897	15.05	24.0841	15.05	24.7597	15.05	23.9964	15.05	23.8818	15.05	24.6043	15.05	23.7328	15.05	24.3102	15.05	25.3702	15.05	24.2052	16.7029	18.4793	16.7029	18.9476	16.7029	18.7627	15.05	17.1581	16.7029	18.3515	15.05	21.81	15.05	22.1151	15.05	20.2346	15.05	18.7117
		15.0587	26.035	15.0587	26.8179	15.0587	27.5878	15.1	23.5888	15.0587	24.3599	15.1	23.7141	15.1	23.9027	15.1	24.5681	15.1	23.9721	15.1	23.6927	15.1	24.6118	15.1	23.7348	15.1	24.3141	15.1	25.4116	15.1	24.2186	16.7588	18.5494	16.7588	18.9613	16.7588	18.9044	15.1	17.1655	16.7588	18.0624	15.1	21.8242	15.1	22.0463	15.1	20.2362	15.1	18.7433
		15.1085	26.1417	15.1085	25.2363	15.1085	27.7185	15.15	23.7365	15.1085	24.4442	15.15	23.5509	15.15	23.7302	15.15	24.3973	15.15	23.9546	15.15	23.5229	15.15	24.6206	15.15	23.7297	15.15	24.2984	15.15	25.4342	15.15	24.1825	16.8147	18.6338	16.8147	18.9452	16.8147	19.0398	15.15	17.1693	16.8147	18.8387	15.15	21.8199	15.15	21.9825	15.15	20.223	15.15	18.7931
		15.1584	26.187	15.1584	26.6439	15.1584	27.857	15.2	23.7431	15.1584	24.5078	15.2	23.3474	15.2	23.5253	15.2	24.1915	15.2	23.9255	15.2	23.3285	15.2	24.5927	15.2	23.6995	15.2	24.2658	15.2	25.4399	15.2	24.1532	16.8706	18.7304	16.8706	18.9707	16.8706	19.1845	15.2	17.1821	16.8706	18.6154	15.2	21.8193	15.2	21.8828	15.2	20.2293	15.2	18.8358
		15.2082	26.2856	15.2082	27.4717	15.2082	27.9742	15.25	23.8212	15.2082	24.5522	15.25	23.1305	15.25	23.31	15.25	23.9636	15.25	23.8816	15.25	23.11	15.25	24.572	15.25	23.661	15.25	24.2322	15.25	25.4388	15.25	24.1307	16.9265	18.8445	16.9265	18.9721	16.9265	19.3273	15.25	17.162	16.9265	19.0964	15.25	21.771	15.25	21.7891	15.25	20.2962	15.25	18.8731
		15.2581	26.3276	15.2581	26.4071	15.2581	28.0824	15.3	23.9558	15.2581	24.5622	15.3	22.9611	15.3	23.1414	15.3	23.7951	15.3	23.8835	15.3	22.9617	15.3	24.5521	15.3	23.6462	15.3	24.2374	15.3	25.498	15.3	24.1665	16.9824	18.9465	16.9824	19.0104	16.9824	19.4768	15.3	17.1595	16.9824	18.9237	15.3	21.7609	15.3	21.6816	15.3	20.3093	15.3	18.938
		15.3079	26.3208	15.3079	25.2228	15.3079	28.0985	15.35	23.9984	15.3079	24.6037	15.35	22.7483	15.35	22.9418	15.35	23.5795	15.35	23.9186	15.35	22.7653	15.35	24.4911	15.35	23.586	15.35	24.2434	15.35	25.5535	15.35	24.2844	17.0382	19.0495	17.0382	19.0455	17.0382	19.6334	15.35	17.1372	17.0382	19.0487	15.35	21.7564	15.35	21.581	15.35	20.3069	15.35	19.0148
		15.3578	26.3916	15.3578	25.1209	15.3578	28.1318	15.4	24.1506	15.3578	24.6469	15.4	22.5736	15.4	22.7662	15.4	23.3972	15.4	23.8939	15.4	22.6071	15.4	24.429	15.4	23.5071	15.4	24.2464	15.4	25.6134	15.4	24.3879	17.0941	19.1365	17.0941	19.0865	17.0941	19.7806	15.4	17.1083	17.0941	19.8874	15.4	21.736	15.4	21.4928	15.4	20.353	15.4	19.0664
		15.4076	26.3956	15.4076	25.1273	15.4076	28.1124	15.45	24.3191	15.4076	24.6618	15.45	22.4177	15.45	22.617	15.45	23.2348	15.45	23.8531	15.45	22.4878	15.45	24.3812	15.45	23.4559	15.45	24.2625	15.45	25.6953	15.45	24.498	17.15	19.2318	17.15	19.1407	17.15	19.936	15.45	17.0847	17.15	20.0864	15.45	21.7889	15.45	21.3849	15.45	20.3581	15.45	19.1294
		15.4575	26.4859	15.4575	25.0932	15.4575	28.1534	15.5	24.4758	15.4575	24.7647	15.5	22.2093	15.5	22.4189	15.5	23.0185	15.5	23.7979	15.5	22.3004	15.5	24.3226	15.5	23.3758	15.5	24.2722	15.5	25.7585	15.5	24.7071	17.2059	19.329	17.2059	19.1938	17.2059	20.0789	15.5	17.0403	17.2059	20.2747	15.5	21.7749	15.5	21.2817	15.5	20.369	15.5	19.1955
		15.5073	26.5835	15.5073	27.2672	15.5073	28.2772	15.55	24.594	15.5073	24.8124	15.55	22.0343	15.55	22.2446	15.55	22.8348	15.55	23.7258	15.55	22.1653	15.55	24.2296	15.55	23.2774	15.55	24.236	15.55	25.7863	15.55	24.8362	17.2618	19.4375	17.2618	19.2678	17.2618	20.2275	15.55	17.0098	17.2618	20.4224	15.55	21.7605	15.55	21.1746	15.55	20.4093	15.55	19.2428
		15.5572	26.5815	15.5572	26.2426	15.5572	28.3038	15.6	24.7306	15.5572	24.8446	15.6	21.8834	15.6	22.1093	15.6	22.6785	15.6	23.6736	15.6	22.0542	15.6	24.1477	15.6	23.1892	15.6	24.2067	15.6	25.8175	15.6	24.9324	17.3176	19.5224	17.3176	19.3225	17.3176	20.3545	15.6	16.9665	17.3176	20.8831	15.6	21.8088	15.6	21.0681	15.6	20.4443	15.6	19.2971
		15.607	26.6504	15.607	25.4008	15.607	28.3327	15.65	24.848	15.607	24.9093	15.65	21.7077	15.65	21.9417	15.65	22.4927	15.65	23.6495	15.65	21.9062	15.65	24.0083	15.65	23.0311	15.65	24.2045	15.65	25.8631	15.65	25.2013	17.3735	19.6235	17.3735	19.3963	17.3735	20.4723	15.65	16.9309	17.3735	21.1185	15.65	21.7938	15.65	20.9657	15.65	20.4788	15.65	19.3795
		15.6569	26.6858	15.6569	27.7913	15.6569	28.3803	15.7	24.8641	15.6569	24.8919	15.7	21.5421	15.7	21.7809	15.7	22.3056	15.7	23.6416	15.7	21.7958	15.7	23.861	15.7	22.8968	15.7	24.186	15.7	25.9006	15.7	25.3734	17.4294	19.7038	17.4294	19.439	17.4294	20.564	15.7	16.8977	17.4294	21.7607	15.7	21.8082	15.7	20.8499	15.7	20.5003	15.7	19.4786
		15.7067	26.6936	15.7067	26.5016	15.7067	28.4057	15.75	24.9933	15.7067	24.9379	15.75	21.4322	15.75	21.6822	15.75	22.1859	15.75	23.5969	15.75	21.7168	15.75	23.7722	15.75	22.7894	15.75	24.1748	15.75	25.9424	15.75	25.5693	17.4853	19.7968	17.4853	19.5169	17.4853	20.6517	15.75	16.8529	17.4853	21.1466	15.75	21.8718	15.75	20.7493	15.75	20.5249	15.75	19.5596
		15.7566	26.772	15.7566	27.6701	15.7566	28.4757	15.8	25.0707	15.7566	25.0072	15.8	21.3135	15.8	21.5709	15.8	22.0639	15.8	23.546	15.8	21.6339	15.8	23.6227	15.8	22.6194	15.8	24.1246	15.8	25.9351	15.8	25.8281	17.5412	19.8703	17.5412	19.557	17.5412	20.7181	15.8	16.8154	17.5412	21.9223	15.8	21.9385	15.8	20.6382	15.8	20.5222	15.8	19.6375
		15.8065	26.7976	15.8065	29.5377	15.8065	28.5526	15.85	25.0601	15.8065	25.0007	15.85	21.1913	15.85	21.4638	15.85	21.9369	15.85	23.4947	15.85	21.5711	15.85	23.477	15.85	22.4773	15.85	24.0171	15.85	25.8642	15.85	25.89	17.5971	19.9375	17.5971	19.6207	17.5971	20.7714	15.85	16.7658	17.5971	21.5865	15.85	21.9839	15.85	20.5272	15.85	20.5408	15.85	19.704
		15.8563	26.7998	15.8563	28.7084	15.8563	28.6109	15.9	25.1215	15.8563	24.9662	15.9	21.0957	15.9	21.3832	15.9	21.8435	15.9	23.4035	15.9	21.519	15.9	23.3282	15.9	22.3249	15.9	23.9366	15.9	25.8246	15.9	26.0473	17.6529	19.9952	17.6529	19.6433	17.6529	20.796	15.9	16.7279	17.6529	21.8737	15.9	22.0038	15.9	20.4221	15.9	20.5807	15.9	19.7442
		15.9062	26.8425	15.9062	28.6347	15.9062	28.6947	15.95	25.1055	15.9062	25	15.95	21.0012	15.95	21.3038	15.95	21.7525	15.95	23.2861	15.95	21.4796	15.95	23.1298	15.95	22.1301	15.95	23.8195	15.95	25.7378	15.95	26.1818	17.7088	20.0364	17.7088	19.7093	17.7088	20.8316	15.95	16.6832	17.7088	21.0607	15.95	22.0955	15.95	20.3185	15.95	20.5867	15.95	19.7664
		15.956	26.8866	15.956	28.0181	15.956	28.8311	16	25.0297	15.956	24.9838	16	20.9129	16	21.2352	16	21.6516	16	23.1248	16	21.4408	16	22.9313	16	21.9339	16	23.6599	16	25.6056	16	26.2325	17.7647	20.0731	17.7647	19.7358	17.7647	20.8243	16	16.6336	17.7647	21.099	16	22.1643	16	20.2375	16	20.6078	16	19.7455
		16.0059	26.9245	16.0059	29.3266	16.0059	28.908	16.05	25.0089	16.0059	24.9383	16.05	20.8407	16.05	21.1861	16.05	21.5868	16.05	22.9653	16.05	21.4099	16.05	22.7229	16.05	21.7395	16.05	23.518	16.05	25.5039	16.05	26.3576	17.8206	20.0834	17.8206	19.7946	17.8206	20.8358	16.05	16.5938	17.8206	21.092	16.05	22.2042	16.05	20.1546	16.05	20.6159	16.05	19.7353
		16.0557	26.9609	16.0557	27.456	16.0557	28.961	16.1	24.9086	16.0557	25.0062	16.1	20.7759	16.1	21.1325	16.1	21.5287	16.1	22.7714	16.1	21.381	16.1	22.6127	16.1	21.6271	16.1	23.4017	16.1	25.422	16.1	26.3763	17.8765	20.088	17.8765	19.8276	17.8765	20.8111	16.1	16.5361	17.8765	21.2667	16.1	22.2962	16.1	20.0751	16.1	20.6144	16.1	19.6982
		16.1056	26.9817	16.1056	26.8657	16.1056	29.0577	16.15	24.8685	16.1056	24.9872	16.15	20.7332	16.15	21.1009	16.15	21.4757	16.15	22.5721	16.15	21.3528	16.15	22.5162	16.15	21.5237	16.15	23.2943	16.15	25.3568	16.15	26.4515	17.9324	20.064	17.9324	19.8558	17.9324	20.7784	16.15	16.5008	17.9324	21.0455	16.15	22.3481	16.15	20.0047	16.15	20.6244	16.15	19.6336
		16.1554	26.9895	16.1554	29.4025	16.1554	29.0936	16.2	24.74	16.1554	25.0284	16.2	20.6569	16.2	21.0468	16.2	21.4081	16.2	22.4355	16.2	21.3153	16.2	22.3322	16.2	21.3456	16.2	23.1004	16.2	25.1616	16.2	26.4894	17.9882	20.0451	17.9882	19.8944	17.9882	20.7388	16.2	16.4641	17.9882	20.6454	16.2	22.3666	16.2	19.929	16.2	20.6249	16.2	19.5968
		16.2053	27.0574	16.2053	26.5066	16.2053	29.1895	16.25	24.4427	16.2053	25.1812	16.25	20.6715	16.25	21.044	16.25	21.3775	16.25	22.3212	16.25	21.3166	16.25	22.1931	16.25	21.2234	16.25	22.8342	16.25	24.848	16.25	26.6233	18.0441	20.024	18.0441	19.9245	18.0441	20.7053	16.25	16.4255	18.0441	20.7421	16.25	22.4384	16.25	19.8664	16.25	20.6007	16.25	19.5648
		16.2551	27.1011	16.2551	28.0479	16.2551	29.2512	16.3	24.0332	16.2551	25.2084	16.3	20.552	16.3	20.9606	16.3	21.2265	16.3	22.2451	16.3	21.2268	16.3	22.0994	16.3	21.1217	16.3	22.7572	16.3	24.8846	16.3	27.0105	18.1	19.9939	18.1	19.9704	18.1	20.6606	16.3	16.4074	18.1	20.4884	16.3	22.4302	16.3	19.8055	16.3	20.5451	16.3	19.5448
		16.305	27.1802	16.305	30.7039	16.305	29.3938	16.35	24.1171	16.305	25.3765	16.35	19.4458	16.35	20.2377	16.35	20.2627	16.35	22.188	16.35	20.6109	16.35	22.0037	16.35	21.018	16.35	22.7754	16.35	25.0077	16.35	27.4008	18.1559	19.9623	18.1559	19.9949	18.1559	20.6123	16.35	16.3667	18.1559	20.792	16.35	21.736	16.35	19.7471	16.35	20.4758	16.35	19.5156
		16.3548	27.3709	16.3548	25.8704	16.3548	29.6579	16.4	24.3222	16.3548	25.7797	16.4	18.9856	16.4	19.8216	16.4	19.8147	16.4	22.1213	16.4	20.2347	16.4	21.9513	16.4	20.9608	16.4	22.8282	16.4	25.1496	16.4	27.679	18.2118	19.9056	18.2118	20.0481	18.2118	20.5545	16.4	16.3585	18.2118	20.8373	16.4	21.398	16.4	19.6781	16.4	20.4773	16.4	19.5083
		16.4047	27.4719	16.4047	27.3644	16.4047	29.7727	16.45	24.5587	16.4047	26.1293	16.45	19.033	16.45	19.7939	16.45	19.8641	16.45	22.0321	16.45	20.2289	16.45	21.9186	16.45	20.8803	16.45	22.8942	16.45	25.2968	16.45	27.9055	18.2676	19.8743	18.2676	20.1084	18.2676	20.5376	16.45	16.3463	18.2676	20.3696	16.45	21.5844	16.45	19.6025	16.45	20.5215	16.45	19.4928
		16.4545	27.5904	16.4545	27.555	16.4545	29.8697	16.5	24.674	16.4545	26.5583	16.5	19.1849	16.5	19.8808	16.5	20.0308	16.5	21.9352	16.5	20.3103	16.5	21.8896	16.5	20.8407	16.5	22.9415	16.5	25.397	16.5	28.064	18.3235	19.8539	18.3235	20.1989	18.3235	20.5146	16.5	16.3297	18.3235	20.5037	16.5	21.8946	16.5	19.5345	16.5	20.5417	16.5	19.4427
		16.5044	27.6729	16.5044	27.5636	16.5044	29.8936	16.55	24.7997	16.5044	26.9547	16.55	19.4785	16.55	20.0626	16.55	20.3098	16.55	21.8753	16.55	20.4762	16.55	21.8916	16.55	20.7809	16.55	22.961	16.55	25.4585	16.55	28.1258	18.3794	19.8309	18.3794	20.2747	18.3794	20.4981	16.55	16.3401	18.3794	20.2692	16.55	22.2314	16.55	19.459	16.55	20.5622	16.55	19.4147
		16.5543	27.6577	16.5543	30.022	16.5543	29.8266	16.6	24.769	16.5543	27.3281	16.6	19.8669	16.6	20.3293	16.6	20.692	16.6	21.8219	16.6	20.7372	16.6	21.792	16.6	20.6312	16.6	22.8867	16.6	25.3744	16.6	28.0522	18.4353	19.7956	18.4353	20.3738	18.4353	20.4704	16.6	16.3404	18.4353	20.1219	16.6	22.6245	16.6	19.3951	16.6	20.5473	16.6	19.3874
		16.6041	27.6361	16.6041	29.0742	16.6041	29.7345	16.65	24.7098	16.6041	27.61	16.65	20.3444	16.65	20.6811	16.65	21.1436	16.65	21.7429	16.65	21.0383	16.65	21.5695	16.65	20.3479	16.65	22.6048	16.65	24.8857	16.65	27.6923	18.4912	19.7562	18.4912	20.4561	18.4912	20.4417	16.65	16.3678	18.4912	20.0055	16.65	23.0499	16.65	19.3279	16.65	20.5061	16.65	19.3317
		16.654	27.5085	16.654	30.9827	16.654	29.547	16.7	24.7187	16.654	27.7776	16.7	20.8296	16.7	21.0071	16.7	21.6172	16.7	21.6648	16.7	21.3387	16.7	21.4966	16.7	20.0648	16.7	22.3817	16.7	24.6749	16.7	27.5523	18.5471	19.7214	18.5471	20.58	18.5471	20.4507	16.7	16.4047	18.5471	19.7392	16.7	23.4337	16.7	19.2472	16.7	20.4909	16.7	19.2971
		16.7038	27.4294	16.7038	28.1566	16.7038	29.3671	16.75	24.5858	16.7038	28.012	16.75	21.3526	16.75	21.3834	16.75	22.126	16.75	21.6226	16.75	21.677	16.75	21.4137	16.75	19.8075	16.75	22.1902	16.75	24.5236	16.75	27.4816	18.6029	19.6948	18.6029	20.6888	18.6029	20.4501	16.75	16.4486	18.6029	19.4642	16.75	23.8012	16.75	19.1745	16.75	20.4573	16.75	19.2693
		16.7537	27.4334	16.7537	27.6696	16.7537	29.2061	16.8	24.6569	16.7537	28.2507	16.8	21.6508	16.8	21.5828	16.8	22.4098	16.8	21.6288	16.8	21.8684	16.8	21.4343	16.8	19.8622	16.8	22.1581	16.8	24.5502	16.8	27.4299	18.6588	19.7051	18.6588	20.7801	18.6588	20.475	16.8	16.5238	18.6588	19.4977	16.8	23.9002	16.8	19.1039	16.8	20.4477	16.8	19.2769
		16.8035	27.4786	16.8035	30.8189	16.8035	29.1198	16.85	24.737	16.8035	28.4702	16.85	21.9768	16.85	21.8019	16.85	22.7201	16.85	21.644	16.85	22.0776	16.85	21.4685	16.85	19.9378	16.85	22.1314	16.85	24.5853	16.85	27.3621	18.7147	19.7181	18.7147	20.8751	18.7147	20.5052	16.85	16.6083	18.7147	19.4541	16.85	23.9973	16.85	19.0339	16.85	20.4377	16.85	19.2867
		16.8534	27.5254	16.8534	29.4569	16.8534	29.0227	16.9	24.826	16.8534	28.6935	16.9	22.3307	16.9	22.0408	16.9	23.057	16.9	21.6682	16.9	22.3047	16.9	21.5161	16.9	20.0345	16.9	22.1102	16.9	24.629	16.9	27.2782	18.7706	19.7336	18.7706	20.9737	18.7706	20.5409	16.9	16.702	18.7706	19.6006	16.9	24.0925	16.9	18.9643	16.9	20.4274	16.9	19.2987
		16.9032	27.5737	16.9032	30.5187	16.9032	28.9147	16.95	24.924	16.9032	28.9206	16.95	22.7125	16.95	22.2995	16.95	23.4203	16.95	21.7013	16.95	22.5497	16.95	21.5774	16.95	20.1522	16.95	22.0945	16.95	24.6812	16.95	27.1782	18.8265	19.7519	18.8265	21.0759	18.8265	20.5819	16.95	16.8048	18.8265	19.7573	16.95	24.1859	16.95	18.8953	16.95	20.4166	16.95	19.3129
		16.9531	27.6235	16.9531	31.0391	16.9531	28.7959	17	25.0309	16.9531	29.1516	17	23.1221	17	22.578	17	23.8101	17	21.7434	17	22.8127	17	21.6522	17	20.2908	17	22.0843	17	24.7419	17	27.0621	18.8824	19.7727	18.8824	21.1817	18.8824	20.6283	17	16.9169	18.8824	19.8978	17	24.2774	17	18.8268	17	20.4056	17	19.3292
		17.0029	27.6748	17.0029	29.6808	17.0029	28.6662	17.05	25.1468	17.0029	29.3863	17.05	23.5595	17.05	22.8763	17.05	24.2265	17.05	21.7946	17.05	23.0935	17.05	21.7405	17.05	20.4505	17.05	22.0795	17.05	24.8112	17.05	26.9299	18.9382	19.7963	18.9382	21.2911	18.9382	20.6801	17.05	17.0382	18.9382	20.2275	17.05	24.3671	17.05	18.7588	17.05	20.3942	17.05	19.3478
		17.0528	27.7276	17.0528	29.8074	17.0528	28.5257	17.1	25.2716	17.0528	29.6249	17.1	24.0248	17.1	23.1943	17.1	24.6694	17.1	21.8547	17.1	23.3922	17.1	21.8424	17.1	20.6312	17.1	22.0802	17.1	24.889	17.1	26.7816	18.9941	19.8225	18.9941	21.4041	18.9941	20.7373	17.1	17.1686	18.9941	20.3523	17.1	24.4549	17.1	18.6914	17.1	20.3824	17.1	19.3686
		17.1026	27.782	17.1026	30.6434	17.1026	28.3744	17.15	25.4053	17.1026	29.8674	17.15	24.5179	17.15	23.5322	17.15	25.1388	17.15	21.9237	17.15	23.7089	17.15	21.9579	17.15	20.8329	17.15	22.0864	17.15	24.9754	17.15	26.6172	19.05	19.8513	19.05	21.5207	19.05	20.7999	17.15	17.3083	19.05	21.0767	17.15	24.5409	17.15	18.6244	17.15	20.3702	17.15	19.3916
		17.1525	27.8379	17.1525	29.7254	17.1525	28.2122	17.2	25.548	17.1525	30.1136	17.2	25.0389	17.2	23.8898	17.2	25.6347	17.2	22.0018	17.2	24.0434	17.2	22.0869	17.2	21.0555	17.2	22.0981	17.2	25.0703	17.2	26.4368	19.1059	19.8828	19.1059	21.6409	19.1059	20.8679	17.2	17.4571	19.1059	20.1521	17.2	24.625	17.2	18.558	17.2	20.3577	17.2	19.4169
		17.2023	27.8954	17.2023	28.2526	17.2023	28.0391	17.25	25.6996	17.2023	30.3637	17.25	25.5877	17.25	24.2673	17.25	26.1571	17.25	22.0889	17.25	24.3958	17.25	22.2295	17.25	21.2992	17.25	22.1153	17.25	25.1738	17.25	26.2402	19.1618	19.9169	19.1618	21.7647	19.1618	20.9412	17.25	17.6151	19.1618	21.8256	17.25	24.7073	17.25	18.4921	17.25	20.3449	17.25	19.4443
		17.2522	27.9543	17.2522	30.6937	17.2522	27.8553	17.3	25.8602	17.2522	30.6176	17.3	26.1644	17.3	24.6645	17.3	26.706	17.3	22.1849	17.3	24.7662	17.3	22.3856	17.3	21.5639	17.3	22.1379	17.3	25.2858	17.3	26.0276	19.2176	19.9537	19.2176	21.8921	19.2176	21.02	17.3	17.7824	19.2176	20.7841	17.3	24.7877	17.3	18.4267	17.3	20.3317	17.3	19.4739
		17.3021	28.0148	17.3021	31.3111	17.3021	27.6605	17.35	26.0298	17.3021	30.8754	17.35	26.7689	17.35	25.0815	17.35	27.2815	17.35	22.2899	17.35	25.1544	17.35	22.5553	17.35	21.8496	17.35	22.166	17.35	25.4063	17.35	25.7989	19.2735	19.9932	19.2735	22.0231	19.2735	21.1041	17.35	17.9588	19.2735	21.9393	17.35	24.8662	17.35	18.3618	17.35	20.3181	17.35	19.5057
		17.3519	28.0768	17.3519	29.5777	17.3519	27.455	17.4	26.2082	17.3519	31.1369	17.4	27.4013	17.4	25.5183	17.4	27.8834	17.4	22.404	17.4	25.5606	17.4	22.7386	17.4	22.1563	17.4	22.1996	17.4	25.5354	17.4	25.554	19.3294	20.0352	19.3294	22.1577	19.3294	21.1936	17.4	18.1445	19.3294	21.8217	17.4	24.9429	17.4	18.2975	17.4	20.3042	17.4	19.5398
		17.4018	28.1404	17.4018	31.6921	17.4018	27.2386	17.45	26.3956	17.4018	31.4023	17.45	28.0615	17.45	25.9749	17.45	28.5119	17.45	22.5269	17.45	25.9846	17.45	22.9354	17.45	22.484	17.45	22.2387	17.45	25.673	17.45	25.2931	19.3853	20.08	19.3853	22.296	19.3853	21.2885	17.45	18.3393	19.3853	22.0696	17.45	25.0178	17.45	18.2336	17.45	20.29	17.45	19.576
		17.4516	28.2054	17.4516	30.8885	17.4516	27.0113	17.5	26.592	17.4516	31.6716	17.5	28.7495	17.5	26.4513	17.5	29.1669	17.5	22.6589	17.5	26.4266	17.5	23.1457	17.5	22.8327	17.5	22.2833	17.5	25.8192	17.5	25.0161	19.4412	20.1274	19.4412	22.4378	19.4412	21.3888	17.5	18.5433	19.4412	22.2942	17.5	25.0908	17.5	18.1703	17.5	20.2753	17.5	19.6145
		17.5015	28.272	17.5015	30.4696	17.5015	26.7732	17.55	26.7973	17.5015	31.9446	17.55	29.4655	17.55	26.9475	17.55	29.8484	17.55	22.7999	17.55	26.8864	17.55	23.3696	17.55	23.2024	17.55	22.3333	17.55	25.9739	17.55	24.723	19.4971	20.1774	19.4971	22.5832	19.4971	21.4945	17.55	18.7565	19.4971	22.3817	17.55	25.1619	17.55	18.1075	17.55	20.2603	17.55	19.6552
		17.5513	28.3401	17.5513	29.22	17.5513	26.5242	17.6	27.0116	17.5513	32.2215	17.6	30.2092	17.6	27.4634	17.6	30.5564	17.6	22.9499	17.6	27.3642	17.6	23.6071	17.6	23.5931	17.6	22.3888	17.6	26.1372	17.6	24.4138	19.5529	20.2301	19.5529	22.7323	19.5529	21.6056	17.6	18.979	19.5529	22.7505	17.6	25.2312	17.6	18.0452	17.6	20.245	17.6	19.698
		17.6012	28.4098	17.6012	24.2088	17.6012	26.2645	17.65	27.2348	17.6012	32.5022	17.65	30.9808	17.65	27.9992	17.65	31.2909	17.65	23.1088	17.65	27.8599	17.65	23.8581	17.65	24.0049	17.65	22.4498	17.65	26.309	17.65	24.0885	19.6088	20.2854	19.6088	22.8849	19.6088	21.722	17.65	19.2106	19.6088	22.7482	17.65	25.2987	17.65	17.9834	17.65	20.2293	17.65	19.7431
		17.651	28.481	17.651	23.8173	17.651	25.9938	17.7	27.4669	17.651	32.7867	17.7	31.7803	17.7	28.5547	17.7	32.052	17.7	23.2767	17.7	28.3734	17.7	24.1227	17.7	24.4376	17.7	22.5163	17.7	26.4894	17.7	23.7471	19.6647	20.3434	19.6647	23.0411	19.6647	21.8439	17.7	19.4514	19.6647	22.0439	17.7	25.3643	17.7	17.9222	17.7	20.2132	17.7	19.7904
		17.7009	28.5537	17.7009	25.3116	17.7009	25.7124	17.75	27.708	17.7009	33.0751	17.75	32.6076	17.75	29.1301	17.75	32.8396	17.75	23.4536	17.75	28.9049	17.75	24.4008	17.75	24.8913	17.75	22.5883	17.75	26.6782	17.75	23.3897	19.7206	20.4041	19.7206	23.201	19.7206	21.9711	17.75	19.7014	19.7206	21.8798	17.75	25.428	17.75	17.8615	17.75	20.1968	17.75	19.8399
		17.7507	28.6279	17.7507	27.0472	17.7507	25.42	17.8	27.958	17.7507	33.3673	17.8	33.4627	17.8	29.7252	17.8	33.6536	17.8	23.6395	17.8	29.4543	17.8	24.6925	17.8	25.366	17.8	22.6657	17.8	26.8757	17.8	23.0161	19.7765	20.4673	19.7765	23.3644	19.7765	22.1037	17.8	19.9606	19.7765	21.989	17.8	25.4899	17.8	17.8012	17.8	20.1801	17.8	19.8916
		17.8006	28.7037	17.8006	28.5715	17.8006	25.1169	17.85	28.217	17.8006	33.6633	17.85	34.3457	17.85	30.3401	17.85	34.4942	17.85	23.8344	17.85	30.0216	17.85	24.9977	17.85	25.8618	17.85	22.7486	17.85	27.0816	17.85	22.6264	19.8324	20.5333	19.8324	23.5315	19.8324	22.2417	17.85	20.229	19.8324	22.0677	17.85	25.5499	17.85	17.7416	17.85	20.1629	17.85	19.9455
		17.8504	28.781	17.8504	29.7487	17.8504	24.8029	17.9	28.4849	17.8504	33.9632	17.9	35.2565	17.9	30.9748	17.9	35.3613	17.9	24.0383	17.9	30.6068	17.9	25.3165	17.9	26.3785	17.9	22.837	17.9	27.2962	17.9	22.2207	19.8882	20.6019	19.8882	23.7022	19.8882	22.3851	17.9	20.5066	19.8882	22.0821	17.9	25.6081	17.9	17.6824	17.9	20.1455	17.9	20.0016
		17.9003	28.8598	17.9003	30.8028	17.9003	24.478	17.95	28.7617	17.9003	34.2668	17.95	36.1952	17.95	31.6293	17.95	36.2549	17.95	24.2511	17.95	31.2098	17.95	25.6489	17.95	26.9162	17.95	22.9309	17.95	27.5192	17.95	21.7989	19.9441	20.6731	19.9441	23.8764	19.9441	22.5339	17.95	20.7934	19.9441	21.5116	17.95	25.6644	17.95	17.6237	17.95	20.1276	17.95	20.0599
		17.9501	28.9401	17.9501	30.9549	17.9501	24.1423	18	29.0476	17.9501	34.5743	18	37.1617	18	32.3036	18	37.1751	18	24.4729	18	31.8308	18	25.9948	18	27.475	18	23.0302	18	27.7508	18	21.3609	20	20.747	20	24.0543	20	22.6881	18	21.0894	20	21.9859	18	25.7189	18	17.5656	18	20.1094	18	20.1204
		18	29.022	18	29.1047	18	23.7958			18	34.8857
[truncated: 22 more columns]

## Sheet: Supplementary Figure 11b
Supplementary Figure 11b
		Fe3C-700										Fe3C-675										Fe3C-650										Fe3C-625										Fe3C-600
		x	y	x	y	x	y	x	y	x	y	x	y	x	y	x	y	x	y	x	y	x	y	x	y	x	y	x	y	x	y	x	y	x	y	x	y	x	y	x	y	x	y	x	y	x	y	x	y
		1	1.5473	1	1.7301	1	1.50727	1	1.49401	1	1.78362	1	1.9614	1	1.91233	1	1.80802	1	1.82802	1	2.02066	1	1.51328	1	1.60774	1	1.44834	1	1.27215	1	1.51755	1	0.89912	1	0.4997	1	0.82437	1	0.59469	1	0.8923	1	1.14813	1	0.55349	1	0.82539	1	1.38216
		1.0499	1.60367	1.0499	1.8203	1.0499	1.54289	1.05	1.48059	1.0499	1.82134	1.05	1.98386	1.05	1.94806	1.05	1.83659	1.05	1.89199	1.05	2.05631	1.05	1.51775	1.05	1.62157	1.05	1.45348	1.05	1.276	1.05	1.52474	1.0559	0.90102	1.0559	0.52312	1.0559	0.84201	1.05	0.60748	1.0559	0.7923	1.05	1.17852	1.05	0.56713	1.05	0.85184	1.05	1.42567
		1.0997	1.66205	1.0997	1.9045	1.0997	1.58008	1.1	1.47024	1.0997	1.86346	1.1	2.01177	1.1	1.98805	1.1	1.86898	1.1	1.96062	1.1	2.0958	1.1	1.52499	1.1	1.63869	1.1	1.46088	1.1	1.28099	1.1	1.53452	1.1118	0.90359	1.1118	0.54567	1.1118	0.85943	1.1	0.61908	1.1118	0.9295	1.1	1.20997	1.1	0.58022	1.1	0.8779	1.1	1.47127
		1.1496	1.72244	1.1496	1.63	1.1496	1.61886	1.15	1.46297	1.1496	1.90999	1.15	2.04515	1.15	2.03229	1.15	1.90521	1.15	2.0339	1.15	2.13912	1.15	1.53499	1.15	1.65911	1.15	1.47054	1.15	1.28711	1.15	1.54689	1.1676	0.90684	1.1676	0.56735	1.1676	0.87663	1.15	0.62947	1.1676	0.7032	1.15	1.24249	1.15	0.59277	1.15	0.90355	1.15	1.51896
		1.1994	1.78485	1.1994	1.9667	1.1994	1.6592	1.2	1.45877	1.1994	1.96093	1.2	2.08398	1.2	2.08078	1.2	1.94527	1.2	2.11184	1.2	2.18628	1.2	1.54777	1.2	1.68283	1.2	1.48245	1.2	1.29437	1.2	1.56186	1.2235	0.91076	1.2235	0.58816	1.2235	0.8936	1.2	0.63867	1.2235	0.9485	1.2	1.27608	1.2	0.60478	1.2	0.9288	1.2	1.56873
		1.2493	1.84926	1.2493	1.9797	1.2493	1.70113	1.25	1.45765	1.2493	2.01628	1.25	2.12828	1.25	2.13353	1.25	1.98916	1.25	2.19444	1.25	2.23727	1.25	1.56331	1.25	1.70985	1.25	1.49661	1.25	1.30278	1.25	1.57942	1.2794	0.91535	1.2794	0.6081	1.2794	0.91036	1.25	0.64667	1.2794	0.7158	1.25	1.31074	1.25	0.61623	1.25	0.95365	1.25	1.62059
		1.2991	1.91568	1.2991	1.86	1.2991	1.74463	1.3	1.4596	1.2991	2.07603	1.3	2.17803	1.3	2.19054	1.3	2.03688	1.3	2.28169	1.3	2.29209	1.3	1.58161	1.3	1.74016	1.3	1.51303	1.3	1.31232	1.3	1.59958	1.3353	0.92062	1.3353	0.62716	1.3353	0.92689	1.3	0.65347	1.3353	0.9388	1.3	1.34646	1.3	0.62715	1.3	0.97809	1.3	1.67454
		1.349	1.98412	1.349	2.0148	1.349	1.7897	1.35	1.46463	1.349	2.14018	1.35	2.23324	1.35	2.2518	1.35	2.08844	1.35	2.3736	1.35	2.35075	1.35	1.60269	1.35	1.77378	1.35	1.53171	1.35	1.32299	1.35	1.62234	1.3912	0.92656	1.3912	0.64536	1.3912	0.9432	1.35	0.65906	1.3912	0.7889	1.35	1.38326	1.35	0.63751	1.35	1.00213	1.35	1.73058
		1.3988	2.05456	1.3988	1.8843	1.3988	1.83635	1.4	1.47274	1.3988	2.20874	1.4	2.29391	1.4	2.31731	1.4	2.14382	1.4	2.47016	1.4	2.41325	1.4	1.62653	1.4	1.81068	1.4	1.55264	1.4	1.33481	1.4	1.64769	1.4471	0.93318	1.4471	0.66269	1.4471	0.95929	1.4	0.66346	1.4471	0.9868	1.4	1.42112	1.4	0.64734	1.4	1.02577	1.4	1.7887
		1.4487	2.12701	1.4487	2.0198	1.4487	1.88458	1.45	1.48392	1.4487	2.28171	1.45	2.36004	1.45	2.38708	1.45	2.20304	1.45	2.57139	1.45	2.47958	1.45	1.65314	1.45	1.85089	1.45	1.57583	1.45	1.34776	1.45	1.67563	1.5029	0.94047	1.5029	0.67914	1.5029	0.97515	1.45	0.66666	1.5029	0.9271	1.45	1.46005	1.45	0.65661	1.45	1.04901	1.45	1.84891
		1.4985	2.20148	1.4985	2.1449	1.4985	1.93439	1.5	1.49817	1.4985	2.35908	1.5	2.43162	1.5	2.46111	1.5	2.26609	1.5	2.67726	1.5	2.54974	1.5	1.68252	1.5	1.89439	1.5	1.60128	1.5	1.36186	1.5	1.70617	1.5588	0.94843	1.5588	0.69473	1.5588	0.99079	1.5	0.66866	1.5588	0.9398	1.5	1.50004	1.5	0.66534	1.5	1.07185	1.5	1.91121
		1.5484	2.27795	1.5484	2.3581	1.5484	1.98577	1.55	1.5155	1.5484	2.44086	1.55	2.50867	1.55	2.53938	1.55	2.33297	1.55	2.7878	1.55	2.62374	1.55	1.71466	1.55	1.9412	1.55	1.62898	1.55	1.37709	1.55	1.7393	1.6147	0.95707	1.6147	0.70944	1.6147	1.00622	1.55	0.66945	1.6147	1.0611	1.55	1.54111	1.55	0.67353	1.55	1.09428	1.55	1.97559
		1.5982	2.35644	1.5982	2.1427	1.5982	2.03872	1.6	1.53591	1.5982	2.52705	1.6	2.59118	1.6	2.62192	1.6	2.40368	1.6	2.90299	1.6	2.70157	1.6	1.74957	1.6	1.99129	1.6	1.65894	1.6	1.39346	1.6	1.77503	1.6706	0.96638	1.6706	0.72328	1.6706	1.02142	1.6	0.66905	1.6706	0.9296	1.6	1.58324	1.6	0.68117	1.6	1.11631	1.6	2.04207
		1.6481	2.43693	1.6481	2.0651	1.6481	2.09325	1.65	1.55939	1.6481	2.61764	1.65	2.67914	1.65	2.70871	1.65	2.47822	1.65	3.02283	1.65	2.78324	1.65	1.78725	1.65	2.04469	1.65	1.69115	1.65	1.41096	1.65	1.81336	1.7265	0.97637	1.7265	0.73626	1.7265	1.03639	1.65	0.66745	1.7265	1.2015	1.65	1.62644	1.65	0.68826	1.65	1.13794	1.65	2.11063
		1.6979	2.51944	1.6979	2.6143	1.6979	2.14936	1.7	1.58595	1.6979	2.71264	1.7	2.77256	1.7	2.79975	1.7	2.5566	1.7	3.14733	1.7	2.86874	1.7	1.8277	1.7	2.10138	1.7	1.72562	1.7	1.42961	1.7	1.85428	1.7824	0.98702	1.7824	0.74836	1.7824	1.05115	1.7	0.66465	1.7824	0.9531	1.7	1.6707	1.7	0.69481	1.7	1.15916	1.7	2.18127
		1.7478	2.60396	1.7478	2.2805	1.7478	2.20705	1.75	1.61558	1.7478	2.81204	1.75	2.87144	1.75	2.89505	1.75	2.6388	1.75	3.27649	1.75	2.95808	1.75	1.87091	1.75	2.16137	1.75	1.76234	1.75	1.44939	1.75	1.89779	1.8382	0.99836	1.8382	0.75959	1.8382	1.06568	1.75	0.66065	1.8382	1.2707	1.75	1.71604	1.75	0.70081	1.75	1.17999	1.75	2.25401
		1.7977	2.69048	1.7977	2.4041	1.7977	2.26631	1.8	1.64829	1.7977	2.91585	1.8	2.97579	1.8	2.9946	1.8	2.72484	1.8	3.41031	1.8	3.05125	1.8	1.91689	1.8	2.22466	1.8	1.80133	1.8	1.47031	1.8	1.9439	1.8941	1.01036	1.8941	0.76996	1.8941	1.07999	1.8	0.65545	1.8941	1.0689	1.8	1.76244	1.8	0.70626	1.8	1.20041	1.8	2.32883
		1.8475	2.77902	1.8475	2.8874	1.8475	2.32714	1.85	1.68407	1.8475	3.02407	1.85	3.08559	1.85	3.09841	1.85	2.81471	1.85	3.54878	1.85	3.14825	1.85	1.96564	1.85	2.29124	1.85	1.84256	1.85	1.49237	1.85	1.9926	1.95	1.02304	1.95	0.77945	1.95	1.09408	1.85	0.64905	1.95	1.1926	1.85	1.80991	1.85	0.71118	1.85	1.22043	1.85	2.40574
		1.8974	2.86957	1.8974	2.8658	1.8974	2.38955	1.9	1.72293	1.8974	3.13669	1.9	3.20084	1.9	3.20647	1.9	2.90841	1.9	3.6919	1.9	3.2491	1.9	2.01715	1.9	2.36113	1.9	1.88606	1.9	1.51557	1.9	2.0439	2.0059	1.03639	2.0059	0.78807	2.0059	1.10795	1.9	0.64145	2.0059	1.2192	1.9	1.85845	1.9	0.71554	1.9	1.24004	1.9	2.48474
		1.9472	2.96212	1.9472	2.9899	1.9472	2.45354	1.95	1.76487	1.9472	3.25371	1.95	3.32156	1.95	3.31879	1.95	3.00594	1.95	3.83969	1.95	3.35377	1.95	2.07144	1.95	2.43431	1.95	1.9318	1.95	1.53991	1.95	2.0978	2.0618	1.05042	2.0618	0.79582	2.0618	1.12159	1.95	0.63265	2.0618	1.1694	1.95	1.90805	1.95	0.71936	1.95	1.25925	1.95	2.56582
		1.9971	3.05669	1.9971	2.7828	1.9971	2.51911	2	1.80988	1.9971	3.37515	2	3.44774	2	3.43536	2	3.1073	2	3.99213	2	3.46228	2	2.12849	2	2.51078	2	1.97981	2	1.56538	2	2.15429	2.1176	1.06512	2.1176	0.8027	2.1176	1.13502	2	0.62265	2.1176	1.1768	2	1.95872	2	0.72263	2	1.27807	2	2.649
		2.0469	3.15327	2.0469	3.1868	2.0469	2.58625	2.05	1.85797	2.0469	3.50099	2.05	3.57937	2.05	3.55619	2.05	3.2125	2.05	4.14922	2.05	3.57462	2.05	2.18831	2.05	2.59056	2.05	2.03007	2.05	1.59199	2.05	2.21337	2.1735	1.08049	2.1735	0.80871	2.1735	1.14822	2.05	0.61145	2.1735	1.2888	2.05	2.01046	2.05	0.72536	2.05	1.29647	2.05	2.73426
		2.0968	3.25186	2.0968	3.7134	2.0968	2.65496	2.1	1.90913	2.0968	3.63123	2.1	3.71647	2.1	3.68127	2.1	3.32152	2.1	4.31097	2.1	3.6908	2.1	2.25089	2.1	2.67363	2.1	2.08259	2.1	1.61975	2.1	2.27505	2.2294	1.09654	2.2294	0.81385	2.2294	1.1612	2.1	0.59905	2.2294	1.152	2.1	2.06327	2.1	0.72754	2.1	1.31448	2.1	2.8216
		2.1466	3.35246	2.1466	2.9812	2.1466	2.72526	2.15	1.96336	2.1466	3.76588	2.15	3.85902	2.15	3.8106	2.15	3.43438	2.15	4.47738	2.15	3.81081	2.15	2.31624	2.15	2.76	2.15	2.13736	2.15	1.64864	2.15	2.33933	2.2853	1.11326	2.2853	0.81811	2.2853	1.17395	2.15	0.58545	2.2853	1.3516	2.15	2.11715	2.15	0.72918	2.15	1.33208	2.15	2.91104
		2.1965	3.45507	2.1965	2.9158	2.1965	2.79713	2.2	2.02068	2.1965	3.90494	2.2	4.00703	2.2	3.94419	2.2	3.55107	2.2	4.64844	2.2	3.93466	2.2	2.38436	2.2	2.84966	2.2	2.19439	2.2	1.67866	2.2	2.40619	2.3412	1.13066	2.3412	0.82151	2.3412	1.18649	2.2	0.57065	2.3412	1.1759	2.2	2.17209	2.2	0.73027	2.2	1.34929	2.2	3.00256
		2.2463	3.55969	2.2463	3.8241	2.2463	2.87057	2.25	2.08107	2.2463	4.0484	2.25	4.1605	2.25	4.08204	2.25	3.67159	2.25	4.82416	2.25	4.06234	2.25	2.45525	2.25	2.94263	2.25	2.25367	2.25	1.70983	2.25	2.47566	2.3971	1.14872	2.3971	0.82404	2.3971	1.1988	2.25	0.55465	2.3971	1.3485	2.25	2.2281	2.25	0.73082	2.25	1.36609	2.25	3.09617
		2.2962	3.71917	2.2962	3.9954	2.2962	2.97081	2.3	2.12907	2.2962	4.27098	2.3	4.30219	2.3	4.22087	2.3	3.77374	2.3	4.99952	2.3	4.18872	2.3	2.53335	2.3	3.05748	2.3	2.32608	2.3	1.75027	2.3	2.55617	2.4529	1.16402	2.4529	0.82854	2.4529	1.20916	2.3	0.53085	2.4529	1.2502	2.3	2.27992	2.3	0.74279	2.3	1.38368	2.3	3.17701
		2.346	3.84012	2.346	3.5086	2.346	3.06675	2.35	2.19198	2.346	4.43734	2.35	4.50856	2.35	4.41304	2.35	3.95147	2.35	5.20379	2.35	4.37125	2.35	2.62142	2.35	3.16511	2.35	2.39587	2.35	1.78874	2.35	2.63651	2.5088	1.16967	2.5088	0.82351	2.5088	1.20997	2.35	0.51949	2.5088	1.2959	2.35	2.36782	2.35	0.74573	2.35	1.42171	2.35	3.27367
		2.3959	3.92577	2.3959	3.6447	2.3959	3.12086	2.4	2.21603	2.3959	4.53737	2.4	4.64051	2.4	4.51567	2.4	4.04145	2.4	5.39636	2.4	4.47825	2.4	2.68532	2.4	3.24929	2.4	2.44493	2.4	1.80918	2.4	2.70406	2.5647	1.18161	2.5647	0.82176	2.5647	1.21598	2.4	0.49458	2.5647	1.3215	2.4	2.41719	2.4	0.74887	2.4	1.43999	2.4	3.36008
		2.4457	4.06608	2.4457	3.9514	2.4457	3.20442	2.45	2.28843	2.4457	4.74372	2.45	4.78054	2.45	4.63907	2.45	4.13183	2.45	5.60699	2.45	4.58699	2.45	2.75258	2.45	3.35314	2.45	2.50922	2.45	1.84266	2.45	2.7744	2.6206	1.18468	2.6206	0.80733	2.6206	1.21036	2.45	0.4684	2.6206	1.2275	2.45	2.45548	2.45	0.75043	2.45	1.44165	2.45	3.4636
		2.4956	4.19152	2.4956	3.8381	2.4956	3.29929	2.5	2.36511	2.4956	4.91346	2.5	4.96489	2.5	4.78563	2.5	4.28354	2.5	5.84655	2.5	4.73498	2.5	2.86471	2.5	3.4804	2.5	2.58706	2.5	1.8805	2.5	2.87136	2.6765	1.19351	2.6765	0.79819	2.6765	1.21122	2.5	0.44791	2.6765	1.3216	2.5	2.51602	2.5	0.74621	2.5	1.45967	2.5	3.57867
		2.5455	4.2992	2.5455	4.1652	2.5455	3.38696	2.55	2.43628	2.5455	5.06708	2.55	5.11768	2.55	4.91982	2.55	4.40072	2.55	6.06149	2.55	4.86501	2.55	2.93571	2.55	3.59416	2.55	2.65677	2.55	1.91566	2.55	2.95678	2.7324	1.19936	2.7324	0.78159	2.7324	1.20649	2.55	0.4134	2.7324	1.188	2.55	2.56991	2.55	0.74635	2.55	1.48134	2.55	3.69319
		2.5953	4.43108	2.5953	4.4321	2.5953	3.46016	2.6	2.52859	2.5953	5.26641	2.6	5.33339	2.6	5.12551	2.6	4.57173	2.6	6.29189	2.6	5.04139	2.6	3.00929	2.6	3.68937	2.6	2.72655	2.6	1.95618	2.6	3.03572	2.7882	1.20961	2.7882	0.76692	2.7882	1.20503	2.6	0.38255	2.7882	1.3208	2.6	2.64678	2.6	0.74113	2.6	1.50993	2.6	3.81658
		2.6452	4.56238	2.6452	4.198	2.6452	3.52773	2.65	2.60039	2.6452	5.45349	2.65	5.55209	2.65	5.30417	2.65	4.72727	2.65	6.52838	2.65	5.22002	2.65	3.11836	2.65	3.81981	2.65	2.81431	2.65	2.00413	2.65	3.14321	2.8441	1.21993	2.8441	0.75118	2.8441	1.20319	2.65	0.35056	2.8441	1.1146	2.65	2.70822	2.65	0.73425	2.65	1.52834	2.65	3.92872
		2.695	4.67014	2.695	4.111	2.695	3.61293	2.7	2.70631	2.695	5.61578	2.7	5.74461	2.7	5.4743	2.7	4.88368	2.7	6.76427	2.7	5.36994	2.7	3.20331	2.7	3.94976	2.7	2.90211	2.7	2.05465	2.7	3.23769	2.9	1.23791	2.9	0.73748	2.9	1.20472	2.7	0.31373	2.9	1.336	2.7	2.76958	2.7	0.72266	2.7	1.54255	2.7	4.04889
		2.7449	4.80732	2.7449	4.8123	2.7449	3.694	2.75	2.79935	2.7449	5.80364	2.75	5.96187	2.75	5.64147	2.75	5.05774	2.75	7.01239	2.75	5.52198	2.75	3.29541	2.75	4.04636	2.75	2.97191	2.75	2.08839	2.75	3.31766	2.9559	1.25514	2.9559	0.72343	2.9559	1.20806	2.75	0.27691	2.9559	1.112	2.75	2.83425	2.75	0.71688	2.75	1.55959	2.75	4.17563
		2.7947	4.9425	2.7947	4.7857	2.7947	3.79346	2.8	2.91576	2.7947	6.00437	2.8	6.18716	2.8	5.82355	2.8	5.20924	2.8	7.22481	2.8	5.69739	2.8	3.39411	2.8	4.19051	2.8	3.06469	2.8	2.1427	2.8	3.42564	3.0118	1.27689	3.0118	0.71107	3.0118	1.20978	2.8	0.2409	3.0118	1.2775	2.8	2.89605	2.8	0.70566	2.8	1.56506	2.8	4.28118
		2.8446	5.05783	2.8446	4.4763	2.8446	3.869	2.85	3.05574	2.8446	6.17177	2.85	6.42824	2.85	6.04566	2.85	5.41301	2.85	7.47314	2.85	5.87699	2.85	3.50491	2.85	4.32798	2.85	3.15039	2.85	2.18979	2.85	3.52812	3.0676	1.30241	3.0676	0.70116	3.0676	1.21976	2.85	0.20396	3.0676	1.1165	2.85	2.95792	2.85	0.70057	2.85	1.57885	2.85	4.41773
		2.8944	5.1965	2.8944	5.1934	2.8944	3.93691	2.9	3.1393	2.8944	6.38073	2.9	6.66351	2.9	6.22835	2.9	5.59208	2.9	7.73036	2.9	6.04909	2.9	3.60005	2.9	4.44144	2.9	3.21994	2.9	2.21924	2.9	3.61711	3.1235	1.32625	3.1235	0.68965	3.1235	1.22203	2.9	0.16757	3.1235	1.1838	2.9	3.00346	2.9	0.69403	2.9	1.59203	2.9	4.55678
		2.9443	5.28442	2.9443	5.3644	2.9443	4.01199	2.95	3.26673	2.9443	6.55225	2.95	6.90974	2.95	6.44926	2.95	5.76101	2.95	7.93553	2.95	6.22989	2.95	3.68264	2.95	4.57557	2.95	3.29929	2.95	2.25713	2.95	3.7034	3.1794	1.36779	3.1794	0.68914	3.1794	1.24512	2.95	0.13211	3.1794	1.2447	2.95	3.07798	2.95	0.67757	2.95	1.59232	2.95	4.66971
		2.9941	5.39621	2.9941	5.3607	2.9941	4.08445	3	3.4046	2.9941	6.70828	3	7.19133	3	31.7903	3	31.4151	3	8.15876	3	6.42619	3	3.79997	3	4.70501	3	3.37487	3	2.28009	3	3.79581	3.2353	1.39868	3.2353	0.68407	3.2353	1.25399	3	0.09473	3.2353	1.1807	3	3.15006	3	0.67436	3	1.58655	3	4.79728
		3.044	5.5433	3.044	5.3093	3.044	4.20066	3.05	3.50332	3.044	6.93049	3.05	7.42575	3.05	31.8432	3.05	31.4709	3.05	8.40741	3.05	6.59641	3.05	3.89781	3.05	4.83882	3.05	3.46806	3.05	2.33076	3.05	3.90103	3.2912	1.45338	3.2912	0.69196	3.2912	1.28601	3.05	0.06498	3.2912	1.2454	3.05	3.19033	3.05	0.6591	3.05	1.58531	3.05	4.93782
		3.0938	5.65989	3.0938	5.8218	3.0938	4.30144	3.1	3.61442	3.0938	7.1157	3.1	7.64477	3.1	31.7791	3.1	31.4099	3.1	8.64824	3.1	6.73713	3.1	4.02816	3.1	4.98474	3.1	3.57161	3.1	2.39268	3.1	4.0107	3.3471	1.49912	3.3471	0.69806	3.3471	1.30999	3.1	0.0324	3.3471	1.2561	3.1	3.23659	3.1	0.64935	3.1	1.58235	3.1	5.07828
		3.1437	5.78419	3.1437	5.999	3.1437	4.38107	3.15	3.73122	3.1437	7.28321	3.15	7.96377	3.15	31.7662	3.15	31.3931	3.15	8.87518	3.15	6.9854	3.15	4.15122	3.15	5.13306	3.15	3.6543	3.15	2.42681	3.15	4.11809	3.4029	1.56353	3.4029	0.71234	3.4029	1.34939	3.15	0.00492	3.4029	1.3319	3.15	3.3326	3.15	0.64597	3.15	1.57668	3.15	5.2107
		3.1935	5.89116	3.1935	5.1419	3.1935	4.48585	3.2	3.8474	3.1935	7.46788	3.2	8.24774	3.2	31.7254	3.2	31.3753	3.2	9.11641	3.2	7.20763	3.2	4.24877	3.2	5.26714	3.2	3.73054	3.2	2.45553	3.2	4.20073	3.4588	1.62964	3.4588	0.73209	3.4588	1.38961	3.2	-0.01781	3.4588	1.3835	3.2	3.40426	3.2	0.62719	3.2	1.56656	3.2	5.34827
		3.2434	6.01697	3.2434	6.3228	3.2434	4.59461	3.25	3.99004	3.2434	7.65542	3.25	8.53519	3.25	31.6584	3.25	31.3141	3.25	9.36488	3.25	7.41569	3.25	4.40929	3.25	5.42978	3.25	3.83723	3.25	2.49567	3.25	4.31812	3.5147	1.70383	3.5147	0.75266	3.5147	1.4358	3.25	-0.04	3.5147	1.4215	3.25	3.47771	3.25	0.61993	3.25	1.56705	3.25	5.49899
		3.2933	6.13652	3.2933	6.0708	3.2933	4.70634	3.3	4.11718	3.2933	7.82225	3.3	8.86338	3.3	31.6234	3.3	31.3066	3.3	9.5718	3.3	7.68173	3.3	4.52618	3.3	5.5834	3.3	3.92054	3.3	2.53213	3.3	4.42223	3.5706	1.77371	3.5706	0.77189	3.5706	1.47756	3.3	-0.05012	3.5706	1.4076	3.3	3.60693	3.3	0.60562	3.3	1.57677	3.3	5.62949
		3.3431	6.24882	3.3431	5.924	3.3431	4.82469	3.35	4.18781	3.3431	8.00631	3.35	9.12695	3.35	31.5066	3.35	31.2102	3.35	9.7744	3.35	7.88146	3.35	4.67376	3.35	5.73139	3.35	4.0295	3.35	2.59625	3.35	4.5362	3.6265	1.84912	3.6265	0.79302	3.6265	1.52315	3.35	-0.06049	3.6265	1.4588	3.35	3.6959	3.35	0.58865	3.35	1.56915	3.35	5.75511
		3.393	6.3893	3.393	6.415	3.393	4.95023	3.4	4.27866	3.393	8.19867	3.4	9.47285	3.4	31.3659	3.4	31.0797	3.4	10.0045	3.4	8.18488	3.4	4.83808	3.4	5.91532	3.4	4.16139	3.4	2.66781	3.4	4.68789	3.6824	1.91632	3.6824	0.81088	3.6824	1.56015	3.4	-0.05873	3.6824	1.5414	3.4	3.8282	3.4	0.57451	3.4	1.56979	3.4	5.91338
		3.4428	6.47575	3.4428	5.8054	3.4428	5.03389	3.45	4.34592	3.4428	8.31521	3.45	9.79782	3.45	31.242	3.45	31.0273	3.45	10.2328	3.45	8.44321	3.45	4.95909	3.45	6.05753	3.45	4.23916	3.45	2.69189	3.45	4.7692	3.7382	1.98266	3.7382	0.82802	3.7382	1.5945	3.45	-0.05213	3.7382	1.4947	3.45	3.95335	3.45	0.56314	3.45	1.5704	3.45	6.0834
		3.4927	6.567	3.4927	7.124	3.4927	5.13421	3.5	4.41949	3.4927	8.45206	3.5	10.0915	3.5	31.0211	3.5	30.8423	3.5	10.431	3.5	8.67506	3.5	5.10407	3.5	6.19775	3.5	4.33407	3.5	2.7245	3.5	4.87714	3.7941	2.04256	3.7941	0.84399	3.7941	1.62288	3.5	-0.03891	3.7941	1.7573	3.5	4.07861	3.5	0.55153	3.5	1.5899	3.5	6.23435
		3.5425	6.6773	3.5425	5.9001	3.5425	5.26956	3.55	4.5042	3.5425	8.59968	3.55	10.4748	3.55	30.8766	3.55	30.734	3.55	10.6002	3.55	9.04911	3.55	5.19933	3.55	6.32627	3.55	4.40546	3.55	2.74836	3.55	4.96746	3.85	2.09543	3.85	0.85846	3.85	1.64163	3.55	-0.00969	3.85	1.5886	3.55	4.27602	3.55	0.53738	3.55	1.62014	3.55	6.38792
		3.5924	6.77219	3.5924	5.9635	3.5924	5.36165	3.6	4.54906	3.5924	8.72823	3.6	10.7851	3.6	30.7034	3.6	30.6401	3.6	10.79	3.6	9.28931	3.6	5.36845	3.6	6.47526	3.6	4.49506	3.6	2.78046	3.6	5.05223	3.9059	2.15622	3.9059	0.87673	3.9059	1.66394	3.6	0.02155	3.9059	1.8481	3.6	4.41993	3.6	0.52458	3.6	1.63963	3.6	6.55545
		3.6422	6.86912	3.6422	7.7959	3.6422	5.47569	3.65	4.65986	3.6422	8.8563	3.65	11.1458	3.65	30.4254	3.65	30.4069	3.65	10.9799	3.65	9.60485	3.65	5.50515	3.65	6.62292	3.65	4.58992	3.65	2.81848	3.65	5.18475	3.9618	2.19735	3.9618	0.88939	3.9618	1.66555	3.65	0.06448	3.9618	1.8681	3.65	4.63675	3.65	0.50731	3.65	1.69519	3.65	6.7112
		3.6921	6.95582	3.6921	6.687	3.6921	5.59365	3.7	4.70565	3.6921	8.96437	3.7	11.4916	3.7	30.2647	3.7	30.3115	3.7	11.127	3.7	9.93656	3.7	5.59583	3.7	6.72024	3.7	4.64217	3.7	2.8269	3.7	5.2431	4.0176	2.24843	4.0176	0.90175	4.0176	1.66674	3.7	0.11513	4.0176	2.1033	3.7	4.82661	3.7	0.49326	3.7	1.71614	3.7	6.84787
		3.7419	7.0445	3.7419	7.1828	3.7419	5.68281	3.75	4.75957	3.7419	9.09101	3.75	11.7463	3.75	30.0283	3.75	30.1427	3.75	11.292	3.75	10.1309	3.75	5.74977	3.75	6.85717	3.75	4.75274	3.75	2.87506	3.75	5.34946	4.0735	2.27669	4.0735	0.91216	4.0735	1.65003	3.75	0.17146	4.0735	2.2232	3.75	4.96955	3.75	0.47974	3.75	1.73739	3.75	7.00282
		3.7918	7.12358	3.7918	7.47	3.7918	5.79498	3.8	4.85567	3.7918	9.16714	3.8	12.1091	3.8	29.7411	3.8	29.942	3.8	11.4763	3.8	10.4754	3.8	5.82253	3.8	6.95191	3.8	4.81681	3.8	2.89669	3.8	5.43921	4.1294	2.32938	4.1294	0.91197	4.1294	1.64326	3.8	0.23326	4.1294	2.2823	3.8	5.21292	3.8	0.46686	3.8	1.80305	3.8	7.18408
		3.8416	7.2298	3.8416	7.8992	3.8416	5.9251	3.85	4.88997	3.8416	9.26931	3.85	12.428	3.85	29.5395	3.85	29.8333	3.85	11.634	3.85	10.7646	3.85	5.98539	3.85	7.07361	3.85	4.89406	3.85	2.92829	3.85	5.51432	4.1853	2.36923	4.1853	0.9077	4.1853	1.63075	3.85	0.30552	4.1853	2.5129	3.85	5.39154	3.85	0.45153	3.85	1.83669	3.85	7.34179
		3.8915	7.31108	3.8915	7.908	3.8915	6.03572	3.9	5.00633	3.8915	9.36785	3.9	12.6977	3.9	29.2834	3.9	29.6191	3.9	11.7954	3.9	11.0136	3.9	6.12157	3.9	7.21414	3.9	4.9974	3.9	2.97507	3.9	5.63436	4.2412	2.46911	4.2412	0.89954	4.2412	1.67858	3.9	0.37674	4.2412	2.511	3.9	5.59107	3.9	0.44047	3.9	1.92615	3.9	7.4965
		3.9413	7.34378	3.9413	7.8177	3.9413	6.13518	3.95	5.05912	3.9413	9.38939	3.95	13.0163	3.95	29.0288	3.95	29.4743	3.95	11.9635	3.95	11.3398	3.95	6.22064	3.95	7.29851	3.95	5.05077	3.95	2.96674	3.95	5.70436	4.2971	2.60088	4.2971	0.86083	4.2971	1.76656	3.95	0.44362	4.2971	2.7448	3.95	5.8201	3.95	0.42483	3.95	1.97529	3.95	7.68629
		3.9912	7.44646	3.9912	8.6893	3.9912	6.26059	4	5.12695	3.9912	9.48942	4	13.2528	4	28.7951	4	29.3463	4	12.1294	4	11.5527	4	6.37035	4	7.41502	4	5.12845	4	2.97036	4	5.79565	4.3529	2.81788	4.3529	0.82703	4.3529	1.95632	4	0.52855	4.3529	2.8018	4	5.97756	4	0.4141	4	1.9811	4	7.861
		4.0411	7.53605	4.0411	7.4167	4.0411	6.39411	4.05	5.26562	4.0411	9.56949	4.05	13.4756	4.05	28.5359	4.05	29.1425	4.05	12.2964	4.05	11.8133	4.05	6.42777	4.05	7.48375	4.05	5.17074	4.05	2.95686	4.05	5.85753	4.4088	3.12932	4.4088	0.7636	4.4088	2.24601	4.05	0.59482	4.4088	3.0591	4.05	6.16389	4.05	0.42076	4.05	2.05256	4.05	8.01397
		4.0909	7.56131	4.0909	8.9611	4.0909	6.52189	4.1	5.35476	4.0909	9.56304	4.1	13.7273	4.1	28.2537	4.1	28.9658	4.1	12.4511	4.1	12.1347	4.1	6.55391	4.1	7.54557	4.1	5.20697	4.1	2.94407	4.1	5.91084	4.4647	3.52992	4.4647	0.71187	4.4647	2.63813	4.1	0.66539	4.4647	3.1187	4.1	6.34631	4.1	0.40518	4.1	2.09502	4.1	8.16628
		4.1408	7.66521	4.1408	9.2958	4.1408	6.71384	4.15	5.54956	4.1408	9.64257	4.15	13.9424	4.15	27.9503	4.15	28.7496	4.15	12.6008	4.15	12.407	4.15	6.67337	4.15	7.64922	4.15	5.29216	4.15	2.97662	4.15	6.01403	4.5206	4.02987	4.5206	0.66121	4.5206	3.12226	4.15	0.7324	4.5206	3.4915	4.15	6.54428	4.15	0.40965	4.15	2.17472	4.15	8.29842
		4.1906	7.81345	4.1906	8.9774	4.1906	6.94293	4.2	5.79592	4.1906	9.78759	4.2	14.1964	4.2	27.651	4.2	28.5386	4.2	12.737	4.2	12.7637	4.2	6.80261	4.2	7.7463	4.2	5.38397	4.2	3.01886	4.2	6.11523	4.5765	4.59718	4.5765	0.64688	4.5765	3.67438	4.2	0.76486	4.5765	3.3146	4.2	6.78026	4.2	0.40708	4.2	2.23677	4.2	8.41637
		4.2405	7.93451	4.2405	10.1549	4.2405	7.16563	4.25	6.05335	4.2405	9.91408	4.25	14.3864	4.25	27.3269	4.25	28.3146	4.25	12.8601	4.25	13.07	4.25	6.95836	4.25	7.85489	4.25	5.47773	4.25	3.03035	4.25	6.22101	4.6324	5.2488	4.6324	0.71251	4.6324	4.29617	4.25	0.81258	4.6324	3.823	4.25	6.92359	4.25	0.39094	4.25	2.23745	4.25	8.53609
		4.2903	8.08409	4.2903	8.3799	4.2903	7.4281	4.3	6.36398	4.2903	10.0617	4.3	14.5265	4.3	26.9556	4.3	28.0093	4.3	12.9878	4.3	13.3349	4.3	7.02839	4.3	7.92449	4.3	5.54497	4.3	3.00913	4.3	6.29393	4.6882	5.94071	4.6882	0.85958	4.6882	4.95404	4.3	0.81795	4.6882	3.6492	4.3	7.04677	4.3	0.40286	4.3	2.31843	4.3	8.64012
		4.3402	8.26465	4.3402	9.3991	4.3402	7.68957	4.35	6.67779	4.3402	10.2782	4.35	14.7246	4.35	26.5494	4.35	27.6977	4.35	13.0899	4.35	13.668	4.35	7.15038	4.35	7.97324	4.35	5.59585	4.35	2.982	4.35	6.35602	4.7441	6.68652	4.7441	1.12839	4.7441	5.65757	4.35	0.78532	4.7441	4.0246	4.35	7.22628	4.35	0.38254	4.35	2.36291	4.35	8.7427
		4.39	8.42334	4.39	9.9535	4.39	7.95768	4.4	7.04388	4.39	10.5167	4.4	14.8493	4.4	26.1246	4.4	27.3396	4.4	13.1549	4.4	13.9303	4.4	7.24781	4.4	8.0368	4.4	5.67887	4.4	2.98573	4.4	6.43678	4.8	7.45015	4.8	1.49648	4.8	6.38305	4.4	0.74272	4.8	3.9289	4.4	7.36468	4.4	0.37373	4.4	2.40424	4.4	8.83965
		4.4399	8.61751	4.4399	9.1629	4.4399	8.25529	4.45	7.37859	4.4399	10.7833	4.45	14.9812	4.45	25.6853	4.45	26.9487	4.45	13.1934	4.45	14.2164	4.45	7.34959	4.45	8.11023	4.45	5.81333	4.45	3.0611	4.45	6.53825	4.8559	8.23283	4.8559	1.96585	4.8559	7.13132	4.45	0.61884	4.8559	4.2448	4.45	7.54214	4.45	0.36035	4.45	2.49187	4.45	8.92263
		4.4897	8.81106	4.4897	9.928	4.4897	8.49642	4.5	7.69852	4.4897	11.0761	4.5	15.0831	4.5	25.2409	4.5	26.5846	4.5	13.2188	4.5	14.4631	4.5	7.47879	4.5	8.1916	4.5	5.97715	4.5	3.16449	4.5	6.67776	4.9118	9.00525	4.9118	2.50645	4.9118	7.87935	4.5	0.44005	4.9118	4.324	4.5	7.70822	4.5	0.32255	4.5	2.50462	4.5	9.01683
		4.5396	8.93861	4.5396	9.3029	4.5396	8.73109	4.55	8.04937	4.5396	11.3401	4.55	15.0534	4.55	24.7967	4.55	26.1709	4.55	13.2286	4.55	14.5707	4.55	7.53856	4.55	8.27848	4.55	6.16084	4.55	3.30723	4.55	6.82283	4.9676	9.76177	4.9676	3.1003	4.9676	8.62041	4.55	0.2471	4.9676	4.8423	4.55	7.83043	4.55	0.30449	4.55	2.52098	4.55	9.11243
		4.5894	9.07575	4.5894	9.9092	4.5894	8.95358	4.6	8.36228	4.5894	11.5961	4.6	15.0452	4.6	24.2977	4.6	25.7119	4.6	13.1957	4.6	14.7074	4.6	7.64251	4.6	8.37673	4.6	6.37338	4.6	3.49215	4.6	6.97625	5.0235	10.4819	5.0235	3.7226	5.0235	9.33577	4.6	0.04056	5.0235	5.2604	4.6	7.97915	4.6	0.27586	4.6	2.55892	4.6	9.21203
		4.6393	9.22702	4.6393	9.3587	4.6393	9.13695	4.65	8.68188	4.6393	11.8741	4.65	14.9875	4.65	23.833	4.65	25.2981	4.65	13.1475	4.65	14.7894	4.65	7.73686	4.65	8.51088	4.65	6.62217	4.65	3.7224	4.65	7.14635	5.0794	11.1631	5.0794	4.3592	5.0794	10.0212	4.65	-0.12341	5.0794	5.9233	4.65	8.16904	4.65	0.26536	4.65	2.54444	4.65	9.35061
		4.6891	9.31549	4.6891	10.3705	4.6891	9.30251	4.7	8.97167	4.6891	12.0777	4.7	14.9092	4.7	23.3645	4.7	24.8419	4.7	13.1167	4.7	14.8519	4.7	7.86537	4.7	8.70568	4.7	6.91588	4.7	4.01959	4.7	7.33753	5.1353	11.7953	5.1353	4.99737	5.1353	10.6669	4.7	-0.16274	5.1353	6.8465	4.7	8.43712	4.7	0.28675	4.7	2.58737	4.7	9.49317
		4.739	9.39282	4.739	10.7342	4.739	9.42682	4.75	9.22021	4.739	12.2472	4.75	14.8754	4.75	22.8594	4.75	24.3781	4.75	13.0821	4.75	14.956	4.75	8.01043	4.75	8.91826	4.75	7.20041	4.75	4.31571	4.75	7.54287	5.1912	12.374	5.1912	5.62083	5.1912	11.2658	4.75	-0.0641	5.1912	7.6339	4.75	8.79679	4.75	0.31759	4.75	2.63359	4.75	9.63302
		4.7889	9.47739	4.7889	9.3055	4.7889	9.56097	4.8	9.46572	4.7889	12.4455	4.8	14.7229	4.8	22.4516	4.8	23.9882	4.8	13.0114	4.8	14.9244	4.8	8.10574	4.8	9.12735	4.8	7.4826	4.8	4.62675	4.8	7.7369	5.2471	12.9003	5.2471	6.23181	5.2471	11.8187	4.8	0.18477	5.2471	9.0604	4.8	9.18172	4.8	0.36072	4.8	2.59352	4.8	9.77551
		4.8387	9.47027	4.8387	11.8015	4.8387	9.62292	4.85	9.65431	4.8387	12.5086	4.85	14.5308	4.85	21.9985	4.85	23.5277	4.85	12.9312	4.85	14.8465	4.85	8.23352	4.85	9.32656	4.85	7.74984	4.85	4.93444	4.85	7.91635	5.3029	13.358	5.3029	6.80642	5.3029	12.3114	4.85	0.57799	5.3029	9.9432	4.85	9.57848	4.85	0.41724	4.85	2.56355	4.85	9.89816
		4.8886	9.47402	4.8886	11.023	4.8886	9.64505	4.9	9.83818	4.8886	12.5627	4.9	14.34	4.9	21.563	4.9	23.1065	4.9	12.8538	4.9	14.7658	4.9	8.31109	4.9	9.5046	4.9	7.98039	4.9	5.21932	4.9	8.07216	5.3588	13.7607	5.3588	7.35828	5.3588	12.7501	4.9	1.0843	5.3588	12.0081	4.9	9.99134	4.9	0.4996	4.9	2.52443	4.9	10.0091
		4.9384	9.50417	4.9384	10.2549	4.9384	9.70758	4.95	10.0327	4.9384	12.6692	4.95	14.0982	4.95	21.1777	4.95	22.7168	4.95	12.7786	4.95	14.6258	4.95	8.45393	4.95	9.72425	4.95	8.26153	4.95	5.55838	4.95	8.26561	5.4147	14.0949	5.4147	7.86894	5.4147	13.1296	4.95	1.69374	5.4147	13.6544	4.95	10.3774	4.95	0.64185	4.95	2.46968	4.95	10.1062
		4.9883	9.44746	4.9883	11.7158	4.9883	9.70477	5	10.1942	4.9883	12.6382	5	13.8849	5	20.7117	5	22.2457	5	12.6738	5	14.5329	5	8.58485	5	9.89922	5	8.49051	5	5.84211	5	8.43517	5.4706	14.3716	5.4706	8.35057	5.4706	13.4517	5	2.37682	5.4706	16.0682	5	10.7665	5	0.86188	5	2.47565	5	10.1733
		5.0381	9.39103	5.0381	11.1388	5.0381	9.67305	5.05	10.3382	5.0381	12.6036	5.05	13.6669	5.05	20.3404	5.05	21.8554	5.05	12.5465	5.05	14.406	5.05	8.61527	5.05	10.0165	5.05	8.66613	5.05	6.09616	5.05	8.54028	5.5265	14.5816	5.5265	8.78777	5.5265	13.7133	5.05	3.1094	5.5265	18.0426	5.05	11.1372	5.05	1.17659	5.05	2.49941	5.05	10.2295
		5.088	9.33827	5.088	11.1066	5.088	9.61095	5.1	10.4312	5.088	12.5664	5.1	13.4149	5.1	19.9817	5.1	21.4664	5.1	12.4433	5.1	14.2174	5.1	8.70066	5.1	10.1364	5.1	8.84278	5.1	6.3423	5.1	8.65377	5.5824	14.7271	5.5824	9.18182	5.5824	13.9078	5.1	3.88356	5.5824	20.6359	5.1	11.4498	5.1	1.56956	5.1	2.49477	5.1	10.2601
		5.1378	9.21569	5.1378	11.7753	5.1378	9.51366	5.15	10.5168	5.1378	12.426	5.15	13.1493	5.15	19.6352	5.15	21.0907	5.15	12.3231	5.15	14.03	5.15	8.72099	5.15	10.2122	5.15	8.95733	5.15	6.52993	5.15	8.72355	5.6382	14.808	5.6382	9.53597	5.6382	14.0435	5.15	4.67379	5.6382	21.4395	5.15	11.722	5.15	2.01677	5.15	2.50733	5.15	10.2644
		5.1877	9.0877	5.1877	12.3501	5.1877	9.42406	5.2	10.586	5.1877	12.28	5.2	12.8346	5.2	19.3579	5.2	20.7532	5.2	12.1875	5.2	13.764	5.2	8.73262	5.2	10.2672	5.2	9.0595	5.2	6.72427	5.2	8.7559	5.6941	14.8276	5.6941	9.84048	5.6941	14.1136	5.2	5.46235	5.6941	22.6207	5.2	11.9366	5.2	2.50246	5.2	2.5613	5.2	10.2711
		5.2375	8.97612	5.2375	11.6818	5.2375	9.29943	5.25	10.609	5.2375	12.1347	5.25	12.5371	5.25	19.0032	5.25	20.3628	5.25	12.0658	5.25	13.5225	5.25	8.75946	5.25	10.3029	5.25	9.14072	5.25	6.882	5.25	8.80718	5.75	14.7817	5.75	10.1063	5.75	14.1234	5.25	6.24325	5.75	22.0379	5.25	12.1171	5.25	3.00754	5.25	2.63547	5.25	10.2667
		5.2874	8.80798	5.2874	11.5915	5.2874	9.15443	5.3	10.6453	5.2874	11.9228	5.3	12.2359	5.3	18.6927	5.3	19.9989	5.3	11.9078	5.3	13.2846	5.3	8.71909	5.3	10.31	5.3	9.1811	5.3	7.01467	5.3	8.81708	5.8059	14.6814	5.8059	10.3229	5.8059	14.0743	5.3	7.00567	5.8059	20.7273	5.3	12.2551	5.3	3.50798	5.3	2.71867	5.3	10.2205
		5.3372	8.61925	5.3372	12.319	5.3372	8.96502	5.35	10.6016	5.3372	11.6779	5.35	11.9138	5.35	18.4303	5.35	19.6608	5.35	11.7483	5.35	12.99	5.35	8.70078	5.35	10.2868	5.35	9.20061	5.35	7.11491	5.35	8.80342	5.8618	14.5142	5.8618	10.4937	5.8618	13.9605	5.35	7.73162	5.8618	19.2975	5.35	12.3444	5.35	4.01563	5.35	2.84273	5.35	10.1609
		5.3871	8.43583	5.3871	10.5864	5.3871	8.78791	5.4	10.5224	5.3871	11.4367	5.4	11.6262	5.4	18.1388	5.4	19.3357	5.4	11.5768	5.4	12.7373	5.4	8.61985	5.4	10.2248	5.4	9.17512	5.4	7.16485	5.4	8.76236	5.9176	14.2959	5.9176	10.616	5.9176	13.7892	5.4	8.42662	5.9176	17.4341	5.4	12.425	5.4	4.5036	5.4	2.96474	5.4	10.0819
		5.437	8.20905	5.437	9.455	5.437	8.60046	5.45	10.4921	5.437	11.1205	5.45	11.3011	5.45	17.8981	5.45	19.0125	5.45	11.3883	5.45	12.4151	5.45	8.54928	5.45	10.1504	5.45	9.13171	5.45	7.21634	5.45	8.68505	5.9735	14.0144	5.9735	10.6916	5.9735	13.5552	5.45	9.07825	5.9735	16.1727	5.45	12.4552	5.45	4.97391	5.45	3.02743	5.45	9.9816
		5.4868	8.00421	5.4868	9.8321	5.4868	8.37627	5.5	10.3819	5.4868	10.8089	5.5	10.9635	5.5	17.67	5.5	18.7186	5.5	11.2183	5.5	12.0809	5.5	8.49739	5.5	10.0585	5.5	9.07803	5.5	7.24587	5.5	8.62873	6.0294	13.6776	6.0294	10.7136	6.0294	13.2595	5.5	9.68017	6.0294	14.4541	5.5	12.419	5.5	5.43769	5.5	3.13412	5.5	9.8676
		5.5367	7.80081	5.5367	8.2716	5.5367	8.18458	5.55	10.2303	5.5367	10.5149	5.55	10.6381	5.55	17.4125	5.55	18.4356	5.55	11.0447	5.55	11.7842	5.55	8.3871	5.55	9.94767	5.55	9.00488	5.55	7.26625	5.55	8.54776	6.0853	13.2854	6.0853	10.688	6.0853	12.9058	5.55	10.2431	6.0853	13.373	5.55	12.3621	5.55	5.85707	5.55	3.25281	5.55	9.73776
		5.5865	7.54436	5.5865	7.1286	5.5865	7.94495	5.6	10.1016	5.5865	10.1303	5.6	10.3125	5.6	17.1448	5.6	18.0912	5.6	10.8617	5.6	11.4372	5.6	8.32633	5.6	9.84634	5.6	8.92065	5.6	7.25444	5.6	8.46111	6.1412	12.8338	6.1412	10.6049	6.1412	12.4882	5.6	10.7437	6.1412	11.7362	5.6	12.2909	5.6	6.26837	5.6	3.34005	5.6	9.59463
		5.6364	7.28284	5.6364	7.2846	5.6364	7.68448	5.65	9.91997	5.6364	9.74388	5.65	10.0743	5.65	16.9602	5.65	17.8718	5.65	10.7009	5.65	11.2117	5.65	8.18493	5.65	9.69171	5.65	8.76962	5.65	7.16798	5.65	8.33663	6.1971	12.3333	6.1971	10.4714	6.1971	12.0108	5.65	11.1997	6.1971	10.4942	5.65	12.2232	5.65	6.64445	5.65	3.459	5.65	9.46399
		5.6862	7.02691	5.6862	6.0299	5.6862	7.44547	5.7	9.69438	5.6862	9.36515	5.7	9.76721	5.7	16.805	5.7	17.6797	5.7	10.5315	5.7	10.8895	5.7	8.04576	5.7	9.50071	5.7	8.60315	5.7	7.07964	5.7	8.16778	6.2529	11.7712	6.2529	10.2794	6.2529	11.4715	5.7	11.6021	6.2529	8.9541	5.7	12.079	5.7	6.98168	5.7	3.53504	5.7	9.32429
		5.7361	6.77306	5.7361	5.571	5.7361	7.19853	5.75	9.51608	5.7361	8.9604	5.75	9.45229	5.75	16.6355	5.75	17.4439	5.75	10.3388	5.75	10.5152	5.75	7.9531	5.75	9.34069	5.75	8.45886	5.75	6.99446	5.75	8.0498	6.3088	11.1645	6.3088	10.0321	6.3088	10.8748	5.75	11.9447	6.3088	7.867	5.75	11.9163	5.75	7.30165	5.75	3.61683	5.75	9.1659
		5.7859	6.49828	5.7859	5.9383	5.7859	6.94072	5.8	9.25019	5.7859	8.54599	5.8	9.16699	5.8	16.4973	5.8	17.2862	5.8	10.1546	5.8	10.2259	5.8	7.79562	5.8	9.14917	5.8	8.27078	5.8	6.87904	5.8	7.89344	6.3647	10.4952	6.3647	9.7252	6.3647	10.2175	5.8	12.2416	6.3647	6.7366	5.8	11.7437	5.8	7.55323	5.8	3.71211	5.8	9.01437
		5.8358	6.20921	5.8358	5.1526	5.8358	6.64763	5.85	8.93124	5.8358	8.1013	5.85	8.86908	5.85	16.3056	5.85	17.0511	5.85	9.99031	5.85	9.88354	5.85	7.66721	5.85	8.93252	5.85	8.07956	5.85	6.73733	5.85	7.71802	6.4206	9.80058	6.4206	9.37216	6.4206	9.5196	5.85	12.4744	6.4206	5.9634	5.85	11.5111	5.85	7.77147	5.85	3.77703	5.85	8.86951
		5.8856	5.91564	5.8856	5.1045	5.8856	6.37315	5.9	8.68109	5.8856	7.63957	5.9	8.66062	5.9	16.1891	5.9	16.8994	5.9	9.82362	5.9	9.63248	5.9	7.47282	5.9	8.69963	5.9	7.83141	5.9	6.5235	5.9	7.51338	6.4765	9.05815	6.4765	8.96978	6.4765	8.77571	5.9	12.6556	6.4765	5.2208	5.9	11.3074	5.9	7.92905	5.9	3.88056	5.9	8.71422
		5.9355	5.60674	5.9355	5.3097	5.9355	6.07822	5.95	8.37606	5.9355	7.1649	5.95	8.38289	5.95	16.1386	5.95	16.8448	5.95	9.66124	5.95	9.30471	5.95	7.28826	5.95	8.43931	5.95	7.54846	5.95	6.28855	5.95	7.27172	6.5324	8.30153	6.5324	8.52058	6.5324	8.00517	5.95	12.7794	6.5324	4.6976	5.95	11.0448	5.95	8.04016	5.95	3.95593	5.95	8.54415
		5.9853	5.32162	5.9853	5.1076	5.9853	5.79146	6	8.06978	5.9853	6.70882	6	8.13805	6	16.0133	6	16.6734	6	9.53338	6	8.99054	6	7.10712	6	8.16209	6	7.27859	6	6.05857	6	7.06547	6.5882	7.52613	6.5882	8.03494	6.5882	7.21559	6	12.8403	6.5882	4.1667	6	10.7726	6	8.08951	6	4.05438	6	8.38372
		6.0352	5.04436	6.0352	4.2244	6.0352	5.53326	6.05	7.75254	6.0352	6.24956	6.05	7.96077	6.05	16.0452	6.05	16.6815	6.05	9.42456	6.05	8.76776	6.05	6.90385	6.05	7.88863	6.05	6.99368	6.05	5.81016	6.05	6.82791	6.6441	6.74639	6.6441	7.49899	6.6441	6.41364	6.05	12.842	6.6441	3.8266	6.05	10.5075	6.05	8.06542	6.05	4.11982	6.05	8.23157
		6.085	4.75382	6.085	4.2775	6.085	5.24183	6.1	7.45203	6.085	5.77501	6.1	7.64091	6.1	16.0317	6.1	16.656	6.1	9.31125	6.1	8.3528	6.1	6.78493	6.1	7.64399	6.1	6.74558	6.1	5.56915	6.1	6.63383	6.7	5.98352	6.7	6.94194	6.7	5.62531	6.1	12.7836	6.7	3.4686	6.1	10.1203	6.1	7.97315	6.1	4.13626	6.1	8.03861
		6.1349	4.46497	6.1349	4.8557	6.1349	4.97951	6.15	7.17131	6.1349	5.31907	6.15	7.41545	6.15	15.9609	6.15	16.5494	6.15	9.20804	6.15	8.0744	6.15	6.53856	6.15	7.33411	6.15	6.4234	6.15	5.25586	6.15	6.39971	6.7559	5.23048	6.7559	6.34423	6.7559	4.84637	6.15	12.6569	6.7559	3.2626	6.15	9.76397	6.15	7.77586	6.15	4.22066	6.15	7.85527
		6.1848	4.19721	6.1848	3.897	6.1848	4.69912	6.2	6.79344	6.1848	4.85621	6.2	7.20641	6.2	16.0601	6.2	16.6447	6.2	9.13258	6.2	7.81822	6.2	6.33676	6.2	7.03034	6.2	6.09308	6.2	4.93111	6.2	6.11863	6.8118	4.53417	6.8118	5.73335	6.8118	4.12159	6.2	12.465	6.8118	2.9611	6.2	9.37578	6.2	7.50784	6.2	4.24019	6.2	7.72271
		6.2346	3.92336	6.2346	4.0698	6.2346	4.4296	6.25	6.54198	6.2346	4.38714	6.25	6.94721	6.25	16.0638	6.25	16.6332	6.25	9.08422	6.25	7.45961	6.25	6.18064	6.25	6.75488	6.25	5.82458	6.25	4.65534	6.25	5.92559	6.8676	3.88797	6.8676	5.10002	6.8676	3.45489	6.25	12.2107	6.8676	2.786	6.25	8.95572	6.25	7.14798	6.25	4.27159	6.25	7.59615
		6.2845	3.6653	6.2845	4.1434	6.2845	4.2238	6.3	6.27318	6.2845	3.94606	6.3	6.80816	6.3	16.1213	6.3	16.6708	6.3	9.02686	6.3	7.29112	6.3	5.94767	6.3	6.43921	6.3	5.4844	6.3	4.3107	6.3	5.67185	6.9235	3.33333	6.9235	4.45201	6.9235	2.8728	6.3	11.8805	6.9235	2.5954	6.3	8.57421	6.3	6.68443	6.3	4.30834	6.3	7.4506
		6.3343	3.45682	6.3343	3.449	6.3343	4.02065	6.35	5.99481	6.3343	3.55565	6.35	6.58169	6.35	16.2653	6.35	16.7884	6.35	8.96322	6.35	7.01089	6.35	5.82618	6.35	6.17754	6.35	5.19871	6.35	3.98899	6.35	5.46257	6.9794	2.86294	6.9794	3.81992	6.9794	2.39367	6.35	11.4932	6.9794	2.5544	6.35	8.08869	6.35	6.13926	6.35	4.28026	6.35	7.29115
		6.3842	3.21299	6.3842	4.3401	6.3842	3.82148	6.4	5.84915	6.3842	3.14964	6.4	6.37626	6.4	16.2916	6.4	16.7792	6.4	8.90733	6.4	6.74982	6.4	5.59466	6.4	5.86055	6.4	4.88486	6.4	3.63605	6.4	5.24891	7.0353	2.5164	7.0353	3.19008	7.0353	2.03452	6.4	11.025	7.0353	2.4141	6.4	7.65213	6.4	5.4826	6.4	4.3108	6.4	7.14785
		6.434	2.98915	6.434	4.3456	6.434	3.63014	6.45	5.62291	6.434	2.7612	6.45	6.25529	6.45	16.4221	6.45	16.9091	6.45	8.85924	6.45	6.62415	6.45	5.38185	6.45	5.53344	6.45	4.55373	6.45	3.26346	6.45	5.00205	7.0912	2.26359	7.0912	2.59444	7.0912	1.77839	6.45	10.4916	7.0912	2.2691	6.45	7.20934	6.45	4.75521	6.45	4.22904	6.45	7.0122
		6.4839	2.8448	6.4839	3.6364	6.4839	3.49394	6.5	5.52472	6.4839	2.47129	6.5	6.0211	6.5	16.5366	6.5	16.9808	6.5	8.80402	6.5	6.37204	6.5	5.19922	6.5	5.23792	6.5	4.27259	6.5	2.94086	6.5	4.7972	7.1471	2.12001	7.1471	2.05049	7.1471	1.62307	6.5	9.90412	7.1471	2.1794	6.5	6.66756	6.5	3.93938	6.5	4.16161	6.5	6.8298
		6.5337	2.6741	6.5337	3.8006	6.5337	3.38547	6.55	5.49023	6.5337	2.1606	6.55	5.89229	6.55	16.5548	6.55	16.9645	6.55	8.73288	6.55	6.26734	6.55	4.9873	6.55	4.92021	6.55	3.98995	6.55	2.62453	6.55	4.5822	7.2029	2.05708	7.2029	1.56943	7.2029	1.53968	6.55	9.22197	7.2029	1.8604	6.55	6.23547	6.55	3.0615	6.55	4.16901	6.55	6.65432
		6.5836	2.55426	6.5836	3.99	6.5836	3.29971	6.6	5.42727	6.5836	1.91093	6.6	5.81092	6.6	16.6417	6.6	17.0378	6.6	8.65978	6.6	6.20192	6.6	4.87628	6.6	4.67589	6.6	3.75767	6.6	2.33299	6.6	4.42528	7.2588	2.03647	7.2588	1.18038	7.2588	1.48748	6.6	8.50402	7.2588	1.9532	6.6	5.78855	6.6	2.11574	6.6	4.05849	6.6	6.5119
		6.6334	2.50074	6.6334	3.7695	6.6334	3.27296	6.65	5.46226	6.6334	1.79327	6.65	5.64046	6.65	16.6881	6.65	17.0263	6.65	8.57824	6.65	6.03069	6.65	4.69233	6.65	4.4301	6.65	3.53989	6.65	2.04961	6.65	4.26802	7.3147	2.06586	7.3147	0.89393	7.3147	1.47481	6.65	7.71093	7.3147	1.6202	6.65	5.30542	6.65	1.12946	6.65	3.96753	6.65	6.34691
		6.6833	2.42183	6.6833	3.6068	6.6833	3.21965	6.7	5.46872	6.6833	1.66317	6.7	5.57092	6.7	16.7131	6.7	17.028	6.7	8.4699	6.7	5.99154	6.7	4.53737	6.7	4.16557	6.7	3.33199	6.7	1.76867	6.7	4.11261	7.3706	2.11226	7.3706	0.72098	7.3706	1.4763	6.7	6.85729	7.3706	1.8156	6.7	4.87838	6.7	0.10848	6.7	3.83021	6.7	6.18212
		6.7331	2.34842	6.7331	4.4797	6.7331	3.15297	6.75	5.48867	6.7331	1.54784	6.75	5.4344	6.75	16.7433	6.75	17.0061	6.75	8.32676	6.75	5.85983	6.75	4.35694	6.75	3.91563	6.75	3.13757	6.75	1.49129	6.75	3.96632	7.4265	2.18065	7.4265	0.65436	7.4265	1.50139	6.75	5.98889	7.4265	1.445	6.75	4.3882	6.75	-0.94261	6.75	3.67135	6.75	6.03123
		6.783	2.28615	6.783	3.8645	6.783	3.1151	6.8	5.51205	6.783	1.49038	6.8	5.27159	6.8	16.6934	6.8	16.8836	6.8	8.18064	6.8	5.71612	6.8	4.15795	6.8	3.65899	6.8	2.95383	6.8	1.25977	6.8	3.80143	7.4824	2.25698	7.4824	0.6676	7.4824	1.54417	6.8	5.05169	7.4824	1.6613	6.8	3.98075	6.8	-1.99054	6.8	3.58596	6.8	5.89513
		6.8328	2.24158	6.8328	2.688	6.8328	3.06394	6.85	5.51462	6.8328	1.46689	6.85	5.23151	6.85	16.6542	6.85	16.823	6.85	8.03004	6.85	5.70221	6.85	4.05337	6.85	3.46776	6.85	2.85154	6.85	1.12192	6.85	3.71872	7.5382	2.33337	7.5382	0.74045	7.5382	1.60532	6.85	4.12462	7.5382	1.4538	6.85	3.69037	6.85	-3.05593	6.85	3.38546	6.85	5.78232
		6.8827	2.1781	6.8827	3.3568	6.8827	2.99014	6.9	5.54415	6.8827	1.44146	6.9	5.10589	6.9	16.6516	6.9	16.7549	6.9	7.84994	6.9	5.57606	6.9	3.91739	6.9	3.34378	6.9	2.82228	6.9	1.06189	6.9	3.67803	7.5941	2.40135	7.5941	0.82417	7.5941	1.67064	6.9	3.21485	7.5941	1.6874	6.9	3.38232	6.9	-4.09055	6.9	3.18782	6.9	5.66972
		6.9326	2.08606	6.9326	3.5085	6.9326	2.88394	6.95	5.49321	6.9326	1.3786	6.95	4.98951	6.95	16.6082	6.95	16.6553	6.95	7.68592	6.95	5.4773	6.95	3.81943	6.95	3.23205	6.95	2.82022	6.95	1.04451	6.95	3.65158	7.65	2.46907	7.65	0.9374	7.65	1.75475	6.95	2.31931	7.65	1.5831	6.95	3.15792	6.95	-5.09784	6.95	2.99054	6.95	5.60393
		6.9824	1.99758	6.9824	2.7494	6.9824	2.79341	7	5.4486	6.9824	1.31351	7	4.89055	7	16.5736	7	16.5766	7	7.53874	7	5.38433	7	3.70862	7	3.1457	7	2.83206	7	1.03673	7	3.63903	7.7059	2.51938	7.7059	1.02965	7.7059	1.82939	7	1.5438	7.7059	1.787	7	2.97045	7	-6.06887	7	2.71993	7	5.56973
		7.0323	1.89396	7.0323	2.6567	7.0323	2.69368	7.05	5.40596	7.0323	1.23902	7.05	4.73739	7.05	16.5319	7.05	16.4592	7.05	7.38468	7.05	5.22802	7.05	3.59067	7.05	3.08907	7.05	2.84217	7.05	1.04538	7.05	3.60486	7.7618	2.56299	7.7618	1.12095	7.7618	1.90523	7.05	0.90206	7.7618	1.9514	7.05	2.8536	7.05	-6.95956	7.05	2.51295	7.05	5.53523
		7.0821	1.79927	7.0821	3.1855	7.0821	2.57174	7.1	5.34215	7.0821	1.15231	7.1	4.67573	7.1	16.4491	7.1	16.336	7.1	7.22119	7.1	5.19179	7.1	3.54661	7.1	3.06547	7.1	2.85802	7.1	1.06833	7.1	3.58639	7.8176	2.59199	7.8176	1.19928	7.8176	1.97668	7.1	0.40836	7.8176	1.9822	7.1	2.8438	7.1	-7.79169	7.1	2.31244	7.1	5.51443
		7.132	1.71579	7.132	2.2834	7.132	2.47945	7.15	5.32254	7.132	1.0719	7.15	4.59576	7.15	16.4062	7.15	16.2446	7.15	7.05084	7.15	5.12319	7.15	3.50651	7.15	3.1011	7.15	2.91605	7.15	1.15002	7.15	3.59786	7.8735	2.60768	7.8735	1.2627	7.8735	2.03692	7.15	0.0901	7.8735	2.2297	7.15	2.91677	7.15	-8.53635	7.15	2.06298	7.15	5.48794
		7.1818	1.60876	7.1818	2.068	7.1818	2.38461	7.2	5.29763	7.1818	0.97675	7.2	4.52951	7.2	16.3299	7.2	16.1203	7.2	6.87083	7.2	5.06241	7.2	3.50152	7.2	3.13578	7.2	2.97919	7.2	1.23962	7.2	3.62337	7.9294	2.60895	7.9294	1.31778	7.9294	2.09173	7.2	-0.0685	7.9294	2.2207	7.2	3.05018	7.2	-9.18717	7.2	1.84898	7.2	5.42057
		7.2317	1.52755	7.2317	2.9311	7.2317	2.3145	7.25	5.23431	7.2317	0.89842	7.25	4.48959	7.25	16.2613	7.25	16.0233	7.25	6.66404	7.25	5.03314	7.25	3.46502	7.25	3.15601	7.25	3.00863	7.25	1.29245	7.25	3.63245	7.9853	2.59136	7.9853	1.34638	7.9853	2.1255	7.25	-0.14065	7.9853	2.4162	7.25	3.17601	7.25	-9.762	7.25	1.60129	7.25	5.32505
		7.2815	1.45353	7.2815	1.6054	7.2815	2.24135	7.3	5.14902	7.2815	0.81549	7.3	4.3537	7.3	16.209	7.3	15.9188	7.3	6.44951	7.3	4.89736	7.3	3.43175	7.3	3.16472	7.3	3.03767	7.3	1.34984	7.3	3.6268	8.0412	2.57613	8.0412	1.39232	8.0412	2.1678	7.3	-0.14322	8.0412	2.4764	7.3	3.27156	7.3	-10.2212	7.3	1.31483	7.3	5.22469
		7.3314	1.35494	7.3314	1.3296	7.3314	2.13219	7.35	5.10342	7.3314	0.71733	7.35	4.29604	7.35	16.0902	7.35	15.7625	7.35	6.26223	7.35	4.85856	7.35	3.41764	7.35	3.13697	7.35	3.04239	7.35	1.37847	7.35	3.61558	8.0971	2.5375	8.0971	1.41195	8.0971	2.19063	7.35	-0.11805	8.0971	2.566	7.35	3.34685	7.35	-10.5535	7.35	1.12498	7.35	5.12294
		7.3812	1.28245	7.3812	2.2457	7.3812	2.07863	7.4	5.10192	7.3812	0.64385	7.4	4.25673	7.4	16.0247	7.4	15.6766	7.4	6.08916	7.4	4.82884	7.4	3.37375	7.4	3.12064	7.4	3.05016	7.4	1.41778	7.4	3.59794	8.1529	2.50006	8.1529	1.43803	8.1529	2.21269	7.4	-0.0864	8.1529	2.5366	7.4	3.41022	7.4	-10.7468	7.4	0.98483	7.4	5.01612
		7.4311	1.2157	7.4311	1.9184	7.4311	2.05431	7.45	5.06516	7.4311	0.58487	7.45	4.19609	7.45	15.8864	7.45	15.5201	7.45	5.92094	7.45	4.77484	7.45	3.38027	7.45	3.11834	7.45	3.09365	7.45	1.49592	7.45	3.61192	8.2088	2.44637	8.2088	1.45081	8.2088	2.22482	7.45	-0.0358	8.2088	2.5134	7.45	3.48086	7.45	-10.8103	7.45	0.8443	7.45	4.92969
		7.4809	1.14011	7.4809	1.6212	7.4809	1.99563	7.5	5.02939	7.4809	0.52217	7.5	4.20817	7.5	15.7439	7.5	15.3525	7.5	5.74412	7.5	4.81359	7.5	3.32967	7.5	3.08509	7.5	3.08703	7.5	1.53059	7.5	3.59188	8.2647	2.38665	8.2647	1.46282	8.2647	2.23001	7.5	-0.00168	8.2647	2.3571	7.5	3.5493	7.5	-10.7514	7.5	0.74235	7.5	4.85199
		7.5308	1.06223	7.5308	1.2248	7.5308	1.93007	7.55	4.99975	7.5308	0.45001	7.55	4.15214	7.55	15.6817	7.55	15.2658	7.55	5.57711	7.55	4.73922	7.55	3.26241	7.55	3.04326	7.55	3.08457	7.55	1.57229	7.55	3.56261	8.3206	2.31742	8.3206	1.47411	8.3206	2.22948	7.55	0.04059	8.3206	2.5574	7.55	3.57933	7.55	-10.619	7.55	0.68349	7.55	4.765
		7.5806	0.97797	7.5806	0.8724	7.5806	1.86874	7.6	4.90089	7.5806	0.38098	7.6	4.13585	7.6	15.527	7.6	15.1157	7.6	5.40287	7.6	4.73085	7.6	3.21785	7.6	2.98321	7.6	3.07521	7.6	1.59564	7.6	3.53832	8.3765	2.24427	8.3765	1.4805	8.3765	2.22136	7.6	0.07826	8.3765	2.2161	7.6	3.62505	7.6	-10.4328	7.6	0.62542	7.6	4.65948
		7.6305	0.90328	7.6305	0.8182	7.6305	1.81486	7.65	4.83275	7.6305	0.31014	7.65	4.13757	7.65	15.4369	7.65	15.0186	7.65	5.21123	7.65	4.7507	7.65	3.15527	7.65	2.93566	7.65	3.06672	7.65	1.63553	7.65	3.50791	8.4324	2.1691	8.4324	1.48715	8.4324	2.2131	7.65	0.10553	8.4324	2.4781	7.65	3.65189	7.65	-10.1936	7.65	0.57409	7.65	4.56061
		7.6804	0.83582	7.6804	1.5711	7.6804	1.78155	7.7	4.78019	7.6804	0.24771	7.7	4.02705	7.7	15.3125	7.7	14.8706	7.7	5.03281	7.7	4.62599	7.7	3.14206	7.7	2.91493	7.7	3.10222	7.7	1.71607	7.7	3.53167	8.4882	2.08473	8.4882	1.48272	8.4882	2.19062	7.7	0.13705	8.4882	1.9716	7.7	3.64534	7.7	-9.93814	7.7	0.58875	7.7	4.46829
		7.7302	0.7669	7.7302	1.4845	7.7302	1.73753	7.75	4.62915	7.7302	0.1892	7.75	4.05302	7.75	15.1244	7.75	14.701	7.75	4.8521	7.75	4.68183	7.75	3.08252	7.75	2.85681	7.75	3.08624	7.75	1.73793	7.75	3.51747	8.5441	2.00245	8.5441	1.48253	8.5441	2.16984	7.75	0.15069	8.5441	2.2386	7.75	3.70788	7.75	-9.6202	7.75	0.62731	7.75	4.34481
		7.7801	0.69879	7.7801	0.7632	7.7801	1.69882	7.8	4.54106	7.7801	0.12143	7.8	4.06455	7.8	15.0231	7.8	14.6184	7.8	4.64345	7.8	4.67914	7.8	3.01498	7.8	2.80473	7.8	3.06896	7.8	1.77849	7.8	3.48104	8.6	1.91239	8.6	1.48527	8.6	2.13667	7.8	0.17558	8.6	1.9298	7.8	3.73494	7.8	-9.26604	7.8	0.59805	7.8	4.1923
		7.8299	0.60903	7.8299	1.1343	7.8299	1.63731	7.85	4.45982	7.8299	0.04051	7.85	4.01109	7.85	14.8653	7.85	14.4762	7.85	4.47828	7.85	4.60769	7.85	2.97827	7.85	2.76198	7.85	3.06994	7.85	1.82161	7.85	3.49422	8.6559	1.81924	8.6559	1.47438	8.6559	2.09025	7.85	0.19031	8.6559	2.2425	7.85	3.74262	7.85	-8.86113	7.85	0.61004	7.85	4.09585
		7.8798	0.51917	7.8798	1.1293	7.8798	1.54046	7.9	4.29702	7.8798	-0.04516	7.9	4.01159	7.9	14.7249	7.9	14.364	7.9	4.35309	7.9	4.61668	7.9	2.89736	7.9	2.68546	7.9	3.03198	7.9	1.83817	7.9	3.45782	8.7118	1.71996	8.7118	1.467	8.7118	2.02549	7.9	0.19571	8.7118	2.0386	7.9	3.77679	7.9	-8.39925	7.9	0.62546	7.9	4.04043
		7.9296	0.45571	7.9296	0.3775	7.9296	1.50146	7.95	4.18962	7.9296	-0.12249	7.95	3.95534	7.95	14.5923	7.95	14.2508	7.95	4.20609	7.95	4.53082	7.95	2.86451	7.95	2.64591	7.95	3.03532	7.95	1.90807	7.95	3.44906	8.7676	1.61749	8.7676	1.4461	8.7676	1.94348	7.95	0.20635	8.7676	2.0513	7.95	3.77932	7.95	-7.91649	7.95	0.59746	7.95	3.9592
		7.9795	0.37709	7.9795	0.7928	7.9795	1.43876	8	4.04142	7.9795	-0.20465	8	3.90352	8	14.429	8	14.1314	8	4.08508	8	4.48539	8	2.82787	8	2.61907	8	3.04683	8	1.95879	8	3.47872	8.8235	1.49579	8.8235	1.39102	8.8235	1.83443	8	0.20207	8.8235	2.1721	8	3.76785	8	-7.37744	8	0.62598	8	3.90095
		8.0293	0.3047	8.0293	1.1338	8.0293	1.34182	8.05	3.81676	8.0293	-0.28314	8.05	3.86173	8.05	14.2804	8.05	14.0178	8.05	3.98339	8.05	4.43169	8.05	2.75839	8.05	2.56381	8.05	3.02011	8.05	1.9787	8.05	3.46328	8.8794	1.37708	8.8794	1.3667	8.8794	1.71468	8.05	0.20492	8.8794	1.83	8.05	3.74441	8.05	-6.82214	8.05	0.64505	8.05	3.87904
		8.0792	0.23276	8.0792	0.604	8.0792	1.28431	8.1	3.65104	8.0792	-0.37497	8.1	3.80607	8.1	14.094	8.1	13.8653	8.1	3.88018	8.1	4.3351	8.1	2.70527	8.1	2.51414	8.1	2.98811	8.1	1.98466	8.1	3.44771	8.9353	1.22657	8.9353	1.28145	8.9353	1.55833	8.1	0.19735	8.9353	1.8987	8.1	3.7643	8.1	-6.22746	8.1	0.67561	8.1	3.84914
		8.129	0.1265	8.129	0.6055	8.129	1.17777	8.15	3.47427	8.129	-0.4907	8.15	3.79017	8.15	13.9745	8.15	13.8166	8.15	3.7884	8.15	4.29318	8.15	2.63401	8.15	2.44895	8.15	2.9478	8.15	1.98613	8.15	3.42474	8.9912	1.08052	8.9912	1.22438	8.9912	1.38002	8.15	0.18519	8.9912	1.7019	8.15	3.78114	8.15	-5.6251	8.15	0.66715	8.15	3.81691
		8.1789	0.04584	8.1789	1.6801	8.1789	1.04933	8.2	3.28156	8.1789	-0.586	8.2	3.6964	8.2	13.8547	8.2	13.7325	8.2	3.67037	8.2	4.12869	8.2	2.58735	8.2	2.39824	8.2	2.91366	8.2	2.00071	8.2	3.40008	9.0471	0.90338	9.0471	1.11719	9.0471	1.18639	8.2	0.1703	9.0471	1.1251	8.2	3.71737	8.2	-5.0156	8.2	0.66731	8.2	3.78672
		8.2287	-0.05854	8.2287	0.7998	8.2287	0.93023	8.25	3.1118	8.2287	-0.71624	8.25	3.55212	8.25	13.6645	8.25	13.584	8.25	3.57011	8.25	3.95102	8.25	2.54391	8.25	2.36276	8.25	2.8839	8.25	2.00542	8.25	3.39231	9.1029	0.7295	9.1029	1.02574	9.1029	0.97203	8.25	0.14875	9.1029	0.931	8.25	3.65154	8.25	-4.39776	8.25	0.75044	8.25	3.7657
		8.2786	-0.15925	8.2786	0.4869	8.2786	0.78715	8.3	2.8412	8.2786	-0.8467	8.3	3.45508	8.3	13.4765	8.3	13.4588	8.3	3.49202	8.3	3.81751	8.3	2.4759	8.3	2.29945	8.3	2.83493	8.3	1.99139	8.3	3.36869	9.1588	0.51729	9.1588	0.87802	9.1588	0.73476	8.3	0.11972	9.1588	0.5806	8.3	3.61656	8.3	-3.78989	8.3	0.78016	8.3	3.76159
		8.3284	-0.26681	8.3284	1.9059	8.3284	0.62112	8.35	2.56026	8.3284	-0.98552	8.35	3.35997	8.35	13.2915	8.35	13.3233	8.35	3.37956	8.35	3.63428	8.35	2.39405	8.35	2.22979	8.35	2.75984	8.35	1.93594	8.35	3.33385	9.2147	0.29368	9.2147	0.73431	9.2147	0.47555	8.35	0.09531	9.2147	0.1368	8.35	3.59893	8.35	-3.1885	8.35	0.80403	8.35	3.74079
		8.3783	-0.40119	8.3783	0.707	8.3783	0.4431	8.4	2.34697	8.3783	-1.16935	8.4	3.21802	8.4	13.17	8.4	13.2664	8.4	3.27419	8.4	3.46505	8.4	2.31343	8.4	2.15958	8.4	2.68579	8.4	1.89177	8.4	3.2971	9.2706	0.04799	9.2706	0.5826	9.2706	0.21536	8.4	0.05538	9.2706	0.099	8.4	3.56081	8.4	-2.61281	8.4	0.83708	8.4	3.70821
		8.4282	-0.49633	8.4282	0.44	8.4282	0.26395	8.45	2.05326	8.4282	-1.30449	8.45	3.03018	8.45	12.9951	8.45	13.1558	8.45	3.19368	8.45	3.20191	8.45	2.25332	8.45	2.09078	8.45	2.62308	8.45	1.86439	8.45	3.26936	9.3265	-0.20944	9.3265	0.40968	9.3265	-0.07163	8.45	0.00592	9.3265	-0.2446	8.45	3.49082	8.45	-2.05319	8.45	0.82619	8.45	3.68884
		8.478	-0.64491	8.478	0.5071	8.478	0.04597	8.5	1.77808	8.478	-1.48017	8.5	2.85172	8.5	12.807	8.5	13.0255	8.5	3.09655	8.5	2.92945	8.5	2.1724	8.5	2.0176	8.5	2.54728	8.5	1.80111	8.5	3.24319	9.3824	-0.45083	9.3824	0.24576	9.3824	-0.34247	8.5	-0.0314	9.3824	0.0754	8.5	3.43335	8.5	-1.55796	8.5	0.81573	8.5	3.68408
		8.5279	-0.76223	8.5279	0.0844	8.5279	-0.13078	8.55	1.48578	8.5279	-1.66128	8.55	2.61719	8.55	12.6834	8.55	12.9408	8.55	2.95216	8.55	2.66333	8.55	2.09265	8.55	1.94645	8.55	2.47125	8.55	1.73904	8.55	3.20401	9.4382	-0.73415	9.4382	0.0519	9.4382	-0.64653	8.55	-0.08921	9.4382	-0.7284	8.55	3.33965	8.55	-1.1079	8.55	0.79116	8.55	3.65807
		8.5777	-0.88931	8.5777	0.6469	8.5777	-0.35689	8.6	1.15332	8.5777	-1.84315	8.6	2.33124	8.6	12.4694	8.6	12.7716	8.6	2.79042	8.6	2.285	8.6	1.99119	8.6	1.85545	8.6	2.36511	8.6	1.63908	8.6	3.15241	9.4941	-0.99065	9.4941	-0.11165	9.4941	-0.93116	8.6	-0.13641	9.4941	-0.4972	8.6	3.22766	8.6	-0.71953	8.6	0.79108	8.6	3.62837
		8.6276	-1.09269	8.6276	-0.9419	8.6276	-0.67482	8.65	0.81454	8.6276	-2.10149	8.65	2.13222	8.65	12.275	8.65	12.628	8.65	2.66289	8.65	1.98919	8.65	1.86087	8.65	1.73986	8.65	2.22517	8.65	1.50032	8.65	3.0763	9.55	-1.30748	9.55	-0.33904	9.55	-1.2713	8.65	-0.18736	9.55	-0.9761	8.65	3.17121	8.65	-0.40492	8.65	0.79846	8.65	3.64279
		8.6774	-1.22346	8.6774	-1.4099	8.6774	-0.94381	8.7	0.4635	8.6774	-2.29722	8.7	1.88044	8.7	12.1583	8.7	12.5267	8.7	2.50821	8.7	1.67292	8.7	1.76504	8.7	1.64505	8.7	2.12826	8.7	1.42489	8.7	3.01558	9.6059	-1.59496	9.6059	-0.55722	9.6059	-1.59638	8.7	-0.24626	9.6059	-1.0699	8.7	3.10891	8.7	-0.1193	8.7	0.74654	8.7	3.65896
		8.7273	-1.38562	8.7273	-0.9898	8.7273	-1.1988	8.75	0.19216	8.7273	-2.50563	8.75	1.56959	8.75	11.9996	8.75	12.408	8.75	2.28574	8.75	1.27643	8.75	1.66151	8.75	1.54345	8.75	2.0453	8.75	1.35654	8.75	2.98135	9.6618	-1.91592	9.6618	-0.82279	9.6618	-1.95372	8.75	-0.28786	9.6618	-1.4206	8.75	3.02298	8.75	0.0721	8.75	0.69207	8.75	3.63701
		8.7771	-1.55398	8.7771	-1.5345	8.7771	-1.47296	8.8	-0.16818	8.7771	-2.76314	8.8	1.25922	8.8	11.8717	8.8	12.3001	8.8	2.06712	8.8	0.89205	8.8	1.52536	8.8	1.4195	8.8	1.89392	8.8	1.19431	8.8	2.89226	9.7176	-2.23483	9.7176	-1.10977	9.7176	-2.34885	8.8	-0.3358	9.7176	-1.767	8.8	2.91465	8.8	0.24429	8.8	0.6207	8.8	3.61691
		8.827	-1.71612	8.827	-1.7107	8.827	-1.81611	8.85	-0.56521	8.827	-3.01813	8.85	0.8843	8.85	11.7321	8.85	12.1402	8.85	1.8536	8.85	0.41154	8.85	1.38129	8.85	1.28515	8.85	1.73605	8.85	1.02791	8.85	2.78809	9.7735	-2.56141	9.7735	-1.42551	9.7735	-2.73359	8.85	-0.37757	9.7735	-2.1371	8.85	2.78673	8.85	0.36251	8.85	0.55315	8.85	3.60598
		8.8768	-1.94103	8.8768	-2.3096	8.8768	-2.21744	8.9	-0.8796	8.8768	-3.30463	8.9	0.57789	8.9	11.5644	8.9	12.0136	8.9	1.58686	8.9	0.03053	8.9	1.22109	8.9	1.13015	8.9	1.57564	8.9	0.86319	8.9	2.67335	9.8294	-2.92884	9.8294	-1.80287	9.8294	-3.21171	8.9	-0.42148	9.8294	-2.6859	8.9	2.73085	8.9	0.41483	8.9	0.51254	8.9	3.57723
		8.9267	-2.12736	8.9267	-2.4924	8.9267	-2.56404	8.95	-1.24991	8.9267	-3.58535	8.95	0.22248	8.95	11.4902	8.95	11.9419	8.95	1.31324	8.95	-0.37852	8.95	1.06044	8.95	0.97684	8.95	1.38669	8.95	0.65362	8.95	2.5329	9.8853	-3.32315	9.8853	-2.23141	9.8853	-3.66666	8.95	-0.45112	9.8853	-2.9098	8.95	2.63147	8.95	0.4999	8.95	0.39076	8.95	3.53683
		8.9765	-2.34719	8.9765	-2.6309	8.9765	-2.97722	9	-1.614	8.9765	-3.88487	9	-0.1837	9	11.3585	9	11.795	9	1.03776	9	-0.8996	9	0.9016	9	0.81076	9	1.19619	9	0.45059	9	2.38236	9.9412	-3.72994	9.9412	-2.65986	9.9412	-4.17403	9	-0.49469	9.9412	-3.7715	9	2.53379	9	0.49132	9	0.28843	9	3.49198
		9.0264	-2.5198	9.0264	-3.7224	9.0264	-3.3268	9.05	-1.97696	9.0264	-4.17468	9.05	-0.49091	9.05	11.2589	9.05	11.7308	9.05	0.72771	9.05	-1.23638	9.05	0.74408	9.05	0.65552	9.05	1.00635	9.05	0.25194	9.05	2.2263	9.9971	-4.16093	9.9971	-3.11563	9.9971	-4.67115	9.05	-0.52833	9.9971	-4.2033	9.05	2.51272	9.05	0.52872	9.05	0.21084	9.05	3.43374
		9.0762	-2.73703	9.0762	-3.4076	9.0762	-3.69376	9.1	-2.39081	9.0762	-4.46861	9.1	-0.88921	9.1	11.2372	9.1	11.6922	9.1	0.40316	9.1	-1.67964	9.1	0.55204	9.1	0.48618	9.1	0.76813	9.1	-0.02083	9.1	2.04193	10.0529	-4.60273	10.0529	-3.60537	10.0529	-5.22067	9.1	-0.56429	10.0529	-4.9411	9.1	2.41496	9.1	0.52133	9.1	0.02113	9.1	3.34668
		9.1261	-2.98606	9.1261	-2.6715	9.1261	-4.14989	9.15	-2.73876	9.1261	-4.78719	9.15	-1.30079	9.15	11.1382	9.15	11.5723	9.15	0.03504	9.15	-2.17632	9.15	0.33813	9.15	0.26837	9.15	0.52271	9.15	-0.28233	9.15	1.83589	10.1088	-5.08423	10.1088	-4.06139	10.1088	-5.7435	9.15	-0.62267	10.1088	-5.158	9.15	2.33452	9.15	0.48696	9.15	-0.08034	9.15	3.22869
		9.176	-3.19435	9.176	-4.5152	9.176	-4.51906	9.2	-3.07161	9.176	-5.14156	9.2	-1.6002	9.2	11.107	9.2	11.5821	9.2	-0.34353	9.2	-2.45462	9.2	0.12779	9.2	0.05985	9.2	0.26383	9.2	-0.58412	9.2	1.6031	10.1647	-5.61397	10.1647	-4.54974	10.1647	-6.2892	9.2	-0.65079	10.1647	-5.8998	9.2	2.32539	9.2	0.48495	9.2	-0.16101	9.2	3.10653
		9.2258	-3.56393	9.2258	-4.7963	9.2258	-4.96053	9.25	-3.4148	9.2258	-5.54071	9.25	-1.98716	9.25	11.1166	9.25	11.5797	9.25	-0.71114	9.25	-2.87961	9.25	-0.08198	9.25	-0.1459	9.25	-0.00491	9.25	-0.89674	9.25	1.37053	10.2206	-6.12496	10.2206	-4.97457	10.2206	-6.7807	9.25	-0.72736	10.2206	-5.801	9.25	2.25803	9.25	0.39562	9.25	-0.3063	9.25	2.96633
		9.2757	-3.86834	9.2757	-3.9336	9.2757	-5.40751	9.3	-3.77427	9.2757	-5.90518	9.3	-2.35779	9.3	11.0755	9.3	11.5406	9.3	-1.11382	9.3	-3.26054	9.3	-0.30255	9.3	-0.37699	9.3	-0.2933	9.3	-1.22176	9.3	1.11745	10.2765	-6.65094	10.2765	-5.38638	10.2765	-7.22879	9.3	-0.77769	10.2765	-6.8753	9.3	2.22927	9.3	0.39328	9.3	-0.38624	9.3	2.80246
		9.3255	-4.1913	9.3255	-5.5054	9.3255	-5.77453	9.35	-4.15255	9.3255	-6.36049	9.35	-2.66495	9.35	11.1088	9.35	11.6044	9.35	-1.50211	9.35	-3.54898	9.35	-0.53673	9.35	-0.60599	9.35	-0.61544	9.35	-1.63219	9.35	0.82719	10.3324	-7.16052	10.3324	-5.7396	10.3324	-7.6264	9.35	-0.82326	10.3324	-6.5056	9.35	2.22773	9.35	0.33157	9.35	-0.55238	9.35	2.64345
		9.3754	-4.58972	9.3754	-5.5299	9.3754	-6.17193	9.4	-4.4583	9.3754	-6.79425	9.4	-3.06749	9.4	11.1749	9.4	11.6497	9.4	-1.8904	9.4	-3.98962	9.4	-0.76339	9.4	-0.84291	9.4	-0.8992	9.4	-1.97411	9.4	0.5672	10.3882	-7.6712	10.3882	-6.06853	10.3882	-7.94741	9.4	-0.94673	10.3882	-7.0051	9.4	2.14607	9.4	0.22533	9.4	-0.69287	9.4	2.46606
		9.4252	-4.96332	9.4252	-5.5141	9.4252	-6.56843	9.45	-4.76403	9.4252	-7.24361	9.45	-3.46503	9.45	11.1783	9.45	11.6419	9.45	-2.30584	9.45	-4.38542	9.45	-1.03008	9.45	-1.11551	9.45	-1.24634	9.45	-2.39167	9.45	0.25252	10.4441	-8.16515	10.4441	-6.34439	10.4441	-8.2018	9.45	-1.03782	10.4441	-7.2981	9.45	2.0815	9.45	0.16687	9.45	-0.71511	9.45	2.27144
		9.4751	-5.36033	9.4751	-5.941	9.4751	-6.91277	9.5	-5.10656	9.4751	-7.71457	9.5	-3.83847	9.5	11.2246	9.5	11.7045	9.5	-2.71207	9.5	-4.79154	9.5	-1.28473	9.5	-1.36718	9.5	-1.62236	9.5	-2.86662	9.5	-0.11158	10.5	-8.59078	10.5	-6.58998	10.5	-8.35561	9.5	-1.15222	10.5	-7.7357	9.5	2.01851	9.5	0.01183	9.5	-0.78032	9.5	2.05751
		9.5249	-5.6995	9.5249	-6.5134	9.5249	-7.24275	9.55	-5.43908	9.5249	-8.07603	9.55	-4.19551	9.55	11.3096	9.55	11.8079	9.55	-3.10414	9.55	-5.15841	9.55	-1.52457	9.55	-1.62482	9.55	-1.92927	9.55	-3.20234	9.55	-0.38921	10.5559	-9.00915	10.5559	-6.79804	10.5559	-8.43983	9.55	-1.32081	10.5559	-7.7553	9.55	1.94496	9.55	-0.09124	9.55	-0.80474	9.55	1.85205
		9.5748	-6.10568	9.5748	-7.0886	9.5748	-7.50868	9.6	-5.75795	9.5748	-8.56389	9.6	-4.55537	9.6	11.3997	9.6	11.9363	9.6	-3.48865	9.6	-5.48653	9.6	-1.79376	9.6	-1.90027	9.6	-2.28993	9.6	-3.64959	9.6	-0.71724	10.6118	-9.32155	10.6118	-6.94501	10.6118	-8.40739	9.6	-1.47569	10.6118	-7.7372	9.6	1.85789	9.6	-0.21546	9.6	-0.88292	9.6	1.64777
		9.6246	-6.44491	9.6246	-6.3209	9.6246	-7.74296	9.65	-6.03757	9.6246	-8.94162	9.65	-4.94492	9.65	11.4952	9.65	12.0481	9.65	-3.85489	9.65	-5.92008	9.65	-2.03445	9.65	-2.1491	9.65	-2.64734	9.65	-4.12941	9.65	-1.07392	10.6676	-9.58241	10.6676	-7.03669	10.6676	-8.27715	9.65	-1.78579	10.6676	-8.5476	9.65	1.73686	9.65	-0.53974	9.65	-0.98553	9.65	1.42963
		9.6745	-6.73999	9.6745	-7.6101	9.6745	-7.93214	9.7	-6.34273	9.6745	-9.32777	9.7	-5.26999	9.7	11.662	9.7	12.2337	9.7	-4.20872	9.7	-6.18618	9.7	-2.2898	9.7	-2.41924	9.7	-3.00989	9.7	-4.60046	9.7	-1.42281	10.7235	-9.7104	10.7235	-7.06249	10.7235	-8.04472	9.7	-2.02638	10.7235	-8.2041	9.7	1.61523	9.7	-0.85317	9.7	-1.03707	9.7	1.20114
		9.7243	-7.16111	9.7243	-7.8874	9.7243	-8.03014	9.75	-6.66565	9.7243	-9.8371	9.75	-5.65322	9.75	11.8438	9.75	12.4296	9.75	-4.55318	9.75	-6.54189	9.75	-2.54934	9.75	-2.68385	9.75	-3.39897	9.75	-5.149	9.75	-1.80868	10.7794	-9.76218	10.7794	-7.02462	10.7794	-7.71702	9.75	-2.35898	10.7794	-9.5679	9.75	1.41064	9.75	-1.19803	9.75	-1.0934	9.75	0.95352
		9.7742	-7.6046	9.7742	-8.4259	9.7742	-8.18413	9.8	-6.91554	9.7742	-10.2036	9.8	-6.02847	9.8	11.9514	9.8	12.5438	9.8	-4.86541	9.8	-6.96379	9.8	-2.82501	9.8	-2.97264	9.8	-3.76392	9.8	-5.56155	9.8	-2.15949	10.8353	-9.67542	10.8353	-6.89466	10.8353	-7.29328	9.8	-2.86587	10.8353	-9.0274	9.8	1.2196	9.8	-1.61004	9.8	-1.02896	9.8	0.71394
		9.824	-7.88385	9.824	-9.3589	9.824	-8.22275	9.85	-7.15764	9.824	-10.569	9.85	-6.28774	9.85	12.1964	9.85	12.8031	9.85	-5.1739	9.85	-7.15363	9.85	-3.12955	9.85	-3.27794	9.85	-4.15102	9.85	-5.99676	9.85	-2.54414	10.8912	-9.51606	10.8912	-6.7161	10.8912	-6.79646	9.85	-3.15995	10.8912	-10.371	9.85	1.06208	9.85	-2.03074	9.85	-1.04997	9.85	0.47718
		9.8739	-8.15662	9.8739	-7.7166	9.8739	-8.11656	9.9	-7.38247	9.8739	-10.9568	9.9	-6.59525	9.9	12.4058	9.9	13.0115	9.9	-5.47743	9.9	-7.46347	9.9	-3.40549	9.9	-3.5603	9.9	-4.51468	9.9	-6.42646	9.9	-2.92532	10.9471	-9.21954	10.9471	-6.41736	10.9471	-6.19782	9.9	-3.67359	10.9471	-9.0343	9.9	0.83751	9.9	-2.45827	9.9	-1.18254	9.9	0.2434
		9.9238	-8.64139	9.9238	-9.7452	9.9238	-8.11881	9.95	-7.87346	9.9238	-11.4219	9.95	-6.8543	9.95	12.6123	9.95	13.2529	9.95	-5.73729	9.95	-7.71621	9.95	-3.70343	9.95	-3.87418	9.95	-4.9231	9.95	-6.87699	9.95	-3.29487	11.0029	-8.82972	11.0029	-6.05028	11.0029	-5.52378	9.95	-4.10901	11.0029	-10.0844	9.95	0.60422	9.95	-2.91475	9.95	-1.21979	9.95	0.03449
		9.9736	-8.95848	9.9736	-10.5523	9.9736	-8.03986	10	-8.38185	9.9736	-11.7899	10	-7.12915	10	12.9587	10	13.5903	10	-6.034	10	-7.92181	10	-4.00467	10	-4.17662	10	-5.36418	10	-7.44211	10	-3.73228	11.0588	-8.31885	11.0588	-5.57199	11.0588	-4.7655	10	-4.5629	11.0588	-9.4765	10	0.29117	10	-3.32672	10	-1.18901	10	-0.2295
		10.0235	-9.33279	10.0235	-10.2232	10.0235	-7.87536	10.05	-8.4634	10.0235	-12.1713	10.05	-7.45487	10.05	13.1823	10.05	13.7954	10.05	-6.30534	10.05	-8.24771	10.05	-4.32551	10.05	-4.53547	10.05	-5.7898	10.05	-7.90112	10.05	-4.11642	11.1147	-7.71164	11.1147	-5.03823	11.1147	-3.96109	10.05	-5.04375	11.1147	-8.5946	10.05	-0.02024	10.05	-3.73216	10.05	-1.32144	10.05	-0.49993
		10.0733	-9.88258	10.0733	-11.124	10.0733	-7.71732	10.1	-8.83472	10.0733	-12.7038	10.1	-7.67061	10.1	13.4061	10.1	14.0727	10.1	-6.52176	10.1	-8.46239	10.1	-4.68002	10.1	-4.9024	10.1	-6.29219	10.1	-8.43581	10.1	-4.52688	11.1706	-7.0274	11.1706	-4.42208	11.1706	-3.1017	10.1	-5.4552	11.1706	-8.8369	10.1	-0.33019	10.1	-4.22576	10.1	-1.29692	10.1	-0.73399
		10.1232	-10.2732	10.1232	-10.5546	10.1232	-7.53585	10.15	-9.14072	10.1232	-12.9844	10.15	-7.91983	10.15	13.715	10.15	14.323	10.15	-6.72966	10.15	-8.68633	10.15	-5.00678	10.15	-5.20957	10.15	-6.78898	10.15	-8.99995	10.15	-4.98971	11.2265	-6.25463	11.2265	-3.76328	11.2265	-2.21466	10.15	-5.99428	11.2265	-5.7551	10.15	-0.70401	10.15	-4.57327	10.15	-1.37212	10.15	-0.9707
		10.173	-10.6491	10.173	-12.3769	10.173	-7.27112	10.2	-9.44147	10.173	-13.3173	10.2	-8.09466	10.2	13.93	10.2	14.5329	10.2	-6.88397	10.2	-8.85193	10.2	-5.3518	10.2	-5.58728	10.2	-7.17832	10.2	-9.35322	10.2	-5.34756	11.2824	-5.42389	11.2824	-3.02974	11.2824	-1.28686	10.2	-6.44259	11.2824	-5.6521	10.2	-0.99064	10.2	-5.04279	10.2	-1.71196	10.2	-1.20722
		10.2229	-11.0226	10.2229	-10.663	10.2229	-6.95768	10.25	-9.6058	10.2229	-13.6165	10.25	-8.19101	10.25	14.3511	10.25	14.9946	10.25	-7.02619	10.25	-8.89803	10.25	-5.75655	10.25	-5.99016	10.25	-7.67083	10.25	-9.79096	10.25	-5.805	11.3382	-4.51633	11.3382	-2.25736	11.3382	-0.34657	10.25	-6.97184	11.3382	-3.4986	10.25	-1.37602	10.25	-5.44632	10.25	-2.17722	10.25	-1.44181
		10.2727	-11.2175	10.2727	-12.0138	10.2727	-6.55418	10.3	-9.59088	10.2727	-13.7724	10.3	-8.43	10.3	14.8065	10.3	15.4152	10.3	-7.15285	10.3	-9.06443	10.3	-6.1041	10.3	-6.36909	10.3	-8.17155	10.3	-10.2549	10.3	-6.27179	11.3941	-3.57993	11.3941	-1.45447	11.3941	0.59385	10.3	-7.49016	11.3941	-2.3529	10.3	-1.86771	10.3	-5.8335	10.3	-2.64847	10.3	-1.64619
		10.3226	-11.552	10.3226	-13.6724	10.3226	-6.14388	10.35	-9.70166	10.3226	-14.0637	10.35	-8.58125	10.35	15.0837	10.35	15.7765	10.35	-7.22721	10.35	-9.16831	10.35	-6.4503	10.35	-6.74877	10.35	-8.52765	10.35	-10.5418	10.35	-6.6012	11.45	-2.59183	11.45	-0.64365	11.45	1.52225	10.35	-8.01679	11.45	0.7893	10.35	-2.27565	10.35	-6.33673	10.35	-3.10644	10.35	-1.83206
		10.3724	-11.8675	10.3724	-12.2351	10.3724	-5.72471	10.4	-9.72026	10.3724	-14.2492	10.4	-8.71532	10.4	15.495	10.4	16.2235	10.4	-7.30514	10.4	-9.22172	10.4	-6.87251	10.4	-7.16956	10.4	-8.97867	10.4	-10.8262	10.4	-7.0356	11.5059	-1.61072	11.5059	0.17789	11.5059	2.42969	10.4	-8.57886	11.5059	2.3434	10.4	-2.72956	10.4	-6.70912	10.4	-3.45035	10.4	-2.04621
		10.4223	-12.0976	10.4223	-12.9705	10.4223	-5.21357	10.45	-9.67686	10.4223	-14.479	10.45	-8.94158	10.45	15.936	10.45	16.6969	10.45	-7.38875	10.45	-9.32109	10.45	-7.23467	10.45	-7.58083	10.45	-9.44374	10.45	-11.1401	10.45	-7.47401	11.5618	-0.59268	11.5618	0.99864	11.5618	3.3221	10.45	-9.07307	11.5618	5.5326	10.45	-3.25868	10.45	-7.24135	10.45	-3.83669	10.45	-2.27324
		10.4721	-12.4198	10.4721	-10.5938	10.4721	-4.79446	10.5	-9.64485	10.4721	-14.8613	10.5	-9.07661	10.5	16.2645	10.5	17.1094	10.5	-7.45136	10.5	-9.39343	10.5	-7.59608	10.5	-7.96275	10.5	-9.78707	10.5	-11.3329	10.5	-7.84118	11.6176	0.39157	11.6176	1.80295	11.6176	4.17481	10.5	-9.66803	11.6176	6.71	10.5	-3.6734	10.5	-7.6799	10.5	-4.315	10.5	-2.4791
		10.522	-12.5452	10.522	-11.7932	10.522	-4.31424	10.55	-9.3592	10.522	-14.8102	10.55	-9.23216	10.55	16.7784	10.55	17.705	10.55	-7.50049	10.55	-9.38262	10.55	-7.98378	10.55	-8.39424	10.55	-10.141	10.55	-11.4506	10.55	-8.21137	11.6735	1.4028	11.6735	2.63244	11.6735	5.00887	10.55	-10.1621	11.6735	8.6424	10.55	-4.21263	10.55	-8.14112	10.55	-4.83668	10.55	-2.67594
		10.5718	-12.5989	10.5718	-11.4212	10.5718	-3.73482	10.6	-9.08381	10.5718	-14.8276	10.6	-9.48301	10.6	17.3889	10.6	18.4483	10.6	-7.5057	10.6	-9.39262	10.6	-8.27941	10.6	-8.73742	10.6	-10.4224	10.6	-11.52	10.6	-8.54989	11.7294	2.34857	11.7294	3.37362	11.7294	5.77008	10.6	-10.6808	11.7294	10.136	10.6	-4.90218	10.6	-8.70528	10.6	-5.46023	10.6	-2.85472
		10.6217	-12.7179	10.6217	-10.5695	10.6217	-3.24186	10.65	-8.88036	10.6217	-14.8808	10.65	-9.76151	10.65	17.9305	10.65	19.1297	10.65	-7.5005	10.65	-9.45868	10.65	-8.57292	10.65	-9.07601	10.65	-10.6287	10.65	-11.4495	10.65	-8.83818	11.7853	3.30403	11.7853	4.14331	11.7853	6.50742	10.65	-11.236	11.7853	11.3286	10.65	-5.67	10.65	-9.11675	10.65	-5.78057	10.65	-3.00889
		10.6716	-12.7515	10.6716	-10.7678	10.6716	-2.73342	10.7	-8.64574	10.6716	-14.8226	10.7	-9.96335	10.7	18.4472	10.7	19.767	10.7	-7.51147	10.7	-9.41434	10.7	-8.86967	10.7	-9.45447	10.7	-10.8412	10.7	-11.3675	10.7	-9.07967	11.8412	4.18371	11.8412	4.83161	11.8412	7.18436	10.7	-11.6741	11.8412	12.7658	10.7	-6.3369	10.7	-9.66861	10.7	-6.13953	10.7	-3.15167
		10.7214	-12.742	10.7214	-8.7857	10.7214	-2.20683	10.75	-8.41474	10.7214	-14.82	10.75	-10.1899	10.75	19.0235	10.75	20.4739	10.75	-7.51124	10.75	-9.36915	10.75	-9.10507	10.75	-9.71832	10.75	-10.978	10.75	-11.2128	10.75	-9.29533	11.8971	5.03862	11.8971	5.51418	11.8971	7.80354	10.75	-12.1326	11.8971	12.6402	10.75	-7.12161	10.75	-10.17	10.75	-6.77609	10.75	-3.31204
		10.7713	-12.5764	10.7713	-10.2738	10.7713	-1.64403	10.8	-8.07019	10.7713	-14.4961	10.8	-10.4174	10.8	19.6084	10.8	21.1986	10.8	-7.48343	10.8	-9.3367	10.8	-9.33605	10.8	-10.0321	10.8	-11.0938	10.8	-11.011	10.8	-9.49431	11.9529	5.81748	11.9529	6.11132	11.9529	8.35102	10.8	-12.5263	11.9529	13.894	10.8	-7.97627	10.8	-10.6489	10.8	-7.02012	10.8	-3.45223
		10.8211	-12.473	10.8211	-9.8636	10.8211	-1.15541	10.85	-7.6396	10.8211	-14.2694	10.85	-10.5735	10.85	20.1296	10.85	21.8492	10.85	-7.4665	10.85	-9.21652	10.85	-9.53529	10.85	-10.3095	10.85	-11.1092	10.85	-10.7205	10.85	-9.61632	12.0088	6.55696	12.0088	6.70608	12.0088	8.84482	10.85	-12.8369	12.0088	13.3097	10.85	-8.5319	10.85	-11.1739	10.85	-7.37382	10.85	-3.57632
		10.871	-12.3848	10.871	-7.547	10.871	-0.701	10.9	-7.28702	10.871	-14.1208	10.9	-10.7251	10.9	20.7496	10.9	22.5806	10.9	-7.44636	10.9	-9.07826	10.9	-9.75086	10.9	-10.5521	10.9	-11.0531	10.9	-10.2947	10.9	-9.69885	12.0647	7.24417	12.0647	7.21652	12.0647	9.2581	10.9	-13.1255	12.0647	13.0092	10.9	-9.23255	10.9	-11.639	10.9	-7.99081	10.9	-3.68358
		10.9208	-12.1543	10.9208	-8.8961	10.9208	-0.19449	10.95	-6.91971	10.9208	-13.6952	10.95	-10.9363	10.95	21.3267	10.95	23.2804	10.95	-7.42081	10.95	-9.01389	10.95	-9.98613	10.95	-10.8273	10.95	-11.0419	10.95	-9.93476	10.95	-9.78418	12.1206	7.86069	12.1206	7.67293	12.1206	9.58998	10.95	-13.2622	12.1206	12.7671	10.95	-10.0572	10.95	-12.1812	10.95	-8.2726	10.95	-3.7591
		10.9707	-11.9683	10.9707	-8.4174	10.9707	0.17859	11	-6.51842	10.9707	-13.4161	11	-11.0575	11	21.8231	11	23.868	11	-7.41492	11	-8.84527	11	-10.0464	11	-10.9478	11	-10.9039	11	-9.49026	11	-9.77686	12.1765	8.41978	12.1765	8.05461	12.1765	9.84249	11	-13.3262	12.1765	12.2436	11	-10.7716	11	-12.647	11	-8.53589	11	-3.81842
		11.0205	-11.6477	11.0205	-5.1238	11.0205	0.60571	11.05	-6.16265	11.0205	-12.9928	11.05	-11.1093	11.05	22.3967	11.05	24.5151	11.05	-7.42966	11.05	-8.62138	11.05	-10.2291	11.05	-11.1674	11.05	-10.7829	11.05	-9.00053	11.05	-9.77286	12.2324	8.85145	12.2324	8.35014	12.2324	9.9821	11.05	-13.2909	12.2324	12.2052	11.05	-11.3332	11.05	-13.1654	11.05	-8.98438	11.05	-3.88265
		11.0704	-11.3546	11.0704	-8.348	11.0704	0.9778	11.1	-5.72741	11.0704	-12.5142	11.1	-11.2322	11.1	22.93	11.1	25.1499	11.1	-7.46925	11.1	-8.48962	11.1	-10.4069	11.1	-11.3844	11.1	-10.7017	11.1	-8.57688	11.1	-9.78788	12.2882	9.24941	12.2882	8.57833	12.2882	10.0479	11.1	-13.0898	12.2882	11.6189	11.1	-12.0309	11.1	-13.7579	11.1	-9.33143	11.1	-3.94604
		11.1202	-11.0894	11.1202	-7.9074	11.1202	1.22837	11.15	-5.29306	11.1202	-12.1685	11.15	-11.2745	11.15	23.4677	11.15	25.7478	11.15	-7.45947	11.15	-8.24138	11.15	-10.4099	11.15	-11.3839	11.15	-10.4468	11.15	-8.01156	11.15	-9.6953	12.3441	9.50829	12.3441	8.68597	12.3441	9.98681	11.15	-12.8013	12.3441	10.8071	11.15	-12.6824	11.15	-14.2581	11.15	-9.53046	11.15	-3.93906
		11.1701	-10.7319	11.1701	-2.3408	11.1701	1.55346	11.2	-4.90058	11.1701	-11.7139	11.2	-11.297	11.2	23.9979	11.2	26.3267	11.2	-7.42879	11.2	-7.99737	11.2	-10.5865	11.2	-11.533	11.2	-10.2431	11.2	-7.45247	11.2	-9.62439	12.4	9.7383	12.4	8.74804	12.4	9.87107	11.2	-12.3625	12.4	9.9002	11.2	-13.0657	11.2	-14.8522	11.2	-9.76607	11.2	-3.86647
		11.2199	-10.3715	11.2199	-6.6758	11.2199	1.82124	11.25	-4.54115	11.2199	-11.2494	11.25	-11.3294	11.25	24.4727	11.25	26.8733	11.25	-7.43751	11.25	-7.8068	11.25	-10.6824	11.25	-11.6867	11.25	-10.0702	11.25	-6.97214	11.25	-9.54394	12.4559	9.82669	12.4559	8.69561	12.4559	9.63043	11.25	-11.797	12.4559	8.7375	11.25	-13.5266	11.25	-15.3468	11.25	-10.0148	11.25	-3.79477
		11.2698	-9.9787	11.2698	-4.897	11.2698	2.00252	11.3	-4.2356	11.2698	-10.843	11.3	-11.3472	11.3	24.9464	11.3	27.3747	11.3	-7.44368	11.3	-7.5859	11.3	-10.6982	11.3	-11.6451	11.3	-9.82704	11.3	-6.46977	11.3	-9.42391	12.5118	9.84827	12.5118	8.59081	12.5118	9.31732	11.3	-11.1042	12.5118	8.3371	11.3	-13.9675	11.3	-15.8108	11.3	-10.0757	11.3	-3.71667
		11.3196	-9.60322	11.3196	-0.4684	11.3196	2.13648	11.35	-3.82117	11.3196	-10.4335	11.35	-11.2906	11.35	25.3234	11.35	27.7804	11.35	-7.42976	11.35	-7.31954	11.35	-10.7917	11.35	-11.6783	11.35	-9.54004	11.35	-5.89395	11.35	-9.27918	12.5676	9.74583	12.5676	8.40005	12.5676	8.93187	11.35	-10.2986	12.5676	7.3641	11.35	-14.182	11.35	-16.3599	11.35	-10.0455	11.35	-3.60803
		11.3695	-9.1549	11.3695	0.0399	11.3695	2.29256	11.4	-3.43282	11.3695	-9.8652	11.4	-11.1645	11.4	25.7143	11.4	28.2386	11.4	-7.41755	11.4	-6.98687	11.4	-10.8984	11.4	-11.8164	11.4	-9.25954	11.4	-5.33265	11.4	-9.1214	12.6235	9.55209	12.6235	8.158	12.6235	8.45485	11.4	-9.4066	12.6235	7.0239	11.4	-14.2767	11.4	-16.7702	11.4	-10.0757	11.4	-3.46579
		11.4194	-8.70843	11.4194	-1.7224	11.4194	2.42928	11.45	-3.15624	11.4194	-9.3897	11.45	-11.1086	11.45	26.1421	11.45	28.6606	11.45	-7.41344	11.45	-6.74791	11.45	-11.0939	11.45	-11.9638	11.45	-9.05544	11.45	-4.85934	11.45	-9.02824	12.6794	9.28113	12.6794	7.87879	12.6794	7.97337	11.45	-8.38695	12.6794	5.7427	11.45	-14.3432	11.45	-17.1944	11.45	-9.98064	11.45	-3.33052
		11.4692	-8.29439	11.4692	-2.0883	11.4692	2.44618	11.5	-2.85132	11.4692	-8.93103	11.5	-10.9779	11.5	26.4729	11.5	28.9911	11.5	-7.38723	11.5	-6.45895	11.5	-11.0967	11.5	-11.9299	11.5	-8.77116	11.5	-4.33401	11.5	-8.84124	12.7353	8.94066	12.7353	7.60207	12.7353	7.42168	11.5	-7.32876	12.7353	5.4494	11.5	-14.2757	11.5	-17.5338	11.5	-9.82755	11.5	-3.18103
		11.5191	-7.78908	11.5191	-4.1411	11.5191	2.54601	11.55	-2.5619	11.5191	-8.41115	11.55	-10.8307	11.55	26.7953	11.55	29.3458	11.55	-7.34767	11.55	-6.11521	11.55	-11.2365	11.55	-12.0141	11.55	-8.52037	11.55	-3.86233	11.55	-8.70435	12.7912	8.50774	12.7912	7.25305	12.7912	6.84719	11.55	-6.17753	12.7912	4.661	11.55	-14.136	11.55	-17.7015	11.55	-9.68935	11.55	-3.00419
		11.5689	-7.41675	11.5689	-3.0552	11.5689	2.50134	11.6	-2.23701	11.5689	-8.01652	11.6	-10.7075	11.6	27.0624	11.6	29.5811	11.6	-7.31471	11.6	-5.88582	11.6	-11.323	11.6	-11.9854	11.6	-8.29953	11.6	-3.45133	11.6	-8.61801	12.8471	8.01294	12.8471	6.91833	12.8471	6.2554	11.6	-4.98003	12.8471	4.422	11.6	-13.9583	11.6	-17.8449	11.6	-9.4075	11.6	-2.8201
		11.6188	-6.97604	11.6188	-0.7695	11.6188	2.44376	11.65	-1.90969	11.6188	-7.53028	11.65	-10.4952	11.65	27.3046	11.65	29.8147	11.65	-7.29349	11.65	-5.56221	11.65	-11.2048	11.65	-11.8206	11.65	-7.94989	11.65	-2.95863	11.65	-8.37088	12.9029	7.44673	12.9029	6.58741	12.9029	5.69691	11.65	-3.74868	12.9029	3.928	11.65	-13.6314	11.65	-17.8121	11.65	-9.04658	11.65	-2.62508
		11.6686	-6.53232	11.6686	-1.8205	11.6686	2.47265	11.7	-1.67719	11.6686	-7.04627	11.7	-10.317	11.7	27.5371	11.7	30.0616	11.7	-7.25575	11.7	-5.24309	11.7	-11.2818	11.7	-11.7726	11.7	-7.68718	11.7	-2.57307	11.7	-8.2235	12.9588	6.86988	12.9588	6.24186	12.9588	5.15135	11.7	-2.48004	12.9588	3.5021	11.7	-13.2448	11.7	-17.7062	11.7	-8.63018	11.7	-2.43043
		11.7185	-6.17417	11.7185	0.2612	11.7185	2.34781	11.75	-1.46206	11.7185	-6.60871	11.75	-10.1397	11.75	27.6987	11.75	30.1647	11.75	-7.19694	11.75	-5.04992	11.75	-11.1681	11.75	-11.5518	11.75	-7.3894	11.75	-2.16693	11.75	-8.04355	13.0147	6.31043	13.0147	5.93142	13.0147	4.67495	11.75	-1.2409	13.0147	3.1512	11.75	-12.8209	11.75	-17.4754	11.75	-8.16091	11.75	-2.2271
		11.7683	-5.65659	11.7683	-1.4347	11.7683	2.28488	11.8	-1.29088	11.7683	-6.0909	11.8	-9.94724	11.8	27.8655	11.8	30.2999	11.8	-7.14197	11.8	-4.79858	11.8	-11.1555	11.8	-11.4049	11.8	-7.10964	11.8	-1.81907	11.8	-7.82057	13.0706	5.71469	13.0706	5.59213	13.0706	4.21245	11.8	0.04151	13.0706	2.7184	11.8	-12.3005	11.8	-17.0981	11.8	-7.65122	11.8	-2.00812
		11.8182	-5.26209	11.8182	-2.7937	11.8182	2.2236	11.85	-1.08312	11.8182	-5.68571	11.85	-9.77807	11.85	27.9804	11.85	30.3729	11.85	-7.02808	11.85	-4.60541	11.85	-11.2083	11.85	-11.247	11.85	-6.85364	11.85	-1.52837	11.85	-7.68288	13.1265	5.1455	13.1265	5.27342	13.1265	3.80407	11.85	1.25975	13.1265	2.7486	11.85	-11.7715	11.85	-16.7109	11.85	-7.05275	11.85	-1.77063
		11.868	-4.84514	11.868	-1.3767	11.868	2.0827	11.9	-0.85303	11.868	-5.19039	11.9	-9.58134	11.9	28.0287	11.9	30.3558	11.9	-6.89029	11.9	-4.44662	11.9	-10.9458	11.9	-10.8614	11.9	-6.48461	11.9	-1.13462	11.9	-7.42081	13.1824	4.57415	13.1824	4.93848	13.1824	3.44334	11.9	2.42582	13.1824	2.3882	11.9	-11.2309	11.9	-16.1763	11.9	-6.39934	11.9	-1.53956
		11.9179	-4.3811	11.9179	-1.8934	11.9179	1.97756	11.95	-0.7645	11.9179	-4.71996	11.95	-9.38555	11.95	28.0793	11.95	30.3685	11.95	-6.74015	11.95	-4.27187	11.95	-10.8632	11.95	-10.5852	11.95	-6.25095	11.95	-0.92139	11.95	-7.24195	13.2382	4.06871	13.2382	4.63049	13.2382	3.13619	11.95	3.60509	13.2382	2.2688	11.95	-10.6252	11.95	-15.5579	11.95	-5.68437	11.95	-1.29074
		11.9677	-3.96247	11.9677	-1.2883	11.9677	1.89137	12	-0.75087	11.9677	-4.26782	12	-9.17542	12	28.1153	12	30.3617	12	-6.56845	12	-4.1186	12	-10.7317	12	-10.257	12	-5.97532	12	-0.6894	12	-7.04077	13.2941	3.619	13.2941	4.32992	13.2941	2.88158	12	4.67996	13.2941	2.0879	12	-10.0137	12	-14.9051	12	-4.95299	12	-1.02779
		12.0176	-3.50827	12.0176	-4.0582	12.0176	1.8113	12.05	-0.74347	12.0176	-3.77515	12.05	-8.92566	12.05	28.1491	12.05	30.325	12.05	-6.39731	12.05	-3.9083	12.05	-10.5562	12.05	-9.91189	12.05	-5.66457	12.05	-0.4263	12.05	-6.75204	13.35	3.19449	13.35	4.05168	13.35	2.65539	12.05	5.67884	13.35	2.0719	12.05	-9.39101	12.05	-14.1529	12.05	-4.26469	12.05	-0.77683
		12.0674	-3.15822	12.0674	-2.2826	12.0674	1.72081	12.1	-0.70898	12.0674	-3.45363	12.1	-8.74767	12.1	28.1731	12.1	30.2576	12.1	-6.21641	12.1	-3.81754	12.1	-10.3994	12.1	-9.55882	12.1	-5.4505	12.1	-0.35503	12.1	-6.60567	13.4059	2.86725	13.4059	3.81716	13.4059	2.49219	12.1	6.62199	13.4059	1.7067	12.1	-8.75898	12.1	-13.4267	12.1	-3.53329	12.1	-0.54871
		12.1173	-2.74285	12.1173	-0.8678	12.1173	1.63271	12.15	-0.70886	12.1173	-2.99464	12.15	-8.54785	12.15	28.1241	12.15	30.1005	12.15	-6.04729	12.15	-3.73743	12.15	-10.1122	12.15	-9.09976	12.15	-5.13401	12.15	-0.17612	12.15	-6.34004	13.4618	2.57161	13.4618	3.60913	13.4618	2.35965	12.15	7.44381	13.4618	2.2305	12.15	-8.12576	12.15	-12.7061	12.15	-2.71935	12.15	-0.33831
		12.1672	-2.40948	12.1672	-3.1372	12.1672	1.58557	12.2	-0.79512	12.1672	-2.65432	12.2	-8.25714	12.2	28.0843	12.2	29.9543	12.2	-5.8841	12.2	-3.53076	12.2	-9.86988	12.2	-8.6919	12.2	-4.89067	12.2	-0.04873	12.2	-6.09556	13.5176	2.36211	13.5176	3.43471	13.5176	2.25026	12.2	8.28316	13.5176	1.812	12.2	-7.45747	12.2	-11.7949	12.2	-1.94968	12.2	-0.13243
		12.217	-2.19579	12.217	-0.0657	12.217	1.51481	12.25	-0.91561	12.217	-2.3898	12.25	-8.03838	12.25	28.0078	12.25	29.7598	12.25	-5.72032	12.25	-3.52546	12.25	-9.57808	12.25	-8.23182	12.25	-4.65781	12.25	0.02636	12.25	-5.87544	13.5735	2.18097	13.5735	3.30969	13.5735	2.18156	12.25	8.95096	13.5735	2.3669	12.25	-6.81573	12.25	-10.8533	12.25	-1.13905	12.25	0.06014
		12.2669	-1.88086	12.2669	-1.7662	12.2669	1.41599	12.3	-1.07136	12.2669	-1.98517	12.3	-7.77147	12.3	27.8873	12.3	29.518	12.3	-5.56499	12.3	-3.44419	12.3	-9.31268	12.3	-7.80413	12.3	-4.41266	12.3	0.16722	12.3	-5.59658	13.6294	2.07105	13.6294	3.21166	13.6294	2.12471	12.3	9.58031	13.6294	2.2086	12.3	-6.14763	12.3	-9.89461	12.3	-0.33695	12.3	0.2433
		12.3167	-1.54196	12.3167	-2.2815	12.3167	1.42097	12.35	-1.22579	12.3167	-1.74282	12.35	-7.43905	12.35	27.8571	12.35	29.3548	12.35	-5.40286	12.35	-3.24816	12.35	-9.06222	12.35	-7.412	12.35	-4.28212	12.35	0.0887	12.35	-5.44298	13.6853	1.9847	13.6853	3.16374	13.6853	2.11385	12.35	10.2867	13.6853	2.4693	12.35	-5.47093	12.35	-8.83021	12.35	0.26082	12.35	0.41855
		12.3666	-1.43463	12.3666	0.5729	12.3666	1.37035	12.4	-1.44086	12.3666	-1.56152	12.4	-7.23251	12.4	27.7155	12.4	29.0816	12.4	-5.24622	12.4	-3.29542	12.4	-8.75338	12.4	-6.95755	12.4	-4.11553	12.4	0.02269	12.4	-5.23459	13.7412	1.96013	13.7412	3.15291	13.7412	2.12494	12.4	10.6758	13.7412	2.5053	12.4	-4.86968	12.4	-7.76646	12.4	0.927	12.4	0.56368
		12.4164	-1.39	12.4164	-0.0088	12.4164	1.22674	12.45	-1.74149	12.4164	-1.36805	12.45	-6.98469	12.45	27.5497	12.45	28.8004	12.45	-5.08033	12.45	-3.24973	12.45	-8.45265	12.45	-6.52598	12.45	-3.98174	12.45	-0.05883	12.45	-5.01771	13.7971	1.95369	13.7971	3.15414	13.7971	2.14299	12.45	11.1641	13.7971	2.6992	12.45	-4.27204	12.45	-6.68483	12.45	1.69247	12.45	0.68975
		12.4663	-1.14842	12.4663	-0.3512	12.4663	1.23874	12.5	-1.76095	12.4663	-1.10467	12.5	-6.70204	12.5	27.3891	12.5	28.4903	12.5	-4.92217	12.5	-3.17666	12.5	-8.2137	12.5	-6.15734	12.5	-3.91463	12.5	-0.22767	12.5	-4.8735	13.8529	1.98371	13.8529	3.17764	13.8529	2.17737	12.5	11.4931	13.8529	2.8571	12.5	-3.67284	12.5	-5.57283	12.5	2.27848	12.5	0.78659
		12.5161	-1.1409	12.5161	0.176	12.5161	1.19986	12.55	-1.71001	12.5161	-0.97445	12.55	-6.45159	12.55	27.1549	12.55	28.1334	12.55	-4.7276	12.55	-3.19605	12.55	-7.96417	12.55	-5.79155	12.55	-3.83974	12.55	-0.30336	12.55	-4.69065	13.9088	2.02262	13.9088	3.19176	13.9088	2.19995	12.55	11.71	13.9088	2.7611	12.55	-3.07329	12.55	-4.50199	12.55	2.67324	12.55	0.89783
		12.566	-1.10947	12.566	0.6543	12.566	1.12103	12.6	-2.02937	12.566	-0.85248	12.6	-6.12127	12.6	26.9858	12.6	27.8653	12.6	-4.51486	12.6	-3.08778	12.6	-7.66114	12.6	-5.37599	12.6	-3.77952	12.6	-0.46838	12.6	-4.55397	13.9647	2.07706	13.9647	3.22617	13.9647	2.24376	12.6	11.8622	13.9647	3.0007	12.6	-2.51098	12.6	-3.46762	12.6	3.15808	12.6	1.01046
		12.6158	-0.88381	12.6158	-0.2541	12.6158	1.14002	12.65	-2.06394	12.6158	-0.53791	12.65	-5.79734	12.65	26.8803	12.65	27.6067	12.65	-4.34875	12.65	-2.94969	12.65	-7.38114	12.65	-5.00496	12.65	-3.69402	12.65	-0.57857	12.65	-4.43381	14.0206	2.15569	14.0206	3.24397	14.0206	2.27169	12.65	11.8285	14.0206	2.7387	12.65	-1.94548	12.65	-2.37369	12.65	3.26015	12.65	1.06768
		12.6657	-0.80108	12.6657	0.2341	12.6657	1.18495	12.7	-2.04219	12.6657	-0.46279	12.7	-5.55551	12.7	26.7533	12.7	27.4232	12.7	-4.20665	12.7	-2.90832	12.7	-7.05765	12.7	-4.65554	12.7	-3.5646	12.7	-0.57179	12.7	-4.25969	14.0765	2.2374	14.0765	3.28029	14.0765	2.31272	12.7	11.798	14.0765	3.0436	12.7	-1.4572	12.7	-1.46752	12.7	3.32233	12.7	1.08504
		12.7155	-0.71551	12.7155	0.8649	12.7155	1.21432	12.75	-1.96089	12.7155	-0.32532	12.75	-5.33961	12.75	26.6705	12.75	27.2831	12.75	-4.06883	12.75	-2.85165	12.75	-6.78309	12.75	-4.3177	12.75	-3.55948	12.75	-0.7526	12.75	-4.14925	14.1324	2.31861	14.1324	3.2825	14.1324	2.3255	12.75	11.5816	14.1324	2.8513	12.75	-1.11307	12.75	-0.52836	12.75	3.60939	12.75	1.08936
		12.7654	-0.62315	12.7654	0.3873	12.7654	1.25749	12.8	-1.9951	12.7654	-0.20422	12.8	-5.12651	12.8	26.4889	12.8	27.0305	12.8	-3.95006	12.8	-2.78185	12.8	-6.4658	12.8	-3.97798	12.8	-3.48453	12.8	-0.85022	12.8	-3.99948	14.1882	2.40774	14.1882	3.30857	14.1882	2.36087	12.8	11.3313	14.1882	3.2834	12.8	-0.70444	12.8	0.3113	12.8	3.85727	12.8	1.06208
		12.8152	-0.71869	12.8152	1.4577	12.8152	1.23349	12.85	-2.01129	12.8152	-0.25488	12.85	-4.90774	12.85	26.2856	12.85	26.8316	12.85	-3.83945	12.85	-2.74051	12.85	-6.14607	12.85	-3.64173	12.85	-3.3466	12.85	-0.82933	12.85	-3.80646	14.2441	2.49675	14.2441	3.31231	14.2441	2.37956	12.85	10.993	14.2441	2.785	12.85	-0.34469	12.85	1.04311	12.85	4.05561	12.85	0.99863
		12.8651	-0.69575	12.8651	0.4387	12.8651	1.21424	12.9	-1.9232	12.8651	-0.1736	12.9	-4.75135	12.9	26.2476	12.9	26.7227	12.9	-3.73421	12.9	-2.66273	12.9	-5.8898	12.9	-3.39071	12.9	-3.3685	12.9	-0.94682	12.9	-3.73976	14.3	2.57946	14.3	3.32667	14.3	2.4098	12.9	10.5636	14.3	2.9132	12.9	-0.12231	12.9	1.81954	12.9	4.28118	12.9	0.92952
		12.915	-0.6622	12.915	0.078	12.915	1.20649	12.95	-1.90698	12.915	-0.17552	12.95	-4.59721	12.95	26.1955	12.95	26.6549	12.95	-3.62217	12.95	-2.57957	12.95	-5.49696	12.95	-3.05245	12.95	-3.24755	12.95	-0.98699	12.95	-3.59654	14.3559	2.66346	14.3559	3.3222	14.3559	2.42428	12.95	10.1007	14.3559	2.5648	12.95	0.09849	12.95	2.39687	12.95	4.26824	12.95	0.87105
		12.9648	-0.64866	12.9648	0.7458	12.9648	1.18207	13	-1.7623	12.9648	-0.09722	13	-4.4219	13	26.1244	13	26.6025	13	-3.51862	13	-2.51723	13	-5.12949	13	-2.71056	13	-3.03926	13	-0.89642	13	-3.35754	14.4118	2.71853	14.4118	3.32371	14.4118	2.44041	13	9.5193	14.4118	2.3546	13	0.24488	13	3.01579	13	4.19128	13	0.80167
		13.0147	-0.51653	13.0147	0.5205	13.0147	1.22204	13.05	-1.62997	13.0147	0.22738	13.05	-4.3273	13.05	26.2317	13.05	26.7107	13.05	-3.41462	13.05	-2.38072	13.05	-4.79299	13.05	-2.45939	13.05	-2.94797	13.05	-0.88295	13.05	-3.19957	14.4676	2.78784	14.4676	3.32212	14.4676	2.45647	13.05	8.97981	14.4676	2.4443	13.05	0.14527	13.05	3.49013	13.05	4.18259	13.05	0.70803
		13.0645	-0.54102	13.0645	0.5733	13.0645	1.2154	13.1	-1.69018	13.0645	0.17828	13.1	-4.22577	13.1	26.2142	13.1	26.7139	13.1	-3.3145	13.1	-2.31754	13.1	-4.36674	13.1	-2.10802	13.1	-2.77859	13.1	-0.84369	13.1	-3.01103	14.5235	2.82678	14.5235	3.30424	14.5235	2.4583	13.1	8.33565	14.5235	2.253	13.1	0.08959	13.1	3.88004	13.1	4.19209	13.1	0.60471
		13.1144	-0.59051	13.1144	0.7096	13.1144	1.16585	13.15	-1.66189	13.1144	0.20751	13.15	-4.03419	13.15	26.1388	13.15	26.6355	13.15	-3.25838	13.15	-2.21013	13.15	-4.03084	13.15	-1.86431	13.15	-2.62506	13.15	-0.76452	13.15	-2.79201	14.5794	2.8768	14.5794	3.28679	14.5794	2.45912	13.15	7.69498	14.5794	2.2032	13.15	0.10416	13.15	4.27975	13.15	4.30167	13.15	0.46581
		13.1642	-0.57769	13.1642	0.523	13.1642	1.1137	13.2	-1.55683	13.1642	0.31583	13.2	-3.81361	13.2	26.1766	13.2	26.6481	13.2	-3.21624	13.2	-2.00663	13.2	-3.67385	13.2	-1.61542	13.2	-2.48354	13.2	-0.72478	13.2	-2.59596	14.6353	2.89202	14.6353	3.25313	14.6353	2.44424	13.2	7.11211	14.6353	1.9449	13.2	0.09959	13.2	4.44644	13.2	4.07943	13.2	0.30898
		13.2141	-0.56748	13.2141	-0.493	13.2141	1.09327	13.25	-1.45248	13.2141	0.38031	13.25	-3.70118	13.25	26.2243	13.25	26.6889	13.25	-3.17026	13.25	-1.92367	13.25	-3.2633	13.25	-1.28401	13.25	-2.2853	13.25	-0.63184	13.25	-2.3951	14.6912	2.92481	14.6912	3.225	14.6912	2.43238	13.25	6.45479	14.6912	2.3059	13.25	-0.05687	13.25	4.66362	13.25	3.88421	13.25	0.1655
		13.2639	-0.56273	13.2639	0.3389	13.2639	1.06006	13.3	-1.30674	13.2639	0.5389	13.3	-3.54509	13.3	26.2084	13.3	26.6651	13.3	-3.12115	13.3	-1.79956	13.3	-2.9487	13.3	-1.11967	13.3	-2.1369	13.3	-0.57039	13.3	-2.20244	14.7471	2.93556	14.7471	3.18815	14.7471	2.4122	13.3	5.86181	14.7471	2.1488	13.3	-0.09958	13.3	4.76396	13.3	3.93021	13.3	0.03862
		13.3138	-0.7218	13.3138	0.4862	13.3138	0.92182	13.35	-1.21536	13.3138	0.41946	13.35	-3.31811	13.35	26.2103	13.35	26.6534	13.35	-3.09877	13.35	-1.59558	13.35	-2.62824	13.35	-0.88225	13.35	-1.95266	13.35	-0.48136	13.35	-1.98737	14.8029	2.96286	14.8029	3.15894	14.8029	2.39058	13.35	5.29739	14.8029	2.4009	13.35	-0.04833	13.35	4.74978	13.35	3.54813	13.35	-0.09488
		13.3636	-0.76551	13.3636	-0.811	13.3636	0.86705	13.4	-1.21555	13.3636	0.41438	13.4	-3.17621	13.4	26.2997	13.4	26.7408	13.4	-3.07497	13.4	-1.45155	13.4	-2.34821	13.4	-0.68405	13.4	-1.83343	13.4	-0.43068	13.4	-1.81253	14.8588	2.96515	14.8588	3.09983	14.8588	2.34341	13.4	4.7463	14.8588	2.0542	13.4	-0.32354	13.4	4.67477	13.4	3.25433	13.4	-0.22746
		13.4135	-0.7851	13.4135	-0.3056	13.4135	0.79356	13.45	-1.11665	13.4135	0.50916	13.45	-3.03185	13.45	26.2901	13.45	26.7384	13.45	-3.02911	13.45	-1.31211	13.45	-2.05577	13.45	-0.53391	13.45	-1.74781	13.45	-0.45531	13.45	-1.66021	14.9147	2.96449	14.9147	3.06184	14.9147	2.30774	13.45	4.29048	14.9147	2.2288	13.45	-0.50848	13.45	4.47063	13.45	3.22743	13.45	-0.34839
		13.4633	-0.89096	13.4633	-0.6681	13.4633	0.66974	13.5	-1.0503	13.4633	0.40969	13.5	-2.80996	13.5	26.2873	13.5	26.7138	13.5	-3.0026	13.5	-1.10789	13.5	-1.71833	13.5	-0.31137	13.5	-1.57987	13.5	-0.38131	13.5	-1.45066	14.9706	2.94962	14.9706	3.00133	14.9706	2.26153	13.5	3.83615	14.9706	1.8801	13.5	-0.54834	13.5	4.25457	13.5	2.89626	13.5	-0.45537
		13.5132	-0.90156	13.5132	-0.8797	13.5132	0.6581	13.55	-1.00084	13.5132	0.43591	13.55	-2.652	13.55	26.3994	13.55	26.8123	13.55	-2.97908	13.55	-0.94769	13.55	-1.59529	13.55	-0.28604	13.55	-1.53909	13.55	-0.38925	13.55	-1.31905	15.0265	2.93013	15.0265	2.96527	15.0265	2.22022	13.55	3.45814	15.0265	2.236	13.55	-0.6392	13.55	3.87734	13.55	2.53143	13.55	-0.53995
		13.563	-1.01388	13.563	-1.0017	13.563	0.59033	13.6	-0.9054	13.563	0.33602	13.6	-2.5647	13.6	26.4118	13.6	26.8309	13.6	-2.94171	13.6	-0.8674	13.6	-1.35184	13.6	-0.15404	13.6	-1.4808	13.6	-0.43374	13.6	-1.21408	15.0824	2.90859	15.0824	2.91577	15.0824	2.17446	13.6	3.14182	15.0824	1.9497	13.6	-0.85745	13.6	3.48112	13.6	2.39631	13.6	-0.60127
		13.6129	-1.09845	13.6129	-0.3888	13.6129	0.48921	13.65	-0.88961	13.6129	0.1715	13.65	-2.38895	13.65	26.4134	13.65	26.8134	13.65	-2.85929	13.65	-0.69588	13.65	-1.10783	13.65	0.00481	13.65	-1.3378	13.65	-0.37771	13.65	-1.03861	15.1382	2.85685	15.1382	2.86534	15.1382	2.1141	13.65	2.84002	15.1382	1.9159	13.65	-0.88388	13.65	3.10288	13.65	2.22503	13.65	-0.60684
		13.6628	-1.11743	13.6628	0.1636	13.6628	0.48956	13.7	-0.87184	13.6628	0.14697	13.7	-2.22855	13.7	26.4211	13.7	26.831	13.7	-2.82157	13.7	-0.55564	13.7	-1.07553	13.7	-0.10176	13.7	-1.33661	13.7	-0.41892	13.7	-0.92917	15.1941	2.81084	15.1941	2.80963	15.1941	2.06807	13.7	2.6252	15.1941	2.1182	13.7	-0.8366	13.7	2.60523	13.7	1.93487	13.7	-0.62336
		13.7126	-1.14244	13.7126	-1.202	13.7126	0.48269	13.75	-0.8536	13.7126	0.0875	13.75	-2.11616	13.75	26.39	13.75	26.8129	13.75	-2.84226	13.75	-0.45954	13.75	-0.88964	13.75	-0.05435	13.75	-1.29623	13.75	-0.46006	13.75	-0.84476	15.25	2.74803	15.25	2.76977	15.25	2.02085	13.75	2.41889	15.25	1.7951	13.75	-0.97112	13.75	2.19612	13.75	1.71556	13.75	-0.68101
		13.7625	-1.17577	13.7625	-0.2729	13.7625	0.4361	13.8	-0.78544	13.7625	-0.03972	13.8	-1.94826	13.8	26.3487	13.8	26.7635	13.8	-2.80227	13.8	-0.27954	13.8	-0.78863	13.8	0.00851	13.8	-1.19611	13.8	-0.41812	13.8	-0.70724	15.3059	2.70135	15.3059	2.73806	15.3059	1.98471	13.8	2.26345	15.3059	2.0187	13.8	-0.94985	13.8	1.71004	13.8	1.57774	13.8	-0.70426
		13.8123	-1.1748	13.8123	-0.0812	13.8123	0.49396	13.85	-0.70887	13.8123	-0.0659	13.85	-1.77799	13.85	26.3231	13.85	26.7388	13.85	-2.71065	13.85	-0.14399	13.85	-0.81135	13.85	-0.15963	13.85	-1.17903	13.85	-0.41773	13.85	-0.626	15.3618	2.62991	15.3618	2.70571	15.3618	1.93661	13.85	2.13054	15.3618	1.7836	13.85	-0.85393	13.85	1.23396	13.85	1.34917	13.85	-0.68763
		13.8622	-1.13377	13.8622	-0.86	13.8622	0.52475	13.9	-0.74088	13.8622	-0.03935	13.9	-1.69118	13.9	26.3109	13.9	26.7184	13.9	-2.65689	13.9	-0.07264	13.9	-0.80134	13.9	-0.27385	13.9	-1.23176	13.9	-0.50346	13.9	-0.6323	15.4176	2.56606	15.4176	2.69155	15.4176	1.90007	13.9	2.0135	15.4176	2.1626	13.9	-0.84323	13.9	0.88007	13.9	1.07564	13.9	-0.67536
		13.912	-1.1991	13.912	0.0253	13.912	0.44793	13.95	-0.69954	13.912	-0.21586	13.95	-1.58399	13.95	26.2582	13.95	26.6695	13.95	-2.6017	13.95	0.04581	13.95	-0.73306	13.95	-0.25402	13.95	-1.23082	13.95	-0.53368	13.95	-0.58742	15.4735	2.48561	15.4735	2.68447	15.4735	1.86345	13.95	1.95561	15.4735	2.1393	13.95	-0.81684	13.95	0.49953	13.95	0.91497	13.95	-0.67004
		13.9619	-1.17151	13.9619	-0.4828	13.9619	0.47593	14	-0.65383	13.9619	-0.26371	14	-1.49172	14	26.1998	14	26.6143	14	-2.50114	14	0.12065	14	-0.58139	14	-0.17894	14	-1.18089	14	-0.53136	14	-0.52127	15.5294	2.41506	15.5294	2.69557	15.5294	1.82757	14	1.87275	15.5294	2.4861	14	-0.78896	14	0.26152	14	0.69551	14	-0.63337
		14.0117	-1.13362	14.0117	-0.6465	14.0117	0.50868	14.05	-0.62257	14.0117	-0.29937	14.05	-1.45532	14.05	26.1097	14.05	26.5315	14.05	-2.42107	14.05	0.1723	14.05	-0.61862	14.05	-0.25857	14.05	-1.19281	14.05	-0.57094	14.05	-0.53884	15.5853	2.3385	15.5853	2.71455	15.5853	1.80804	14.05	1.83706	15.5853	1.951	14.05	-0.77314	14.05	0.06562	14.05	0.5095	14.05	-0.59132
		14.0616	-1.1129	14.0616	-0.1443	14.0616	0.56733	14.1	-0.5659	14.0616	-0.36758	14.1	-1.35472	14.1	26.0326	14.1	26.467	14.1	-2.3898	14.1	0.26466	14.1	-0.48187	14.1	-0.16883	14.1	-1.1443	14.1	-0.55556	14.1	-0.46774	15.6412	2.26216	15.6412	2.75098	15.6412	1.77984	14.1	1.80874	15.6412	2.1387	14.1	-0.72345	14.1	-0.11417	14.1	0.43218	14.1	-0.58438
		14.1114	-1.01164	14.1114	-0.5926	14.1114	0.64698	14.15	-0.57974	14.1114	-0.3265	14.15	-1.29036	14.15	25.9966	14.15	26.4304	14.15	-2.33702	14.15	0.31347	14.15	-0.39452	14.15	-0.13975	14.15	-1.10758	14.15	-0.562	14.15	-0.40769	15.6971	2.17439	15.6971	2.7758	15.6971	1.75389	14.15	1.78101	15.6971	1.8254	14.15	-0.65718	14.15	-0.20507	14.15	0.26214	14.15	-0.56716
		14.1613	-1.00967	14.1613	0.1653	14.1613	0.66467	14.2	-0.57658	14.1613	-0.39722	14.2	-1.28616	14.2	25.9143	14.2	26.3628	14.2	-2.24961	14.2	0.32957	14.2	-0.4756	14.2	-0.22102	14.2	-1.14145	14.2	-0.59564	14.2	-0.44325	15.7529	2.08081	15.7529	2.83246	15.7529	1.73145	14.2	1.77788	15.7529	2.1299	14.2	-0.64735	14.2	-0.303	14.2	0.1796	14.2	-0.5313
		14.2111	-0.97561	14.2111	0.0858	14.2111	0.67847	14.25	-0.53683	14.2111	-0.46306	14.25	-1.22851	14.25	25.869	14.25	26.3238	14.25	-2.14397	14.25	0.37787	14.25	-0.34736	14.25	-0.11805	14.25	-1.09933	14.25	-0.57012	14.25	-0.39785	15.8088	1.99089	15.8088	2.87704	15.8088	1.7175	14.25	1.76527	15.8088	1.8375	14.25	-0.62215	14.25	-0.31376	14.25	0.07249	14.25	-0.49643
		14.261	-0.89958	14.261	-0.7907	14.261	0.70433	14.3	-0.48643	14.261	-0.46093	14.3	-1.26011	14.3	25.8123	14.3	26.2895	14.3	-2.00836	14.3	0.35442	14.3	-0.3673	14.3	-0.13886	14.3	-1.07524	14.3	-0.5683	14.3	-0.35693	15.8647	1.8911	15.8647	2.92929	15.8647	1.68543	14.3	1.77488	15.8647	1.56	14.3	-0.62939	14.3	-0.3225	14.3	-0.03794	14.3	-0.44805
		14.3109	-0.84642	14.3109	-0.1328	14.3109	0.81061	14.35	-0.46739	14.3109	-0.50482	14.35	-1.27377	14.35	25.6812	14.35	26.1811	14.35	-1.8322	14.35	0.33928	14.35	-0.30417	14.35	-0.09515	14.35	-1.04151	14.35	-0.55229	14.35	-0.34106	15.9206	1.80078	15.9206	2.97993	15.9206	1.67389	14.35	1.77748	15.9206	1.5909	14.35	-0.70115	14.35	-0.30622	14.35	-0.04945	14.35	-0.37061
		14.3607	-0.7708	14.3607	0.0428	14.3607	0.86812	14.4	-0.48113	14.3607	-0.54423	14.4	-1.25676	14.4	25.6229	14.4	26.1319	14.4	-1.66868	14.4	0.34882	14.4	-0.12574	14.4	0.02437	14.4	-1.00595	14.4	-0.54608	14.4	-0.28999	15.9765	1.69045	15.9765	3.02545	15.9765	1.63619	14.4	1.79368	15.9765	1.612	14.4	-0.73821	14.4	-0.26358	14.4	-0.13742	14.4	-0.28351
		14.4106	-0.75425	14.4106	0.2783	14.4106	0.88893	14.45	-0.54991	14.4106	-0.60714	14.45	-1.30975	14.45	25.5598	14.45	26.0935	14.45	-1.52801	14.45	0.29111	14.45	-0.21331	14.45	-0.0517	14.45	-1.02974	14.45	-0.57816	14.45	-0.27694	16.0324	1.59822	16.0324	3.07801	16.0324	1.62534	14.45	1.80778	16.0324	1.7295	14.45	-0.77631	14.45	-0.23663	14.45	-0.16142	14.45	-0.20858
		14.4604	-0.69951	14.4604	-0.1537	14.4604	0.96646	14.5	-0.6372	14.4604	-0.6505	14.5	-1.32535	14.5	25.4506	14.5	25.9856	14.5	-1.39865	14.5	0.2617	14.5	-0.16591	14.5	-0.03023	14.5	-0.99819	14.5	-0.56575	14.5	-0.24714	16.0882	1.51076	16.0882	3.13075	16.0882	1.59653	14.5	1.80687	16.0882	1.391	14.5	-0.81096	14.5	-0.18241	14.5	-0.17578	14.5	-0.13687
		14.5103	-0.64478	14.5103	-0.0018	14.5103	0.98299	14.55	-0.65915	14.5103	-0.71741	14.55	-1.35392	14.55	25.395	14.55	25.9391	14.55	-1.25107	14.55	0.23201	14.55	-0.09406	14.55	0.00688	14.55	-0.94149	14.55	-0.52878	14.55	-0.17379	16.1441	1.43275	16.1441	3.19362	16.1441	1.58592	14.55	1.82048	16.1441	1.3109	14.55	-0.85802	14.55	-0.14476	14.55	-0.24113	14.55	-0.05765
		14.5601	-0.60772	14.5601	1.1768	14.5601	1.0505	14.6	-0.69518	14.5601	-0.77418	14.6	-1.42577	14.6	25.3071	14.6	25.8742	14.6	-1.09761	14.6	0.13683	14.6	-0.05673	14.6	0.02931	14.6	-0.89951	14.6	-0.50624	14.6	-0.12091	16.2	1.34841	16.2	3.24657	16.2	1.57117	14.6	1.80622	16.2	1.1239	14.6	-0.92179	14.6	-0.09663	14.6	-0.20412	14.6	0.02425
		14.61	-0.50696	14.61	0.245	14.61	1.16148	14.65	-0.80085	14.61	-0.77417	14.65	-1.46702	14.65	25.1659	14.65	25.7446	14.65	-0.98537	14.65	0.07041	14.65	0.02904	14.65	0.0809	14.65	-0.86442	14.65	-0.50857	14.65	-0.05531	16.2559	1.28437	16.2559	3.31089	16.2559	1.56272	14.65	1.81159	16.2559	1.3807	14.65	-0.98776	14.65	-0.05572	14.65	-0.19642	14.65	0.09478
		14.6598	-0.47245	14.6598	0.9394	14.6598	1.26661	14.7	-0.86861	14.6598	-0.87655	14.7	-1.47686	14.7	25.0527	14.7	25.6469	14.7	-0.8734	14.7	0.03108	14.7	0.04035	14.7	0.0644	14.7	-0.87373	14.7	-0.53511	14.7	-0.02876	16.3118	1.21127	16.3118	3.35544	16.3118	1.53949	14.7	1.79856	16.3118	1.3075	14.7	-1.06437	14.7	-0.01178	14.7	-0.17855	14.7	0.16119
		14.7097	-0.44634	14.7097	1.4817	14.7097	1.41101	14.75	-0.99645	14.7097	-0.96373	14.75	-1.51725	14.75	24.9839	14.75	25.5912	14.75	-0.77412	14.75	-0.05234	14.75	0.07249	14.75	0.08771	14.75	-0.86228	14.75	-0.54725	14.75	-0.03735	16.3676	1.15758	16.3676	3.3956	16.3676	1.50288	14.75	1.78112	16.3676	1.0213	14.75	-1.12475	14.75	0.04875	14.75	-0.10738	14.75	0.20885
		14.7595	-0.36781	14.7595	0.3109	14.7595	1.53893	14.8	-1.11996	14.7595	-1.01104	14.8	-1.59682	14.8	24.851	14.8	25.4706	14.8	-0.68451	14.8	-0.16242	14.8	0.04789	14.8	0.05384	14.8	-0.84531	14.8	-0.54495	14.8	-0.00323	16.4235	1.10136	16.4235	3.40259	16.4235	1.4585	14.8	1.77107	16.4235	1.1932	14.8	-1.19817	14.8	0.08832	14.8	-0.08814	14.8	0.247
		14.8094	-0.31708	14.8094	0.9893	14.8094	1.74587	14.85	-1.18529	14.8094	-1.12557	14.85	-1.62207	14.85	24.7091	14.85	25.3307	14.85	-0.58721	14.85	-0.24166	14.85	0.02501	14.85	0.02718	14.85	-0.86898	14.85	-0.57715	14.85	-0.01314	16.4794	1.04056	16.4794	3.42261	16.4794	1.41737	14.85	1.73332	16.4794	1.0157	14.85	-1.26417	14.85	0.14002	14.85	-0.04489	14.85	0.29438
		14.8592	-0.29845	14.8592	1.6059	14.8592	1.90628	14.9	-1.34364	14.8592	-1.21314	14.9	-1.66871	14.9	24.5875	14.9	25.2299	14.9	-0.47923	14.9	-0.34749	14.9	0.03032	14.9	0.04846	14.9	-0.85848	14.9	-0.59024	14.9	-0.00897	16.5353	1.01284	16.5353	3.40622	16.5353	1.36962	14.9	1.71857	16.5353	1.6673	14.9	-1.32128	14.9	0.16614	14.9	0.01737	14.9	0.34761
		14.9091	-0.22051	14.9091	0.5412	14.9091	2.07369	14.95	-1.39351	14.9091	-1.28053	14.95	-1.71788	14.95	24.3877	14.95	25.0502	14.95	-0.33909	14.95	-0.46035	14.95	-0.01091	14.95	-0.00289	14.95	-0.87343	14.95	-0.61065	14.95	0.01878	16.5912	0.97371	16.5912	3.39077	16.5912	1.30504	14.95	1.68684	16.5912	1.1631	14.95	-1.40407	14.95	0.20334	14.95	0.06818	14.95	0.42326
		14.9589	-0.18143	14.9589	0.8237	14.9589	2.3347	15	-1.47053	14.9589	-1.38432	15	-1.68729	15	24.217	15	24.8833	15	-0.2144	15	-0.49082	15	-0.01735	15	-0.000828508	15	-0.90557	15	-0.64591	15	-0.02689	16.6471	0.96425	16.6471	3.34075	16.6471	1.24073	15	1.65206	16.6471	1.3445	15	-1.43504	15	0.23889	15	0.08701	15	0.49445
		15.0088	-0.20911	15.0088	1.2975	15.0088	2.48687	15.05	-1.58418	15.0088	-1.48516	15.05	-1.70755	15.05	24.0841	15.05	24.7597	15.05	-0.10278	15.05	-0.5645	15.05	8.13065e-05	15.05	0.017	15.05	-0.89516	15.05	-0.6543	15.05	-0.01743	16.7029	0.94736	16.7029	3.29082	16.7029	1.16516	15.05	1.62397	16.7029	1.1135	15.05	-1.4541	15.05	0.25594	15.05	0.0781	15.05	0.56014
		15.0587	-0.11104	15.0587	0.0848	15.0587	2.71038	15.1	-1.58914	15.0587	-1.53903	15.1	-1.73571	15.1	23.9027	15.1	24.5681	15.1	-0.00695	15.1	-0.66011	15.1	-0.00313	15.1	-0.01373	15.1	-0.91142	15.1	-0.68245	15.1	-0.00159	16.7588	0.94851	16.7588	3.22423	16.7588	1.10069	15.1	1.57783	16.7588	1.4378	15.1	-1.51303	15.1	0.27128	15.1	0.08154	15.1	0.61833
		15.1085	-0.07297	15.1085	0.5307	15.1085	3.0325	15.15	-1.6819	15.1085	-1.63971	15.15	-1.74634	15.15	23.7302	15.15	24.3973	15.15	0.05968	15.15	-0.72544	15.15	-0.05207	15.15	-0.05162	15.15	-0.96236	15.15	-0.74011	15.15	-0.0411	16.8147	0.95161	16.8147	3.15627	16.8147	1.03001	15.15	1.55091	16.8147	1.3485	15.15	-1.53577	15.15	0.25427	15.15	0.0637	15.15	0.65515
		15.1584	-0.04169	15.1584	2.5931	15.1584	3.28459	15.2	-1.81529	15.1584	-1.75394	15.2	-1.78899	15.2	23.5253	15.2	24.1915	15.2	0.11113	15.2	-0.83026	15.2	-0.11063	15.2	-0.10787	15.2	-1.00203	15.2	-0.79071	15.2	-0.02856	16.8706	0.98044	16.8706	3.08773	16.8706	0.96827	15.2	1.50417	16.8706	1.1319	15.2	-1.58115	15.2	0.23739	15.2	0.09592	15.2	0.67525
		15.2082	-0.01922	15.2082	1.365	15.2082	3.52389	15.25	-1.81051	15.2082	-1.88141	15.25	-1.76412	15.25	23.31	15.25	23.9636	15.25	0.19927	15.25	-0.87137	15.25	-0.15272	15.25	-0.14007	15.25	-1.01176	15.25	-0.79174	15.25	-0.02344	16.9265	1.01913	16.9265	2.98425	16.9265	0.89635	15.25	1.46054	16.9265	1.4851	15.25	-1.58392	15.25	0.22443	15.25	0.07754	15.25	0.71973
		15.2581	-0.08819	15.2581	0.5303	15.2581	3.719	15.3	-1.85756	15.2581	-2.02417	15.3	-1.7711	15.3	23.1414	15.3	23.7951	15.3	0.30432	15.3	-0.92931	15.3	-0.21061	15.3	-0.19303	15.3	-1.03433	15.3	-0.81059	15.3	0.03564	16.9824	1.09077	16.9824	2.91903	16.9824	0.85076	15.3	1.42563	16.9824	0.8022	15.3	-1.55031	15.3	0.21667	15.3	0.0038	15.3	0.77132
		15.3079	-0.05663	15.3079	0.6234	15.3079	3.92979	15.35	-1.88308	15.3079	-2.11077	15.35	-1.78074	15.35	22.9418	15.35	23.5795	15.35	0.34608	15.35	-1.00739	15.35	-0.25147	15.35	-0.26408	15.35	-1.07608	15.35	-0.86134	15.35	0.06949	17.0382	1.15454	17.0382	2.80065	17.0382	0.79268	15.35	1.37078	17.0382	1.6467	15.35	-1.54673	15.35	0.2154	15.35	-0.00252	15.35	0.79181
		15.3578	-0.06313	15.3578	0.9353	15.3578	4.13257	15.4	-1.89079	15.3578	-2.26078	15.4	-1.73722	15.4	22.7662	15.4	23.3972	15.4	0.36719	15.4	-1.00683	15.4	-0.28981	15.4	-0.30651	15.4	-1.11004	15.4	-0.88904	15.4	0.07524	17.0941	1.22577	17.0941	2.72262	17.0941	0.75321	15.4	1.33819	17.0941	1.2394	15.4	-1.4891	15.4	0.18886	15.4	-0.04229	15.4	0.82466
		15.4076	-0.09688	15.4076	1.1447	15.4076	4.31236	15.45	-1.96778	15.4076	-2.38147	15.45	-1.74829	15.45	22.617	15.45	23.2348	15.45	0.38897	15.45	-1.07047	15.45	-0.36066	15.45	-0.3835	15.45	-1.1623	15.45	-0.9494	15.45	0.13983	17.15	1.28381	17.15	2.62112	17.15	0.72813	15.45	1.29128	17.15	1.3646	15.45	-1.43474	15.45	0.1599	15.45	-0.10378	15.45	0.86389
		15.4575	-0.07613	15.4575	1.9852	15.4575	4.61936	15.5	-2.04409	15.4575	-2.54348	15.5	-1.77314	15.5	22.4189	15.5	23.0185	15.5	0.40484	15.5	-1.14545	15.5	-0.44759	15.5	-0.48556	15.5	-1.24207	15.5	-1.03478	15.5	0.14914	17.2059	1.33989	17.2059	2.53189	17.2059	0.71222	15.5	1.24752	17.2059	0.79	15.5	-1.42871	15.5	0.12402	15.5	-0.12665	15.5	0.89381
		15.5073	-0.16677	15.5073	1.3457	15.5073	4.83523	15.55	-2.1155	15.5073	-2.78711	15.55	-1.7447	15.55	22.2446	15.55	22.8348	15.55	0.45036	15.55	-1.13322	15.55	-0.52241	15.55	-0.55965	15.55	-1.31621	15.55	-1.1026	15.55	0.04908	17.2618	1.40239	17.2618	2.41174	17.2618	0.70192	15.55	1.20465	17.2618	1.1984	15.55	-1.3355	15.55	0.0921	15.55	-0.15779	15.55	0.93166
		15.5572	-0.23586	15.5572	-0.1155	15.5572	4.9789	15.6	-2.17385	15.5572	-2.93267	15.6	-1.75883	15.6	22.1093	15.6	22.6785	15.6	0.50391	15.6	-1.18319	15.6	-0.60266	15.6	-0.65816	15.6	-1.3595	15.6	-1.15375	15.6	0.13215	17.3176	1.45699	17.3176	2.30961	17.3176	0.69678	15.6	1.14414	17.3176	0.5731	15.6	-1.25119	15.6	0.05414	15.6	-0.19229	15.6	0.99346
		15.607	-0.28917	15.607	1.9053	15.607	5.16318	15.65	-2.29294	15.607	-3.15114	15.65	-1.78977	15.65	21.9417	15.65	22.4927	15.65	0.5427	15.65	-1.2252	15.65	-0.7111	15.65	-0.7603	15.65	-1.44175	15.65	-1.24222	15.65	0.14187	17.3735	1.51066	17.3735	2.17187	17.3735	0.67575	15.65	1.09573	17.3735	1.2586	15.65	-1.197	15.65	0.00516	15.65	-0.22602	15.65	1.06508
		15.6569	-0.42994	15.6569	2.3731	15.6569	5.29671	15.7	-2.36434	15.6569	-3.4014	15.7	-1.76817	15.7	21.7809	15.7	22.3056	15.7	0.54116	15.7	-1.21254	15.7	-0.7456	15.7	-0.80407	15.7	-1.51382	15.7	-1.31475	15.7	0.09611	17.4294	1.55089	17.4294	2.04604	17.4294	0.66061	15.7	1.02085	17.4294	0.2417	15.7	-1.04733	15.7	-0.02427	15.7	-0.27312	15.7	1.10979
		15.7067	-0.5157	15.7067	1.387	15.7067	5.42779	15.75	-2.4052	15.7067	-3.58842	15.75	-1.77995	15.75	21.6822	15.75	22.1859	15.75	0.49938	15.75	-1.22909	15.75	-0.83084	15.75	-0.92125	15.75	-1.61695	15.75	-1.42839	15.75	0.12176	17.4853	1.60261	17.4853	1.90566	17.4853	0.63436	15.75	0.94557	17.4853	0.4389	15.75	-0.91576	15.75	-0.05781	15.75	-0.33603	15.75	1.13549
		15.7566	-0.62931	15.7566	2.2147	15.7566	5.57373	15.8	-2.54654	15.7566	-3.88742	15.8	-1.81978	15.8	21.5709	15.8	22.0639	15.8	0.45917	15.8	-1.23879	15.8	-0.97849	15.8	-1.06577	15.8	-1.79053	15.8	-1.61526	15.8	0.00572	17.5412	1.61881	17.5412	1.76004	17.5412	0.61175	15.8	0.86153	17.5412	0.0316	15.8	-0.80587	15.8	-0.08889	15.8	-0.3756	15.8	1.16108
		15.8065	-0.80368	15.8065	2.1878	15.8065	5.65596	15.85	-2.63886	15.8065	-4.20563	15.85	-1.8626	15.85	21.4638	15.85	21.9369	15.85	0.38821	15.85	-1.25164	15.85	-1.05627	15.85	-1.1674	15.85	-1.88928	15.85	-1.71383	15.85	-0.06667	17.5971	1.65059	17.5971	1.60605	17.5971	0.56779	15.85	0.76871	17.5971	-0.1582	15.85	-0.71345	15.85	-0.1199	15.85	-0.38503	15.85	1.16621
		15.8563	-0.95654	15.8563	1.1716	15.8563	5.67935	15.9	-2.76741	15.8563	-4.4892	15.9	-1.90848	15.9	21.3832	15.9	21.8435	15.9	0.27615	15.9	-1.25803	15.9	-1.21091	15.9	-1.34313	15.9	-2.02265	15.9	-1.8629	15.9	-0.07999	17.6529	1.64983	17.6529	1.46148	17.6529	0.55548	15.9	0.68001	17.6529	-0.2974	15.9	-0.57525	15.9	-0.14713	15.9	-0.44111	15.9	1.16228
		15.9062	-1.14073	15.9062	0.6969	15.9062	5.72989	15.95	-2.97815	15.9062	-4.86195	15.95	-1.96212	15.95	21.3038	15.95	21.7525	15.95	0.12018	15.95	-1.26358	15.95	-1.37581	15.95	-1.50583	15.95	-2.21037	15.95	-2.08677	15.95	-0.20177	17.7088	1.66032	17.7088	1.32582	17.7088	0.52568	15.95	0.5706	17.7088	-0.3264	15.95	-0.41049	15.95	-0.16014	15.95	-0.49532	15.95	1.14337
		15.956	-1.35871	15.956	1.203	15.956	5.72606	16	-3.07767	15.956	-5.30561	16	-2.02018	16	21.2352	16	21.6516	16	-0.03616	16	-1.27603	16	-1.53597	16	-1.67906	16	-2.37382	16	-2.267	16	-0.2433	17.7647	1.6452	17.7647	1.16196	17.7647	0.50268	16	0.47666	17.7647	0.1647	16	-0.29338	16	-0.17614	16	-0.52673	16	1.13802
		16.0059	-1.55755	16.0059	0.388	16.0059	5.66347	16.05	-3.21963	16.0059	-5.68522	16.05	-2.0641	16.05	21.1861	16.05	21.5868	16.05	-0.18626	16.05	-1.25727	16.05	-1.65731	16.05	-1.82221	16.05	-2.53214	16.05	-2.44335	16.05	-0.31399	17.8206	1.64281	17.8206	1.04808	17.8206	0.49412	16.05	0.36599	17.8206	-0.0291	16.05	-0.09605	16.05	-0.19664	16.05	-0.59996	16.05	1.14727
		16.0557	-1.74219	16.0557	-1.0342	16.0557	5.65822	16.1	-3.37551	16.0557	-6.06442	16.1	-2.10333	16.1	21.1325	16.1	21.5287	16.1	-0.39142	16.1	-1.24386	16.1	-1.77572	16.1	-1.98527	16.1	-2.69154	16.1	-2.62533	16.1	-0.40774	17.8765	1.62473	17.8765	0.89531	17.8765	0.47616	16.1	0.25976	17.8765	0.1186	16.1	0.11399	16.1	-0.22072	16.1	-0.65649	16.1	1.11278
		16.1056	-1.97049	16.1056	0.7655	16.1056	5.55598	16.15	-3.51225	16.1056	-6.55136	16.15	-2.13253	16.15	21.1009	16.15	21.4757	16.15	-0.54532	16.15	-1.197	16.15	-2.00438	16.15	-2.26268	16.15	-2.91272	16.15	-2.87938	16.15	-0.467	17.9324	1.61401	17.9324	0.80965	17.9324	0.49074	16.15	0.16507	17.9324	-0.0164	16.15	0.30923	16.15	-0.24634	16.15	-0.70174	16.15	1.11213
		16.1554	-2.15373	16.1554	-0.0218	16.1554	5.47238	16.2	-3.71626	16.1554	-6.92473	16.2	-2.09566	16.2	21.0468	16.2	21.4081	16.2	-0.70361	16.2	-1.10459	16.2	-2.21408	16.2	-2.49685	16.2	-3.1431	16.2	-3.18107	16.2	-0.70482	17.9882	1.61843	17.9882	0.71208	17.9882	0.52436	16.2	0.05366	17.9882	0.4637	16.2	0.59453	16.2	-0.27929	16.2	-0.78271	16.2	1.12275
		16.2053	-2.32216	16.2053	-1.0472	16.2053	5.38405	16.25	-3.74598	16.2053	-7.39885	16.25	-1.99	16.25	21.044	16.25	21.3775	16.25	-0.89292	16.25	-0.95808	16.25	-2.41149	16.25	-2.72394	16.25	-3.38685	16.25	-3.51092	16.25	-1.0544	18.0441	1.6087	18.0441	0.66018	18.0441	0.56271	16.25	-0.03904	18.0441	0.6984	16.25	0.92623	16.25	-0.3049	16.25	-0.86764	16.25	1.12468
		16.2551	-2.53789	16.2551	1.2932	16.2551	5.18592	16.3	-4.36125	16.2551	-7.92745	16.3	-1.84719	16.3	20.9606	16.3	21.2265	16.3	-1.07443	16.3	-0.77031	16.3	-2.70027	16.3	-3.03651	16.3	-3.81005	16.3	-3.98392	16.3	-1.17401	18.1	1.60433	18.1	0.59763	18.1	0.60355	16.3	-0.14707	18.1	0.834	16.3	1.25264	16.3	-0.33432	16.3	-0.93793	16.3	1.12688
		16.305	-2.73875	16.305	-3.2969	16.305	5.02224	16.35	-5.13396	16.305	-8.4392	16.35	-2.1068	16.35	20.2377	16.35	20.2627	16.35	-1.28547	16.35	-0.81123	16.35	-2.95685	16.35	-3.27898	16.35	-4.1602	16.35	-4.34895	16.35	-1.17072	18.1559	1.59349	18.1559	0.57823	18.1559	0.65753	16.35	-0.24602	18.1559	0.7624	16.35	1.44085	16.35	-0.37318	16.35	-1.01585	16.35	1.12315
		16.3548	-2.95369	16.3548	-3.2715	16.3548	4.83551	16.4	-5.4696	16.3548	-9.03416	16.4	-2.44063	16.4	19.8216	16.4	19.8147	16.4	-1.53844	16.4	-1.00286	16.4	-3.16427	16.4	-3.4991	16.4	-4.3913	16.4	-4.56246	16.4	-1.04439	18.2118	1.59959	18.2118	0.58647	18.2118	0.73825	16.4	-0.33124	18.2118	0.8262	16.4	1.03819	16.4	-0.41109	16.4	-1.1868	16.4	1.11018
		16.4047	-3.06692	16.4047	-1.4475	16.4047	4.7678	16.45	-5.67854	16.4047	-9.40179	16.45	-2.86483	16.45	19.7939	16.45	19.8641	16.45	-1.82746	16.45	-1.25758	16.45	-3.33863	16.45	-3.65753	16.45	-4.54939	16.45	-4.69425	16.45	-0.81689	18.2676	1.61303	18.2676	0.59876	18.2676	0.81728	16.45	-0.43697	18.2676	1.0396	16.45	0.96661	16.45	-0.45064	16.45	-1.2996	16.45	1.03909
		16.4545	-2.99392	16.4545	-2.6345	16.4545	4.8719	16.5	-5.75832	16.4545	-9.54091	16.5	-3.3186	16.5	19.8808	16.5	20.0308	16.5	-2.10061	16.5	-1.5807	16.5	-3.43079	16.5	-3.74576	16.5	-4.67343	16.5	-4.78107	16.5	-0.60617	18.3235	1.61329	18.3235	0.61797	18.3235	0.88548	16.5	-0.52494	18.3235	1.6189	16.5	0.96571	16.5	-0.48722	16.5	-1.33851	16.5	0.97357
		16.5044	-2.93425	16.5044	-1.6201	16.5044	4.92351	16.55	-5.77295	16.5044	-9.58502	16.55	-3.70391	16.55	20.0626	16.55	20.3098	16.55	-2.3899	16.55	-1.82949	16.55	-3.51291	16.55	-3.87663	16.55	-4.78276	16.55	-4.83979	16.55	-0.3414	18.3794	1.60681	18.3794	0.65412	18.3794	0.97745	16.55	-0.60572	18.3794	1.4038	16.55	1.08649	16.55	-0.52978	16.55	-1.38596	16.55	0.90711
		16.5543	-2.81774	16.5543	-2.8742	16.5543	5.02012	16.6	-5.74786	16.5543	-9.53593	16.6	-4.04811	16.6	20.3293	16.6	20.692	16.6	-2.71419	16.6	-2.05804	16.6	-3.53695	16.6	-3.87615	16.6	-4.75974	16.6	-4.69443	16.6	-0.00488	18.4353	1.59115	18.4353	0.68505	18.4353	1.0301	16.6	-0.68799	18.4353	1.6098	16.6	1.27809	16.6	-0.57578	16.6	-1.44441	16.6	0.80601
		16.6041	-2.77167	16.6041	-3.3658	16.6041	4.99835	16.65	-5.70438	16.6041	-9.52791	16.65	-4.41234	16.65	20.6811	16.65	21.1436	16.65	-3.02514	16.65	-2.32056	16.65	-3.5355	16.65	-3.87535	16.65	-4.6402	16.65	-4.33399	16.65	0.0592	18.4912	1.58602	18.4912	0.7333	18.4912	1.13563	16.65	-0.74969	18.4912	1.4594	16.65	1.47434	16.65	-0.63092	16.65	-1.46571	16.65	0.71471
		16.654	-2.76866	16.654	-3.4301	16.654	4.94591	16.7	-5.73772	16.654	-9.45778	16.7	-4.80238	16.7	21.0071	16.7	21.6172	16.7	-3.28682	16.7	-2.57669	16.7	-3.75342	16.7	-4.19669	16.7	-4.87383	16.7	-4.68839	16.7	0.07581	18.5471	1.57912	18.5471	0.7976	18.5471	1.21757	16.7	-0.81357	18.5471	0.8722	16.7	1.69268	16.7	-0.68902	16.7	-1.47388	16.7	0.64817
		16.7038	-2.67635	16.7038	-5.571	16.7038	4.94726	16.75	-5.77823	16.7038	-9.3621	16.75	-5.11676	16.75	21.3834	16.75	22.126	16.75	-3.53434	16.75	-2.79325	16.75	-4.01319	16.75	-4.56667	16.75	-5.2014	16.75	-5.15732	16.75	0.02858	18.6029	1.5722	18.6029	0.83504	18.6029	1.30187	16.75	-0.87391	18.6029	1.0455	16.75	1.97554	16.75	-0.74188	16.75	-1.48693	16.75	0.57626
		16.7537	-2.6805	16.7537	-3.2138	16.7537	4.91316	16.8	-5.83962	16.7537	-9.3441	16.8	-5.24374	16.8	21.5828	16.8	22.4098	16.8	-3.68023	16.8	-2.90971	16.8	-4.13197	16.8	-4.79393	16.8	-5.43373	16.8	-5.39392	16.8	-0.01658	18.6588	1.55766	18.6588	0.81319	18.6588	1.31602	16.8	-0.92425	18.6588	0.7385	16.8	2.15817	16.8	-0.78797	16.8	-1.49962	16.8	0.56188
		16.8035	-2.66396	16.8035	-4.2899	16.8035	4.92272	16.85	-5.89186	16.8035	-9.31081	16.85	-5.36475	16.85	21.8019	16.85	22.7201	16.85	-3.81984	16.85	-3.02901	16.85	-4.24729	16.85	-5.02613	16.85	-5.67223	16.85	-5.63679	16.85	-0.06805	18.7147	1.54275	18.7147	0.79248	18.7147	1.3267	16.85	-0.97095	18.7147	0.3457	16.85	2.3446	16.85	-0.83534	16.85	-1.50736	16.85	0.54912
		16.8534	-2.63659	16.8534	-4.9328	16.8534	4.93888	16.9	-5.93495	16.8534	-9.24856	16.9	-5.47978	16.9	22.0408	16.9	23.057	16.9	-3.95316	16.9	-3.15115	16.9	-4.35914	16.9	-5.26327	16.9	-5.9169	16.9	-5.88595	16.9	-0.12585	18.7706	1.52745	18.7706	0.7729	18.7706	1.33388	16.9	-1.014	18.7706	0.9842	16.9	2.53482	16.9	-0.88399	16.9	-1.51015	16.9	0.53797
		16.9032	-2.59838	16.9032	-3.2816	16.9032	4.96163	16.95	-5.96888	16.9032	-9.15736	16.95	-5.58884	16.95	22.2995	16.95	23.4203	16.95	-4.08021	16.95	-3.27613	16.95	-4.46753	16.95	-5.50534	16.95	-6.16775	16.95	-6.14138	16.95	-0.18996	18.8265	1.51178	18.8265	0.75447	18.8265	1.33759	16.95	-1.0534	18.8265	0.9432	16.95	2.72884	16.95	-0.93392	16.95	-1.50799	16.95	0.52843
		16.9531	-2.54934	16.9531	-4.1316	16.9531	4.99097	17	-5.99367	16.9531	-9.0372	17	-5.69192	17	22.578	17	23.8101	17	-4.20098	17	-3.40395	17	-4.57245	17	-5.75235	17	-6.42477	17	-6.4031	17	-0.26039	18.8824	1.49572	18.8824	0.73717	18.8824	1.33781	17	-1.08915	18.8824	1.6589	17	2.92664	17	-0.98512	17	-1.50088	17	0.52051
		17.0029	-2.48945	17.0029	-3.8072	17.0029	5.0269	17.05	-6.0093	17.0029	-8.88807	17.05	-5.78902	17.05	22.8763	17.05	24.2265	17.05	-4.31547	17.05	-3.5346	17.05	-4.67391	17.05	-6.0043	17.05	-6.68797	17.05	-6.6711	17.05	-0.33714	18.9382	1.47928	18.9382	0.721	18.9382	1.33455	17.05	-1.12126	18.9382	1.447	17.05	3.12823	17.05	-1.03761	17.05	-1.48883	17.05	0.5142
		17.0528	-2.41873	17.0528	-3.4503	17.0528	5.06941	17.1	-6.01578	17.0528	-8.70999	17.1	-5.88015	17.1	23.1943	17.1	24.6694	17.1	-4.42369	17.1	-3.66809	17.1	-4.77191	17.1	-6.26118	17.1	-6.95735	17.1	-6.94537	17.1	-0.4202	18.9941	1.46247	18.9941	0.70597	18.9941	1.32781	17.1	-1.14972	18.9941	2.3681	17.1	3.33361	17.1	-1.09138	17.1	-1.47182	17.1	0.50951
		17.1026	-2.33716	17.1026	-1.3181	17.1026	5.11852	17.15	-6.01311	17.1026	-8.50296	17.15	-5.9653	17.15	23.5322	17.15	25.1388	17.15	-4.52562	17.15	-3.80442	17.15	-4.86644	17.15	-6.52301	17.15	-7.23289	17.15	-7.22593	17.15	-0.50959	19.05	1.44527	19.05	0.69208	19.05	1.31758	17.15	-1.17453	19.05	1.3432	17.15	3.54279	17.15	-1.14642	17.15	-1.44986	17.15	0.50643
		17.1525	-2.24476	17.1525	-1.2664	17.1525	5.17423	17.2	-6.00129	17.1525	-8.26696	17.2	-6.04447	17.2	23.8898	17.2	25.6347	17.2	-4.62127	17.2	-3.94359	17.2	-4.9575	17.2	-6.78977	17.2	-7.51462	17.2	-7.51276	17.2	-0.60529	19.1059	1.42769	19.1059	0.67932	19.1059	1.30387	17.2	-1.19569	19.1059	2.438	17.2	3.75575	17.2	-1.20275	17.2	-1.42295	17.2	0.50497
		17.2023	-2.14152	17.2023	1.1872	17.2023	5.23652	17.25	-5.98032	17.2023	-8.00201	17.25	-6.11766	17.25	24.2673	17.25	26.1571	17.25	-4.71064	17.25	-4.08559	17.25	-5.0451	17.25	-7.06147	17.25	-7.80251	17.25	-7.80588	17.25	-0.70731	19.1618	1.40973	19.1618	0.6677	19.1618	1.28668	17.25	-1.21321	19.1618	2.5033	17.25	3.97251	17.25	-1.26035	17.25	-1.3911	17.25	0.50512
		17.2522	-2.02744	17.2522	3.062	17.2522	5.3054	17.3	-5.9502	17.2522	-7.70809	17.3	-6.18488	17.3	24.6645	17.3	26.706	17.3	-4.79373	17.3	-4.23043	17.3	-5.12924	17.3	-7.3381	17.3	-8.09658	17.3	-8.10528	17.3	-0.81565	19.2176	1.3914	19.2176	0.65722	19.2176	1.266	17.3	-1.22708	19.2176	2.0111	17.3	4.19306	17.3	-1.31924	17.3	-1.35429	17.3	0.50688
		17.3021	-1.90253	17.3021	0.034	17.3021	5.38087	17.35	-5.91093	17.3021	-7.38522	17.35	-6.24612	17.35	25.0815	17.35	27.2815	17.35	-4.87055	17.35	-4.37811	17.35	-5.20991	17.35	-7.61968	17.35	-8.39683	17.35	-8.41095	17.35	-0.93031	19.2735	1.37268	19.2735	0.64787	19.2735	1.24184	17.35	-1.2373	19.2735	2.7941	17.35	4.41739	17.35	-1.3794	17.35	-1.31254	17.35	0.51026
		17.3519	-1.76677	17.3519	3.429	17.3519	5.46293	17.4	-5.8625	17.3519	-7.03339	17.4	-6.30139	17.4	25.5183	17.4	27.8834	17.4	-4.94108	17.4	-4.52863	17.4	-5.28711	17.4	-7.90619	17.4	-8.70325	17.4	-8.72291	17.4	-1.05128	19.3294	1.35358	19.3294	0.63965	19.3294	1.2142	17.4	-1.24387	19.3294	1.7707	17.4	4.64552	17.4	-1.44084	17.4	-1.26584	17.4	0.51526
		17.4018	-1.62018	17.4018	3.8413	17.4018	5.55159	17.45	-5.80492	17.4018	-6.65261	17.45	-6.35068	17.45	25.9749	17.45	28.5119	17.45	-5.00533	17.45	-4.68199	17.45	-5.36086	17.45	-8.19764	17.45	-9.01585	17.45	-9.04115	17.45	-1.17858	19.3853	1.3341	19.3853	0.63258	19.3853	1.18308	17.45	-1.2468	19.3853	1.9962	17.45	4.87744	17.45	-1.50357	17.45	-1.21418	17.45	0.52187
		17.4516	-1.46274	17.4516	3.0544	17.4516	5.64683	17.5	-5.73819	17.4516	-6.24286	17.5	-6.39399	17.5	26.4513	17.5	29.1669	17.5	-5.06331	17.5	-4.83818	17.5	-5.43113	17.5	-8.49403	17.5	-9.33462	17.5	-9.36567	17.5	-1.31219	19.4412	1.31424	19.4412	0.62664	19.4412	1.14847	17.5	-1.24608	19.4412	1.5401	17.5	5.11315	17.5	-1.56757	17.5	-1.15758	17.5	0.53009
		17.5015	-1.29447	17.5015	6.8348	17.5015	5.74866	17.55	-5.66232	17.5015	-5.80416	17.55	-6.43132	17.55	26.9475	17.55	29.8484	17.55	-5.115	17.55	-4.99721	17.55	-5.49794	17.55	-8.79535	17.55	-9.65956	17.55	-9.69647	17.55	-1.45212	19.4971	1.294	19.4971	0.62183	19.4971	1.11038	17.55	-1.24171	19.4971	1.7906	17.55	5.35265	17.55	-1.63285	17.55	-1.09603	17.55	0.53993
		17.5513	-1.11536	17.5513	9.348	17.5513	5.85709	17.6	-5.57728	17.5513	-5.3365	17.6	-6.46268	17.6	27.4634	17.6	30.5564	17.6	-5.16042	17.6	-5.15908	17.6	-5.56129	17.6	-9.10161	17.6	-9.99068	17.6	-10.0335	17.6	-1.59837	19.5529	1.27338	19.5529	0.61817	19.5529	1.0688	17.6	-1.2337	19.5529	1.2296	17.6	5.59595	17.6	-1.69941	17.6	-1.02953	17.6	0.55138
		17.6012	-0.92542	17.6012	8.7494	17.6012	5.9721	17.65	-5.4831	17.6012	-4.83988	17.65	-6.48806	17.65	27.9992	17.65	31.2909	17.65	-5.19956	17.65	-5.32379	17.65	-5.62117	17.65	-9.41281	17.65	-10.328	17.65	-10.3769	17.65	-1.75093	19.6088	1.25238	19.6088	0.61564	19.6088	1.02375	17.65	-1.22204	19.6088	0.661	17.65	5.84303	17.65	-1.76725	17.65	-0.95808	17.65	0.56445
		17.651	-0.72463	17.651	5.8025	17.651	6.09371	17.7	-5.37977	17.651	-4.3143	17.7	-6.50747	17.7	28.5547	17.7	32.052	17.7	-5.23241	17.7	-5.49133	17.7	-5.67759	17.7	-9.72895	17.7	-10.6715	17.7	-10.7265	17.7	-1.90982	19.6647	1.231	19.6647	0.61424	19.6647	0.9752	17.7	-1.20673	19.6647	0.6097	17.7	6.0939	17.7	-1.83637	17.7	-0.88168	17.7	0.57913
		17.7009	-0.51301	17.7009	2.4265	17.7009	6.22191	17.75	-5.26728	17.7009	-3.75976	17.75	-6.52089	17.75	29.1301	17.75	32.8396	17.75	-5.25899	17.75	-5.66171	17.75	-5.73054	17.75	-10.05	17.75	-11.0211	17.75	-11.0825	17.75	-2.07502	19.7206	1.20924	19.7206	0.61398	19.7206	0.92318	17.75	-1.18777	19.7206	0.7229	17.75	6.34857	17.75	-1.90677	17.75	-0.80033	17.75	0.59543
		17.7507	-0.29054	17.7507	-0.0152	17.7507	6.35669	17.8	-5.14565	17.7507	-3.17627	17.8	-6.52834	17.8	29.7252	17.8	33.6536	17.8	-5.27929	17.8	-5.83493	17.8	-5.78003	17.8	-10.376	17.8	-11.3769	17.8	-11.4447	17.8	-2.24654	19.7765	1.1871	19.7765	0.61486	19.7765	0.86767	17.8	-1.16517	19.7765	0.2113	17.8	6.60702	17.8	-1.97844	17.8	-0.71403	17.8	0.61334
		17.8006	-0.05724	17.8006	-1.0888	17.8006	6.49807	17.85	-5.01486	17.8006	-2.56382	17.85	-6.52982	17.85	30.3401	17.85	34.4942	17.85	-5.2933	17.85	-6.01099	17.85	-5.82605	17.85	-10.707	17.85	-11.7389	17.85	-11.8131	17.85	-2.42438	19.8324	1.16458	19.8324	0.61687	19.8324	0.80868	17.85	-1.13891	19.8324	0.7839	17.85	6.86927	17.85	-2.0514	17.85	-0.62278	17.85	0.63287
		17.8504	0.1869	17.8504	0.3532	17.8504	6.64604	17.9	-4.87492	17.8504	-1.92241	17.9	-6.52532	17.9	30.9748	17.9	35.3613	17.9	-5.30104	17.9	-6.18989	17.9	-5.86861	17.9	-11.0429	17.9	-12.1071	17.9	-12.1879	17.9	-2.60854	19.8882	1.14168	19.8882	0.62002	19.8882	0.74621	17.9	-1.10901	19.8882	-0.2699	17.9	7.1353	17.9	-2.12564	17.9	-0.52659	17.9	0.65401
		17.9003	0.44188	17.9003	1.5532	17.9003	6.8006	17.95	-4.72583	17.9003	-1.25204	17.95	-6.51484	17.95	31.6293	17.95	36.2549	17.95	-5.3025	17.95	-6.37162	17.95	-5.90771	17.95	-11.3837	17.95	-12.4814	17.95	-12.5689	17.95	-2.79901	19.9441	1.1184	19.9441	0.62431	19.9441	0.68026	17.95	-1.07547	19.9441	-0.0051	17.95	7.40513	17.95	-2.20116	17.95	-0.42544	17.95	0.67676
		17.9501	0.7077	17.9501	1.986	17.9501	6.96175	18	-4.56759	17.9501	-0.55271	18	-6.49838	18	32.3036	18	37.1751	18	-5.29768	18	-6.55619	18	-5.94333	18	-11.7295	18	-12.8619	18	-12.9563	18	-2.9958	20	1.09474	20	0.62973	20	0.61082	18	-1.03827	20	-0.0871	18	7.67875	18	-2.27795	18	-0.31935	18	0.70113
		18	0.98435	18	2.1441	18	7.12949			18	0.17557
[truncated: 22 more columns]
