# Supplementary material for: Highly anisotropic Fe3C microflakes constructed by solid-state phase transformation for efficient microwave absorption
Source: Nat Commun. 2024 Feb 19;15:1497. doi: 10.1038/s41467-024-45815-w (PMC10876570; doi:10.1038/s41467-024-45815-w)
Supplement: Supplementary file 3 — Source Data [file 41467_2024_45815_MOESM3_ESM.zip › Source Data NCOMMS-23-11138B/Supplementary Fig. 13.xlsx]

## Sheet: Supplementary Figure 13a
Supplementary Figure 13a
		Fe3C-700				Fe3C-700
		x	y	z		y	y
		2.0469	0	0		0	-1.28336
		2.0469	0.01	-0.0030901		0	-7.62471
		2.0469	0.02	-0.0061802		1.5	-16.7353
		2.0469	0.03	-0.0092707		0	-7.04778
		2.0469	0.04	-0.0123614		0.88	-11.24
		2.0469	0.05	-0.0154527		2.59	-29.8556
		2.0469	0.06	-0.0185446		0.85	-14.2584
		2.0469	0.07	-0.0216372		1.15	-15.7723
		2.0469	0.08	-0.0247307		1.6	-25.7342
		2.0469	0.09	-0.0278251		1.89	-16.0644
		2.0469	0.1	-0.0309206		1.3	-23.6949
		2.0469	0.11	-0.0340173		1.35	-16.058
		2.0469	0.12	-0.0371154		0.74	-21.1434
		2.0469	0.13	-0.0402149		0.6	-30.9892
		2.0469	0.14	-0.043316		1	-31.3998
		2.0469	0.15	-0.0464188
		2.0469	0.16	-0.0495235
		2.0469	0.17	-0.0526301
		2.0469	0.18	-0.0557387
		2.0469	0.19	-0.0588496
		2.0469	0.2	-0.0619627
		2.0469	0.21	-0.0650783
		2.0469	0.22	-0.0681965
		2.0469	0.23	-0.0713173
		2.0469	0.24	-0.074441
		2.0469	0.25	-0.0775676
		2.0469	0.26	-0.0806973
		2.0469	0.27	-0.0838301
		2.0469	0.28	-0.0869663
		2.0469	0.29	-0.0901059
		2.0469	0.3	-0.093249
		2.0469	0.31	-0.0963959
		2.0469	0.32	-0.0995465
		2.0469	0.33	-0.102701
		2.0469	0.34	-0.10586
		2.0469	0.35	-0.109023
		2.0469	0.36	-0.11219
		2.0469	0.37	-0.115362
		2.0469	0.38	-0.118538
		2.0469	0.39	-0.121719
		2.0469	0.4	-0.124905
		2.0469	0.41	-0.128095
		2.0469	0.42	-0.131291
		2.0469	0.43	-0.134492
		2.0469	0.44	-0.137699
		2.0469	0.45	-0.140911
		2.0469	0.46	-0.144128
		2.0469	0.47	-0.147352
		2.0469	0.48	-0.150581
		2.0469	0.49	-0.153816
		2.0469	0.5	-0.157058
		2.0469	0.51	-0.160306
		2.0469	0.52	-0.16356
		2.0469	0.53	-0.166821
		2.0469	0.54	-0.170088
		2.0469	0.55	-0.173363
		2.0469	0.56	-0.176644
		2.0469	0.57	-0.179933
		2.0469	0.58	-0.183228
		2.0469	0.59	-0.186532
		2.0469	0.6	-0.189842
		2.0469	0.61	-0.193161
		2.0469	0.62	-0.196487
		2.0469	0.63	-0.199822
		2.0469	0.64	-0.203164
		2.0469	0.65	-0.206515
		2.0469	0.66	-0.209874
		2.0469	0.67	-0.213242
		2.0469	0.68	-0.216618
		2.0469	0.69	-0.220003
		2.0469	0.7	-0.223398
		2.0469	0.71	-0.226801
		2.0469	0.72	-0.230214
		2.0469	0.73	-0.233636
		2.0469	0.74	-0.237068
		2.0469	0.75	-0.24051
		2.0469	0.76	-0.243962
		2.0469	0.77	-0.247423
		2.0469	0.78	-0.250896
		2.0469	0.79	-0.254378
		2.0469	0.8	-0.257871
		2.0469	0.81	-0.261375
		2.0469	0.82	-0.264889
		2.0469	0.83	-0.268415
		2.0469	0.84	-0.271952
		2.0469	0.85	-0.2755
		2.0469	0.86	-0.27906
		2.0469	0.87	-0.282632
		2.0469	0.88	-0.286216
		2.0469	0.89	-0.289811
		2.0469	0.9	-0.293419
		2.0469	0.91	-0.297039
		2.0469	0.92	-0.300672
		2.0469	0.93	-0.304318
		2.0469	0.94	-0.307976
		2.0469	0.95	-0.311648
		2.0469	0.96	-0.315333
		2.0469	0.97	-0.319031
		2.0469	0.98	-0.322743
		2.0469	0.99	-0.326469
		2.0469	1	-0.330209
		2.0469	1.01	-0.333963
		2.0469	1.02	-0.337732
		2.0469	1.03	-0.341515
		2.0469	1.04	-0.345313
		2.0469	1.05	-0.349126
		2.0469	1.06	-0.352954
		2.0469	1.07	-0.356797
		2.0469	1.08	-0.360656
		2.0469	1.09	-0.364531
		2.0469	1.1	-0.368422
		2.0469	1.11	-0.372328
		2.0469	1.12	-0.376252
		2.0469	1.13	-0.380191
		2.0469	1.14	-0.384148
		2.0469	1.15	-0.388122
		2.0469	1.16	-0.392112
		2.0469	1.17	-0.39612
		2.0469	1.18	-0.400146
		2.0469	1.19	-0.40419
		2.0469	1.2	-0.408252
		2.0469	1.21	-0.412332
		2.0469	1.22	-0.41643
		2.0469	1.23	-0.420548
		2.0469	1.24	-0.424684
		2.0469	1.25	-0.42884
		2.0469	1.26	-0.433015
		2.0469	1.27	-0.437209
		2.0469	1.28	-0.441424
		2.0469	1.29	-0.445658
		2.0469	1.3	-0.449913
		2.0469	1.31	-0.454189
		2.0469	1.32	-0.458485
		2.0469	1.33	-0.462803
		2.0469	1.34	-0.467142
		2.0469	1.35	-0.471502
		2.0469	1.36	-0.475885
		2.0469	1.37	-0.48029
		2.0469	1.38	-0.484717
		2.0469	1.39	-0.489166
		2.0469	1.4	-0.493639
		2.0469	1.41	-0.498135
		2.0469	1.42	-0.502654
		2.0469	1.43	-0.507197
		2.0469	1.44	-0.511764
		2.0469	1.45	-0.516355
		2.0469	1.46	-0.520971
		2.0469	1.47	-0.525611
		2.0469	1.48	-0.530277
		2.0469	1.49	-0.534968
		2.0469	1.5	-0.539686
		2.0469	1.51	-0.544428
		2.0469	1.52	-0.549198
		2.0469	1.53	-0.553994
		2.0469	1.54	-0.558817
		2.0469	1.55	-0.563667
		2.0469	1.56	-0.568544
		2.0469	1.57	-0.57345
		2.0469	1.58	-0.578384
		2.0469	1.59	-0.583346
		2.0469	1.6	-0.588337
		2.0469	1.61	-0.593357
		2.0469	1.62	-0.598407
		2.0469	1.63	-0.603486
		2.0469	1.64	-0.608596
		2.0469	1.65	-0.613736
		2.0469	1.66	-0.618908
		2.0469	1.67	-0.62411
		2.0469	1.68	-0.629344
		2.0469	1.69	-0.63461
		2.0469	1.7	-0.639908
		2.0469	1.71	-0.645239
		2.0469	1.72	-0.650603
		2.0469	1.73	-0.656
		2.0469	1.74	-0.661431
		2.0469	1.75	-0.666896
		2.0469	1.76	-0.672396
		2.0469	1.77	-0.677931
		2.0469	1.78	-0.683501
		2.0469	1.79	-0.689107
		2.0469	1.8	-0.694749
		2.0469	1.81	-0.700428
		2.0469	1.82	-0.706144
		2.0469	1.83	-0.711897
		2.0469	1.84	-0.717688
		2.0469	1.85	-0.723517
		2.0469	1.86	-0.729385
		2.0469	1.87	-0.735292
		2.0469	1.88	-0.741239
		2.0469	1.89	-0.747226
		2.0469	1.9	-0.753253
		2.0469	1.91	-0.759322
		2.0469	1.92	-0.765432
		2.0469	1.93	-0.771583
		2.0469	1.94	-0.777777
		2.0469	1.95	-0.784014
		2.0469	1.96	-0.790295
		2.0469	1.97	-0.796619
		2.0469	1.98	-0.802988
		2.0469	1.99	-0.809401
		2.0469	2	-0.81586
		2.0469	2.01	-0.822365
		2.0469	2.02	-0.828916
		2.0469	2.03	-0.835515
		2.0469	2.04	-0.842161
		2.0469	2.05	-0.848854
		2.0469	2.06	-0.855597
		2.0469	2.07	-0.862389
		2.0469	2.08	-0.86923
		2.0469	2.09	-0.876122
		2.0469	2.1	-0.883065
		2.0469	2.11	-0.890059
		2.0469	2.12	-0.897106
		2.0469	2.13	-0.904205
		2.0469	2.14	-0.911357
		2.0469	2.15	-0.918563
		2.0469	2.16	-0.925824
		2.0469	2.17	-0.933141
		2.0469	2.18	-0.940513
		2.0469	2.19	-0.947941
		2.0469	2.2	-0.955427
		2.0469	2.21	-0.96297
		2.0469	2.22	-0.970572
		2.0469	2.23	-0.978233
		2.0469	2.24	-0.985954
		2.0469	2.25	-0.993736
		2.0469	2.26	-1.00158
		2.0469	2.27	-1.00948
		2.0469	2.28	-1.01745
		2.0469	2.29	-1.02548
		2.0469	2.3	-1.03358
		2.0469	2.31	-1.04174
		2.0469	2.32	-1.04997
		2.0469	2.33	-1.05826
		2.0469	2.34	-1.06662
		2.0469	2.35	-1.07505
		2.0469	2.36	-1.08354
		2.0469	2.37	-1.09211
		2.0469	2.38	-1.10075
		2.0469	2.39	-1.10946
		2.0469	2.4	-1.11824
		2.0469	2.41	-1.12709
		2.0469	2.42	-1.13602
		2.0469	2.43	-1.14503
		2.0469	2.44	-1.15411
		2.0469	2.45	-1.16326
		2.0469	2.46	-1.1725
		2.0469	2.47	-1.18181
		2.0469	2.48	-1.1912
		2.0469	2.49	-1.20068
		2.0469	2.5	-1.21023
		2.0469	2.51	-1.21987
		2.0469	2.52	-1.22959
		2.0469	2.53	-1.23939
		2.0469	2.54	-1.24928
		2.0469	2.55	-1.25926
		2.0469	2.56	-1.26932
		2.0469	2.57	-1.27948
		2.0469	2.58	-1.28972
		2.0469	2.59	-1.30006
		2.0469	2.6	-1.31048
		2.0469	2.61	-1.321
		2.0469	2.62	-1.33162
		2.0469	2.63	-1.34233
		2.0469	2.64	-1.35313
		2.0469	2.65	-1.36404
		2.0469	2.66	-1.37504
		2.0469	2.67	-1.38614
		2.0469	2.68	-1.39735
		2.0469	2.69	-1.40866
		2.0469	2.7	-1.42007
		2.0469	2.71	-1.43159
		2.0469	2.72	-1.44321
		2.0469	2.73	-1.45495
		2.0469	2.74	-1.46679
		2.0469	2.75	-1.47874
		2.0469	2.76	-1.49081
		2.0469	2.77	-1.50299
		2.0469	2.78	-1.51528
		2.0469	2.79	-1.52769
		2.0469	2.8	-1.54022
		2.0469	2.81	-1.55287
		2.0469	2.82	-1.56564
		2.0469	2.83	-1.57854
		2.0469	2.84	-1.59155
		2.0469	2.85	-1.6047
		2.0469	2.86	-1.61797
		2.0469	2.87	-1.63137
		2.0469	2.88	-1.6449
		2.0469	2.89	-1.65856
		2.0469	2.9	-1.67236
		2.0469	2.91	-1.68629
		2.0469	2.92	-1.70036
		2.0469	2.93	-1.71457
		2.0469	2.94	-1.72893
		2.0469	2.95	-1.74342
		2.0469	2.96	-1.75806
		2.0469	2.97	-1.77285
		2.0469	2.98	-1.78778
		2.0469	2.99	-1.80287
		2.0469	3	-1.81811
		2.0469	3.01	-1.83351
		2.0469	3.02	-1.84906
		2.0469	3.03	-1.86477
		2.0469	3.04	-1.88064
		2.0469	3.05	-1.89667
		2.0469	3.06	-1.91288
		2.0469	3.07	-1.92924
		2.0469	3.08	-1.94578
		2.0469	3.09	-1.96249
		2.0469	3.1	-1.97938
		2.0469	3.11	-1.99644
		2.0469	3.12	-2.01368
		2.0469	3.13	-2.0311
		2.0469	3.14	-2.0487
		2.0469	3.15	-2.0665
		2.0469	3.16	-2.08448
		2.0469	3.17	-2.10265
		2.0469	3.18	-2.12102
		2.0469	3.19	-2.13958
		2.0469	3.2	-2.15835
		2.0469	3.21	-2.17731
		2.0469	3.22	-2.19649
		2.0469	3.23	-2.21587
		2.0469	3.24	-2.23546
		2.0469	3.25	-2.25526
		2.0469	3.26	-2.27528
		2.0469	3.27	-2.29552
		2.0469	3.28	-2.31598
		2.0469	3.29	-2.33667
		2.0469	3.3	-2.35759
		2.0469	3.31	-2.37874
		2.0469	3.32	-2.40013
		2.0469	3.33	-2.42175
		2.0469	3.34	-2.44362
		2.0469	3.35	-2.46573
		2.0469	3.36	-2.48809
		2.0469	3.37	-2.5107
		2.0469	3.38	-2.53357
		2.0469	3.39	-2.5567
		2.0469	3.4	-2.58009
		2.0469	3.41	-2.60375
		2.0469	3.42	-2.62768
		2.0469	3.43	-2.65189
		2.0469	3.44	-2.67637
		2.0469	3.45	-2.70114
		2.0469	3.46	-2.72619
		2.0469	3.47	-2.75154
		2.0469	3.48	-2.77718
		2.0469	3.49	-2.80312
		2.0469	3.5	-2.82936
		2.0469	3.51	-2.85591
		2.0469	3.52	-2.88278
		2.0469	3.53	-2.90996
		2.0469	3.54	-2.93746
		2.0469	3.55	-2.96529
		2.0469	3.56	-2.99345
		2.0469	3.57	-3.02195
		2.0469	3.58	-3.05079
		2.0469	3.59	-3.07998
		2.0469	3.6	-3.10952
		2.0469	3.61	-3.13941
		2.0469	3.62	-3.16967
		2.0469	3.63	-3.20029
		2.0469	3.64	-3.23129
		2.0469	3.65	-3.26267
		2.0469	3.66	-3.29443
		2.0469	3.67	-3.32658
		2.0469	3.68	-3.35912
		2.0469	3.69	-3.39207
		2.0469	3.7	-3.42543
		2.0469	3.71	-3.4592
		2.0469	3.72	-3.4934
		2.0469	3.73	-3.52802
		2.0469	3.74	-3.56307
		2.0469	3.75	-3.59857
		2.0469	3.76	-3.63451
		2.0469	3.77	-3.67091
		2.0469	3.78	-3.70777
		2.0469	3.79	-3.74509
		2.0469	3.8	-3.7829
		2.0469	3.81	-3.82119
		2.0469	3.82	-3.85996
		2.0469	3.83	-3.89924
		2.0469	3.84	-3.93902
		2.0469	3.85	-3.97932
		2.0469	3.86	-4.02015
		2.0469	3.87	-4.0615
		2.0469	3.88	-4.10339
		2.0469	3.89	-4.14584
		2.0469	3.9	-4.18884
		2.0469	3.91	-4.2324
		2.0469	3.92	-4.27655
		2.0469	3.93	-4.32127
		2.0469	3.94	-4.3666
		2.0469	3.95	-4.41253
		2.0469	3.96	-4.45907
		2.0469	3.97	-4.50624
		2.0469	3.98	-4.55404
		2.0469	3.99	-4.60249
		2.0469	4	-4.6516
		2.0469	4.01	-4.70137
		2.0469	4.02	-4.75182
		2.0469	4.03	-4.80297
		2.0469	4.04	-4.85481
		2.0469	4.05	-4.90738
		2.0469	4.06	-4.96066
		2.0469	4.07	-5.01469
		2.0469	4.08	-5.06947
		2.0469	4.09	-5.12502
		2.0469	4.1	-5.18135
		2.0469	4.11	-5.23847
		2.0469	4.12	-5.29639
		2.0469	4.13	-5.35514
		2.0469	4.14	-5.41473
		2.0469	4.15	-5.47516
		2.0469	4.16	-5.53646
		2.0469	4.17	-5.59865
		2.0469	4.18	-5.66173
		2.0469	4.19	-5.72573
		2.0469	4.2	-5.79067
		2.0469	4.21	-5.85655
		2.0469	4.22	-5.9234
		2.0469	4.23	-5.99124
		2.0469	4.24	-6.06008
		2.0469	4.25	-6.12995
		2.0469	4.26	-6.20086
		2.0469	4.27	-6.27284
		2.0469	4.28	-6.34591
		2.0469	4.29	-6.42008
		2.0469	4.3	-6.49538
		2.0469	4.31	-6.57183
		2.0469	4.32	-6.64946
		2.0469	4.33	-6.72829
		2.0469	4.34	-6.80834
		2.0469	4.35	-6.88965
		2.0469	4.36	-6.97223
		2.0469	4.37	-7.05611
		2.0469	4.38	-7.14132
		2.0469	4.39	-7.2279
		2.0469	4.4	-7.31586
		2.0469	4.41	-7.40525
		2.0469	4.42	-7.49609
		2.0469	4.43	-7.58841
		2.0469	4.44	-7.68225
		2.0469	4.45	-7.77764
		2.0469	4.46	-7.87462
		2.0469	4.47	-7.97322
		2.0469	4.48	-8.0735
		2.0469	4.49	-8.17547
		2.0469	4.5	-8.27919
		2.0469	4.51	-8.3847
		2.0469	4.52	-8.49205
		2.0469	4.53	-8.60127
		2.0469	4.54	-8.71242
		2.0469	4.55	-8.82554
		2.0469	4.56	-8.9407
		2.0469	4.57	-9.05793
		2.0469	4.58	-9.17731
		2.0469	4.59	-9.29887
		2.0469	4.6	-9.4227
		2.0469	4.61	-9.54884
		2.0469	4.62	-9.67737
		2.0469	4.63	-9.80836
		2.0469	4.64	-9.94187
		2.0469	4.65	-10.078
		2.0469	4.66	-10.2168
		2.0469	4.67	-10.3583
		2.0469	4.68	-10.5027
		2.0469	4.69	-10.65
		2.0469	4.7	-10.8004
		2.0469	4.71	-10.9539
		2.0469	4.72	-11.1106
		2.0469	4.73	-11.2707
		2.0469	4.74	-11.4342
		2.0469	4.75	-11.6013
		2.0469	4.76	-11.7721
		2.0469	4.77	-11.9467
		2.0469	4.78	-12.1253
		2.0469	4.79	-12.3081
		2.0469	4.8	-12.4951
		2.0469	4.81	-12.6866
		2.0469	4.82	-12.8827
		2.0469	4.83	-13.0836
		2.0469	4.84	-13.2895
		2.0469	4.85	-13.5007
		2.0469	4.86	-13.7172
		2.0469	4.87	-13.9395
		2.0469	4.88	-14.1677
		2.0469	4.89	-14.402
		2.0469	4.9	-14.6428
		2.0469	4.91	-14.8904
		2.0469	4.92	-15.145
		2.0469	4.93	-15.4071
		2.0469	4.94	-15.6769
		2.0469	4.95	-15.9549
		2.0469	4.96	-16.2413
		2.0469	4.97	-16.5367
		2.0469	4.98	-16.8415
		2.0469	4.99	-17.1561
		2.0469	5	-17.481
		2.0968	0	0
		2.0968	0.01	-0.0032224
		2.0968	0.02	-0.0064449
		2.0968	0.03	-0.0096677
		2.0968	0.04	-0.0128908
		2.0968	0.05	-0.0161145
		2.0968	0.06	-0.0193389
		2.0968	0.07	-0.0225641
		2.0968	0.08	-0.0257901
		2.0968	0.09	-0.0290173
		2.0968	0.1	-0.0322456
		2.0968	0.11	-0.0354753
		2.0968	0.12	-0.0387064
		2.0968	0.13	-0.0419391
		2.0968	0.14	-0.0451735
		2.0968	0.15	-0.0484098
		2.0968	0.16	-0.051648
		2.0968	0.17	-0.0548884
		2.0968	0.18	-0.0581311
		2.0968	0.19	-0.0613761
		2.0968	0.2	-0.0646237
		2.0968	0.21	-0.0678739
		2.0968	0.22	-0.071127
		2.0968	0.23	-0.0743829
		2.0968	0.24	-0.077642
		2.0968	0.25	-0.0809042
		2.0968	0.26	-0.0841698
		2.0968	0.27	-0.0874388
		2.0968	0.28	-0.0907115
		2.0968	0.29	-0.0939879
		2.0968	0.3	-0.0972682
		2.0968	0.31	-0.100553
		2.0968	0.32	-0.103841
		2.0968	0.33	-0.107134
		2.0968	0.34	-0.110431
		2.0968	0.35	-0.113733
		2.0968	0.36	-0.117039
		2.0968	0.37	-0.120351
		2.0968	0.38	-0.123667
		2.0968	0.39	-0.126989
		2.0968	0.4	-0.130315
		2.0968	0.41	-0.133648
		2.0968	0.42	-0.136986
		2.0968	0.43	-0.140329
		2.0968	0.44	-0.143678
		2.0968	0.45	-0.147034
		2.0968	0.46	-0.150395
		2.0968	0.47	-0.153763
		2.0968	0.48	-0.157138
		2.0968	0.49	-0.160518
		2.0968	0.5	-0.163906
		2.0968	0.51	-0.167301
		2.0968	0.52	-0.170702
		2.0968	0.53	-0.174111
		2.0968	0.54	-0.177527
		2.0968	0.55	-0.18095
		2.0968	0.56	-0.184382
		2.0968	0.57	-0.187821
		2.0968	0.58	-0.191268
		2.0968	0.59	-0.194723
		2.0968	0.6	-0.198186
		2.0968	0.61	-0.201658
		2.0968	0.62	-0.205138
		2.0968	0.63	-0.208627
		2.0968	0.64	-0.212125
		2.0968	0.65	-0.215632
		2.0968	0.66	-0.219148
		2.0968	0.67	-0.222674
		2.0968	0.68	-0.226209
		2.0968	0.69	-0.229754
		2.0968	0.7	-0.233309
		2.0968	0.71	-0.236873
		2.0968	0.72	-0.240449
		2.0968	0.73	-0.244034
		2.0968	0.74	-0.24763
		2.0968	0.75	-0.251236
		2.0968	0.76	-0.254854
		2.0968	0.77	-0.258482
		2.0968	0.78	-0.262122
		2.0968	0.79	-0.265773
		2.0968	0.8	-0.269436
		2.0968	0.81	-0.27311
		2.0968	0.82	-0.276797
		2.0968	0.83	-0.280495
		2.0968	0.84	-0.284206
		2.0968	0.85	-0.287929
		2.0968	0.86	-0.291665
		2.0968	0.87	-0.295414
		2.0968	0.88	-0.299176
		2.0968	0.89	-0.302951
		2.0968	0.9	-0.30674
		2.0968	0.91	-0.310542
		2.0968	0.92	-0.314358
		2.0968	0.93	-0.318188
		2.0968	0.94	-0.322032
		2.0968	0.95	-0.32589
		2.0968	0.96	-0.329763
		2.0968	0.97	-0.333651
		2.0968	0.98	-0.337554
		2.0968	0.99	-0.341472
		2.0968	1	-0.345405
		2.0968	1.01	-0.349355
		2.0968	1.02	-0.353319
		2.0968	1.03	-0.3573
		2.0968	1.04	-0.361297
		2.0968	1.05	-0.365311
		2.0968	1.06	-0.369341
		2.0968	1.07	-0.373388
		2.0968	1.08	-0.377452
		2.0968	1.09	-0.381534
		2.0968	1.1	-0.385633
		2.0968	1.11	-0.38975
		2.0968	1.12	-0.393885
		2.0968	1.13	-0.398038
		2.0968	1.14	-0.402209
		2.0968	1.15	-0.406399
		2.0968	1.16	-0.410608
		2.0968	1.17	-0.414837
		2.0968	1.18	-0.419085
		2.0968	1.19	-0.423352
		2.0968	1.2	-0.427639
		2.0968	1.21	-0.431947
		2.0968	1.22	-0.436275
		2.0968	1.23	-0.440623
		2.0968	1.24	-0.444992
		2.0968	1.25	-0.449383
		2.0968	1.26	-0.453795
		2.0968	1.27	-0.458228
		2.0968	1.28	-0.462684
		2.0968	1.29	-0.467162
		2.0968	1.3	-0.471662
		2.0968	1.31	-0.476185
		2.0968	1.32	-0.480731
		2.0968	1.33	-0.4853
		2.0968	1.34	-0.489893
		2.0968	1.35	-0.49451
		2.0968	1.36	-0.499151
		2.0968	1.37	-0.503816
		2.0968	1.38	-0.508506
		2.0968	1.39	-0.513221
		2.0968	1.4	-0.517962
		2.0968	1.41	-0.522728
		2.0968	1.42	-0.52752
		2.0968	1.43	-0.532338
		2.0968	1.44	-0.537183
		2.0968	1.45	-0.542054
		2.0968	1.46	-0.546953
		2.0968	1.47	-0.551879
		2.0968	1.48	-0.556833
		2.0968	1.49	-0.561816
		2.0968	1.5	-0.566827
		2.0968	1.51	-0.571866
		2.0968	1.52	-0.576935
		2.0968	1.53	-0.582033
		2.0968	1.54	-0.587161
		2.0968	1.55	-0.592319
		2.0968	1.56	-0.597508
		2.0968	1.57	-0.602728
		2.0968	1.58	-0.607979
		2.0968	1.59	-0.613261
		2.0968	1.6	-0.618576
		2.0968	1.61	-0.623923
		2.0968	1.62	-0.629302
		2.0968	1.63	-0.634715
		2.0968	1.64	-0.640161
		2.0968	1.65	-0.645641
		2.0968	1.66	-0.651156
		2.0968	1.67	-0.656705
		2.0968	1.68	-0.662289
		2.0968	1.69	-0.667909
		2.0968	1.7	-0.673565
		2.0968	1.71	-0.679257
		2.0968	1.72	-0.684986
		2.0968	1.73	-0.690752
		2.0968	1.74	-0.696555
		2.0968	1.75	-0.702397
		2.0968	1.76	-0.708277
		2.0968	1.77	-0.714196
		2.0968	1.78	-0.720155
		2.0968	1.79	-0.726153
		2.0968	1.8	-0.732192
		2.0968	1.81	-0.738271
		2.0968	1.82	-0.744392
		2.0968	1.83	-0.750554
		2.0968	1.84	-0.756759
		2.0968	1.85	-0.763006
		2.0968	1.86	-0.769297
		2.0968	1.87	-0.775631
		2.0968	1.88	-0.78201
		2.0968	1.89	-0.788433
		2.0968	1.9	-0.794902
		2.0968	1.91	-0.801416
		2.0968	1.92	-0.807977
		2.0968	1.93	-0.814585
		2.0968	1.94	-0.82124
		2.0968	1.95	-0.827943
		2.0968	1.96	-0.834695
		2.0968	1.97	-0.841495
		2.0968	1.98	-0.848346
		2.0968	1.99	-0.855246
		2.0968	2	-0.862198
		2.0968	2.01	-0.869201
		2.0968	2.02	-0.876256
		2.0968	2.03	-0.883364
		2.0968	2.04	-0.890525
		2.0968	2.05	-0.89774
		2.0968	2.06	-0.90501
		2.0968	2.07	-0.912334
		2.0968	2.08	-0.919715
		2.0968	2.09	-0.927152
		2.0968	2.1	-0.934647
		2.0968	2.11	-0.942199
		2.0968	2.12	-0.94981
		2.0968	2.13	-0.95748
		2.0968	2.14	-0.96521
		2.0968	2.15	-0.973001
		2.0968	2.16	-0.980854
		2.0968	2.17	-0.988768
		2.0968	2.18	-0.996745
		2.0968	2.19	-1.00479
		2.0968	2.2	-1.01289
		2.0968	2.21	-1.02106
		2.0968	2.22	-1.0293
		2.0968	2.23	-1.0376
		2.0968	2.24	-1.04597
		2.0968	2.25	-1.05441
		2.0968	2.26	-1.06292
		2.0968	2.27	-1.0715
		2.0968	2.28	-1.08015
		2.0968	2.29	-1.08887
		2.0968	2.3	-1.09766
		2.0968	2.31	-1.10653
		2.0968	2.32	-1.11547
		2.0968	2.33	-1.12449
		2.0968	2.34	-1.13358
		2.0968	2.35	-1.14275
		2.0968	2.36	-1.152
		2.0968	2.37	-1.16133
		2.0968	2.38	-1.17074
		2.0968	2.39	-1.18022
		2.0968	2.4	-1.18979
		2.0968	2.41	-1.19945
		2.0968	2.42	-1.20919
		2.0968	2.43	-1.21901
		2.0968	2.44	-1.22892
		2.0968	2.45	-1.23891
		2.0968	2.46	-1.249
		2.0968	2.47	-1.25917
		2.0968	2.48	-1.26943
		2.0968	2.49	-1.27979
		2.0968	2.5	-1.29024
		2.0968	2.51	-1.30078
		2.0968	2.52	-1.31142
		2.0968	2.53	-1.32215
		2.0968	2.54	-1.33298
		2.0968	2.55	-1.34391
		2.0968	2.56	-1.35494
		2.0968	2.57	-1.36607
		2.0968	2.58	-1.37731
		2.0968	2.59	-1.38865
		2.0968	2.6	-1.40009
		2.0968	2.61	-1.41164
		2.0968	2.62	-1.42329
		2.0968	2.63	-1.43506
		2.0968	2.64	-1.44694
		2.0968	2.65	-1.45892
		2.0968	2.66	-1.47103
		2.0968	2.67	-1.48324
		2.0968	2.68	-1.49558
		2.0968	2.69	-1.50803
		2.0968	2.7	-1.5206
		2.0968	2.71	-1.53329
		2.0968	2.72	-1.5461
		2.0968	2.73	-1.55904
		2.0968	2.74	-1.5721
		2.0968	2.75	-1.5853
		2.0968	2.76	-1.59862
		2.0968	2.77	-1.61207
		2.0968	2.78	-1.62565
		2.0968	2.79	-1.63937
		2.0968	2.8	-1.65322
		2.0968	2.81	-1.66721
		2.0968	2.82	-1.68134
		2.0968	2.83	-1.69561
		2.0968	2.84	-1.71002
		2.0968	2.85	-1.72458
		2.0968	2.86	-1.73929
		2.0968	2.87	-1.75415
		2.0968	2.88	-1.76915
		2.0968	2.89	-1.78431
		2.0968	2.9	-1.79962
		2.0968	2.91	-1.8151
		2.0968	2.92	-1.83073
		2.0968	2.93	-1.84652
		2.0968	2.94	-1.86247
		2.0968	2.95	-1.87859
		2.0968	2.96	-1.89488
		2.0968	2.97	-1.91134
		2.0968	2.98	-1.92797
		2.0968	2.99	-1.94478
		2.0968	3	-1.96176
		2.0968	3.01	-1.97892
		2.0968	3.02	-1.99627
		2.0968	3.03	-2.01379
		2.0968	3.04	-2.03151
		2.0968	3.05	-2.04942
		2.0968	3.06	-2.06751
		2.0968	3.07	-2.08581
		2.0968	3.08	-2.1043
		2.0968	3.09	-2.12299
		2.0968	3.1	-2.14188
		2.0968	3.11	-2.16098
		2.0968	3.12	-2.18029
		2.0968	3.13	-2.19981
		2.0968	3.14	-2.21954
		2.0968	3.15	-2.2395
		2.0968	3.16	-2.25967
		2.0968	3.17	-2.28007
		2.0968	3.18	-2.30069
		2.0968	3.19	-2.32154
		2.0968	3.2	-2.34263
		2.0968	3.21	-2.36395
		2.0968	3.22	-2.38552
		2.0968	3.23	-2.40732
		2.0968	3.24	-2.42938
		2.0968	3.25	-2.45168
		2.0968	3.26	-2.47424
		2.0968	3.27	-2.49706
		2.0968	3.28	-2.52014
		2.0968	3.29	-2.54348
		2.0968	3.3	-2.56709
		2.0968	3.31	-2.59097
		2.0968	3.32	-2.61513
		2.0968	3.33	-2.63958
		2.0968	3.34	-2.6643
		2.0968	3.35	-2.68932
		2.0968	3.36	-2.71463
		2.0968	3.37	-2.74024
		2.0968	3.38	-2.76614
		2.0968	3.39	-2.79236
		2.0968	3.4	-2.81888
		2.0968	3.41	-2.84573
		2.0968	3.42	-2.87289
		2.0968	3.43	-2.90037
		2.0968	3.44	-2.92819
		2.0968	3.45	-2.95634
		2.0968	3.46	-2.98483
		2.0968	3.47	-3.01366
		2.0968	3.48	-3.04285
		2.0968	3.49	-3.07239
		2.0968	3.5	-3.10229
		2.0968	3.51	-3.13256
		2.0968	3.52	-3.16319
		2.0968	3.53	-3.19421
		2.0968	3.54	-3.22561
		2.0968	3.55	-3.25739
		2.0968	3.56	-3.28957
		2.0968	3.57	-3.32216
		2.0968	3.58	-3.35514
		2.0968	3.59	-3.38855
		2.0968	3.6	-3.42237
		2.0968	3.61	-3.45662
		2.0968	3.62	-3.4913
		2.0968	3.63	-3.52642
		2.0968	3.64	-3.56198
		2.0968	3.65	-3.598
		2.0968	3.66	-3.63448
		2.0968	3.67	-3.67143
		2.0968	3.68	-3.70885
		2.0968	3.69	-3.74676
		2.0968	3.7	-3.78515
		2.0968	3.71	-3.82405
		2.0968	3.72	-3.86345
		2.0968	3.73	-3.90336
		2.0968	3.74	-3.9438
		2.0968	3.75	-3.98476
		2.0968	3.76	-4.02627
		2.0968	3.77	-4.06833
		2.0968	3.78	-4.11094
		2.0968	3.79	-4.15412
		2.0968	3.8	-4.19788
		2.0968	3.81	-4.24222
		2.0968	3.82	-4.28715
		2.0968	3.83	-4.3327
		2.0968	3.84	-4.37885
		2.0968	3.85	-4.42563
		2.0968	3.86	-4.47305
		2.0968	3.87	-4.52112
		2.0968	3.88	-4.56984
		2.0968	3.89	-4.61923
		2.0968	3.9	-4.6693
		2.0968	3.91	-4.72006
		2.0968	3.92	-4.77153
		2.0968	3.93	-4.82371
		2.0968	3.94	-4.87662
		2.0968	3.95	-4.93028
		2.0968	3.96	-4.98469
		2.0968	3.97	-5.03986
		2.0968	3.98	-5.09582
		2.0968	3.99	-5.15257
		2.0968	4	-5.21013
		2.0968	4.01	-5.26852
		2.0968	4.02	-5.32775
		2.0968	4.03	-5.38783
		2.0968	4.04	-5.44878
		2.0968	4.05	-5.51062
		2.0968	4.06	-5.57336
		2.0968	4.07	-5.63702
		2.0968	4.08	-5.70162
		2.0968	4.09	-5.76717
		2.0968	4.1	-5.8337
		2.0968	4.11	-5.90122
		2.0968	4.12	-5.96975
		2.0968	4.13	-6.03931
		2.0968	4.14	-6.10992
		2.0968	4.15	-6.1816
		2.0968	4.16	-6.25438
		2.0968	4.17	-6.32827
		2.0968	4.18	-6.4033
		2.0968	4.19	-6.47949
		2.0968	4.2	-6.55686
		2.0968	4.21	-6.63544
		2.0968	4.22	-6.71526
		2.0968	4.23	-6.79634
		2.0968	4.24	-6.87871
		2.0968	4.25	-6.96239
		2.0968	4.26	-7.04741
		2.0968	4.27	-7.13381
		2.0968	4.28	-7.22161
		2.0968	4.29	-7.31084
		2.0968	4.3	-7.40154
		2.0968	4.31	-7.49374
		2.0968	4.32	-7.58748
		2.0968	4.33	-7.68279
		2.0968	4.34	-7.7797
		2.0968	4.35	-7.87826
		2.0968	4.36	-7.97851
		2.0968	4.37	-8.08048
		2.0968	4.38	-8.18422
		2.0968	4.39	-8.28978
		2.0968	4.4	-8.39719
		2.0968	4.41	-8.50651
		2.0968	4.42	-8.61779
		2.0968	4.43	-8.73108
		2.0968	4.44	-8.84643
		2.0968	4.45	-8.96389
		2.0968	4.46	-9.08353
		2.0968	4.47	-9.2054
		2.0968	4.48	-9.32958
		2.0968	4.49	-9.45612
		2.0968	4.5	-9.58509
		2.0968	4.51	-9.71657
		2.0968	4.52	-9.85063
		2.0968	4.53	-9.98735
		2.0968	4.54	-10.1268
		2.0968	4.55	-10.2691
		2.0968	4.56	-10.4143
		2.0968	4.57	-10.5625
		2.0968	4.58	-10.7139
		2.0968	4.59	-10.8684
		2.0968	4.6	-11.0263
		2.0968	4.61	-11.1877
		2.0968	4.62	-11.3526
		2.0968	4.63	-11.5212
		2.0968	4.64	-11.6937
		2.0968	4.65	-11.8701
		2.0968	4.66	-12.0507
		2.0968	4.67	-12.2356
		2.0968	4.68	-12.425
		2.0968	4.69	-12.619
		2.0968	4.7	-12.8179
		2.0968	4.71	-13.0219
		2.0968	4.72	-13.2311
		2.0968	4.73	-13.4459
		2.0968	4.74	-13.6665
		2.0968	4.75	-13.8931
		2.0968	4.76	-14.126
		2.0968	4.77	-14.3657
		2.0968	4.78	-14.6123
		2.0968	4.79	-14.8663
		2.0968	4.8	-15.128
		2.0968	4.81	-15.3979
		2.0968	4.82	-15.6765
		2.0968	4.83	-15.9641
		2.0968	4.84	-16.2614
		2.0968	4.85	-16.5688
		2.0968	4.86	-16.8871
		2.0968	4.87	-17.2169
		2.0968	4.88	-17.5589
		2.0968	4.89	-17.9139
		2.0968	4.9	-18.2828
		2.0968	4.91	-18.6664
		2.0968	4.92	-19.0656
		2.0968	4.93	-19.4817
		2.0968	4.94	-19.9155
		2.0968	4.95	-20.3682
		2.0968	4.96	-20.8409
		2.0968	4.97	-21.3346
		2.0968	4.98	-21.8503
		2.0968	4.99	-22.3885
		2.0968	5	-22.9493
		2.1466	0	0
		2.1466	0.01	-0.003355
		2.1466	0.02	-0.0067101
		2.1466	0.03	-0.0100655
		2.1466	0.04	-0.0134214
		2.1466	0.05	-0.0167778
		2.1466	0.06	-0.020135
		2.1466	0.07	-0.023493
		2.1466	0.08	-0.026852
		2.1466	0.09	-0.0302122
		2.1466	0.1	-0.0335736
		2.1466	0.11	-0.0369365
		2.1466	0.12	-0.040301
		2.1466	0.13	-0.0436672
		2.1466	0.14	-0.0470353
		2.1466	0.15	-0.0504054
		2.1466	0.16	-0.0537777
		2.1466	0.17	-0.0571523
		2.1466	0.18	-0.0605293
		2.1466	0.19	-0.0639089
		2.1466	0.2	-0.0672913
		2.1466	0.21	-0.0706766
		2.1466	0.22	-0.0740649
		2.1466	0.23	-0.0774564
		2.1466	0.24	-0.0808513
		2.1466	0.25	-0.0842496
		2.1466	0.26	-0.0876516
		2.1466	0.27	-0.0910573
		2.1466	0.28	-0.094467
		2.1466	0.29	-0.0978807
		2.1466	0.3	-0.101299
		2.1466	0.31	-0.104721
		2.1466	0.32	-0.108148
		2.1466	0.33	-0.111579
		2.1466	0.34	-0.115016
		2.1466	0.35	-0.118457
		2.1466	0.36	-0.121904
		2.1466	0.37	-0.125356
		2.1466	0.38	-0.128813
		2.1466	0.39	-0.132276
		2.1466	0.4	-0.135744
		2.1466	0.41	-0.139219
		2.1466	0.42	-0.1427
		2.1466	0.43	-0.146186
		2.1466	0.44	-0.14968
		2.1466	0.45	-0.153179
		2.1466	0.46	-0.156686
		2.1466	0.47	-0.160199
		2.1466	0.48	-0.163719
		2.1466	0.49	-0.167247
		2.1466	0.5	-0.170782
		2.1466	0.51	-0.174324
		2.1466	0.52	-0.177874
		2.1466	0.53	-0.181432
		2.1466	0.54	-0.184998
		2.1466	0.55	-0.188572
		2.1466	0.56	-0.192154
		2.1466	0.57	-0.195745
		2.1466	0.58	-0.199344
		2.1466	0.59	-0.202953
		2.1466	0.6	-0.20657
		2.1466	0.61	-0.210196
		2.1466	0.62	-0.213832
		2.1466	0.63	-0.217477
		2.1466	0.64	-0.221133
		2.1466	0.65	-0.224798
		2.1466	0.66	-0.228472
		2.1466	0.67	-0.232158
		2.1466	0.68	-0.235853
		2.1466	0.69	-0.23956
		2.1466	0.7	-0.243277
		2.1466	0.71	-0.247004
		2.1466	0.72	-0.250744
		2.1466	0.73	-0.254494
		2.1466	0.74	-0.258256
		2.1466	0.75	-0.262029
		2.1466	0.76	-0.265815
		2.1466	0.77	-0.269612
		2.1466	0.78	-0.273422
		2.1466	0.79	-0.277244
		2.1466	0.8	-0.281079
		2.1466	0.81	-0.284927
		2.1466	0.82	-0.288787
		2.1466	0.83	-0.292662
		2.1466	0.84	-0.296549
		2.1466	0.85	-0.30045
		2.1466	0.86	-0.304365
		2.1466	0.87	-0.308294
		2.1466	0.88	-0.312237
		2.1466	0.89	-0.316195
		2.1466	0.9	-0.320167
		2.1466	0.91	-0.324154
		2.1466	0.92	-0.328157
		2.1466	0.93	-0.332174
		2.1466	0.94	-0.336207
		2.1466	0.95	-0.340256
		2.1466	0.96	-0.344321
		2.1466	0.97	-0.348402
		2.1466	0.98	-0.352499
		2.1466	0.99	-0.356613
		2.1466	1	-0.360744
		2.1466	1.01	-0.364892
		2.1466	1.02	-0.369057
		2.1466	1.03	-0.37324
		2.1466	1.04	-0.377441
		2.1466	1.05	-0.38166
		2.1466	1.06	-0.385896
		2.1466	1.07	-0.390152
		2.1466	1.08	-0.394426
		2.1466	1.09	-0.398719
		2.1466	1.1	-0.403031
		2.1466	1.11	-0.407363
		2.1466	1.12	-0.411715
		2.1466	1.13	-0.416087
		2.1466	1.14	-0.420478
		2.1466	1.15	-0.424891
		2.1466	1.16	-0.429324
		2.1466	1.17	-0.433778
		2.1466	1.18	-0.438253
		2.1466	1.19	-0.44275
		2.1466	1.2	-0.447269
		2.1466	1.21	-0.45181
		2.1466	1.22	-0.456374
		2.1466	1.23	-0.46096
		2.1466	1.24	-0.465569
		2.1466	1.25	-0.470201
		2.1466	1.26	-0.474857
		2.1466	1.27	-0.479537
		2.1466	1.28	-0.484241
		2.1466	1.29	-0.488969
		2.1466	1.3	-0.493722
		2.1466	1.31	-0.4985
		2.1466	1.32	-0.503303
		2.1466	1.33	-0.508132
		2.1466	1.34	-0.512987
		2.1466	1.35	-0.517868
		2.1466	1.36	-0.522776
		2.1466	1.37	-0.52771
		2.1466	1.38	-0.532672
		2.1466	1.39	-0.537662
		2.1466	1.4	-0.542679
		2.1466	1.41	-0.547725
		2.1466	1.42	-0.552799
		2.1466	1.43	-0.557902
		2.1466	1.44	-0.563035
		2.1466	1.45	-0.568197
		2.1466	1.46	-0.573389
		2.1466	1.47	-0.578611
		2.1466	1.48	-0.583865
		2.1466	1.49	-0.589149
		2.1466	1.5	-0.594464
		2.1466	1.51	-0.599812
		2.1466	1.52	-0.605192
		2.1466	1.53	-0.610604
		2.1466	1.54	-0.616049
		2.1466	1.55	-0.621528
		2.1466	1.56	-0.62704
		2.1466	1.57	-0.632587
		2.1466	1.58	-0.638168
		2.1466	1.59	-0.643784
		2.1466	1.6	-0.649435
		2.1466	1.61	-0.655123
		2.1466	1.62	-0.660846
		2.1466	1.63	-0.666606
		2.1466	1.64	-0.672404
		2.1466	1.65	-0.678239
		2.1466	1.66	-0.684112
		2.1466	1.67	-0.690023
		2.1466	1.68	-0.695973
		2.1466	1.69	-0.701963
		2.1466	1.7	-0.707992
		2.1466	1.71	-0.714062
		2.1466	1.72	-0.720173
		2.1466	1.73	-0.726325
		2.1466	1.74	-0.732518
		2.1466	1.75	-0.738754
		2.1466	1.76	-0.745032
		2.1466	1.77	-0.751354
		2.1466	1.78	-0.75772
		2.1466	1.79	-0.76413
		2.1466	1.8	-0.770585
		2.1466	1.81	-0.777085
		2.1466	1.82	-0.783631
		2.1466	1.83	-0.790223
		2.1466	1.84	-0.796863
		2.1466	1.85	-0.80355
		2.1466	1.86	-0.810285
		2.1466	1.87	-0.817069
		2.1466	1.88	-0.823902
		2.1466	1.89	-0.830785
		2.1466	1.9	-0.837718
		2.1466	1.91	-0.844703
		2.1466	1.92	-0.851739
		2.1466	1.93	-0.858827
		2.1466	1.94	-0.865969
		2.1466	1.95	-0.873164
		2.1466	1.96	-0.880413
		2.1466	1.97	-0.887717
		2.1466	1.98	-0.895076
		2.1466	1.99	-0.902492
		2.1466	2	-0.909964
		2.1466	2.01	-0.917494
		2.1466	2.02	-0.925083
		2.1466	2.03	-0.93273
		2.1466	2.04	-0.940437
		2.1466	2.05	-0.948204
		2.1466	2.06	-0.956032
		2.1466	2.07	-0.963922
		2.1466	2.08	-0.971875
		2.1466	2.09	-0.979891
		2.1466	2.1	-0.987971
		2.1466	2.11	-0.996116
		2.1466	2.12	-1.00433
		2.1466	2.13	-1.0126
		2.1466	2.14	-1.02095
		2.1466	2.15	-1.02936
		2.1466	2.16	-1.03784
		2.1466	2.17	-1.04639
		2.1466	2.18	-1.05502
		2.1466	2.19	-1.06371
		2.1466	2.2	-1.07248
		2.1466	2.21	-1.08131
		2.1466	2.22	-1.09023
		2.1466	2.23	-1.09922
		2.1466	2.24	-1.10828
		2.1466	2.25	-1.11742
		2.1466	2.26	-1.12664
		2.1466	2.27	-1.13594
		2.1466	2.28	-1.14532
		2.1466	2.29	-1.15478
		2.1466	2.3	-1.16432
		2.1466	2.31	-1.17394
		2.1466	2.32	-1.18365
		2.1466	2.33	-1.19344
		2.1466	2.34	-1.20332
		2.1466	2.35	-1.21329
		2.1466	2.36	-1.22334
		2.1466	2.37	-1.23348
		2.1466	2.38	-1.24372
		2.1466	2.39	-1.25404
		2.1466	2.4	-1.26446
		2.1466	2.41	-1.27497
		2.1466	2.42	-1.28558
		2.1466	2.43	-1.29628
		2.1466	2.44	-1.30708
		2.1466	2.45	-1.31798
		2.1466	2.46	-1.32898
		2.1466	2.47	-1.34009
		2.1466	2.48	-1.35129
		2.1466	2.49	-1.3626
		2.1466	2.5	-1.37401
		2.1466	2.51	-1.38553
		2.1466	2.52	-1.39716
		2.1466	2.53	-1.40889
		2.1466	2.54	-1.42074
		2.1466	2.55	-1.4327
		2.1466	2.56	-1.44478
		2.1466	2.57	-1.45696
		2.1466	2.58	-1.46927
		2.1466	2.59	-1.48169
		2.1466	2.6	-1.49424
		2.1466	2.61	-1.5069
		2.1466	2.62	-1.51969
		2.1466	2.63	-1.5326
		2.1466	2.64	-1.54564
		2.1466	2.65	-1.5588
		2.1466	2.66	-1.5721
		2.1466	2.67	-1.58553
		2.1466	2.68	-1.59908
		2.1466	2.69	-1.61278
		2.1466	2.7	-1.62661
		2.1466	2.71	-1.64058
		2.1466	2.72	-1.65469
		2.1466	2.73	-1.66894
		2.1466	2.74	-1.68333
		2.1466	2.75	-1.69787
		2.1466	2.76	-1.71256
		2.1466	2.77	-1.7274
		2.1466	2.78	-1.74239
		2.1466	2.79	-1.75753
		2.1466	2.8	-1.77283
		2.1466	2.81	-1.78828
		2.1466	2.82	-1.8039
		2.1466	2.83	-1.81968
		2.1466	2.84	-1.83562
		2.1466	2.85	-1.85173
		2.1466	2.86	-1.86801
		2.1466	2.87	-1.88446
		2.1466	2.88	-1.90109
		2.1466	2.89	-1.91789
		2.1466	2.9	-1.93487
		2.1466	2.91	-1.95203
		2.1466	2.92	-1.96937
		2.1466	2.93	-1.9869
		2.1466	2.94	-2.00462
		2.1466	2.95	-2.02253
		2.1466	2.96	-2.04063
		2.1466	2.97	-2.05893
		2.1466	2.98	-2.07743
		2.1466	2.99	-2.09613
		2.1466	3	-2.11503
		2.1466	3.01	-2.13414
		2.1466	3.02	-2.15347
		2.1466	3.03	-2.173
		2.1466	3.04	-2.19276
		2.1466	3.05	-2.21273
		2.1466	3.06	-2.23293
		2.1466	3.07	-2.25335
		2.1466	3.08	-2.274
		2.1466	3.09	-2.29488
		2.1466	3.1	-2.316
		2.1466	3.11	-2.33736
		2.1466	3.12	-2.35896
		2.1466	3.13	-2.38081
		2.1466	3.14	-2.40291
		2.1466	3.15	-2.42526
		2.1466	3.16	-2.44787
		2.1466	3.17	-2.47074
		2.1466	3.18	-2.49387
		2.1466	3.19	-2.51727
		2.1466	3.2	-2.54094
		2.1466	3.21	-2.56489
		2.1466	3.22	-2.58912
		2.1466	3.23	-2.61363
		2.1466	3.24	-2.63843
		2.1466	3.25	-2.66353
		2.1466	3.26	-2.68892
		2.1466	3.27	-2.71462
		2.1466	3.28	-2.74061
		2.1466	3.29	-2.76692
		2.1466	3.3	-2.79355
		2.1466	3.31	-2.82049
		2.1466	3.32	-2.84776
		2.1466	3.33	-2.87536
		2.1466	3.34	-2.9033
		2.1466	3.35	-2.93157
		2.1466	3.36	-2.96019
		2.1466	3.37	-2.98915
		2.1466	3.38	-3.01848
		2.1466	3.39	-3.04816
		2.1466	3.4	-3.07821
		2.1466	3.41	-3.10863
		2.1466	3.42	-3.13943
		2.1466	3.43	-3.17061
		2.1466	3.44	-3.20218
		2.1466	3.45	-3.23415
		2.1466	3.46	-3.26652
		2.1466	3.47	-3.29929
		2.1466	3.48	-3.33248
		2.1466	3.49	-3.36609
		2.1466	3.5	-3.40013
		2.1466	3.51	-3.4346
		2.1466	3.52	-3.46951
		2.1466	3.53	-3.50486
		2.1466	3.54	-3.54068
		2.1466	3.55	-3.57695
		2.1466	3.56	-3.61369
		2.1466	3.57	-3.65091
		2.1466	3.58	-3.68861
		2.1466	3.59	-3.72681
		2.1466	3.6	-3.76551
		2.1466	3.61	-3.80471
		2.1466	3.62	-3.84443
		2.1466	3.63	-3.88467
		2.1466	3.64	-3.92545
		2.1466	3.65	-3.96677
		2.1466	3.66	-4.00864
		2.1466	3.67	-4.05107
		2.1466	3.68	-4.09407
		2.1466	3.69	-4.13765
		2.1466	3.7	-4.18181
		2.1466	3.71	-4.22658
		2.1466	3.72	-4.27195
		2.1466	3.73	-4.31794
		2.1466	3.74	-4.36456
		2.1466	3.75	-4.41182
		2.1466	3.76	-4.45973
		2.1466	3.77	-4.5083
		2.1466	3.78	-4.55755
		2.1466	3.79	-4.60748
		2.1466	3.8	-4.65811
		2.1466	3.81	-4.70944
		2.1466	3.82	-4.7615
		2.1466	3.83	-4.81429
		2.1466	3.84	-4.86783
		2.1466	3.85	-4.92213
		2.1466	3.86	-4.9772
		2.1466	3.87	-5.03306
		2.1466	3.88	-5.08972
		2.1466	3.89	-5.1472
		2.1466	3.9	-5.20551
		2.1466	3.91	-5.26467
		2.1466	3.92	-5.32468
		2.1466	3.93	-5.38558
		2.1466	3.94	-5.44737
		2.1466	3.95	-5.51008
		2.1466	3.96	-5.57371
		2.1466	3.97	-5.63829
		2.1466	3.98	-5.70383
		2.1466	3.99	-5.77036
		2.1466	4	-5.83789
		2.1466	4.01	-5.90644
		2.1466	4.02	-5.97603
		2.1466	4.03	-6.04668
		2.1466	4.04	-6.11842
		2.1466	4.05	-6.19127
		2.1466	4.06	-6.26524
		2.1466	4.07	-6.34037
		2.1466	4.08	-6.41667
		2.1466	4.09	-6.49416
		2.1466	4.1	-6.57289
		2.1466	4.11	-6.65286
		2.1466	4.12	-6.73411
		2.1466	4.13	-6.81667
		2.1466	4.14	-6.90056
		2.1466	4.15	-6.98581
		2.1466	4.16	-7.07245
		2.1466	4.17	-7.16052
		2.1466	4.18	-7.25004
		2.1466	4.19	-7.34106
		2.1466	4.2	-7.43359
		2.1466	4.21	-7.52769
		2.1466	4.22	-7.62338
		2.1466	4.23	-7.7207
		2.1466	4.24	-7.8197
		2.1466	4.25	-7.92042
		2.1466	4.26	-8.02289
		2.1466	4.27	-8.12716
		2.1466	4.28	-8.23328
		2.1466	4.29	-8.3413
		2.1466	4.3	-8.45126
		2.1466	4.31	-8.56321
		2.1466	4.32	-8.67721
		2.1466	4.33	-8.79332
		2.1466	4.34	-8.91159
		2.1466	4.35	-9.03208
		2.1466	4.36	-9.15486
		2.1466	4.37	-9.27999
		2.1466	4.38	-9.40755
		2.1466	4.39	-9.53759
		2.1466	4.4	-9.6702
		2.1466	4.41	-9.80547
		2.1466	4.42	-9.94346
		2.1466	4.43	-10.0843
		2.1466	4.44	-10.228
		2.1466	4.45	-10.3747
		2.1466	4.46	-10.5245
		2.1466	4.47	-10.6776
		2.1466	4.48	-10.834
		2.1466	4.49	-10.9938
		2.1466	4.5	-11.1571
		2.1466	4.51	-11.3242
		2.1466	4.52	-11.4951
		2.1466	4.53	-11.6701
		2.1466	4.54	-11.8491
		2.1466	4.55	-12.0325
		2.1466	4.56	-12.2203
		2.1466	4.57	-12.4129
		2.1466	4.58	-12.6103
		2.1466	4.59	-12.8128
		2.1466	4.6	-13.0207
		2.1466	4.61	-13.2341
		2.1466	4.62	-13.4534
		2.1466	4.63	-13.6788
		2.1466	4.64	-13.9107
		2.1466	4.65	-14.1493
		2.1466	4.66	-14.3951
		2.1466	4.67	-14.6484
		2.1466	4.68	-14.9096
		2.1466	4.69	-15.1792
		2.1466	4.7	-15.4577
		2.1466	4.71	-15.7457
		2.1466	4.72	-16.0437
		2.1466	4.73	-16.3524
		2.1466	4.74	-16.6725
		2.1466	4.75	-17.0048
		2.1466	4.76	-17.3502
		2.1466	4.77	-17.7097
		2.1466	4.78	-18.0842
		2.1466	4.79	-18.4751
		2.1466	4.8	-18.8837
		2.1466	4.81	-19.3115
		2.1466	4.82	-19.76
		2.1466	4.83	-20.2313
		2.1466	4.84	-20.7274
		2.1466	4.85	-21.2507
		2.1466	4.86	-21.8038
		2.1466	4.87	-22.3895
		2.1466	4.88	-23.0111
		2.1466	4.89	-23.6717
		2.1466	4.9	-24.3747
		2.1466	4.91	-25.1229
		2.1466	4.92	-25.918
		2.1466	4.93	-26.759
		2.1466	4.94	-27.6397
		2.1466	4.95	-28.5442
		2.1466	4.96	-29.4395
		2.1466	4.97	-30.2671
		2.1466	4.98	-30.9376
		2.1466	4.99	-31.3434
		2.1466	5	-31.3998
		2.1965	0	0
		2.1965	0.01	-0.0034879
		2.1965	0.02	-0.0069759
		2.1965	0.03	-0.0104643
		2.1965	0.04	-0.0139531
		2.1965	0.05	-0.0174425
		2.1965	0.06	-0.0209328
		2.1965	0.07	-0.0244239
		2.1965	0.08	-0.0279162
		2.1965	0.09	-0.0314097
		2.1965	0.1	-0.0349046
		2.1965	0.11	-0.038401
		2.1965	0.12	-0.0418992
		2.1965	0.13	-0.0453993
		2.1965	0.14	-0.0489014
		2.1965	0.15	-0.0524057
		2.1965	0.16	-0.0559123
		2.1965	0.17	-0.0594214
		2.1965	0.18	-0.0629332
		2.1965	0.19	-0.0664479
		2.1965	0.2	-0.0699655
		2.1965	0.21	-0.0734862
		2.1965	0.22	-0.0770103
		2.1965	0.23	-0.0805378
		2.1965	0.24	-0.0840689
		2.1965	0.25	-0.0876038
		2.1965	0.26	-0.0911426
		2.1965	0.27	-0.0946856
		2.1965	0.28	-0.0982328
		2.1965	0.29	-0.101784
		2.1965	0.3	-0.105341
		2.1965	0.31	-0.108902
		2.1965	0.32	-0.112468
		2.1965	0.33	-0.116039
		2.1965	0.34	-0.119615
		2.1965	0.35	-0.123197
		2.1965	0.36	-0.126784
		2.1965	0.37	-0.130377
		2.1965	0.38	-0.133975
		2.1965	0.39	-0.13758
		2.1965	0.4	-0.141192
		2.1965	0.41	-0.144809
		2.1965	0.42	-0.148434
		2.1965	0.43	-0.152064
		2.1965	0.44	-0.155702
		2.1965	0.45	-0.159347
		2.1965	0.46	-0.163
		2.1965	0.47	-0.166659
		2.1965	0.48	-0.170327
		2.1965	0.49	-0.174002
		2.1965	0.5	-0.177685
		2.1965	0.51	-0.181376
		2.1965	0.52	-0.185076
		2.1965	0.53	-0.188784
		2.1965	0.54	-0.192501
		2.1965	0.55	-0.196227
		2.1965	0.56	-0.199961
		2.1965	0.57	-0.203705
		2.1965	0.58	-0.207459
		2.1965	0.59	-0.211222
		2.1965	0.6	-0.214995
		2.1965	0.61	-0.218777
		2.1965	0.62	-0.22257
		2.1965	0.63	-0.226374
		2.1965	0.64	-0.230187
		2.1965	0.65	-0.234012
		2.1965	0.66	-0.237848
		2.1965	0.67	-0.241694
		2.1965	0.68	-0.245552
		2.1965	0.69	-0.249422
		2.1965	0.7	-0.253303
		2.1965	0.71	-0.257196
		2.1965	0.72	-0.261101
		2.1965	0.73	-0.265019
		2.1965	0.74	-0.268949
		2.1965	0.75	-0.272892
		2.1965	0.76	-0.276848
		2.1965	0.77	-0.280817
		2.1965	0.78	-0.284799
		2.1965	0.79	-0.288795
		2.1965	0.8	-0.292804
		2.1965	0.81	-0.296828
		2.1965	0.82	-0.300866
		2.1965	0.83	-0.304918
		2.1965	0.84	-0.308985
		2.1965	0.85	-0.313067
		2.1965	0.86	-0.317164
		2.1965	0.87	-0.321276
		2.1965	0.88	-0.325404
		2.1965	0.89	-0.329547
		2.1965	0.9	-0.333707
		2.1965	0.91	-0.337882
		2.1965	0.92	-0.342074
		2.1965	0.93	-0.346283
		2.1965	0.94	-0.350509
		2.1965	0.95	-0.354752
		2.1965	0.96	-0.359013
		2.1965	0.97	-0.363291
		2.1965	0.98	-0.367587
		2.1965	0.99	-0.371901
		2.1965	1	-0.376233
		2.1965	1.01	-0.380585
		2.1965	1.02	-0.384955
		2.1965	1.03	-0.389344
		2.1965	1.04	-0.393753
		2.1965	1.05	-0.398181
		2.1965	1.06	-0.40263
		2.1965	1.07	-0.407098
		2.1965	1.08	-0.411587
		2.1965	1.09	-0.416097
		2.1965	1.1	-0.420628
		2.1965	1.11	-0.425181
		2.1965	1.12	-0.429754
		2.1965	1.13	-0.43435
		2.1965	1.14	-0.438968
		2.1965	1.15	-0.443609
		2.1965	1.16	-0.448272
		2.1965	1.17	-0.452958
		2.1965	1.18	-0.457667
		2.1965	1.19	-0.4624
		2.1965	1.2	-0.467158
		2.1965	1.21	-0.471939
		2.1965	1.22	-0.476745
		2.1965	1.23	-0.481575
		2.1965	1.24	-0.486431
		2.1965	1.25	-0.491313
		2.1965	1.26	-0.49622
		2.1965	1.27	-0.501153
		2.1965	1.28	-0.506113
		2.1965	1.29	-0.5111
		2.1965	1.3	-0.516114
		2.1965	1.31	-0.521155
		2.1965	1.32	-0.526224
		2.1965	1.33	-0.531321
		2.1965	1.34	-0.536447
		2.1965	1.35	-0.541601
		2.1965	1.36	-0.546785
		2.1965	1.37	-0.551998
		2.1965	1.38	-0.557242
		2.1965	1.39	-0.562515
		2.1965	1.4	-0.56782
		2.1965	1.41	-0.573155
		2.1965	1.42	-0.578522
		2.1965	1.43	-0.583921
		2.1965	1.44	-0.589352
		2.1965	1.45	-0.594815
		2.1965	1.46	-0.600311
		2.1965	1.47	-0.605841
		2.1965	1.48	-0.611405
		2.1965	1.49	-0.617003
		2.1965	1.5	-0.622636
		2.1965	1.51	-0.628303
		2.1965	1.52	-0.634007
		2.1965	1.53	-0.639746
		2.1965	1.54	-0.645521
		2.1965	1.55	-0.651333
		2.1965	1.56	-0.657183
		2.1965	1.57	-0.66307
		2.1965	1.58	-0.668995
		2.1965	1.59	-0.67496
		2.1965	1.6	-0.680963
		2.1965	1.61	-0.687005
		2.1965	1.62	-0.693088
		2.1965	1.63	-0.699211
		2.1965	1.64	-0.705375
		2.1965	1.65	-0.711581
		2.1965	1.66	-0.717829
		2.1965	1.67	-0.724119
		2.1965	1.68	-0.730452
		2.1965	1.69	-0.736829
		2.1965	1.7	-0.74325
		2.1965	1.71	-0.749716
		2.1965	1.72	-0.756227
		2.1965	1.73	-0.762783
		2.1965	1.74	-0.769386
		2.1965	1.75	-0.776035
		2.1965	1.76	-0.782732
		2.1965	1.77	-0.789477
		2.1965	1.78	-0.79627
		2.1965	1.79	-0.803113
		2.1965	1.8	-0.810005
		2.1965	1.81	-0.816948
		2.1965	1.82	-0.823941
		2.1965	1.83	-0.830986
		2.1965	1.84	-0.838084
		2.1965	1.85	-0.845234
		2.1965	1.86	-0.852437
		2.1965	1.87	-0.859695
		2.1965	1.88	-0.867008
		2.1965	1.89	-0.874376
		2.1965	1.9	-0.8818
		2.1965	1.91	-0.88928
		2.1965	1.92	-0.896819
		2.1965	1.93	-0.904415
		2.1965	1.94	-0.912071
		2.1965	1.95	-0.919786
		2.1965	1.96	-0.927562
		2.1965	1.97	-0.935398
		2.1965	1.98	-0.943296
		2.1965	1.99	-0.951258
		2.1965	2	-0.959282
		2.1965	2.01	-0.967371
		2.1965	2.02	-0.975525
		2.1965	2.03	-0.983744
		2.1965	2.04	-0.99203
		2.1965	2.05	-1.00038
		2.1965	2.06	-1.0088
		2.1965	2.07	-1.0173
		2.1965	2.08	-1.02586
		2.1965	2.09	-1.03449
		2.1965	2.1	-1.04319
		2.1965	2.11	-1.05197
		2.1965	2.12	-1.06082
		2.1965	2.13	-1.06974
		2.1965	2.14	-1.07874
		2.1965	2.15	-1.08781
		2.1965	2.16	-1.09697
		2.1965	2.17	-1.1062
		2.1965	2.18	-1.11551
		2.1965	2.19	-1.1249
		2.1965	2.2	-1.13437
		2.1965	2.21	-1.14392
		2.1965	2.22	-1.15356
		2.1965	2.23	-1.16328
		2.1965	2.24	-1.17309
		2.1965	2.25	-1.18298
		2.1965	2.26	-1.19296
		2.1965	2.27	-1.20303
		2.1965	2.28	-1.21319
		2.1965	2.29	-1.22344
		2.1965	2.3	-1.23378
		2.1965	2.31	-1.24422
		2.1965	2.32	-1.25475
		2.1965	2.33	-1.26537
		2.1965	2.34	-1.2761
		2.1965	2.35	-1.28692
		2.1965	2.36	-1.29784
		2.1965	2.37	-1.30886
		2.1965	2.38	-1.31998
		2.1965	2.39	-1.33121
		2.1965	2.4	-1.34254
		2.1965	2.41	-1.35398
		2.1965	2.42	-1.36552
		2.1965	2.43	-1.37717
		2.1965	2.44	-1.38894
		2.1965	2.45	-1.40081
		2.1965	2.46	-1.4128
		2.1965	2.47	-1.4249
		2.1965	2.48	-1.43712
		2.1965	2.49	-1.44946
		2.1965	2.5	-1.46192
		2.1965	2.51	-1.47449
		2.1965	2.52	-1.48719
		2.1965	2.53	-1.50002
		2.1965	2.54	-1.51296
		2.1965	2.55	-1.52604
		2.1965	2.56	-1.53925
		2.1965	2.57	-1.55258
		2.1965	2.58	-1.56605
		2.1965	2.59	-1.57965
		2.1965	2.6	-1.59339
		2.1965	2.61	-1.60727
		2.1965	2.62	-1.62129
		2.1965	2.63	-1.63544
		2.1965	2.64	-1.64974
		2.1965	2.65	-1.66419
		2.1965	2.66	-1.67879
		2.1965	2.67	-1.69353
		2.1965	2.68	-1.70843
		2.1965	2.69	-1.72347
		2.1965	2.7	-1.73868
		2.1965	2.71	-1.75404
		2.1965	2.72	-1.76956
		2.1965	2.73	-1.78525
		2.1965	2.74	-1.8011
		2.1965	2.75	-1.81711
		2.1965	2.76	-1.83329
		2.1965	2.77	-1.84965
		2.1965	2.78	-1.86618
		2.1965	2.79	-1.88288
		2.1965	2.8	-1.89977
		2.1965	2.81	-1.91683
		2.1965	2.82	-1.93408
		2.1965	2.83	-1.95151
		2.1965	2.84	-1.96913
		2.1965	2.85	-1.98695
		2.1965	2.86	-2.00495
		2.1965	2.87	-2.02316
		2.1965	2.88	-2.04156
		2.1965	2.89	-2.06017
		2.1965	2.9	-2.07898
		2.1965	2.91	-2.098
		2.1965	2.92	-2.11723
		2.1965	2.93	-2.13667
		2.1965	2.94	-2.15633
		2.1965	2.95	-2.17621
		2.1965	2.96	-2.19632
		2.1965	2.97	-2.21665
		2.1965	2.98	-2.23721
		2.1965	2.99	-2.258
		2.1965	3	-2.27903
		2.1965	3.01	-2.3003
		2.1965	3.02	-2.32181
		2.1965	3.03	-2.34357
		2.1965	3.04	-2.36558
		2.1965	3.05	-2.38785
		2.1965	3.06	-2.41037
		2.1965	3.07	-2.43316
		2.1965	3.08	-2.45621
		2.1965	3.09	-2.47952
		2.1965	3.1	-2.50312
		2.1965	3.11	-2.52699
		2.1965	3.12	-2.55114
		2.1965	3.13	-2.57557
		2.1965	3.14	-2.6003
		2.1965	3.15	-2.62532
		2.1965	3.16	-2.65064
		2.1965	3.17	-2.67626
		2.1965	3.18	-2.70219
		2.1965	3.19	-2.72843
		2.1965	3.2	-2.75499
		2.1965	3.21	-2.78187
		2.1965	3.22	-2.80908
		2.1965	3.23	-2.83662
		2.1965	3.24	-2.86449
		2.1965	3.25	-2.89271
		2.1965	3.26	-2.92127
		2.1965	3.27	-2.95019
		2.1965	3.28	-2.97946
		2.1965	3.29	-3.0091
		2.1965	3.3	-3.03911
		2.1965	3.31	-3.06948
		2.1965	3.32	-3.10025
		2.1965	3.33	-3.13139
		2.1965	3.34	-3.16293
		2.1965	3.35	-3.19487
		2.1965	3.36	-3.22721
		2.1965	3.37	-3.25996
		2.1965	3.38	-3.29313
		2.1965	3.39	-3.32672
		2.1965	3.4	-3.36075
		2.1965	3.41	-3.39521
		2.1965	3.42	-3.43011
		2.1965	3.43	-3.46547
		2.1965	3.44	-3.50129
		2.1965	3.45	-3.53757
		2.1965	3.46	-3.57432
		2.1965	3.47	-3.61156
		2.1965	3.48	-3.64929
		2.1965	3.49	-3.68751
		2.1965	3.5	-3.72624
		2.1965	3.51	-3.76548
		2.1965	3.52	-3.80524
		2.1965	3.53	-3.84553
		2.1965	3.54	-3.88637
		2.1965	3.55	-3.92775
		2.1965	3.56	-3.96968
		2.1965	3.57	-4.01219
		2.1965	3.58	-4.05527
		2.1965	3.59	-4.09893
		2.1965	3.6	-4.14319
		2.1965	3.61	-4.18806
		2.1965	3.62	-4.23354
		2.1965	3.63	-4.27965
		2.1965	3.64	-4.32639
		2.1965	3.65	-4.37378
		2.1965	3.66	-4.42184
		2.1965	3.67	-4.47056
		2.1965	3.68	-4.51996
		2.1965	3.69	-4.57006
		2.1965	3.7	-4.62087
		2.1965	3.71	-4.67239
		2.1965	3.72	-4.72465
		2.1965	3.73	-4.77764
		2.1965	3.74	-4.8314
		2.1965	3.75	-4.88593
		2.1965	3.76	-4.94125
		2.1965	3.77	-4.99736
		2.1965	3.78	-5.05429
		2.1965	3.79	-5.11204
		2.1965	3.8	-5.17065
		2.1965	3.81	-5.23011
		2.1965	3.82	-5.29045
		2.1965	3.83	-5.35168
		2.1965	3.84	-5.41382
		2.1965	3.85	-5.47689
		2.1965	3.86	-5.5409
		2.1965	3.87	-5.60587
		2.1965	3.88	-5.67183
		2.1965	3.89	-5.73878
		2.1965	3.9	-5.80676
		2.1965	3.91	-5.87578
		2.1965	3.92	-5.94586
		2.1965	3.93	-6.01702
		2.1965	3.94	-6.08928
		2.1965	3.95	-6.16267
		2.1965	3.96	-6.23721
		2.1965	3.97	-6.31293
		2.1965	3.98	-6.38984
		2.1965	3.99	-6.46798
		2.1965	4	-6.54737
		2.1965	4.01	-6.62803
		2.1965	4.02	-6.71
		2.1965	4.03	-6.7933
		2.1965	4.04	-6.87796
		2.1965	4.05	-6.96401
		2.1965	4.06	-7.05149
		2.1965	4.07	-7.14042
		2.1965	4.08	-7.23084
		2.1965	4.09	-7.32278
		2.1965	4.1	-7.41629
		2.1965	4.11	-7.51139
		2.1965	4.12	-7.60813
		2.1965	4.13	-7.70654
		2.1965	4.14	-7.80666
		2.1965	4.15	-7.90855
		2.1965	4.16	-8.01223
		2.1965	4.17	-8.11777
		2.1965	4.18	-8.2252
		2.1965	4.19	-8.33458
		2.1965	4.2	-8.44595
		2.1965	4.21	-8.55938
		2.1965	4.22	-8.67491
		2.1965	4.23	-8.79261
		2.1965	4.24	-8.91254
		2.1965	4.25	-9.03476
		2.1965	4.26	-9.15933
		2.1965	4.27	-9.28633
		2.1965	4.28	-9.41583
		2.1965	4.29	-9.54791
		2.1965	4.3	-9.68264
		2.1965	4.31	-9.82011
		2.1965	4.32	-9.96041
		2.1965	4.33	-10.1036
		2.1965	4.34	-10.2499
		2.1965	4.35	-10.3992
		2.1965	4.36	-10.5518
		2.1965	4.37	-10.7077
		2.1965	4.38	-10.8671
		2.1965	4.39	-11.0301
		2.1965	4.4	-11.1967
		2.1965	4.41	-11.3673
		2.1965	4.42	-11.5419
		2.1965	4.43	-11.7206
		2.1965	4.44	-11.9037
		2.1965	4.45	-12.0913
		2.1965	4.46	-12.2837
		2.1965	4.47	-12.481
		2.1965	4.48	-12.6834
		2.1965	4.49	-12.8912
		2.1965	4.5	-13.1047
		2.1965	4.51	-13.3241
		2.1965	4.52	-13.5498
		2.1965	4.53	-13.7819
		2.1965	4.54	-14.021
		2.1965	4.55	-14.2673
		2.1965	4.56	-14.5213
		2.1965	4.57	-14.7834
		2.1965	4.58	-15.0542
		2.1965	4.59	-15.334
		2.1965	4.6	-15.6236
		2.1965	4.61	-15.9236
		2.1965	4.62	-16.2346
		2.1965	4.63	-16.5575
		2.1965	4.64	-16.8932
		2.1965	4.65	-17.2426
		2.1965	4.66	-17.6068
		2.1965	4.67	-17.9871
		2.1965	4.68	-18.3848
		2.1965	4.69	-18.8016
		2.1965	4.7	-19.2392
		2.1965	4.71	-19.6998
		2.1965	4.72	-20.1857
		2.1965	4.73	-20.6998
		2.1965	4.74	-21.2453
		2.1965	4.75	-21.8261
		2.1965	4.76	-22.4467
		2.1965	4.77	-23.1128
		2.1965	4.78	-23.8308
		2.1965	4.79	-24.6089
		2.1965	4.8	-25.4568
		2.1965	4.81	-26.3864
		2.1965	4.82	-27.412
		2.1965	4.83	-28.55
		2.1965	4.84	-29.8172
		2.1965	4.85	-31.2242
		2.1965	4.86	-32.7544
		2.1965	4.87	-34.3094
		2.1965	4.88	-35.6021
		2.1965	4.89	-36.1303
		2.1965	4.9	-35.5928
		2.1965	4.91	-34.3024
		2.1965	4.92	-32.759
		2.1965	4.93	-31.2442
[truncated: 158,824 more rows]

## Sheet: Supplementary Figure 13b
Supplementary Figure 13b
		Fe3C-675				Fe3C-675
		x	y	z		y	y
		1	0	0		0	-2.30801
		1	0.01	-0.0023529		0	-8.04245
		1	0.02	-0.0047059		0.5	-10.5569
		1	0.03	-0.0070589		1.8	-11.9403
		1	0.04	-0.009412		3	-35.8263
		1	0.05	-0.0117652		0.45	-10.7638
		1	0.06	-0.0141185		0.65	-11.7643
		1	0.07	-0.0164721		1.45	-15.0757
		1	0.08	-0.0188258		1.75	-37.0499
		1	0.09	-0.0211798		1.6	-14.4837
		1	0.1	-0.0235341		0.8	-12.6739
		1	0.11	-0.0258886		0.55	-13.41
		1	0.12	-0.0282435		0.9	-15.993
		1	0.13	-0.0305987		1.1	-19.1314
		1	0.14	-0.0329543		1.3	-22.9645
		1	0.15	-0.0353104
		1	0.16	-0.0376668
		1	0.17	-0.0400238
		1	0.18	-0.0423812
		1	0.19	-0.0447392
		1	0.2	-0.0470978
		1	0.21	-0.0494569
		1	0.22	-0.0518167
		1	0.23	-0.0541771
		1	0.24	-0.0565382
		1	0.25	-0.0589
		1	0.26	-0.0612626
		1	0.27	-0.0636259
		1	0.28	-0.0659901
		1	0.29	-0.068355
		1	0.3	-0.0707209
		1	0.31	-0.0730876
		1	0.32	-0.0754552
		1	0.33	-0.0778238
		1	0.34	-0.0801934
		1	0.35	-0.082564
		1	0.36	-0.0849357
		1	0.37	-0.0873084
		1	0.38	-0.0896822
		1	0.39	-0.0920571
		1	0.4	-0.0944333
		1	0.41	-0.0968106
		1	0.42	-0.0991891
		1	0.43	-0.101569
		1	0.44	-0.10395
		1	0.45	-0.106332
		1	0.46	-0.108716
		1	0.47	-0.111101
		1	0.48	-0.113488
		1	0.49	-0.115876
		1	0.5	-0.118265
		1	0.51	-0.120656
		1	0.52	-0.123049
		1	0.53	-0.125443
		1	0.54	-0.127838
		1	0.55	-0.130236
		1	0.56	-0.132634
		1	0.57	-0.135035
		1	0.58	-0.137437
		1	0.59	-0.139842
		1	0.6	-0.142247
		1	0.61	-0.144655
		1	0.62	-0.147064
		1	0.63	-0.149476
		1	0.64	-0.151889
		1	0.65	-0.154304
		1	0.66	-0.156722
		1	0.67	-0.159141
		1	0.68	-0.161562
		1	0.69	-0.163985
		1	0.7	-0.166411
		1	0.71	-0.168838
		1	0.72	-0.171268
		1	0.73	-0.1737
		1	0.74	-0.176134
		1	0.75	-0.17857
		1	0.76	-0.181009
		1	0.77	-0.18345
		1	0.78	-0.185893
		1	0.79	-0.188339
		1	0.8	-0.190787
		1	0.81	-0.193238
		1	0.82	-0.195691
		1	0.83	-0.198147
		1	0.84	-0.200605
		1	0.85	-0.203065
		1	0.86	-0.205529
		1	0.87	-0.207995
		1	0.88	-0.210463
		1	0.89	-0.212935
		1	0.9	-0.215409
		1	0.91	-0.217886
		1	0.92	-0.220366
		1	0.93	-0.222849
		1	0.94	-0.225334
		1	0.95	-0.227822
		1	0.96	-0.230314
		1	0.97	-0.232808
		1	0.98	-0.235306
		1	0.99	-0.237806
		1	1	-0.24031
		1	1.01	-0.242816
		1	1.02	-0.245326
		1	1.03	-0.247839
		1	1.04	-0.250356
		1	1.05	-0.252875
		1	1.06	-0.255398
		1	1.07	-0.257924
		1	1.08	-0.260454
		1	1.09	-0.262987
		1	1.1	-0.265523
		1	1.11	-0.268063
		1	1.12	-0.270607
		1	1.13	-0.273153
		1	1.14	-0.275704
		1	1.15	-0.278258
		1	1.16	-0.280816
		1	1.17	-0.283378
		1	1.18	-0.285943
		1	1.19	-0.288512
		1	1.2	-0.291085
		1	1.21	-0.293662
		1	1.22	-0.296242
		1	1.23	-0.298827
		1	1.24	-0.301415
		1	1.25	-0.304007
		1	1.26	-0.306604
		1	1.27	-0.309205
		1	1.28	-0.311809
		1	1.29	-0.314418
		1	1.3	-0.317031
		1	1.31	-0.319648
		1	1.32	-0.32227
		1	1.33	-0.324896
		1	1.34	-0.327526
		1	1.35	-0.33016
		1	1.36	-0.332799
		1	1.37	-0.335442
		1	1.38	-0.33809
		1	1.39	-0.340743
		1	1.4	-0.3434
		1	1.41	-0.346061
		1	1.42	-0.348728
		1	1.43	-0.351399
		1	1.44	-0.354074
		1	1.45	-0.356755
		1	1.46	-0.35944
		1	1.47	-0.36213
		1	1.48	-0.364825
		1	1.49	-0.367525
		1	1.5	-0.37023
		1	1.51	-0.37294
		1	1.52	-0.375655
		1	1.53	-0.378375
		1	1.54	-0.381101
		1	1.55	-0.383831
		1	1.56	-0.386567
		1	1.57	-0.389308
		1	1.58	-0.392054
		1	1.59	-0.394806
		1	1.6	-0.397563
		1	1.61	-0.400326
		1	1.62	-0.403094
		1	1.63	-0.405867
		1	1.64	-0.408646
		1	1.65	-0.411431
		1	1.66	-0.414222
		1	1.67	-0.417018
		1	1.68	-0.41982
		1	1.69	-0.422627
		1	1.7	-0.425441
		1	1.71	-0.428261
		1	1.72	-0.431086
		1	1.73	-0.433918
		1	1.74	-0.436755
		1	1.75	-0.439599
		1	1.76	-0.442448
		1	1.77	-0.445304
		1	1.78	-0.448166
		1	1.79	-0.451035
		1	1.8	-0.453909
		1	1.81	-0.45679
		1	1.82	-0.459678
		1	1.83	-0.462572
		1	1.84	-0.465472
		1	1.85	-0.468379
		1	1.86	-0.471293
		1	1.87	-0.474213
		1	1.88	-0.47714
		1	1.89	-0.480073
		1	1.9	-0.483014
		1	1.91	-0.485961
		1	1.92	-0.488916
		1	1.93	-0.491877
		1	1.94	-0.494845
		1	1.95	-0.49782
		1	1.96	-0.500803
		1	1.97	-0.503792
		1	1.98	-0.506789
		1	1.99	-0.509793
		1	2	-0.512804
		1	2.01	-0.515823
		1	2.02	-0.518849
		1	2.03	-0.521883
		1	2.04	-0.524924
		1	2.05	-0.527973
		1	2.06	-0.531029
		1	2.07	-0.534093
		1	2.08	-0.537165
		1	2.09	-0.540245
		1	2.1	-0.543332
		1	2.11	-0.546428
		1	2.12	-0.549531
		1	2.13	-0.552643
		1	2.14	-0.555762
		1	2.15	-0.55889
		1	2.16	-0.562026
		1	2.17	-0.56517
		1	2.18	-0.568322
		1	2.19	-0.571483
		1	2.2	-0.574653
		1	2.21	-0.57783
		1	2.22	-0.581017
		1	2.23	-0.584211
		1	2.24	-0.587415
		1	2.25	-0.590627
		1	2.26	-0.593849
		1	2.27	-0.597079
		1	2.28	-0.600317
		1	2.29	-0.603565
		1	2.3	-0.606822
		1	2.31	-0.610088
		1	2.32	-0.613363
		1	2.33	-0.616648
		1	2.34	-0.619942
		1	2.35	-0.623244
		1	2.36	-0.626557
		1	2.37	-0.629879
		1	2.38	-0.63321
		1	2.39	-0.636552
		1	2.4	-0.639902
		1	2.41	-0.643263
		1	2.42	-0.646633
		1	2.43	-0.650014
		1	2.44	-0.653404
		1	2.45	-0.656804
		1	2.46	-0.660214
		1	2.47	-0.663635
		1	2.48	-0.667065
		1	2.49	-0.670506
		1	2.5	-0.673957
		1	2.51	-0.677419
		1	2.52	-0.680891
		1	2.53	-0.684374
		1	2.54	-0.687867
		1	2.55	-0.691372
		1	2.56	-0.694887
		1	2.57	-0.698412
		1	2.58	-0.701949
		1	2.59	-0.705497
		1	2.6	-0.709056
		1	2.61	-0.712626
		1	2.62	-0.716207
		1	2.63	-0.719799
		1	2.64	-0.723403
		1	2.65	-0.727019
		1	2.66	-0.730645
		1	2.67	-0.734284
		1	2.68	-0.737934
		1	2.69	-0.741596
		1	2.7	-0.74527
		1	2.71	-0.748956
		1	2.72	-0.752653
		1	2.73	-0.756363
		1	2.74	-0.760085
		1	2.75	-0.763819
		1	2.76	-0.767566
		1	2.77	-0.771325
		1	2.78	-0.775096
		1	2.79	-0.778881
		1	2.8	-0.782677
		1	2.81	-0.786487
		1	2.82	-0.790309
		1	2.83	-0.794144
		1	2.84	-0.797993
		1	2.85	-0.801854
		1	2.86	-0.805729
		1	2.87	-0.809616
		1	2.88	-0.813518
		1	2.89	-0.817432
		1	2.9	-0.82136
		1	2.91	-0.825302
		1	2.92	-0.829258
		1	2.93	-0.833227
		1	2.94	-0.83721
		1	2.95	-0.841207
		1	2.96	-0.845219
		1	2.97	-0.849244
		1	2.98	-0.853284
		1	2.99	-0.857338
		1	3	-0.861407
		1	3.01	-0.86549
		1	3.02	-0.869587
		1	3.03	-0.8737
		1	3.04	-0.877828
		1	3.05	-0.88197
		1	3.06	-0.886127
		1	3.07	-0.8903
		1	3.08	-0.894488
		1	3.09	-0.898691
		1	3.1	-0.90291
		1	3.11	-0.907144
		1	3.12	-0.911394
		1	3.13	-0.91566
		1	3.14	-0.919941
		1	3.15	-0.924239
		1	3.16	-0.928553
		1	3.17	-0.932882
		1	3.18	-0.937229
		1	3.19	-0.941591
		1	3.2	-0.945971
		1	3.21	-0.950366
		1	3.22	-0.954779
		1	3.23	-0.959208
		1	3.24	-0.963655
		1	3.25	-0.968118
		1	3.26	-0.972599
		1	3.27	-0.977097
		1	3.28	-0.981612
		1	3.29	-0.986145
		1	3.3	-0.990696
		1	3.31	-0.995264
		1	3.32	-0.99985
		1	3.33	-1.00445
		1	3.34	-1.00908
		1	3.35	-1.01372
		1	3.36	-1.01838
		1	3.37	-1.02306
		1	3.38	-1.02775
		1	3.39	-1.03247
		1	3.4	-1.0372
		1	3.41	-1.04195
		1	3.42	-1.04673
		1	3.43	-1.05152
		1	3.44	-1.05633
		1	3.45	-1.06116
		1	3.46	-1.06601
		1	3.47	-1.07088
		1	3.48	-1.07577
		1	3.49	-1.08068
		1	3.5	-1.08561
		1	3.51	-1.09056
		1	3.52	-1.09553
		1	3.53	-1.10052
		1	3.54	-1.10553
		1	3.55	-1.11057
		1	3.56	-1.11562
		1	3.57	-1.1207
		1	3.58	-1.12579
		1	3.59	-1.13091
		1	3.6	-1.13605
		1	3.61	-1.14121
		1	3.62	-1.1464
		1	3.63	-1.1516
		1	3.64	-1.15683
		1	3.65	-1.16208
		1	3.66	-1.16735
		1	3.67	-1.17265
		1	3.68	-1.17797
		1	3.69	-1.18331
		1	3.7	-1.18867
		1	3.71	-1.19406
		1	3.72	-1.19947
		1	3.73	-1.20491
		1	3.74	-1.21036
		1	3.75	-1.21585
		1	3.76	-1.22135
		1	3.77	-1.22688
		1	3.78	-1.23244
		1	3.79	-1.23802
		1	3.8	-1.24362
		1	3.81	-1.24925
		1	3.82	-1.25491
		1	3.83	-1.26059
		1	3.84	-1.26629
		1	3.85	-1.27203
		1	3.86	-1.27778
		1	3.87	-1.28357
		1	3.88	-1.28938
		1	3.89	-1.29521
		1	3.9	-1.30107
		1	3.91	-1.30696
		1	3.92	-1.31288
		1	3.93	-1.31882
		1	3.94	-1.32479
		1	3.95	-1.33079
		1	3.96	-1.33681
		1	3.97	-1.34287
		1	3.98	-1.34895
		1	3.99	-1.35506
		1	4	-1.3612
		1	4.01	-1.36736
		1	4.02	-1.37356
		1	4.03	-1.37978
		1	4.04	-1.38604
		1	4.05	-1.39232
		1	4.06	-1.39863
		1	4.07	-1.40498
		1	4.08	-1.41135
		1	4.09	-1.41775
		1	4.1	-1.42419
		1	4.11	-1.43065
		1	4.12	-1.43715
		1	4.13	-1.44367
		1	4.14	-1.45023
		1	4.15	-1.45682
		1	4.16	-1.46344
		1	4.17	-1.4701
		1	4.18	-1.47678
		1	4.19	-1.4835
		1	4.2	-1.49025
		1	4.21	-1.49703
		1	4.22	-1.50385
		1	4.23	-1.5107
		1	4.24	-1.51759
		1	4.25	-1.5245
		1	4.26	-1.53146
		1	4.27	-1.53844
		1	4.28	-1.54547
		1	4.29	-1.55252
		1	4.3	-1.55961
		1	4.31	-1.56674
		1	4.32	-1.5739
		1	4.33	-1.5811
		1	4.34	-1.58834
		1	4.35	-1.59561
		1	4.36	-1.60292
		1	4.37	-1.61026
		1	4.38	-1.61764
		1	4.39	-1.62506
		1	4.4	-1.63252
		1	4.41	-1.64002
		1	4.42	-1.64755
		1	4.43	-1.65512
		1	4.44	-1.66273
		1	4.45	-1.67038
		1	4.46	-1.67807
		1	4.47	-1.6858
		1	4.48	-1.69357
		1	4.49	-1.70138
		1	4.5	-1.70923
		1	4.51	-1.71712
		1	4.52	-1.72506
		1	4.53	-1.73303
		1	4.54	-1.74105
		1	4.55	-1.74911
		1	4.56	-1.75721
		1	4.57	-1.76535
		1	4.58	-1.77354
		1	4.59	-1.78177
		1	4.6	-1.79004
		1	4.61	-1.79836
		1	4.62	-1.80672
		1	4.63	-1.81512
		1	4.64	-1.82358
		1	4.65	-1.83207
		1	4.66	-1.84061
		1	4.67	-1.8492
		1	4.68	-1.85784
		1	4.69	-1.86652
		1	4.7	-1.87525
		1	4.71	-1.88402
		1	4.72	-1.89285
		1	4.73	-1.90172
		1	4.74	-1.91064
		1	4.75	-1.91961
		1	4.76	-1.92863
		1	4.77	-1.93769
		1	4.78	-1.94681
		1	4.79	-1.95598
		1	4.8	-1.9652
		1	4.81	-1.97447
		1	4.82	-1.98379
		1	4.83	-1.99316
		1	4.84	-2.00259
		1	4.85	-2.01206
		1	4.86	-2.0216
		1	4.87	-2.03118
		1	4.88	-2.04082
		1	4.89	-2.05051
		1	4.9	-2.06026
		1	4.91	-2.07006
		1	4.92	-2.07992
		1	4.93	-2.08983
		1	4.94	-2.0998
		1	4.95	-2.10983
		1	4.96	-2.11991
		1	4.97	-2.13005
		1	4.98	-2.14025
		1	4.99	-2.15051
		1	5	-2.16082
		1.05	0	0
		1.05	0.01	-0.0024952
		1.05	0.02	-0.0049904
		1.05	0.03	-0.0074858
		1.05	0.04	-0.0099812
		1.05	0.05	-0.0124767
		1.05	0.06	-0.0149724
		1.05	0.07	-0.0174684
		1.05	0.08	-0.0199645
		1.05	0.09	-0.022461
		1.05	0.1	-0.0249578
		1.05	0.11	-0.0274549
		1.05	0.12	-0.0299524
		1.05	0.13	-0.0324503
		1.05	0.14	-0.0349486
		1.05	0.15	-0.0374475
		1.05	0.16	-0.0399468
		1.05	0.17	-0.0424467
		1.05	0.18	-0.0449472
		1.05	0.19	-0.0474484
		1.05	0.2	-0.0499501
		1.05	0.21	-0.0524526
		1.05	0.22	-0.0549558
		1.05	0.23	-0.0574598
		1.05	0.24	-0.0599646
		1.05	0.25	-0.0624702
		1.05	0.26	-0.0649766
		1.05	0.27	-0.067484
		1.05	0.28	-0.0699923
		1.05	0.29	-0.0725016
		1.05	0.3	-0.0750119
		1.05	0.31	-0.0775233
		1.05	0.32	-0.0800357
		1.05	0.33	-0.0825492
		1.05	0.34	-0.0850639
		1.05	0.35	-0.0875797
		1.05	0.36	-0.0900968
		1.05	0.37	-0.0926152
		1.05	0.38	-0.0951348
		1.05	0.39	-0.0976558
		1.05	0.4	-0.100178
		1.05	0.41	-0.102702
		1.05	0.42	-0.105227
		1.05	0.43	-0.107754
		1.05	0.44	-0.110282
		1.05	0.45	-0.112811
		1.05	0.46	-0.115343
		1.05	0.47	-0.117875
		1.05	0.48	-0.12041
		1.05	0.49	-0.122946
		1.05	0.5	-0.125484
		1.05	0.51	-0.128024
		1.05	0.52	-0.130565
		1.05	0.53	-0.133108
		1.05	0.54	-0.135654
		1.05	0.55	-0.138201
		1.05	0.56	-0.14075
		1.05	0.57	-0.1433
		1.05	0.58	-0.145853
		1.05	0.59	-0.148408
		1.05	0.6	-0.150966
		1.05	0.61	-0.153525
		1.05	0.62	-0.156086
		1.05	0.63	-0.15865
		1.05	0.64	-0.161216
		1.05	0.65	-0.163784
		1.05	0.66	-0.166354
		1.05	0.67	-0.168927
		1.05	0.68	-0.171502
		1.05	0.69	-0.174079
		1.05	0.7	-0.176659
		1.05	0.71	-0.179242
		1.05	0.72	-0.181827
		1.05	0.73	-0.184415
		1.05	0.74	-0.187005
		1.05	0.75	-0.189598
		1.05	0.76	-0.192193
		1.05	0.77	-0.194791
		1.05	0.78	-0.197392
		1.05	0.79	-0.199996
		1.05	0.8	-0.202603
		1.05	0.81	-0.205212
		1.05	0.82	-0.207825
		1.05	0.83	-0.21044
		1.05	0.84	-0.213058
		1.05	0.85	-0.21568
		1.05	0.86	-0.218304
		1.05	0.87	-0.220932
		1.05	0.88	-0.223563
		1.05	0.89	-0.226196
		1.05	0.9	-0.228834
		1.05	0.91	-0.231474
		1.05	0.92	-0.234118
		1.05	0.93	-0.236765
		1.05	0.94	-0.239415
		1.05	0.95	-0.242069
		1.05	0.96	-0.244727
		1.05	0.97	-0.247388
		1.05	0.98	-0.250052
		1.05	0.99	-0.25272
		1.05	1	-0.255392
		1.05	1.01	-0.258067
		1.05	1.02	-0.260746
		1.05	1.03	-0.263429
		1.05	1.04	-0.266116
		1.05	1.05	-0.268806
		1.05	1.06	-0.2715
		1.05	1.07	-0.274199
		1.05	1.08	-0.276901
		1.05	1.09	-0.279607
		1.05	1.1	-0.282317
		1.05	1.11	-0.285032
		1.05	1.12	-0.28775
		1.05	1.13	-0.290473
		1.05	1.14	-0.2932
		1.05	1.15	-0.295931
		1.05	1.16	-0.298666
		1.05	1.17	-0.301406
		1.05	1.18	-0.30415
		1.05	1.19	-0.306899
		1.05	1.2	-0.309652
		1.05	1.21	-0.31241
		1.05	1.22	-0.315172
		1.05	1.23	-0.317939
		1.05	1.24	-0.32071
		1.05	1.25	-0.323487
		1.05	1.26	-0.326268
		1.05	1.27	-0.329053
		1.05	1.28	-0.331844
		1.05	1.29	-0.334639
		1.05	1.3	-0.33744
		1.05	1.31	-0.340245
		1.05	1.32	-0.343056
		1.05	1.33	-0.345871
		1.05	1.34	-0.348692
		1.05	1.35	-0.351518
		1.05	1.36	-0.354349
		1.05	1.37	-0.357185
		1.05	1.38	-0.360026
		1.05	1.39	-0.362873
		1.05	1.4	-0.365726
		1.05	1.41	-0.368583
		1.05	1.42	-0.371447
		1.05	1.43	-0.374315
		1.05	1.44	-0.37719
		1.05	1.45	-0.38007
		1.05	1.46	-0.382956
		1.05	1.47	-0.385847
		1.05	1.48	-0.388744
		1.05	1.49	-0.391647
		1.05	1.5	-0.394556
		1.05	1.51	-0.397471
		1.05	1.52	-0.400392
		1.05	1.53	-0.403319
		1.05	1.54	-0.406252
		1.05	1.55	-0.409191
		1.05	1.56	-0.412137
		1.05	1.57	-0.415089
		1.05	1.58	-0.418046
		1.05	1.59	-0.421011
		1.05	1.6	-0.423982
		1.05	1.61	-0.426959
		1.05	1.62	-0.429942
		1.05	1.63	-0.432932
		1.05	1.64	-0.435929
		1.05	1.65	-0.438933
		1.05	1.66	-0.441943
		1.05	1.67	-0.44496
		1.05	1.68	-0.447984
		1.05	1.69	-0.451015
		1.05	1.7	-0.454052
		1.05	1.71	-0.457097
		1.05	1.72	-0.460149
		1.05	1.73	-0.463208
		1.05	1.74	-0.466274
		1.05	1.75	-0.469347
		1.05	1.76	-0.472427
		1.05	1.77	-0.475515
		1.05	1.78	-0.47861
		1.05	1.79	-0.481713
		1.05	1.8	-0.484823
		1.05	1.81	-0.487941
		1.05	1.82	-0.491066
		1.05	1.83	-0.4942
		1.05	1.84	-0.49734
		1.05	1.85	-0.500489
		1.05	1.86	-0.503645
		1.05	1.87	-0.50681
		1.05	1.88	-0.509982
		1.05	1.89	-0.513163
		1.05	1.9	-0.516351
		1.05	1.91	-0.519548
		1.05	1.92	-0.522753
		1.05	1.93	-0.525966
		1.05	1.94	-0.529188
		1.05	1.95	-0.532418
		1.05	1.96	-0.535656
		1.05	1.97	-0.538903
		1.05	1.98	-0.542159
		1.05	1.99	-0.545423
		1.05	2	-0.548696
		1.05	2.01	-0.551978
		1.05	2.02	-0.555269
		1.05	2.03	-0.558568
		1.05	2.04	-0.561877
		1.05	2.05	-0.565195
		1.05	2.06	-0.568521
		1.05	2.07	-0.571857
		1.05	2.08	-0.575203
		1.05	2.09	-0.578557
		1.05	2.1	-0.581921
		1.05	2.11	-0.585295
		1.05	2.12	-0.588678
		1.05	2.13	-0.592071
		1.05	2.14	-0.595473
		1.05	2.15	-0.598885
		1.05	2.16	-0.602307
		1.05	2.17	-0.605739
		1.05	2.18	-0.609181
		1.05	2.19	-0.612633
		1.05	2.2	-0.616094
		1.05	2.21	-0.619567
		1.05	2.22	-0.623049
		1.05	2.23	-0.626542
		1.05	2.24	-0.630045
		1.05	2.25	-0.633558
		1.05	2.26	-0.637083
		1.05	2.27	-0.640617
		1.05	2.28	-0.644163
		1.05	2.29	-0.647719
		1.05	2.3	-0.651286
		1.05	2.31	-0.654864
		1.05	2.32	-0.658454
		1.05	2.33	-0.662054
		1.05	2.34	-0.665665
		1.05	2.35	-0.669288
		1.05	2.36	-0.672922
		1.05	2.37	-0.676567
		1.05	2.38	-0.680224
		1.05	2.39	-0.683893
		1.05	2.4	-0.687573
		1.05	2.41	-0.691265
		1.05	2.42	-0.694969
		1.05	2.43	-0.698684
		1.05	2.44	-0.702412
		1.05	2.45	-0.706152
		1.05	2.46	-0.709904
		1.05	2.47	-0.713668
		1.05	2.48	-0.717444
		1.05	2.49	-0.721233
		1.05	2.5	-0.725035
		1.05	2.51	-0.728849
		1.05	2.52	-0.732676
		1.05	2.53	-0.736515
		1.05	2.54	-0.740367
		1.05	2.55	-0.744233
		1.05	2.56	-0.748111
		1.05	2.57	-0.752003
		1.05	2.58	-0.755908
		1.05	2.59	-0.759826
		1.05	2.6	-0.763757
		1.05	2.61	-0.767702
		1.05	2.62	-0.771661
		1.05	2.63	-0.775634
		1.05	2.64	-0.77962
		1.05	2.65	-0.78362
		1.05	2.66	-0.787634
		1.05	2.67	-0.791662
		1.05	2.68	-0.795705
		1.05	2.69	-0.799762
		1.05	2.7	-0.803833
		1.05	2.71	-0.807918
		1.05	2.72	-0.812018
		1.05	2.73	-0.816133
		1.05	2.74	-0.820263
		1.05	2.75	-0.824408
		1.05	2.76	-0.828567
		1.05	2.77	-0.832742
		1.05	2.78	-0.836932
		1.05	2.79	-0.841137
		1.05	2.8	-0.845358
		1.05	2.81	-0.849595
		1.05	2.82	-0.853846
		1.05	2.83	-0.858114
		1.05	2.84	-0.862398
		1.05	2.85	-0.866697
		1.05	2.86	-0.871013
		1.05	2.87	-0.875345
		1.05	2.88	-0.879693
		1.05	2.89	-0.884058
		1.05	2.9	-0.888439
		1.05	2.91	-0.892837
		1.05	2.92	-0.897252
		1.05	2.93	-0.901683
		1.05	2.94	-0.906132
		1.05	2.95	-0.910597
		1.05	2.96	-0.91508
		1.05	2.97	-0.919581
		1.05	2.98	-0.924099
		1.05	2.99	-0.928634
		1.05	3	-0.933187
		1.05	3.01	-0.937759
		1.05	3.02	-0.942348
		1.05	3.03	-0.946955
		1.05	3.04	-0.95158
		1.05	3.05	-0.956224
		1.05	3.06	-0.960886
		1.05	3.07	-0.965568
		1.05	3.08	-0.970267
		1.05	3.09	-0.974986
		1.05	3.1	-0.979724
		1.05	3.11	-0.98448
		1.05	3.12	-0.989257
		1.05	3.13	-0.994052
		1.05	3.14	-0.998867
		1.05	3.15	-1.0037
		1.05	3.16	-1.00856
		1.05	3.17	-1.01343
		1.05	3.18	-1.01833
		1.05	3.19	-1.02324
		1.05	3.2	-1.02818
		1.05	3.21	-1.03313
		1.05	3.22	-1.03811
		1.05	3.23	-1.04311
		1.05	3.24	-1.04813
		1.05	3.25	-1.05317
		1.05	3.26	-1.05823
		1.05	3.27	-1.06331
		1.05	3.28	-1.06841
		1.05	3.29	-1.07354
		1.05	3.3	-1.07869
		1.05	3.31	-1.08386
		1.05	3.32	-1.08905
		1.05	3.33	-1.09426
		1.05	3.34	-1.0995
		1.05	3.35	-1.10476
		1.05	3.36	-1.11004
		1.05	3.37	-1.11535
		1.05	3.38	-1.12068
		1.05	3.39	-1.12603
		1.05	3.4	-1.1314
		1.05	3.41	-1.1368
		1.05	3.42	-1.14223
		1.05	3.43	-1.14767
		1.05	3.44	-1.15315
		1.05	3.45	-1.15864
		1.05	3.46	-1.16416
		1.05	3.47	-1.16971
		1.05	3.48	-1.17528
		1.05	3.49	-1.18087
		1.05	3.5	-1.18649
		1.05	3.51	-1.19214
		1.05	3.52	-1.19781
		1.05	3.53	-1.2035
		1.05	3.54	-1.20923
		1.05	3.55	-1.21498
		1.05	3.56	-1.22075
		1.05	3.57	-1.22655
		1.05	3.58	-1.23238
		1.05	3.59	-1.23824
		1.05	3.6	-1.24412
		1.05	3.61	-1.25003
		1.05	3.62	-1.25597
		1.05	3.63	-1.26193
		1.05	3.64	-1.26792
		1.05	3.65	-1.27395
		1.05	3.66	-1.27999
		1.05	3.67	-1.28607
		1.05	3.68	-1.29218
		1.05	3.69	-1.29831
		1.05	3.7	-1.30448
		1.05	3.71	-1.31067
		1.05	3.72	-1.3169
		1.05	3.73	-1.32315
		1.05	3.74	-1.32943
		1.05	3.75	-1.33575
		1.05	3.76	-1.34209
		1.05	3.77	-1.34847
		1.05	3.78	-1.35487
		1.05	3.79	-1.36131
		1.05	3.8	-1.36778
		1.05	3.81	-1.37428
		1.05	3.82	-1.38081
		1.05	3.83	-1.38737
		1.05	3.84	-1.39397
		1.05	3.85	-1.40059
		1.05	3.86	-1.40725
		1.05	3.87	-1.41395
		1.05	3.88	-1.42068
		1.05	3.89	-1.42744
		1.05	3.9	-1.43423
		1.05	3.91	-1.44106
		1.05	3.92	-1.44792
		1.05	3.93	-1.45482
		1.05	3.94	-1.46175
		1.05	3.95	-1.46872
		1.05	3.96	-1.47572
		1.05	3.97	-1.48276
		1.05	3.98	-1.48983
		1.05	3.99	-1.49694
		1.05	4	-1.50408
		1.05	4.01	-1.51126
		1.05	4.02	-1.51848
		1.05	4.03	-1.52574
		1.05	4.04	-1.53303
		1.05	4.05	-1.54036
		1.05	4.06	-1.54773
		1.05	4.07	-1.55514
		1.05	4.08	-1.56258
		1.05	4.09	-1.57007
		1.05	4.1	-1.57759
		1.05	4.11	-1.58516
		1.05	4.12	-1.59276
		1.05	4.13	-1.6004
		1.05	4.14	-1.60808
		1.05	4.15	-1.61581
		1.05	4.16	-1.62357
		1.05	4.17	-1.63138
		1.05	4.18	-1.63922
		1.05	4.19	-1.64711
		1.05	4.2	-1.65504
		1.05	4.21	-1.66302
		1.05	4.22	-1.67103
		1.05	4.23	-1.67909
		1.05	4.24	-1.6872
		1.05	4.25	-1.69534
		1.05	4.26	-1.70353
		1.05	4.27	-1.71177
		1.05	4.28	-1.72005
		1.05	4.29	-1.72837
		1.05	4.3	-1.73674
		1.05	4.31	-1.74516
		1.05	4.32	-1.75362
		1.05	4.33	-1.76213
		1.05	4.34	-1.77069
		1.05	4.35	-1.77929
		1.05	4.36	-1.78794
		1.05	4.37	-1.79664
		1.05	4.38	-1.80539
		1.05	4.39	-1.81418
		1.05	4.4	-1.82303
		1.05	4.41	-1.83192
		1.05	4.42	-1.84087
		1.05	4.43	-1.84986
		1.05	4.44	-1.85891
		1.05	4.45	-1.868
		1.05	4.46	-1.87715
		1.05	4.47	-1.88635
		1.05	4.48	-1.8956
		1.05	4.49	-1.90491
		1.05	4.5	-1.91426
		1.05	4.51	-1.92367
		1.05	4.52	-1.93314
		1.05	4.53	-1.94266
		1.05	4.54	-1.95223
		1.05	4.55	-1.96186
		1.05	4.56	-1.97155
		1.05	4.57	-1.98129
		1.05	4.58	-1.99108
		1.05	4.59	-2.00094
		1.05	4.6	-2.01085
		1.05	4.61	-2.02082
		1.05	4.62	-2.03085
		1.05	4.63	-2.04093
		1.05	4.64	-2.05108
		1.05	4.65	-2.06128
		1.05	4.66	-2.07155
		1.05	4.67	-2.08187
		1.05	4.68	-2.09226
		1.05	4.69	-2.10271
		1.05	4.7	-2.11322
		1.05	4.71	-2.12379
		1.05	4.72	-2.13443
		1.05	4.73	-2.14513
		1.05	4.74	-2.15589
		1.05	4.75	-2.16672
		1.05	4.76	-2.17762
		1.05	4.77	-2.18858
		1.05	4.78	-2.1996
		1.05	4.79	-2.21069
		1.05	4.8	-2.22185
		1.05	4.81	-2.23308
		1.05	4.82	-2.24438
		1.05	4.83	-2.25574
		1.05	4.84	-2.26718
		1.05	4.85	-2.27868
		1.05	4.86	-2.29026
		1.05	4.87	-2.3019
		1.05	4.88	-2.31362
		1.05	4.89	-2.32541
		1.05	4.9	-2.33728
		1.05	4.91	-2.34921
		1.05	4.92	-2.36122
		1.05	4.93	-2.37331
		1.05	4.94	-2.38547
		1.05	4.95	-2.39771
		1.05	4.96	-2.41002
		1.05	4.97	-2.42241
		1.05	4.98	-2.43488
		1.05	4.99	-2.44743
		1.05	5	-2.46006
		1.1	0	0
		1.1	0.01	-0.0026388
		1.1	0.02	-0.0052776
		1.1	0.03	-0.0079164
		1.1	0.04	-0.0105554
		1.1	0.05	-0.0131946
		1.1	0.06	-0.015834
		1.1	0.07	-0.0184736
		1.1	0.08	-0.0211134
		1.1	0.09	-0.0237536
		1.1	0.1	-0.0263942
		1.1	0.11	-0.0290352
		1.1	0.12	-0.0316766
		1.1	0.13	-0.0343185
		1.1	0.14	-0.0369609
		1.1	0.15	-0.0396038
		1.1	0.16	-0.0422474
		1.1	0.17	-0.0448916
		1.1	0.18	-0.0475365
		1.1	0.19	-0.0501822
		1.1	0.2	-0.0528286
		1.1	0.21	-0.0554758
		1.1	0.22	-0.0581238
		1.1	0.23	-0.0607727
		1.1	0.24	-0.0634226
		1.1	0.25	-0.0660734
		1.1	0.26	-0.0687252
		1.1	0.27	-0.0713781
		1.1	0.28	-0.0740321
		1.1	0.29	-0.0766872
		1.1	0.3	-0.0793434
		1.1	0.31	-0.0820009
		1.1	0.32	-0.0846596
		1.1	0.33	-0.0873196
		1.1	0.34	-0.089981
		1.1	0.35	-0.0926437
		1.1	0.36	-0.0953079
		1.1	0.37	-0.0979735
		1.1	0.38	-0.10064
		1.1	0.39	-0.103309
		1.1	0.4	-0.105979
		1.1	0.41	-0.108651
		1.1	0.42	-0.111325
		1.1	0.43	-0.114
		1.1	0.44	-0.116677
		1.1	0.45	-0.119356
		1.1	0.46	-0.122036
		1.1	0.47	-0.124719
		1.1	0.48	-0.127403
		1.1	0.49	-0.130089
		1.1	0.5	-0.132778
		1.1	0.51	-0.135468
		1.1	0.52	-0.13816
		1.1	0.53	-0.140855
		1.1	0.54	-0.143552
		1.1	0.55	-0.146251
		1.1	0.56	-0.148952
		1.1	0.57	-0.151655
		1.1	0.58	-0.154361
		1.1	0.59	-0.157069
		1.1	0.6	-0.15978
		1.1	0.61	-0.162493
		1.1	0.62	-0.165209
		1.1	0.63	-0.167927
		1.1	0.64	-0.170647
		1.1	0.65	-0.173371
		1.1	0.66	-0.176097
		1.1	0.67	-0.178826
		1.1	0.68	-0.181557
		1.1	0.69	-0.184291
		1.1	0.7	-0.187029
		1.1	0.71	-0.189769
		1.1	0.72	-0.192512
		1.1	0.73	-0.195258
		1.1	0.74	-0.198007
		1.1	0.75	-0.200759
		1.1	0.76	-0.203514
		1.1	0.77	-0.206273
		1.1	0.78	-0.209035
		1.1	0.79	-0.2118
		1.1	0.8	-0.214568
		1.1	0.81	-0.217339
		1.1	0.82	-0.220114
		1.1	0.83	-0.222893
		1.1	0.84	-0.225675
		1.1	0.85	-0.22846
		1.1	0.86	-0.231249
		1.1	0.87	-0.234042
		1.1	0.88	-0.236838
		1.1	0.89	-0.239638
		1.1	0.9	-0.242442
		1.1	0.91	-0.245249
		1.1	0.92	-0.248061
		1.1	0.93	-0.250876
		1.1	0.94	-0.253695
		1.1	0.95	-0.256518
		1.1	0.96	-0.259346
		1.1	0.97	-0.262177
		1.1	0.98	-0.265013
		1.1	0.99	-0.267852
		1.1	1	-0.270696
		1.1	1.01	-0.273545
		1.1	1.02	-0.276397
		1.1	1.03	-0.279254
		1.1	1.04	-0.282116
		1.1	1.05	-0.284981
		1.1	1.06	-0.287852
		1.1	1.07	-0.290727
		1.1	1.08	-0.293607
		1.1	1.09	-0.296491
		1.1	1.1	-0.29938
		1.1	1.11	-0.302274
		1.1	1.12	-0.305172
		1.1	1.13	-0.308076
		1.1	1.14	-0.310984
		1.1	1.15	-0.313898
		1.1	1.16	-0.316816
		1.1	1.17	-0.31974
		1.1	1.18	-0.322668
		1.1	1.19	-0.325602
		1.1	1.2	-0.328541
		1.1	1.21	-0.331486
		1.1	1.22	-0.334436
		1.1	1.23	-0.337391
		1.1	1.24	-0.340351
		1.1	1.25	-0.343317
		1.1	1.26	-0.346289
		1.1	1.27	-0.349266
		1.1	1.28	-0.352249
		1.1	1.29	-0.355238
		1.1	1.3	-0.358232
		1.1	1.31	-0.361233
		1.1	1.32	-0.364239
		1.1	1.33	-0.367251
		1.1	1.34	-0.370269
		1.1	1.35	-0.373293
		1.1	1.36	-0.376323
		1.1	1.37	-0.37936
		1.1	1.38	-0.382402
		1.1	1.39	-0.385451
		1.1	1.4	-0.388506
		1.1	1.41	-0.391568
		1.1	1.42	-0.394636
		1.1	1.43	-0.397711
		1.1	1.44	-0.400792
		1.1	1.45	-0.40388
		1.1	1.46	-0.406974
		1.1	1.47	-0.410075
		1.1	1.48	-0.413183
		1.1	1.49	-0.416298
		1.1	1.5	-0.41942
		1.1	1.51	-0.422548
		1.1	1.52	-0.425684
		1.1	1.53	-0.428827
		1.1	1.54	-0.431977
		1.1	1.55	-0.435134
		1.1	1.56	-0.438299
		1.1	1.57	-0.441471
		1.1	1.58	-0.44465
		1.1	1.59	-0.447837
		1.1	1.6	-0.451031
		1.1	1.61	-0.454233
		1.1	1.62	-0.457442
		1.1	1.63	-0.460659
		1.1	1.64	-0.463885
		1.1	1.65	-0.467118
		1.1	1.66	-0.470358
		1.1	1.67	-0.473607
		1.1	1.68	-0.476864
		1.1	1.69	-0.480129
		1.1	1.7	-0.483402
		1.1	1.71	-0.486683
		1.1	1.72	-0.489973
		1.1	1.73	-0.493271
		1.1	1.74	-0.496578
		1.1	1.75	-0.499893
		1.1	1.76	-0.503216
		1.1	1.77	-0.506549
		1.1	1.78	-0.50989
		1.1	1.79	-0.51324
		1.1	1.8	-0.516598
		1.1	1.81	-0.519966
		1.1	1.82	-0.523343
		1.1	1.83	-0.526728
		1.1	1.84	-0.530123
		1.1	1.85	-0.533527
		1.1	1.86	-0.536941
		1.1	1.87	-0.540363
		1.1	1.88	-0.543796
		1.1	1.89	-0.547238
		1.1	1.9	-0.550689
		1.1	1.91	-0.55415
		1.1	1.92	-0.55762
		1.1	1.93	-0.561101
		1.1	1.94	-0.564592
		1.1	1.95	-0.568092
		1.1	1.96	-0.571602
		1.1	1.97	-0.575123
		1.1	1.98	-0.578654
		1.1	1.99	-0.582195
		1.1	2	-0.585746
		1.1	2.01	-0.589308
		1.1	2.02	-0.592881
		1.1	2.03	-0.596464
		1.1	2.04	-0.600057
		1.1	2.05	-0.603662
		1.1	2.06	-0.607277
		1.1	2.07	-0.610903
		1.1	2.08	-0.614541
		1.1	2.09	-0.618189
		1.1	2.1	-0.621848
		1.1	2.11	-0.625519
		1.1	2.12	-0.629201
		1.1	2.13	-0.632895
		1.1	2.14	-0.6366
		1.1	2.15	-0.640317
		1.1	2.16	-0.644045
		1.1	2.17	-0.647785
		1.1	2.18	-0.651537
		1.1	2.19	-0.655301
		1.1	2.2	-0.659077
		1.1	2.21	-0.662865
		1.1	2.22	-0.666666
		1.1	2.23	-0.670479
		1.1	2.24	-0.674304
		1.1	2.25	-0.678142
		1.1	2.26	-0.681992
		1.1	2.27	-0.685855
		1.1	2.28	-0.689731
		1.1	2.29	-0.693619
		1.1	2.3	-0.697521
		1.1	2.31	-0.701435
		1.1	2.32	-0.705363
		1.1	2.33	-0.709305
		1.1	2.34	-0.713259
		1.1	2.35	-0.717227
		1.1	2.36	-0.721209
		1.1	2.37	-0.725204
		1.1	2.38	-0.729213
		1.1	2.39	-0.733236
		1.1	2.4	-0.737272
		1.1	2.41	-0.741323
		1.1	2.42	-0.745388
		1.1	2.43	-0.749468
		1.1	2.44	-0.753561
		1.1	2.45	-0.75767
		1.1	2.46	-0.761793
		1.1	2.47	-0.76593
		1.1	2.48	-0.770083
		1.1	2.49	-0.77425
		1.1	2.5	-0.778432
		1.1	2.51	-0.78263
		1.1	2.52	-0.786842
		1.1	2.53	-0.791071
		1.1	2.54	-0.795314
		1.1	2.55	-0.799573
		1.1	2.56	-0.803848
		1.1	2.57	-0.808139
		1.1	2.58	-0.812446
		1.1	2.59	-0.816768
		1.1	2.6	-0.821107
		1.1	2.61	-0.825462
		1.1	2.62	-0.829834
		1.1	2.63	-0.834222
		1.1	2.64	-0.838627
		1.1	2.65	-0.843048
		1.1	2.66	-0.847487
		1.1	2.67	-0.851942
		1.1	2.68	-0.856415
		1.1	2.69	-0.860905
		1.1	2.7	-0.865412
		1.1	2.71	-0.869937
		1.1	2.72	-0.874479
		1.1	2.73	-0.879039
		1.1	2.74	-0.883618
		1.1	2.75	-0.888214
		1.1	2.76	-0.892828
		1.1	2.77	-0.897461
		1.1	2.78	-0.902112
		1.1	2.79	-0.906782
		1.1	2.8	-0.91147
		1.1	2.81	-0.916177
		1.1	2.82	-0.920904
		1.1	2.83	-0.925649
		1.1	2.84	-0.930414
		1.1	2.85	-0.935198
		1.1	2.86	-0.940001
		1.1	2.87	-0.944825
		1.1	2.88	-0.949668
		1.1	2.89	-0.954531
		1.1	2.9	-0.959414
		1.1	2.91	-0.964318
		1.1	2.92	-0.969242
		1.1	2.93	-0.974186
		1.1	2.94	-0.979151
		1.1	2.95	-0.984138
		1.1	2.96	-0.989145
		1.1	2.97	-0.994173
		1.1	2.98	-0.999223
		1.1	2.99	-1.00429
		1.1	3	-1.00939
		1.1	3.01	-1.0145
		1.1	3.02	-1.01964
		1.1	3.03	-1.0248
		1.1	3.04	-1.02998
		1.1	3.05	-1.03518
		1.1	3.06	-1.04041
		1.1	3.07	-1.04566
		1.1	3.08	-1.05093
		1.1	3.09	-1.05622
		1.1	3.1	-1.06154
		1.1	3.11	-1.06688
		1.1	3.12	-1.07225
		1.1	3.13	-1.07764
		1.1	3.14	-1.08305
		1.1	3.15	-1.08849
		1.1	3.16	-1.09395
		1.1	3.17	-1.09944
		1.1	3.18	-1.10495
		1.1	3.19	-1.11049
		1.1	3.2	-1.11605
		1.1	3.21	-1.12163
		1.1	3.22	-1.12724
		1.1	3.23	-1.13288
		1.1	3.24	-1.13855
		1.1	3.25	-1.14423
		1.1	3.26	-1.14995
		1.1	3.27	-1.15569
		1.1	3.28	-1.16146
		1.1	3.29	-1.16726
		1.1	3.3	-1.17308
		1.1	3.31	-1.17893
		1.1	3.32	-1.18481
		1.1	3.33	-1.19071
		1.1	3.34	-1.19664
		1.1	3.35	-1.2026
		1.1	3.36	-1.20859
		1.1	3.37	-1.21461
		1.1	3.38	-1.22066
		1.1	3.39	-1.22673
		1.1	3.4	-1.23284
		1.1	3.41	-1.23897
		1.1	3.42	-1.24513
		1.1	3.43	-1.25132
		1.1	3.44	-1.25755
		1.1	3.45	-1.2638
		1.1	3.46	-1.27008
		1.1	3.47	-1.2764
		1.1	3.48	-1.28274
		1.1	3.49	-1.28912
		1.1	3.5	-1.29553
		1.1	3.51	-1.30197
		1.1	3.52	-1.30844
		1.1	3.53	-1.31494
		1.1	3.54	-1.32147
		1.1	3.55	-1.32804
		1.1	3.56	-1.33464
		1.1	3.57	-1.34128
		1.1	3.58	-1.34794
		1.1	3.59	-1.35465
		1.1	3.6	-1.36138
		1.1	3.61	-1.36815
		1.1	3.62	-1.37495
		1.1	3.63	-1.38179
		1.1	3.64	-1.38866
		1.1	3.65	-1.39557
		1.1	3.66	-1.40251
		1.1	3.67	-1.40949
		1.1	3.68	-1.41651
		1.1	3.69	-1.42356
		1.1	3.7	-1.43065
		1.1	3.71	-1.43777
		1.1	3.72	-1.44493
		1.1	3.73	-1.45213
		1.1	3.74	-1.45937
		1.1	3.75	-1.46664
		1.1	3.76	-1.47396
		1.1	3.77	-1.48131
		1.1	3.78	-1.4887
		1.1	3.79	-1.49613
		1.1	3.8	-1.5036
		1.1	3.81	-1.51111
		1.1	3.82	-1.51865
		1.1	3.83	-1.52624
		1.1	3.84	-1.53387
		1.1	3.85	-1.54154
		1.1	3.86	-1.54926
		1.1	3.87	-1.55701
		1.1	3.88	-1.56481
		1.1	3.89	-1.57264
		1.1	3.9	-1.58053
		1.1	3.91	-1.58845
		1.1	3.92	-1.59642
		1.1	3.93	-1.60443
		1.1	3.94	-1.61248
		1.1	3.95	-1.62058
		1.1	3.96	-1.62872
		1.1	3.97	-1.63691
		1.1	3.98	-1.64515
		1.1	3.99	-1.65343
		1.1	4	-1.66175
		1.1	4.01	-1.67013
		1.1	4.02	-1.67854
		1.1	4.03	-1.68701
		1.1	4.04	-1.69553
		1.1	4.05	-1.70409
		1.1	4.06	-1.7127
		1.1	4.07	-1.72136
		1.1	4.08	-1.73007
		1.1	4.09	-1.73882
		1.1	4.1	-1.74763
		1.1	4.11	-1.75649
		1.1	4.12	-1.7654
		1.1	4.13	-1.77436
		1.1	4.14	-1.78337
		1.1	4.15	-1.79243
		1.1	4.16	-1.80155
		1.1	4.17	-1.81072
		1.1	4.18	-1.81994
		1.1	4.19	-1.82922
		1.1	4.2	-1.83855
		1.1	4.21	-1.84793
		1.1	4.22	-1.85737
		1.1	4.23	-1.86686
		1.1	4.24	-1.87641
		1.1	4.25	-1.88602
		1.1	4.26	-1.89569
		1.1	4.27	-1.90541
		1.1	4.28	-1.91518
		1.1	4.29	-1.92502
		1.1	4.3	-1.93492
		1.1	4.31	-1.94487
		1.1	4.32	-1.95488
		1.1	4.33	-1.96496
		1.1	4.34	-1.97509
		1.1	4.35	-1.98529
		1.1	4.36	-1.99555
		1.1	4.37	-2.00587
		1.1	4.38	-2.01625
		1.1	4.39	-2.02669
		1.1	4.4	-2.0372
		1.1	4.41	-2.04777
		1.1	4.42	-2.05841
		1.1	4.43	-2.06912
		1.1	4.44	-2.07988
		1.1	4.45	-2.09072
		1.1	4.46	-2.10162
		1.1	4.47	-2.11259
		1.1	4.48	-2.12363
		1.1	4.49	-2.13473
		1.1	4.5	-2.14591
		1.1	4.51	-2.15715
		1.1	4.52	-2.16847
		1.1	4.53	-2.17985
		1.1	4.54	-2.19131
		1.1	4.55	-2.20284
		1.1	4.56	-2.21444
		1.1	4.57	-2.22612
		1.1	4.58	-2.23787
		1.1	4.59	-2.24969
		1.1	4.6	-2.26159
		1.1	4.61	-2.27357
		1.1	4.62	-2.28562
		1.1	4.63	-2.29775
		1.1	4.64	-2.30995
		1.1	4.65	-2.32224
		1.1	4.66	-2.3346
		1.1	4.67	-2.34705
		1.1	4.68	-2.35957
		1.1	4.69	-2.37218
		1.1	4.7	-2.38486
		1.1	4.71	-2.39763
		1.1	4.72	-2.41049
		1.1	4.73	-2.42342
		1.1	4.74	-2.43644
		1.1	4.75	-2.44955
		1.1	4.76	-2.46274
		1.1	4.77	-2.47602
		1.1	4.78	-2.48939
		1.1	4.79	-2.50285
		1.1	4.8	-2.51639
		1.1	4.81	-2.53003
		1.1	4.82	-2.54375
		1.1	4.83	-2.55757
		1.1	4.84	-2.57148
		1.1	4.85	-2.58548
		1.1	4.86	-2.59958
		1.1	4.87	-2.61377
		1.1	4.88	-2.62806
		1.1	4.89	-2.64244
		1.1	4.9	-2.65693
		1.1	4.91	-2.6715
		1.1	4.92	-2.68618
		1.1	4.93	-2.70096
		1.1	4.94	-2.71584
		1.1	4.95	-2.73082
		1.1	4.96	-2.7459
		1.1	4.97	-2.76109
		1.1	4.98	-2.77638
		1.1	4.99	-2.79178
		1.1	5	-2.80728
		1.15	0	0
		1.15	0.01	-0.0027835
		1.15	0.02	-0.005567
		1.15	0.03	-0.0083506
		1.15	0.04	-0.0111343
		1.15	0.05	-0.0139183
		1.15	0.06	-0.0167024
		1.15	0.07	-0.0194869
		1.15	0.08	-0.0222717
		1.15	0.09	-0.0250568
		1.15	0.1	-0.0278423
		1.15	0.11	-0.0306284
		1.15	0.12	-0.0334149
		1.15	0.13	-0.036202
		1.15	0.14	-0.0389896
		1.15	0.15	-0.041778
		1.15	0.16	-0.044567
		1.15	0.17	-0.0473568
		1.15	0.18	-0.0501473
		1.15	0.19	-0.0529387
		1.15	0.2	-0.055731
		1.15	0.21	-0.0585242
		1.15	0.22	-0.0613183
		1.15	0.23	-0.0641135
		1.15	0.24	-0.0669098
		1.15	0.25	-0.0697071
		1.15	0.26	-0.0725057
		1.15	0.27	-0.0753054
		1.15	0.28	-0.0781064
		1.15	0.29	-0.0809087
		1.15	0.3	-0.0837123
		1.15	0.31	-0.0865174
		1.15	0.32	-0.0893239
		1.15	0.33	-0.0921318
		1.15	0.34	-0.0949414
		1.15	0.35	-0.0977524
		1.15	0.36	-0.100565
		1.15	0.37	-0.10338
		1.15	0.38	-0.106196
		1.15	0.39	-0.109014
		1.15	0.4	-0.111833
		1.15	0.41	-0.114655
		1.15	0.42	-0.117478
		1.15	0.43	-0.120304
		1.15	0.44	-0.123132
		1.15	0.45	-0.125961
		1.15	0.46	-0.128793
		1.15	0.47	-0.131627
		1.15	0.48	-0.134463
		1.15	0.49	-0.137301
		1.15	0.5	-0.140142
		1.15	0.51	-0.142984
		1.15	0.52	-0.14583
		1.15	0.53	-0.148678
		1.15	0.54	-0.151528
		1.15	0.55	-0.154381
		1.15	0.56	-0.157236
		1.15	0.57	-0.160094
		1.15	0.58	-0.162955
		1.15	0.59	-0.165819
		1.15	0.6	-0.168685
		1.15	0.61	-0.171554
		1.15	0.62	-0.174426
		1.15	0.63	-0.177301
		1.15	0.64	-0.180179
		1.15	0.65	-0.18306
		1.15	0.66	-0.185945
		1.15	0.67	-0.188832
		1.15	0.68	-0.191722
		1.15	0.69	-0.194616
		1.15	0.7	-0.197513
		1.15	0.71	-0.200413
		1.15	0.72	-0.203317
		1.15	0.73	-0.206225
		1.15	0.74	-0.209135
		1.15	0.75	-0.21205
		1.15	0.76	-0.214968
		1.15	0.77	-0.217889
		1.15	0.78	-0.220815
		1.15	0.79	-0.223744
		1.15	0.8	-0.226677
		1.15	0.81	-0.229613
		1.15	0.82	-0.232554
		1.15	0.83	-0.235499
		1.15	0.84	-0.238447
		1.15	0.85	-0.2414
		1.15	0.86	-0.244357
		1.15	0.87	-0.247318
		1.15	0.88	-0.250284
		1.15	0.89	-0.253253
		1.15	0.9	-0.256227
		1.15	0.91	-0.259206
		1.15	0.92	-0.262189
		1.15	0.93	-0.265176
		1.15	0.94	-0.268168
		1.15	0.95	-0.271164
		1.15	0.96	-0.274166
		1.15	0.97	-0.277172
		1.15	0.98	-0.280183
		1.15	0.99	-0.283198
		1.15	1	-0.286219
		1.15	1.01	-0.289245
		1.15	1.02	-0.292275
		1.15	1.03	-0.295311
		1.15	1.04	-0.298351
		1.15	1.05	-0.301397
		1.15	1.06	-0.304449
		1.15	1.07	-0.307505
		1.15	1.08	-0.310567
		1.15	1.09	-0.313635
		1.15	1.1	-0.316707
		1.15	1.11	-0.319786
		1.15	1.12	-0.32287
		1.15	1.13	-0.325959
		1.15	1.14	-0.329055
		1.15	1.15	-0.332156
		1.15	1.16	-0.335263
		1.15	1.17	-0.338376
		1.15	1.18	-0.341495
		1.15	1.19	-0.34462
		1.15	1.2	-0.347751
		1.15	1.21	-0.350888
		1.15	1.22	-0.354031
		1.15	1.23	-0.357181
		1.15	1.24	-0.360337
		1.15	1.25	-0.363499
		1.15	1.26	-0.366668
		1.15	1.27	-0.369843
		1.15	1.28	-0.373025
		1.15	1.29	-0.376213
		1.15	1.3	-0.379409
		1.15	1.31	-0.382611
		1.15	1.32	-0.38582
		1.15	1.33	-0.389035
		1.15	1.34	-0.392258
		1.15	1.35	-0.395488
		1.15	1.36	-0.398725
		1.15	1.37	-0.401969
		1.15	1.38	-0.405221
		1.15	1.39	-0.408479
		1.15	1.4	-0.411745
		1.15	1.41	-0.415019
		1.15	1.42	-0.4183
		1.15	1.43	-0.421589
		1.15	1.44	-0.424885
		1.15	1.45	-0.428189
		1.15	1.46	-0.431501
		1.15	1.47	-0.43482
		1.15	1.48	-0.438148
		1.15	1.49	-0.441483
		1.15	1.5	-0.444827
		1.15	1.51	-0.448179
		1.15	1.52	-0.451539
		1.15	1.53	-0.454907
		1.15	1.54	-0.458284
		1.15	1.55	-0.461669
		1.15	1.56	-0.465062
		1.15	1.57	-0.468465
		1.15	1.58	-0.471876
		1.15	1.59	-0.475295
		1.15	1.6	-0.478724
		1.15	1.61	-0.482161
		1.15	1.62	-0.485607
		1.15	1.63	-0.489062
		1.15	1.64	-0.492527
		1.15	1.65	-0.496
		1.15	1.66	-0.499483
		1.15	1.67	-0.502975
		1.15	1.68	-0.506477
		1.15	1.69	-0.509988
		1.15	1.7	-0.513509
		1.15	1.71	-0.517039
		1.15	1.72	-0.520579
		1.15	1.73	-0.524129
		1.15	1.74	-0.527689
		1.15	1.75	-0.531259
		1.15	1.76	-0.534839
		1.15	1.77	-0.538429
		1.15	1.78	-0.542029
		1.15	1.79	-0.54564
		1.15	1.8	-0.549261
		1.15	1.81	-0.552893
		1.15	1.82	-0.556535
		1.15	1.83	-0.560187
		1.15	1.84	-0.563851
		1.15	1.85	-0.567525
		1.15	1.86	-0.571211
		1.15	1.87	-0.574907
		1.15	1.88	-0.578615
		1.15	1.89	-0.582333
		1.15	1.9	-0.586063
		1.15	1.91	-0.589804
		1.15	1.92	-0.593557
		1.15	1.93	-0.597321
		1.15	1.94	-0.601097
		1.15	1.95	-0.604885
		1.15	1.96	-0.608685
		1.15	1.97	-0.612496
		1.15	1.98	-0.61632
		1.15	1.99	-0.620155
		1.15	2	-0.624003
		1.15	2.01	-0.627863
		1.15	2.02	-0.631736
		1.15	2.03	-0.635621
		1.15	2.04	-0.639519
		1.15	2.05	-0.643429
		1.15	2.06	-0.647352
		1.15	2.07	-0.651289
		1.15	2.08	-0.655238
		1.15	2.09	-0.6592
		1.15	2.1	-0.663175
		1.15	2.11	-0.667164
		1.15	2.12	-0.671166
		1.15	2.13	-0.675182
		1.15	2.14	-0.679212
		1.15	2.15	-0.683255
		1.15	2.16	-0.687312
		1.15	2.17	-0.691383
		1.15	2.18	-0.695468
		1.15	2.19	-0.699567
		1.15	2.2	-0.70368
		1.15	2.21	-0.707808
		1.15	2.22	-0.71195
		1.15	2.23	-0.716107
		1.15	2.24	-0.720279
		1.15	2.25	-0.724465
		1.15	2.26	-0.728667
		1.15	2.27	-0.732883
		1.15	2.28	-0.737115
		1.15	2.29	-0.741362
		1.15	2.3	-0.745624
		1.15	2.31	-0.749902
		1.15	2.32	-0.754196
		1.15	2.33	-0.758505
		1.15	2.34	-0.762831
		1.15	2.35	-0.767172
		1.15	2.36	-0.771529
		1.15	2.37	-0.775903
		1.15	2.38	-0.780293
		1.15	2.39	-0.7847
		1.15	2.4	-0.789123
		1.15	2.41	-0.793564
		1.15	2.42	-0.798021
		1.15	2.43	-0.802495
		1.15	2.44	-0.806986
		1.15	2.45	-0.811494
		1.15	2.46	-0.81602
		1.15	2.47	-0.820564
		1.15	2.48	-0.825125
		1.15	2.49	-0.829704
		1.15	2.5	-0.834301
		1.15	2.51	-0.838916
		1.15	2.52	-0.843549
		1.15	2.53	-0.848201
		1.15	2.54	-0.852871
		1.15	2.55	-0.85756
		1.15	2.56	-0.862268
		1.15	2.57	-0.866994
		1.15	2.58	-0.87174
		1.15	2.59	-0.876505
		1.15	2.6	-0.881289
		1.15	2.61	-0.886093
		1.15	2.62	-0.890917
		1.15	2.63	-0.89576
		1.15	2.64	-0.900624
		1.15	2.65	-0.905507
		1.15	2.66	-0.910411
		1.15	2.67	-0.915335
		1.15	2.68	-0.92028
		1.15	2.69	-0.925246
		1.15	2.7	-0.930232
		1.15	2.71	-0.93524
		1.15	2.72	-0.940269
		1.15	2.73	-0.945319
		1.15	2.74	-0.950391
		1.15	2.75	-0.955484
		1.15	2.76	-0.9606
		1.15	2.77	-0.965737
		1.15	2.78	-0.970897
		1.15	2.79	-0.976079
		1.15	2.8	-0.981284
		1.15	2.81	-0.986511
		1.15	2.82	-0.991762
		1.15	2.83	-0.997035
		1.15	2.84	-1.00233
		1.15	2.85	-1.00765
		1.15	2.86	-1.013
		1.15	2.87	-1.01836
		1.15	2.88	-1.02376
		1.15	2.89	-1.02917
		1.15	2.9	-1.03461
		1.15	2.91	-1.04008
		1.15	2.92	-1.04557
		1.15	2.93	-1.05108
		1.15	2.94	-1.05662
		1.15	2.95	-1.06218
		1.15	2.96	-1.06777
		1.15	2.97	-1.07339
		1.15	2.98	-1.07903
		1.15	2.99	-1.0847
		1.15	3	-1.0904
		1.15	3.01	-1.09612
		1.15	3.02	-1.10186
		1.15	3.03	-1.10764
		1.15	3.04	-1.11344
		1.15	3.05	-1.11927
		1.15	3.06	-1.12512
		1.15	3.07	-1.13101
		1.15	3.08	-1.13692
		1.15	3.09	-1.14286
		1.15	3.1	-1.14883
		1.15	3.11	-1.15483
		1.15	3.12	-1.16085
		1.15	3.13	-1.16691
		1.15	3.14	-1.17299
		1.15	3.15	-1.17911
		1.15	3.16	-1.18525
		1.15	3.17	-1.19143
		1.15	3.18	-1.19763
		1.15	3.19	-1.20387
		1.15	3.2	-1.21013
		1.15	3.21	-1.21643
		1.15	3.22	-1.22276
		1.15	3.23	-1.22911
		1.15	3.24	-1.2355
		1.15	3.25	-1.24193
		1.15	3.26	-1.24838
		1.15	3.27	-1.25487
		1.15	3.28	-1.26139
		1.15	3.29	-1.26794
		1.15	3.3	-1.27453
		1.15	3.31	-1.28115
		1.15	3.32	-1.2878
		1.15	3.33	-1.29449
		1.15	3.34	-1.30121
		1.15	3.35	-1.30796
		1.15	3.36	-1.31475
		1.15	3.37	-1.32158
		1.15	3.38	-1.32844
		1.15	3.39	-1.33534
		1.15	3.4	-1.34227
		1.15	3.41	-1.34924
		1.15	3.42	-1.35624
		1.15	3.43	-1.36329
		1.15	3.44	-1.37037
		1.15	3.45	-1.37748
		1.15	3.46	-1.38464
		1.15	3.47	-1.39183
		1.15	3.48	-1.39906
		1.15	3.49	-1.40633
		1.15	3.5	-1.41363
		1.15	3.51	-1.42098
		1.15	3.52	-1.42837
		1.15	3.53	-1.43579
		1.15	3.54	-1.44326
		1.15	3.55	-1.45077
		1.15	3.56	-1.45831
		1.15	3.57	-1.4659
		1.15	3.58	-1.47353
		1.15	3.59	-1.4812
		1.15	3.6	-1.48892
		1.15	3.61	-1.49667
		1.15	3.62	-1.50447
		1.15	3.63	-1.51232
		1.15	3.64	-1.5202
		1.15	3.65	-1.52813
		1.15	3.66	-1.5361
		1.15	3.67	-1.54412
		1.15	3.68	-1.55219
		1.15	3.69	-1.56029
		1.15	3.7	-1.56845
		1.15	3.71	-1.57665
		1.15	3.72	-1.58489
		1.15	3.73	-1.59319
		1.15	3.74	-1.60153
		1.15	3.75	-1.60992
		1.15	3.76	-1.61835
		1.15	3.77	-1.62684
		1.15	3.78	-1.63537
		1.15	3.79	-1.64395
		1.15	3.8	-1.65258
		1.15	3.81	-1.66126
		1.15	3.82	-1.66999
		1.15	3.83	-1.67878
		1.15	3.84	-1.68761
		1.15	3.85	-1.6965
		1.15	3.86	-1.70543
		1.15	3.87	-1.71442
		1.15	3.88	-1.72347
		1.15	3.89	-1.73256
		1.15	3.9	-1.74171
		1.15	3.91	-1.75091
		1.15	3.92	-1.76017
		1.15	3.93	-1.76949
		1.15	3.94	-1.77886
		1.15	3.95	-1.78828
		1.15	3.96	-1.79776
		1.15	3.97	-1.8073
		1.15	3.98	-1.8169
		1.15	3.99	-1.82655
		1.15	4	-1.83626
		1.15	4.01	-1.84604
		1.15	4.02	-1.85587
		1.15	4.03	-1.86576
		1.15	4.04	-1.87571
		1.15	4.05	-1.88572
		1.15	4.06	-1.89579
		1.15	4.07	-1.90593
		1.15	4.08	-1.91613
		1.15	4.09	-1.92639
		1.15	4.1	-1.93671
		1.15	4.11	-1.9471
		1.15	4.12	-1.95756
		1.15	4.13	-1.96808
		1.15	4.14	-1.97866
		1.15	4.15	-1.98931
		1.15	4.16	-2.00003
		1.15	4.17	-2.01081
		1.15	4.18	-2.02167
		1.15	4.19	-2.03259
		1.15	4.2	-2.04358
		1.15	4.21	-2.05464
		1.15	4.22	-2.06577
		1.15	4.23	-2.07697
		1.15	4.24	-2.08825
		1.15	4.25	-2.09959
		1.15	4.26	-2.11101
		1.15	4.27	-2.1225
		1.15	4.28	-2.13407
		1.15	4.29	-2.14571
		1.15	4.3	-2.15743
		1.15	4.31	-2.16922
		1.15	4.32	-2.18109
		1.15	4.33	-2.19304
		1.15	4.34	-2.20506
		1.15	4.35	-2.21717
		1.15	4.36	-2.22935
		1.15	4.37	-2.24162
		1.15	4.38	-2.25396
		1.15	4.39	-2.26639
		1.15	4.4	-2.2789
		1.15	4.41	-2.29149
		1.15	4.42	-2.30416
		1.15	4.43	-2.31692
		1.15	4.44	-2.32977
		1.15	4.45	-2.3427
		1.15	4.46	-2.35572
		1.15	4.47	-2.36882
		1.15	4.48	-2.38202
		1.15	4.49	-2.3953
		1.15	4.5	-2.40867
		1.15	4.51	-2.42214
		1.15	4.52	-2.43569
		1.15	4.53	-2.44934
		1.15	4.54	-2.46308
		1.15	4.55	-2.47692
		1.15	4.56	-2.49085
		1.15	4.57	-2.50487
		1.15	4.58	-2.51899
		1.15	4.59	-2.53321
		1.15	4.6	-2.54753
		1.15	4.61	-2.56195
		1.15	4.62	-2.57647
		1.15	4.63	-2.59108
		1.15	4.64	-2.6058
		1.15	4.65	-2.62063
		1.15	4.66	-2.63556
		1.15	4.67	-2.65059
		1.15	4.68	-2.66573
		1.15	4.69	-2.68097
		1.15	4.7	-2.69632
		1.15	4.71	-2.71178
		1.15	4.72	-2.72735
		1.15	4.73	-2.74303
		1.15	4.74	-2.75883
		1.15	4.75	-2.77473
		1.15	4.76	-2.79075
		1.15	4.77	-2.80689
		1.15	4.78	-2.82314
		1.15	4.79	-2.83951
		1.15	4.8	-2.85599
		1.15	4.81	-2.8726
		1.15	4.82	-2.88932
		1.15	4.83	-2.90617
		1.15	4.84	-2.92314
		1.15	4.85	-2.94023
		1.15	4.86	-2.95745
		1.15	4.87	-2.97479
		1.15	4.88	-2.99226
		1.15	4.89	-3.00986
		1.15	4.9	-3.02759
		1.15	4.91	-3.04545
		1.15	4.92	-3.06344
		1.15	4.93	-3.08157
[truncated: 168,844 more rows]

## Sheet: Supplementary Figure 13c
Supplementary Figure 13c
		Fe3C-650				Fe3C-650
		x	y	z		y	y
		1	0	0		0	-2.19961
		1	0.01	-0.0022352		0	-7.04379
		1	0.02	-0.0044704		0.15	-10.8596
		1	0.03	-0.0067057		0	-9.38251
		1	0.04	-0.0089411		2.35	-30.243
		1	0.05	-0.0111765		0.3	-10.875
		1	0.06	-0.013412		0.55	-11.5902
		1	0.07	-0.0156476		0.95	-12.2993
		1	0.08	-0.0178833		1.15	-15.2837
		1	0.09	-0.0201192		2.35	-26.8837
		1	0.1	-0.0223553		1.6	-23.2172
		1	0.11	-0.0245915		1.45	-15.0197
		1	0.12	-0.026828		1.05	-17.7553
		1	0.13	-0.0290647		1.3	-19.7231
		1	0.14	-0.0313016		1.45	-19.3046
		1	0.15	-0.0335388
		1	0.16	-0.0357763
		1	0.17	-0.0380141
		1	0.18	-0.0402522
		1	0.19	-0.0424906
		1	0.2	-0.0447295
		1	0.21	-0.0469686
		1	0.22	-0.0492082
		1	0.23	-0.0514482
		1	0.24	-0.0536887
		1	0.25	-0.0559296
		1	0.26	-0.0581709
		1	0.27	-0.0604128
		1	0.28	-0.0626552
		1	0.29	-0.0648981
		1	0.3	-0.0671415
		1	0.31	-0.0693855
		1	0.32	-0.0716301
		1	0.33	-0.0738753
		1	0.34	-0.0761212
		1	0.35	-0.0783677
		1	0.36	-0.0806148
		1	0.37	-0.0828627
		1	0.38	-0.0851112
		1	0.39	-0.0873605
		1	0.4	-0.0896105
		1	0.41	-0.0918612
		1	0.42	-0.0941128
		1	0.43	-0.0963651
		1	0.44	-0.0986183
		1	0.45	-0.100872
		1	0.46	-0.103127
		1	0.47	-0.105383
		1	0.48	-0.107639
		1	0.49	-0.109897
		1	0.5	-0.112156
		1	0.51	-0.114415
		1	0.52	-0.116675
		1	0.53	-0.118937
		1	0.54	-0.121199
		1	0.55	-0.123463
		1	0.56	-0.125727
		1	0.57	-0.127993
		1	0.58	-0.130259
		1	0.59	-0.132527
		1	0.6	-0.134796
		1	0.61	-0.137066
		1	0.62	-0.139337
		1	0.63	-0.14161
		1	0.64	-0.143883
		1	0.65	-0.146158
		1	0.66	-0.148434
		1	0.67	-0.150711
		1	0.68	-0.15299
		1	0.69	-0.15527
		1	0.7	-0.157551
		1	0.71	-0.159834
		1	0.72	-0.162118
		1	0.73	-0.164403
		1	0.74	-0.16669
		1	0.75	-0.168978
		1	0.76	-0.171268
		1	0.77	-0.173559
		1	0.78	-0.175852
		1	0.79	-0.178146
		1	0.8	-0.180442
		1	0.81	-0.182739
		1	0.82	-0.185037
		1	0.83	-0.187338
		1	0.84	-0.18964
		1	0.85	-0.191943
		1	0.86	-0.194249
		1	0.87	-0.196556
		1	0.88	-0.198864
		1	0.89	-0.201175
		1	0.9	-0.203487
		1	0.91	-0.2058
		1	0.92	-0.208116
		1	0.93	-0.210433
		1	0.94	-0.212753
		1	0.95	-0.215074
		1	0.96	-0.217396
		1	0.97	-0.219721
		1	0.98	-0.222048
		1	0.99	-0.224377
		1	1	-0.226707
		1	1.01	-0.22904
		1	1.02	-0.231374
		1	1.03	-0.23371
		1	1.04	-0.236049
		1	1.05	-0.23839
		1	1.06	-0.240732
		1	1.07	-0.243077
		1	1.08	-0.245424
		1	1.09	-0.247773
		1	1.1	-0.250124
		1	1.11	-0.252477
		1	1.12	-0.254833
		1	1.13	-0.25719
		1	1.14	-0.25955
		1	1.15	-0.261912
		1	1.16	-0.264277
		1	1.17	-0.266644
		1	1.18	-0.269013
		1	1.19	-0.271384
		1	1.2	-0.273758
		1	1.21	-0.276134
		1	1.22	-0.278513
		1	1.23	-0.280894
		1	1.24	-0.283278
		1	1.25	-0.285664
		1	1.26	-0.288052
		1	1.27	-0.290443
		1	1.28	-0.292837
		1	1.29	-0.295233
		1	1.3	-0.297632
		1	1.31	-0.300033
		1	1.32	-0.302437
		1	1.33	-0.304844
		1	1.34	-0.307253
		1	1.35	-0.309665
		1	1.36	-0.31208
		1	1.37	-0.314498
		1	1.38	-0.316918
		1	1.39	-0.319341
		1	1.4	-0.321767
		1	1.41	-0.324196
		1	1.42	-0.326628
		1	1.43	-0.329062
		1	1.44	-0.3315
		1	1.45	-0.33394
		1	1.46	-0.336384
		1	1.47	-0.33883
		1	1.48	-0.34128
		1	1.49	-0.343732
		1	1.5	-0.346187
		1	1.51	-0.348646
		1	1.52	-0.351108
		1	1.53	-0.353573
		1	1.54	-0.356041
		1	1.55	-0.358512
		1	1.56	-0.360986
		1	1.57	-0.363464
		1	1.58	-0.365945
		1	1.59	-0.368429
		1	1.6	-0.370916
		1	1.61	-0.373407
		1	1.62	-0.375901
		1	1.63	-0.378399
		1	1.64	-0.3809
		1	1.65	-0.383404
		1	1.66	-0.385912
		1	1.67	-0.388423
		1	1.68	-0.390938
		1	1.69	-0.393456
		1	1.7	-0.395978
		1	1.71	-0.398504
		1	1.72	-0.401033
		1	1.73	-0.403565
		1	1.74	-0.406102
		1	1.75	-0.408642
		1	1.76	-0.411185
		1	1.77	-0.413733
		1	1.78	-0.416284
		1	1.79	-0.418839
		1	1.8	-0.421398
		1	1.81	-0.423961
		1	1.82	-0.426527
		1	1.83	-0.429098
		1	1.84	-0.431672
		1	1.85	-0.43425
		1	1.86	-0.436833
		1	1.87	-0.439419
		1	1.88	-0.442009
		1	1.89	-0.444604
		1	1.9	-0.447202
		1	1.91	-0.449805
		1	1.92	-0.452412
		1	1.93	-0.455022
		1	1.94	-0.457637
		1	1.95	-0.460257
		1	1.96	-0.46288
		1	1.97	-0.465508
		1	1.98	-0.46814
		1	1.99	-0.470777
		1	2	-0.473417
		1	2.01	-0.476063
		1	2.02	-0.478712
		1	2.03	-0.481366
		1	2.04	-0.484025
		1	2.05	-0.486688
		1	2.06	-0.489356
		1	2.07	-0.492028
		1	2.08	-0.494705
		1	2.09	-0.497386
		1	2.1	-0.500072
		1	2.11	-0.502763
		1	2.12	-0.505458
		1	2.13	-0.508159
		1	2.14	-0.510864
		1	2.15	-0.513573
		1	2.16	-0.516288
		1	2.17	-0.519007
		1	2.18	-0.521732
		1	2.19	-0.524461
		1	2.2	-0.527195
		1	2.21	-0.529934
		1	2.22	-0.532679
		1	2.23	-0.535428
		1	2.24	-0.538182
		1	2.25	-0.540942
		1	2.26	-0.543706
		1	2.27	-0.546476
		1	2.28	-0.549251
		1	2.29	-0.552032
		1	2.3	-0.554817
		1	2.31	-0.557608
		1	2.32	-0.560404
		1	2.33	-0.563206
		1	2.34	-0.566012
		1	2.35	-0.568825
		1	2.36	-0.571643
		1	2.37	-0.574466
		1	2.38	-0.577295
		1	2.39	-0.580129
		1	2.4	-0.582969
		1	2.41	-0.585815
		1	2.42	-0.588666
		1	2.43	-0.591523
		1	2.44	-0.594386
		1	2.45	-0.597254
		1	2.46	-0.600128
		1	2.47	-0.603009
		1	2.48	-0.605895
		1	2.49	-0.608787
		1	2.5	-0.611684
		1	2.51	-0.614588
		1	2.52	-0.617498
		1	2.53	-0.620414
		1	2.54	-0.623336
		1	2.55	-0.626264
		1	2.56	-0.629198
		1	2.57	-0.632139
		1	2.58	-0.635085
		1	2.59	-0.638038
		1	2.6	-0.640997
		1	2.61	-0.643963
		1	2.62	-0.646935
		1	2.63	-0.649913
		1	2.64	-0.652898
		1	2.65	-0.655889
		1	2.66	-0.658887
		1	2.67	-0.661891
		1	2.68	-0.664902
		1	2.69	-0.667919
		1	2.7	-0.670944
		1	2.71	-0.673975
		1	2.72	-0.677012
		1	2.73	-0.680057
		1	2.74	-0.683108
		1	2.75	-0.686166
		1	2.76	-0.689231
		1	2.77	-0.692303
		1	2.78	-0.695382
		1	2.79	-0.698468
		1	2.8	-0.701561
		1	2.81	-0.704662
		1	2.82	-0.707769
		1	2.83	-0.710884
		1	2.84	-0.714005
		1	2.85	-0.717134
		1	2.86	-0.720271
		1	2.87	-0.723414
		1	2.88	-0.726565
		1	2.89	-0.729724
		1	2.9	-0.73289
		1	2.91	-0.736063
		1	2.92	-0.739244
		1	2.93	-0.742433
		1	2.94	-0.745629
		1	2.95	-0.748834
		1	2.96	-0.752045
		1	2.97	-0.755265
		1	2.98	-0.758492
		1	2.99	-0.761727
		1	3	-0.76497
		1	3.01	-0.768222
		1	3.02	-0.771481
		1	3.03	-0.774748
		1	3.04	-0.778023
		1	3.05	-0.781306
		1	3.06	-0.784598
		1	3.07	-0.787898
		1	3.08	-0.791206
		1	3.09	-0.794522
		1	3.1	-0.797847
		1	3.11	-0.80118
		1	3.12	-0.804521
		1	3.13	-0.807871
		1	3.14	-0.81123
		1	3.15	-0.814597
		1	3.16	-0.817973
		1	3.17	-0.821358
		1	3.18	-0.824751
		1	3.19	-0.828153
		1	3.2	-0.831564
		1	3.21	-0.834984
		1	3.22	-0.838413
		1	3.23	-0.841851
		1	3.24	-0.845297
		1	3.25	-0.848753
		1	3.26	-0.852218
		1	3.27	-0.855693
		1	3.28	-0.859176
		1	3.29	-0.862669
		1	3.3	-0.866171
		1	3.31	-0.869683
		1	3.32	-0.873204
		1	3.33	-0.876734
		1	3.34	-0.880274
		1	3.35	-0.883824
		1	3.36	-0.887383
		1	3.37	-0.890952
		1	3.38	-0.894531
		1	3.39	-0.898119
		1	3.4	-0.901718
		1	3.41	-0.905326
		1	3.42	-0.908945
		1	3.43	-0.912573
		1	3.44	-0.916212
		1	3.45	-0.91986
		1	3.46	-0.923519
		1	3.47	-0.927189
		1	3.48	-0.930868
		1	3.49	-0.934558
		1	3.5	-0.938258
		1	3.51	-0.941969
		1	3.52	-0.94569
		1	3.53	-0.949422
		1	3.54	-0.953165
		1	3.55	-0.956919
		1	3.56	-0.960683
		1	3.57	-0.964458
		1	3.58	-0.968244
		1	3.59	-0.97204
		1	3.6	-0.975849
		1	3.61	-0.979668
		1	3.62	-0.983498
		1	3.63	-0.987339
		1	3.64	-0.991192
		1	3.65	-0.995056
		1	3.66	-0.998931
		1	3.67	-1.00282
		1	3.68	-1.00672
		1	3.69	-1.01063
		1	3.7	-1.01455
		1	3.71	-1.01848
		1	3.72	-1.02243
		1	3.73	-1.02638
		1	3.74	-1.03035
		1	3.75	-1.03433
		1	3.76	-1.03833
		1	3.77	-1.04233
		1	3.78	-1.04635
		1	3.79	-1.05038
		1	3.8	-1.05442
		1	3.81	-1.05847
		1	3.82	-1.06254
		1	3.83	-1.06662
		1	3.84	-1.07071
		1	3.85	-1.07482
		1	3.86	-1.07893
		1	3.87	-1.08306
		1	3.88	-1.08721
		1	3.89	-1.09136
		1	3.9	-1.09553
		1	3.91	-1.09971
		1	3.92	-1.10391
		1	3.93	-1.10812
		1	3.94	-1.11234
		1	3.95	-1.11657
		1	3.96	-1.12082
		1	3.97	-1.12508
		1	3.98	-1.12936
		1	3.99	-1.13365
		1	4	-1.13795
		1	4.01	-1.14227
		1	4.02	-1.1466
		1	4.03	-1.15094
		1	4.04	-1.1553
		1	4.05	-1.15967
		1	4.06	-1.16406
		1	4.07	-1.16846
		1	4.08	-1.17288
		1	4.09	-1.17731
		1	4.1	-1.18175
		1	4.11	-1.18621
		1	4.12	-1.19069
		1	4.13	-1.19518
		1	4.14	-1.19968
		1	4.15	-1.2042
		1	4.16	-1.20873
		1	4.17	-1.21328
		1	4.18	-1.21784
		1	4.19	-1.22242
		1	4.2	-1.22702
		1	4.21	-1.23163
		1	4.22	-1.23626
		1	4.23	-1.2409
		1	4.24	-1.24555
		1	4.25	-1.25023
		1	4.26	-1.25492
		1	4.27	-1.25962
		1	4.28	-1.26434
		1	4.29	-1.26908
		1	4.3	-1.27383
		1	4.31	-1.2786
		1	4.32	-1.28339
		1	4.33	-1.28819
		1	4.34	-1.29301
		1	4.35	-1.29785
		1	4.36	-1.3027
		1	4.37	-1.30757
		1	4.38	-1.31246
		1	4.39	-1.31736
		1	4.4	-1.32228
		1	4.41	-1.32722
		1	4.42	-1.33218
		1	4.43	-1.33715
		1	4.44	-1.34214
		1	4.45	-1.34715
		1	4.46	-1.35217
		1	4.47	-1.35722
		1	4.48	-1.36228
		1	4.49	-1.36736
		1	4.5	-1.37246
		1	4.51	-1.37758
		1	4.52	-1.38271
		1	4.53	-1.38787
		1	4.54	-1.39304
		1	4.55	-1.39823
		1	4.56	-1.40344
		1	4.57	-1.40867
		1	4.58	-1.41392
		1	4.59	-1.41918
		1	4.6	-1.42447
		1	4.61	-1.42978
		1	4.62	-1.4351
		1	4.63	-1.44045
		1	4.64	-1.44581
		1	4.65	-1.4512
		1	4.66	-1.4566
		1	4.67	-1.46203
		1	4.68	-1.46747
		1	4.69	-1.47294
		1	4.7	-1.47842
		1	4.71	-1.48393
		1	4.72	-1.48945
		1	4.73	-1.495
		1	4.74	-1.50057
		1	4.75	-1.50616
		1	4.76	-1.51177
		1	4.77	-1.5174
		1	4.78	-1.52305
		1	4.79	-1.52873
		1	4.8	-1.53442
		1	4.81	-1.54014
		1	4.82	-1.54588
		1	4.83	-1.55164
		1	4.84	-1.55743
		1	4.85	-1.56323
		1	4.86	-1.56906
		1	4.87	-1.57491
		1	4.88	-1.58079
		1	4.89	-1.58668
		1	4.9	-1.5926
		1	4.91	-1.59854
		1	4.92	-1.60451
		1	4.93	-1.6105
		1	4.94	-1.61651
		1	4.95	-1.62255
		1	4.96	-1.6286
		1	4.97	-1.63469
		1	4.98	-1.6408
		1	4.99	-1.64693
		1	5	-1.65308
		1.05	0	0
		1.05	0.01	-0.0023383
		1.05	0.02	-0.0046767
		1.05	0.03	-0.0070151
		1.05	0.04	-0.0093536
		1.05	0.05	-0.0116921
		1.05	0.06	-0.0140308
		1.05	0.07	-0.0163696
		1.05	0.08	-0.0187085
		1.05	0.09	-0.0210477
		1.05	0.1	-0.023387
		1.05	0.11	-0.0257265
		1.05	0.12	-0.0280663
		1.05	0.13	-0.0304063
		1.05	0.14	-0.0327466
		1.05	0.15	-0.0350872
		1.05	0.16	-0.0374281
		1.05	0.17	-0.0397694
		1.05	0.18	-0.042111
		1.05	0.19	-0.0444531
		1.05	0.2	-0.0467955
		1.05	0.21	-0.0491384
		1.05	0.22	-0.0514817
		1.05	0.23	-0.0538255
		1.05	0.24	-0.0561698
		1.05	0.25	-0.0585146
		1.05	0.26	-0.0608599
		1.05	0.27	-0.0632058
		1.05	0.28	-0.0655523
		1.05	0.29	-0.0678994
		1.05	0.3	-0.0702471
		1.05	0.31	-0.0725955
		1.05	0.32	-0.0749445
		1.05	0.33	-0.0772943
		1.05	0.34	-0.0796447
		1.05	0.35	-0.0819959
		1.05	0.36	-0.0843478
		1.05	0.37	-0.0867006
		1.05	0.38	-0.0890541
		1.05	0.39	-0.0914084
		1.05	0.4	-0.0937636
		1.05	0.41	-0.0961197
		1.05	0.42	-0.0984766
		1.05	0.43	-0.100834
		1.05	0.44	-0.103193
		1.05	0.45	-0.105553
		1.05	0.46	-0.107914
		1.05	0.47	-0.110275
		1.05	0.48	-0.112638
		1.05	0.49	-0.115002
		1.05	0.5	-0.117367
		1.05	0.51	-0.119733
		1.05	0.52	-0.1221
		1.05	0.53	-0.124468
		1.05	0.54	-0.126837
		1.05	0.55	-0.129208
		1.05	0.56	-0.131579
		1.05	0.57	-0.133952
		1.05	0.58	-0.136326
		1.05	0.59	-0.138702
		1.05	0.6	-0.141079
		1.05	0.61	-0.143457
		1.05	0.62	-0.145836
		1.05	0.63	-0.148217
		1.05	0.64	-0.150599
		1.05	0.65	-0.152982
		1.05	0.66	-0.155367
		1.05	0.67	-0.157754
		1.05	0.68	-0.160141
		1.05	0.69	-0.162531
		1.05	0.7	-0.164922
		1.05	0.71	-0.167314
		1.05	0.72	-0.169708
		1.05	0.73	-0.172103
		1.05	0.74	-0.174501
		1.05	0.75	-0.176899
		1.05	0.76	-0.1793
		1.05	0.77	-0.181702
		1.05	0.78	-0.184106
		1.05	0.79	-0.186511
		1.05	0.8	-0.188918
		1.05	0.81	-0.191327
		1.05	0.82	-0.193738
		1.05	0.83	-0.196151
		1.05	0.84	-0.198565
		1.05	0.85	-0.200982
		1.05	0.86	-0.2034
		1.05	0.87	-0.20582
		1.05	0.88	-0.208242
		1.05	0.89	-0.210666
		1.05	0.9	-0.213092
		1.05	0.91	-0.21552
		1.05	0.92	-0.21795
		1.05	0.93	-0.220382
		1.05	0.94	-0.222816
		1.05	0.95	-0.225252
		1.05	0.96	-0.22769
		1.05	0.97	-0.230131
		1.05	0.98	-0.232574
		1.05	0.99	-0.235018
		1.05	1	-0.237465
		1.05	1.01	-0.239915
		1.05	1.02	-0.242366
		1.05	1.03	-0.24482
		1.05	1.04	-0.247276
		1.05	1.05	-0.249735
		1.05	1.06	-0.252196
		1.05	1.07	-0.254659
		1.05	1.08	-0.257125
		1.05	1.09	-0.259593
		1.05	1.1	-0.262064
		1.05	1.11	-0.264537
		1.05	1.12	-0.267012
		1.05	1.13	-0.26949
		1.05	1.14	-0.271971
		1.05	1.15	-0.274454
		1.05	1.16	-0.27694
		1.05	1.17	-0.279429
		1.05	1.18	-0.28192
		1.05	1.19	-0.284414
		1.05	1.2	-0.28691
		1.05	1.21	-0.289409
		1.05	1.22	-0.291912
		1.05	1.23	-0.294417
		1.05	1.24	-0.296924
		1.05	1.25	-0.299435
		1.05	1.26	-0.301948
		1.05	1.27	-0.304464
		1.05	1.28	-0.306984
		1.05	1.29	-0.309506
		1.05	1.3	-0.312031
		1.05	1.31	-0.314559
		1.05	1.32	-0.31709
		1.05	1.33	-0.319624
		1.05	1.34	-0.322162
		1.05	1.35	-0.324702
		1.05	1.36	-0.327246
		1.05	1.37	-0.329792
		1.05	1.38	-0.332342
		1.05	1.39	-0.334895
		1.05	1.4	-0.337452
		1.05	1.41	-0.340011
		1.05	1.42	-0.342574
		1.05	1.43	-0.34514
		1.05	1.44	-0.34771
		1.05	1.45	-0.350282
		1.05	1.46	-0.352859
		1.05	1.47	-0.355438
		1.05	1.48	-0.358022
		1.05	1.49	-0.360608
		1.05	1.5	-0.363198
		1.05	1.51	-0.365792
		1.05	1.52	-0.368389
		1.05	1.53	-0.37099
		1.05	1.54	-0.373595
		1.05	1.55	-0.376203
		1.05	1.56	-0.378815
		1.05	1.57	-0.38143
		1.05	1.58	-0.38405
		1.05	1.59	-0.386673
		1.05	1.6	-0.3893
		1.05	1.61	-0.39193
		1.05	1.62	-0.394565
		1.05	1.63	-0.397203
		1.05	1.64	-0.399845
		1.05	1.65	-0.402492
		1.05	1.66	-0.405142
		1.05	1.67	-0.407796
		1.05	1.68	-0.410454
		1.05	1.69	-0.413116
		1.05	1.7	-0.415783
		1.05	1.71	-0.418453
		1.05	1.72	-0.421128
		1.05	1.73	-0.423807
		1.05	1.74	-0.42649
		1.05	1.75	-0.429177
		1.05	1.76	-0.431869
		1.05	1.77	-0.434564
		1.05	1.78	-0.437265
		1.05	1.79	-0.439969
		1.05	1.8	-0.442678
		1.05	1.81	-0.445391
		1.05	1.82	-0.448109
		1.05	1.83	-0.450831
		1.05	1.84	-0.453558
		1.05	1.85	-0.45629
		1.05	1.86	-0.459025
		1.05	1.87	-0.461766
		1.05	1.88	-0.464511
		1.05	1.89	-0.467261
		1.05	1.9	-0.470015
		1.05	1.91	-0.472775
		1.05	1.92	-0.475539
		1.05	1.93	-0.478308
		1.05	1.94	-0.481081
		1.05	1.95	-0.48386
		1.05	1.96	-0.486643
		1.05	1.97	-0.489432
		1.05	1.98	-0.492225
		1.05	1.99	-0.495024
		1.05	2	-0.497827
		1.05	2.01	-0.500635
		1.05	2.02	-0.503449
		1.05	2.03	-0.506268
		1.05	2.04	-0.509092
		1.05	2.05	-0.511921
		1.05	2.06	-0.514755
		1.05	2.07	-0.517594
		1.05	2.08	-0.52044
		1.05	2.09	-0.52329
		1.05	2.1	-0.526145
		1.05	2.11	-0.529006
		1.05	2.12	-0.531873
		1.05	2.13	-0.534745
		1.05	2.14	-0.537622
		1.05	2.15	-0.540505
		1.05	2.16	-0.543394
		1.05	2.17	-0.546288
		1.05	2.18	-0.549188
		1.05	2.19	-0.552094
		1.05	2.2	-0.555005
		1.05	2.21	-0.557922
		1.05	2.22	-0.560845
		1.05	2.23	-0.563774
		1.05	2.24	-0.566708
		1.05	2.25	-0.569649
		1.05	2.26	-0.572596
		1.05	2.27	-0.575548
		1.05	2.28	-0.578507
		1.05	2.29	-0.581471
		1.05	2.3	-0.584442
		1.05	2.31	-0.587419
		1.05	2.32	-0.590402
		1.05	2.33	-0.593391
		1.05	2.34	-0.596387
		1.05	2.35	-0.599388
		1.05	2.36	-0.602397
		1.05	2.37	-0.605411
		1.05	2.38	-0.608432
		1.05	2.39	-0.61146
		1.05	2.4	-0.614494
		1.05	2.41	-0.617534
		1.05	2.42	-0.620581
		1.05	2.43	-0.623635
		1.05	2.44	-0.626695
		1.05	2.45	-0.629762
		1.05	2.46	-0.632836
		1.05	2.47	-0.635916
		1.05	2.48	-0.639003
		1.05	2.49	-0.642098
		1.05	2.5	-0.645199
		1.05	2.51	-0.648307
		1.05	2.52	-0.651422
		1.05	2.53	-0.654544
		1.05	2.54	-0.657673
		1.05	2.55	-0.66081
		1.05	2.56	-0.663953
		1.05	2.57	-0.667104
		1.05	2.58	-0.670261
		1.05	2.59	-0.673427
		1.05	2.6	-0.676599
		1.05	2.61	-0.679779
		1.05	2.62	-0.682966
		1.05	2.63	-0.686161
		1.05	2.64	-0.689364
		1.05	2.65	-0.692573
		1.05	2.66	-0.695791
		1.05	2.67	-0.699016
		1.05	2.68	-0.702249
		1.05	2.69	-0.705489
		1.05	2.7	-0.708738
		1.05	2.71	-0.711994
		1.05	2.72	-0.715258
		1.05	2.73	-0.71853
		1.05	2.74	-0.72181
		1.05	2.75	-0.725097
		1.05	2.76	-0.728394
		1.05	2.77	-0.731698
		1.05	2.78	-0.73501
		1.05	2.79	-0.73833
		1.05	2.8	-0.741659
		1.05	2.81	-0.744996
		1.05	2.82	-0.748342
		1.05	2.83	-0.751695
		1.05	2.84	-0.755058
		1.05	2.85	-0.758428
		1.05	2.86	-0.761808
		1.05	2.87	-0.765196
		1.05	2.88	-0.768592
		1.05	2.89	-0.771998
		1.05	2.9	-0.775412
		1.05	2.91	-0.778834
		1.05	2.92	-0.782266
		1.05	2.93	-0.785707
		1.05	2.94	-0.789156
		1.05	2.95	-0.792615
		1.05	2.96	-0.796083
		1.05	2.97	-0.799559
		1.05	2.98	-0.803045
		1.05	2.99	-0.806541
		1.05	3	-0.810045
		1.05	3.01	-0.813559
		1.05	3.02	-0.817082
		1.05	3.03	-0.820615
		1.05	3.04	-0.824157
		1.05	3.05	-0.827709
		1.05	3.06	-0.83127
		1.05	3.07	-0.834841
		1.05	3.08	-0.838422
		1.05	3.09	-0.842012
		1.05	3.1	-0.845612
		1.05	3.11	-0.849222
		1.05	3.12	-0.852843
		1.05	3.13	-0.856473
		1.05	3.14	-0.860113
		1.05	3.15	-0.863763
		1.05	3.16	-0.867424
		1.05	3.17	-0.871095
		1.05	3.18	-0.874776
		1.05	3.19	-0.878467
		1.05	3.2	-0.882169
		1.05	3.21	-0.885881
		1.05	3.22	-0.889604
		1.05	3.23	-0.893338
		1.05	3.24	-0.897082
		1.05	3.25	-0.900837
		1.05	3.26	-0.904602
		1.05	3.27	-0.908379
		1.05	3.28	-0.912166
		1.05	3.29	-0.915964
		1.05	3.3	-0.919774
		1.05	3.31	-0.923594
		1.05	3.32	-0.927426
		1.05	3.33	-0.931269
		1.05	3.34	-0.935123
		1.05	3.35	-0.938989
		1.05	3.36	-0.942866
		1.05	3.37	-0.946754
		1.05	3.38	-0.950654
		1.05	3.39	-0.954566
		1.05	3.4	-0.958489
		1.05	3.41	-0.962424
		1.05	3.42	-0.966371
		1.05	3.43	-0.97033
		1.05	3.44	-0.974301
		1.05	3.45	-0.978283
		1.05	3.46	-0.982278
		1.05	3.47	-0.986286
		1.05	3.48	-0.990305
		1.05	3.49	-0.994336
		1.05	3.5	-0.998381
		1.05	3.51	-1.00244
		1.05	3.52	-1.00651
		1.05	3.53	-1.01059
		1.05	3.54	-1.01468
		1.05	3.55	-1.01879
		1.05	3.56	-1.02291
		1.05	3.57	-1.02704
		1.05	3.58	-1.03119
		1.05	3.59	-1.03535
		1.05	3.6	-1.03952
		1.05	3.61	-1.0437
		1.05	3.62	-1.0479
		1.05	3.63	-1.05211
		1.05	3.64	-1.05634
		1.05	3.65	-1.06058
		1.05	3.66	-1.06483
		1.05	3.67	-1.06909
		1.05	3.68	-1.07337
		1.05	3.69	-1.07767
		1.05	3.7	-1.08197
		1.05	3.71	-1.0863
		1.05	3.72	-1.09063
		1.05	3.73	-1.09498
		1.05	3.74	-1.09934
		1.05	3.75	-1.10372
		1.05	3.76	-1.10811
		1.05	3.77	-1.11252
		1.05	3.78	-1.11694
		1.05	3.79	-1.12138
		1.05	3.8	-1.12583
		1.05	3.81	-1.13029
		1.05	3.82	-1.13478
		1.05	3.83	-1.13927
		1.05	3.84	-1.14378
		1.05	3.85	-1.14831
		1.05	3.86	-1.15285
		1.05	3.87	-1.1574
		1.05	3.88	-1.16198
		1.05	3.89	-1.16656
		1.05	3.9	-1.17117
		1.05	3.91	-1.17578
		1.05	3.92	-1.18042
		1.05	3.93	-1.18507
		1.05	3.94	-1.18973
		1.05	3.95	-1.19442
		1.05	3.96	-1.19911
		1.05	3.97	-1.20383
		1.05	3.98	-1.20856
		1.05	3.99	-1.21331
		1.05	4	-1.21807
		1.05	4.01	-1.22285
		1.05	4.02	-1.22765
		1.05	4.03	-1.23246
		1.05	4.04	-1.23729
		1.05	4.05	-1.24214
		1.05	4.06	-1.24701
		1.05	4.07	-1.25189
		1.05	4.08	-1.25679
		1.05	4.09	-1.2617
		1.05	4.1	-1.26664
		1.05	4.11	-1.27159
		1.05	4.12	-1.27656
		1.05	4.13	-1.28155
		1.05	4.14	-1.28655
		1.05	4.15	-1.29158
		1.05	4.16	-1.29662
		1.05	4.17	-1.30168
		1.05	4.18	-1.30676
		1.05	4.19	-1.31186
		1.05	4.2	-1.31697
		1.05	4.21	-1.32211
		1.05	4.22	-1.32726
		1.05	4.23	-1.33243
		1.05	4.24	-1.33762
		1.05	4.25	-1.34283
		1.05	4.26	-1.34806
		1.05	4.27	-1.35331
		1.05	4.28	-1.35858
		1.05	4.29	-1.36387
		1.05	4.3	-1.36917
		1.05	4.31	-1.3745
		1.05	4.32	-1.37985
		1.05	4.33	-1.38521
		1.05	4.34	-1.3906
		1.05	4.35	-1.39601
		1.05	4.36	-1.40144
		1.05	4.37	-1.40689
		1.05	4.38	-1.41236
		1.05	4.39	-1.41785
		1.05	4.4	-1.42336
		1.05	4.41	-1.42889
		1.05	4.42	-1.43444
		1.05	4.43	-1.44002
		1.05	4.44	-1.44561
		1.05	4.45	-1.45123
		1.05	4.46	-1.45687
		1.05	4.47	-1.46253
		1.05	4.48	-1.46822
		1.05	4.49	-1.47392
		1.05	4.5	-1.47965
		1.05	4.51	-1.4854
		1.05	4.52	-1.49117
		1.05	4.53	-1.49697
		1.05	4.54	-1.50278
		1.05	4.55	-1.50862
		1.05	4.56	-1.51449
		1.05	4.57	-1.52037
		1.05	4.58	-1.52628
		1.05	4.59	-1.53222
		1.05	4.6	-1.53817
		1.05	4.61	-1.54415
		1.05	4.62	-1.55016
		1.05	4.63	-1.55619
		1.05	4.64	-1.56224
		1.05	4.65	-1.56832
		1.05	4.66	-1.57442
		1.05	4.67	-1.58054
		1.05	4.68	-1.58669
		1.05	4.69	-1.59287
		1.05	4.7	-1.59907
		1.05	4.71	-1.6053
		1.05	4.72	-1.61155
		1.05	4.73	-1.61782
		1.05	4.74	-1.62413
		1.05	4.75	-1.63045
		1.05	4.76	-1.63681
		1.05	4.77	-1.64319
		1.05	4.78	-1.6496
		1.05	4.79	-1.65603
		1.05	4.8	-1.66249
		1.05	4.81	-1.66897
		1.05	4.82	-1.67549
		1.05	4.83	-1.68203
		1.05	4.84	-1.6886
		1.05	4.85	-1.69519
		1.05	4.86	-1.70181
		1.05	4.87	-1.70846
		1.05	4.88	-1.71514
		1.05	4.89	-1.72185
		1.05	4.9	-1.72859
		1.05	4.91	-1.73535
		1.05	4.92	-1.74214
		1.05	4.93	-1.74896
		1.05	4.94	-1.75581
		1.05	4.95	-1.76269
		1.05	4.96	-1.7696
		1.05	4.97	-1.77654
		1.05	4.98	-1.7835
		1.05	4.99	-1.7905
		1.05	5	-1.79753
		1.1	0	0
		1.1	0.01	-0.0024404
		1.1	0.02	-0.0048808
		1.1	0.03	-0.0073213
		1.1	0.04	-0.0097619
		1.1	0.05	-0.0122025
		1.1	0.06	-0.0146433
		1.1	0.07	-0.0170842
		1.1	0.08	-0.0195253
		1.1	0.09	-0.0219666
		1.1	0.1	-0.0244081
		1.1	0.11	-0.0268498
		1.1	0.12	-0.0292919
		1.1	0.13	-0.0317342
		1.1	0.14	-0.0341768
		1.1	0.15	-0.0366198
		1.1	0.16	-0.0390631
		1.1	0.17	-0.0415068
		1.1	0.18	-0.0439509
		1.1	0.19	-0.0463955
		1.1	0.2	-0.0488406
		1.1	0.21	-0.0512861
		1.1	0.22	-0.0537321
		1.1	0.23	-0.0561787
		1.1	0.24	-0.0586258
		1.1	0.25	-0.0610735
		1.1	0.26	-0.0635219
		1.1	0.27	-0.0659708
		1.1	0.28	-0.0684205
		1.1	0.29	-0.0708708
		1.1	0.3	-0.0733218
		1.1	0.31	-0.0757736
		1.1	0.32	-0.0782261
		1.1	0.33	-0.0806794
		1.1	0.34	-0.0831335
		1.1	0.35	-0.0855884
		1.1	0.36	-0.0880442
		1.1	0.37	-0.0905009
		1.1	0.38	-0.0929584
		1.1	0.39	-0.0954169
		1.1	0.4	-0.0978764
		1.1	0.41	-0.100337
		1.1	0.42	-0.102798
		1.1	0.43	-0.105261
		1.1	0.44	-0.107724
		1.1	0.45	-0.110189
		1.1	0.46	-0.112655
		1.1	0.47	-0.115122
		1.1	0.48	-0.117589
		1.1	0.49	-0.120059
		1.1	0.5	-0.122529
		1.1	0.51	-0.125001
		1.1	0.52	-0.127474
		1.1	0.53	-0.129948
		1.1	0.54	-0.132423
		1.1	0.55	-0.1349
		1.1	0.56	-0.137378
		1.1	0.57	-0.139858
		1.1	0.58	-0.142339
		1.1	0.59	-0.144821
		1.1	0.6	-0.147305
		1.1	0.61	-0.14979
		1.1	0.62	-0.152277
		1.1	0.63	-0.154766
		1.1	0.64	-0.157255
		1.1	0.65	-0.159747
		1.1	0.66	-0.16224
		1.1	0.67	-0.164735
		1.1	0.68	-0.167231
		1.1	0.69	-0.169729
		1.1	0.7	-0.172229
		1.1	0.71	-0.174731
		1.1	0.72	-0.177234
		1.1	0.73	-0.179739
		1.1	0.74	-0.182246
		1.1	0.75	-0.184755
		1.1	0.76	-0.187266
		1.1	0.77	-0.189778
		1.1	0.78	-0.192293
		1.1	0.79	-0.194809
		1.1	0.8	-0.197328
		1.1	0.81	-0.199848
		1.1	0.82	-0.202371
		1.1	0.83	-0.204895
		1.1	0.84	-0.207422
		1.1	0.85	-0.20995
		1.1	0.86	-0.212481
		1.1	0.87	-0.215014
		1.1	0.88	-0.21755
		1.1	0.89	-0.220087
		1.1	0.9	-0.222627
		1.1	0.91	-0.225168
		1.1	0.92	-0.227713
		1.1	0.93	-0.230259
		1.1	0.94	-0.232808
		1.1	0.95	-0.235359
		1.1	0.96	-0.237913
		1.1	0.97	-0.240469
		1.1	0.98	-0.243028
		1.1	0.99	-0.245589
		1.1	1	-0.248153
		1.1	1.01	-0.250719
		1.1	1.02	-0.253287
		1.1	1.03	-0.255859
		1.1	1.04	-0.258433
		1.1	1.05	-0.261009
		1.1	1.06	-0.263589
		1.1	1.07	-0.266171
		1.1	1.08	-0.268755
		1.1	1.09	-0.271343
		1.1	1.1	-0.273933
		1.1	1.11	-0.276526
		1.1	1.12	-0.279122
		1.1	1.13	-0.281721
		1.1	1.14	-0.284323
		1.1	1.15	-0.286928
		1.1	1.16	-0.289535
		1.1	1.17	-0.292146
		1.1	1.18	-0.29476
		1.1	1.19	-0.297376
		1.1	1.2	-0.299996
		1.1	1.21	-0.302619
		1.1	1.22	-0.305245
		1.1	1.23	-0.307875
		1.1	1.24	-0.310507
		1.1	1.25	-0.313143
		1.1	1.26	-0.315782
		1.1	1.27	-0.318424
		1.1	1.28	-0.32107
		1.1	1.29	-0.323719
		1.1	1.3	-0.326371
		1.1	1.31	-0.329027
		1.1	1.32	-0.331686
		1.1	1.33	-0.334348
		1.1	1.34	-0.337015
		1.1	1.35	-0.339684
		1.1	1.36	-0.342357
		1.1	1.37	-0.345034
		1.1	1.38	-0.347715
		1.1	1.39	-0.350399
		1.1	1.4	-0.353087
		1.1	1.41	-0.355778
		1.1	1.42	-0.358473
		1.1	1.43	-0.361173
		1.1	1.44	-0.363875
		1.1	1.45	-0.366582
		1.1	1.46	-0.369293
		1.1	1.47	-0.372007
		1.1	1.48	-0.374725
		1.1	1.49	-0.377448
		1.1	1.5	-0.380174
		1.1	1.51	-0.382905
		1.1	1.52	-0.385639
		1.1	1.53	-0.388378
		1.1	1.54	-0.39112
		1.1	1.55	-0.393867
		1.1	1.56	-0.396618
		1.1	1.57	-0.399374
		1.1	1.58	-0.402133
		1.1	1.59	-0.404897
		1.1	1.6	-0.407665
		1.1	1.61	-0.410438
		1.1	1.62	-0.413215
		1.1	1.63	-0.415996
		1.1	1.64	-0.418782
		1.1	1.65	-0.421572
		1.1	1.66	-0.424367
		1.1	1.67	-0.427167
		1.1	1.68	-0.429971
		1.1	1.69	-0.432779
		1.1	1.7	-0.435593
		1.1	1.71	-0.438411
		1.1	1.72	-0.441233
		1.1	1.73	-0.444061
		1.1	1.74	-0.446893
		1.1	1.75	-0.449731
		1.1	1.76	-0.452573
		1.1	1.77	-0.45542
		1.1	1.78	-0.458272
		1.1	1.79	-0.461128
		1.1	1.8	-0.46399
		1.1	1.81	-0.466857
		1.1	1.82	-0.46973
		1.1	1.83	-0.472607
		1.1	1.84	-0.475489
		1.1	1.85	-0.478377
		1.1	1.86	-0.48127
		1.1	1.87	-0.484168
		1.1	1.88	-0.487071
		1.1	1.89	-0.48998
		1.1	1.9	-0.492894
		1.1	1.91	-0.495814
		1.1	1.92	-0.498739
		1.1	1.93	-0.501669
		1.1	1.94	-0.504606
		1.1	1.95	-0.507547
		1.1	1.96	-0.510495
		1.1	1.97	-0.513448
		1.1	1.98	-0.516406
		1.1	1.99	-0.519371
		1.1	2	-0.522341
		1.1	2.01	-0.525317
		1.1	2.02	-0.528299
		1.1	2.03	-0.531286
		1.1	2.04	-0.53428
		1.1	2.05	-0.53728
		1.1	2.06	-0.540285
		1.1	2.07	-0.543297
		1.1	2.08	-0.546315
		1.1	2.09	-0.549339
		1.1	2.1	-0.552369
		1.1	2.11	-0.555405
		1.1	2.12	-0.558448
		1.1	2.13	-0.561497
		1.1	2.14	-0.564552
		1.1	2.15	-0.567613
		1.1	2.16	-0.570681
		1.1	2.17	-0.573756
		1.1	2.18	-0.576837
		1.1	2.19	-0.579924
		1.1	2.2	-0.583018
		1.1	2.21	-0.586119
		1.1	2.22	-0.589227
		1.1	2.23	-0.592341
		1.1	2.24	-0.595462
		1.1	2.25	-0.59859
		1.1	2.26	-0.601724
		1.1	2.27	-0.604866
		1.1	2.28	-0.608014
		1.1	2.29	-0.61117
		1.1	2.3	-0.614332
		1.1	2.31	-0.617502
		1.1	2.32	-0.620678
		1.1	2.33	-0.623862
		1.1	2.34	-0.627053
		1.1	2.35	-0.630251
		1.1	2.36	-0.633457
		1.1	2.37	-0.63667
		1.1	2.38	-0.63989
		1.1	2.39	-0.643118
		1.1	2.4	-0.646354
		1.1	2.41	-0.649596
		1.1	2.42	-0.652847
		1.1	2.43	-0.656105
		1.1	2.44	-0.659371
		1.1	2.45	-0.662644
		1.1	2.46	-0.665926
		1.1	2.47	-0.669215
		1.1	2.48	-0.672512
		1.1	2.49	-0.675817
		1.1	2.5	-0.67913
		1.1	2.51	-0.68245
		1.1	2.52	-0.685779
		1.1	2.53	-0.689117
		1.1	2.54	-0.692462
		1.1	2.55	-0.695816
		1.1	2.56	-0.699177
		1.1	2.57	-0.702548
		1.1	2.58	-0.705926
		1.1	2.59	-0.709313
		1.1	2.6	-0.712709
		1.1	2.61	-0.716113
		1.1	2.62	-0.719525
		1.1	2.63	-0.722947
		1.1	2.64	-0.726377
		1.1	2.65	-0.729815
		1.1	2.66	-0.733263
		1.1	2.67	-0.736719
		1.1	2.68	-0.740185
		1.1	2.69	-0.743659
		1.1	2.7	-0.747142
		1.1	2.71	-0.750635
		1.1	2.72	-0.754136
		1.1	2.73	-0.757647
		1.1	2.74	-0.761167
		1.1	2.75	-0.764696
		1.1	2.76	-0.768235
		1.1	2.77	-0.771783
		1.1	2.78	-0.775341
		1.1	2.79	-0.778908
		1.1	2.8	-0.782485
		1.1	2.81	-0.786071
		1.1	2.82	-0.789667
		1.1	2.83	-0.793273
		1.1	2.84	-0.796888
		1.1	2.85	-0.800514
		1.1	2.86	-0.80415
		1.1	2.87	-0.807795
		1.1	2.88	-0.811451
		1.1	2.89	-0.815117
		1.1	2.9	-0.818792
		1.1	2.91	-0.822479
		1.1	2.92	-0.826175
		1.1	2.93	-0.829882
		1.1	2.94	-0.833599
		1.1	2.95	-0.837327
		1.1	2.96	-0.841066
		1.1	2.97	-0.844815
		1.1	2.98	-0.848574
		1.1	2.99	-0.852345
		1.1	3	-0.856126
		1.1	3.01	-0.859918
		1.1	3.02	-0.863722
		1.1	3.03	-0.867536
		1.1	3.04	-0.871361
		1.1	3.05	-0.875197
		1.1	3.06	-0.879045
		1.1	3.07	-0.882904
		1.1	3.08	-0.886774
		1.1	3.09	-0.890656
		1.1	3.1	-0.894549
		1.1	3.11	-0.898454
		1.1	3.12	-0.902371
		1.1	3.13	-0.906299
		1.1	3.14	-0.910239
		1.1	3.15	-0.914191
		1.1	3.16	-0.918154
		1.1	3.17	-0.92213
		1.1	3.18	-0.926118
		1.1	3.19	-0.930118
		1.1	3.2	-0.93413
		1.1	3.21	-0.938154
		1.1	3.22	-0.942191
		1.1	3.23	-0.94624
		1.1	3.24	-0.950302
		1.1	3.25	-0.954376
		1.1	3.26	-0.958463
		1.1	3.27	-0.962562
		1.1	3.28	-0.966675
		1.1	3.29	-0.9708
		1.1	3.3	-0.974939
		1.1	3.31	-0.97909
		1.1	3.32	-0.983254
		1.1	3.33	-0.987432
		1.1	3.34	-0.991623
		1.1	3.35	-0.995827
		1.1	3.36	-1.00004
		1.1	3.37	-1.00428
		1.1	3.38	-1.00852
		1.1	3.39	-1.01278
		1.1	3.4	-1.01705
		1.1	3.41	-1.02134
		1.1	3.42	-1.02564
		1.1	3.43	-1.02995
		1.1	3.44	-1.03428
		1.1	3.45	-1.03862
		1.1	3.46	-1.04298
		1.1	3.47	-1.04735
		1.1	3.48	-1.05174
		1.1	3.49	-1.05614
		1.1	3.5	-1.06055
		1.1	3.51	-1.06498
		1.1	3.52	-1.06942
		1.1	3.53	-1.07388
		1.1	3.54	-1.07836
		1.1	3.55	-1.08284
		1.1	3.56	-1.08735
		1.1	3.57	-1.09187
		1.1	3.58	-1.0964
		1.1	3.59	-1.10095
		1.1	3.6	-1.10552
		1.1	3.61	-1.1101
		1.1	3.62	-1.1147
		1.1	3.63	-1.11931
		1.1	3.64	-1.12394
		1.1	3.65	-1.12858
		1.1	3.66	-1.13324
		1.1	3.67	-1.13792
		1.1	3.68	-1.14261
		1.1	3.69	-1.14732
		1.1	3.7	-1.15205
		1.1	3.71	-1.15679
		1.1	3.72	-1.16155
		1.1	3.73	-1.16633
		1.1	3.74	-1.17112
		1.1	3.75	-1.17593
		1.1	3.76	-1.18076
		1.1	3.77	-1.1856
		1.1	3.78	-1.19046
		1.1	3.79	-1.19534
		1.1	3.8	-1.20024
		1.1	3.81	-1.20515
		1.1	3.82	-1.21008
		1.1	3.83	-1.21503
		1.1	3.84	-1.22
		1.1	3.85	-1.22498
		1.1	3.86	-1.22999
		1.1	3.87	-1.23501
		1.1	3.88	-1.24005
		1.1	3.89	-1.24511
		1.1	3.9	-1.25019
		1.1	3.91	-1.25528
		1.1	3.92	-1.2604
		1.1	3.93	-1.26553
		1.1	3.94	-1.27068
		1.1	3.95	-1.27586
		1.1	3.96	-1.28105
		1.1	3.97	-1.28626
		1.1	3.98	-1.29149
		1.1	3.99	-1.29674
		1.1	4	-1.30201
		1.1	4.01	-1.3073
		1.1	4.02	-1.31261
		1.1	4.03	-1.31794
		1.1	4.04	-1.32329
		1.1	4.05	-1.32866
		1.1	4.06	-1.33405
		1.1	4.07	-1.33946
		1.1	4.08	-1.34489
		1.1	4.09	-1.35034
		1.1	4.1	-1.35582
		1.1	4.11	-1.36131
		1.1	4.12	-1.36683
		1.1	4.13	-1.37237
		1.1	4.14	-1.37793
		1.1	4.15	-1.38351
		1.1	4.16	-1.38911
		1.1	4.17	-1.39474
		1.1	4.18	-1.40038
		1.1	4.19	-1.40605
		1.1	4.2	-1.41174
		1.1	4.21	-1.41746
		1.1	4.22	-1.4232
		1.1	4.23	-1.42895
		1.1	4.24	-1.43474
		1.1	4.25	-1.44054
		1.1	4.26	-1.44637
		1.1	4.27	-1.45222
		1.1	4.28	-1.4581
		1.1	4.29	-1.464
		1.1	4.3	-1.46992
		1.1	4.31	-1.47587
		1.1	4.32	-1.48184
		1.1	4.33	-1.48783
		1.1	4.34	-1.49385
		1.1	4.35	-1.4999
		1.1	4.36	-1.50597
		1.1	4.37	-1.51206
		1.1	4.38	-1.51818
		1.1	4.39	-1.52432
		1.1	4.4	-1.53049
		1.1	4.41	-1.53668
		1.1	4.42	-1.5429
		1.1	4.43	-1.54915
		1.1	4.44	-1.55542
		1.1	4.45	-1.56172
		1.1	4.46	-1.56804
		1.1	4.47	-1.5744
		1.1	4.48	-1.58077
		1.1	4.49	-1.58718
		1.1	4.5	-1.59361
		1.1	4.51	-1.60007
		1.1	4.52	-1.60655
		1.1	4.53	-1.61306
		1.1	4.54	-1.61961
		1.1	4.55	-1.62617
		1.1	4.56	-1.63277
		1.1	4.57	-1.63939
		1.1	4.58	-1.64605
		1.1	4.59	-1.65273
		1.1	4.6	-1.65944
		1.1	4.61	-1.66618
		1.1	4.62	-1.67295
		1.1	4.63	-1.67974
		1.1	4.64	-1.68657
		1.1	4.65	-1.69343
		1.1	4.66	-1.70031
		1.1	4.67	-1.70723
		1.1	4.68	-1.71418
		1.1	4.69	-1.72115
		1.1	4.7	-1.72816
		1.1	4.71	-1.7352
		1.1	4.72	-1.74227
		1.1	4.73	-1.74937
		1.1	4.74	-1.7565
		1.1	4.75	-1.76367
		1.1	4.76	-1.77086
		1.1	4.77	-1.77809
		1.1	4.78	-1.78535
		1.1	4.79	-1.79264
		1.1	4.8	-1.79997
		1.1	4.81	-1.80732
		1.1	4.82	-1.81471
		1.1	4.83	-1.82214
		1.1	4.84	-1.8296
		1.1	4.85	-1.83709
		1.1	4.86	-1.84461
		1.1	4.87	-1.85217
		1.1	4.88	-1.85976
		1.1	4.89	-1.86739
		1.1	4.9	-1.87506
		1.1	4.91	-1.88275
		1.1	4.92	-1.89049
		1.1	4.93	-1.89826
		1.1	4.94	-1.90606
		1.1	4.95	-1.9139
		1.1	4.96	-1.92178
		1.1	4.97	-1.92969
		1.1	4.98	-1.93764
		1.1	4.99	-1.94563
		1.1	5	-1.95365
		1.15	0	0
		1.15	0.01	-0.0025414
		1.15	0.02	-0.0050829
		1.15	0.03	-0.0076244
		1.15	0.04	-0.010166
		1.15	0.05	-0.0127076
		1.15	0.06	-0.0152495
		1.15	0.07	-0.0177915
		1.15	0.08	-0.0203337
		1.15	0.09	-0.0228761
		1.15	0.1	-0.0254187
		1.15	0.11	-0.0279616
		1.15	0.12	-0.0305049
		1.15	0.13	-0.0330484
		1.15	0.14	-0.0355923
		1.15	0.15	-0.0381366
		1.15	0.16	-0.0406813
		1.15	0.17	-0.0432265
		1.15	0.18	-0.0457721
		1.15	0.19	-0.0483182
		1.15	0.2	-0.0508648
		1.15	0.21	-0.053412
		1.15	0.22	-0.0559597
		1.15	0.23	-0.0585081
		1.15	0.24	-0.0610571
		1.15	0.25	-0.0636067
		1.15	0.26	-0.0661571
		1.15	0.27	-0.0687081
		1.15	0.28	-0.0712599
		1.15	0.29	-0.0738124
		1.15	0.3	-0.0763658
		1.15	0.31	-0.07892
		1.15	0.32	-0.081475
		1.15	0.33	-0.0840309
		1.15	0.34	-0.0865877
		1.15	0.35	-0.0891455
		1.15	0.36	-0.0917042
		1.15	0.37	-0.0942639
		1.15	0.38	-0.0968246
		1.15	0.39	-0.0993864
		1.15	0.4	-0.101949
		1.15	0.41	-0.104513
		1.15	0.42	-0.107078
		1.15	0.43	-0.109645
		1.15	0.44	-0.112212
		1.15	0.45	-0.114781
		1.15	0.46	-0.11735
		1.15	0.47	-0.119922
		1.15	0.48	-0.122494
		1.15	0.49	-0.125068
		1.15	0.5	-0.127643
		1.15	0.51	-0.13022
		1.15	0.52	-0.132798
		1.15	0.53	-0.135377
		1.15	0.54	-0.137958
		1.15	0.55	-0.14054
		1.15	0.56	-0.143124
		1.15	0.57	-0.145709
		1.15	0.58	-0.148296
		1.15	0.59	-0.150885
		1.15	0.6	-0.153475
		1.15	0.61	-0.156067
		1.15	0.62	-0.158661
		1.15	0.63	-0.161256
		1.15	0.64	-0.163854
		1.15	0.65	-0.166453
		1.15	0.66	-0.169053
		1.15	0.67	-0.171656
		1.15	0.68	-0.17426
		1.15	0.69	-0.176867
		1.15	0.7	-0.179475
		1.15	0.71	-0.182085
		1.15	0.72	-0.184697
		1.15	0.73	-0.187312
		1.15	0.74	-0.189928
		1.15	0.75	-0.192547
		1.15	0.76	-0.195167
		1.15	0.77	-0.19779
		1.15	0.78	-0.200414
		1.15	0.79	-0.203041
		1.15	0.8	-0.205671
		1.15	0.81	-0.208302
		1.15	0.82	-0.210936
		1.15	0.83	-0.213572
		1.15	0.84	-0.21621
		1.15	0.85	-0.218851
		1.15	0.86	-0.221495
		1.15	0.87	-0.22414
		1.15	0.88	-0.226788
		1.15	0.89	-0.229439
		1.15	0.9	-0.232092
		1.15	0.91	-0.234748
		1.15	0.92	-0.237406
		1.15	0.93	-0.240067
		1.15	0.94	-0.242731
		1.15	0.95	-0.245397
		1.15	0.96	-0.248066
		1.15	0.97	-0.250738
		1.15	0.98	-0.253412
		1.15	0.99	-0.25609
		1.15	1	-0.25877
		1.15	1.01	-0.261453
		1.15	1.02	-0.264139
		1.15	1.03	-0.266828
		1.15	1.04	-0.26952
		1.15	1.05	-0.272215
		1.15	1.06	-0.274912
		1.15	1.07	-0.277613
		1.15	1.08	-0.280317
		1.15	1.09	-0.283025
		1.15	1.1	-0.285735
		1.15	1.11	-0.288448
		1.15	1.12	-0.291165
		1.15	1.13	-0.293885
		1.15	1.14	-0.296608
		1.15	1.15	-0.299335
		1.15	1.16	-0.302065
		1.15	1.17	-0.304798
		1.15	1.18	-0.307535
		1.15	1.19	-0.310275
		1.15	1.2	-0.313019
		1.15	1.21	-0.315766
		1.15	1.22	-0.318517
		1.15	1.23	-0.321271
		1.15	1.24	-0.324029
		1.15	1.25	-0.326791
		1.15	1.26	-0.329556
		1.15	1.27	-0.332325
		1.15	1.28	-0.335098
		1.15	1.29	-0.337874
		1.15	1.3	-0.340655
		1.15	1.31	-0.343439
		1.15	1.32	-0.346227
		1.15	1.33	-0.349019
		1.15	1.34	-0.351815
		1.15	1.35	-0.354615
		1.15	1.36	-0.357419
		1.15	1.37	-0.360227
		1.15	1.38	-0.36304
		1.15	1.39	-0.365856
		1.15	1.4	-0.368676
		1.15	1.41	-0.371501
		1.15	1.42	-0.37433
		1.15	1.43	-0.377163
		1.15	1.44	-0.380001
		1.15	1.45	-0.382843
		1.15	1.46	-0.385689
		1.15	1.47	-0.38854
		1.15	1.48	-0.391395
		1.15	1.49	-0.394255
		1.15	1.5	-0.397119
		1.15	1.51	-0.399988
		1.15	1.52	-0.402861
		1.15	1.53	-0.405739
		1.15	1.54	-0.408622
		1.15	1.55	-0.411509
		1.15	1.56	-0.414402
		1.15	1.57	-0.417299
		1.15	1.58	-0.420201
		1.15	1.59	-0.423107
		1.15	1.6	-0.426019
		1.15	1.61	-0.428936
		1.15	1.62	-0.431857
		1.15	1.63	-0.434784
		1.15	1.64	-0.437715
		1.15	1.65	-0.440652
		1.15	1.66	-0.443594
		1.15	1.67	-0.446541
		1.15	1.68	-0.449493
		1.15	1.69	-0.452451
		1.15	1.7	-0.455414
		1.15	1.71	-0.458382
		1.15	1.72	-0.461356
		1.15	1.73	-0.464335
		1.15	1.74	-0.467319
		1.15	1.75	-0.470309
		1.15	1.76	-0.473305
		1.15	1.77	-0.476306
		1.15	1.78	-0.479313
		1.15	1.79	-0.482325
		1.15	1.8	-0.485343
		1.15	1.81	-0.488367
		1.15	1.82	-0.491397
		1.15	1.83	-0.494432
		1.15	1.84	-0.497474
		1.15	1.85	-0.500521
		1.15	1.86	-0.503575
		1.15	1.87	-0.506634
		1.15	1.88	-0.509699
		1.15	1.89	-0.512771
		1.15	1.9	-0.515848
		1.15	1.91	-0.518932
		1.15	1.92	-0.522022
		1.15	1.93	-0.525118
		1.15	1.94	-0.528221
		1.15	1.95	-0.53133
		1.15	1.96	-0.534445
		1.15	1.97	-0.537567
		1.15	1.98	-0.540695
		1.15	1.99	-0.54383
		1.15	2	-0.546971
		1.15	2.01	-0.550119
		1.15	2.02	-0.553274
		1.15	2.03	-0.556435
		1.15	2.04	-0.559603
		1.15	2.05	-0.562778
		1.15	2.06	-0.56596
		1.15	2.07	-0.569149
		1.15	2.08	-0.572344
		1.15	2.09	-0.575547
		1.15	2.1	-0.578757
		1.15	2.11	-0.581974
		1.15	2.12	-0.585198
		1.15	2.13	-0.588429
		1.15	2.14	-0.591667
		1.15	2.15	-0.594913
		1.15	2.16	-0.598166
		1.15	2.17	-0.601426
		1.15	2.18	-0.604694
		1.15	2.19	-0.60797
		1.15	2.2	-0.611253
		1.15	2.21	-0.614543
		1.15	2.22	-0.617841
		1.15	2.23	-0.621147
		1.15	2.24	-0.624461
		1.15	2.25	-0.627782
		1.15	2.26	-0.631111
		1.15	2.27	-0.634448
		1.15	2.28	-0.637794
		1.15	2.29	-0.641147
		1.15	2.3	-0.644508
		1.15	2.31	-0.647877
		1.15	2.32	-0.651254
		1.15	2.33	-0.65464
		1.15	2.34	-0.658034
		1.15	2.35	-0.661436
		1.15	2.36	-0.664847
		1.15	2.37	-0.668266
		1.15	2.38	-0.671693
		1.15	2.39	-0.675129
		1.15	2.4	-0.678574
		1.15	2.41	-0.682027
		1.15	2.42	-0.685489
		1.15	2.43	-0.68896
		1.15	2.44	-0.69244
		1.15	2.45	-0.695928
		1.15	2.46	-0.699426
		1.15	2.47	-0.702932
		1.15	2.48	-0.706447
		1.15	2.49	-0.709972
		1.15	2.5	-0.713506
		1.15	2.51	-0.717049
		1.15	2.52	-0.720601
		1.15	2.53	-0.724163
		1.15	2.54	-0.727734
		1.15	2.55	-0.731314
		1.15	2.56	-0.734904
		1.15	2.57	-0.738504
		1.15	2.58	-0.742113
		1.15	2.59	-0.745732
		1.15	2.6	-0.749361
		1.15	2.61	-0.752999
		1.15	2.62	-0.756648
		1.15	2.63	-0.760306
		1.15	2.64	-0.763975
		1.15	2.65	-0.767653
		1.15	2.66	-0.771342
		1.15	2.67	-0.775041
		1.15	2.68	-0.77875
		1.15	2.69	-0.78247
		1.15	2.7	-0.7862
		1.15	2.71	-0.78994
		1.15	2.72	-0.793691
		1.15	2.73	-0.797453
		1.15	2.74	-0.801225
		1.15	2.75	-0.805008
		1.15	2.76	-0.808802
		1.15	2.77	-0.812607
		1.15	2.78	-0.816423
		1.15	2.79	-0.820249
		1.15	2.8	-0.824087
		1.15	2.81	-0.827936
		1.15	2.82	-0.831797
		1.15	2.83	-0.835668
		1.15	2.84	-0.839551
		1.15	2.85	-0.843445
		1.15	2.86	-0.847351
		1.15	2.87	-0.851268
		1.15	2.88	-0.855198
		1.15	2.89	-0.859138
		1.15	2.9	-0.863091
		1.15	2.91	-0.867055
		1.15	2.92	-0.871032
		1.15	2.93	-0.87502
		1.15	2.94	-0.879021
		1.15	2.95	-0.883034
		1.15	2.96	-0.887059
		1.15	2.97	-0.891096
		1.15	2.98	-0.895146
		1.15	2.99	-0.899208
		1.15	3	-0.903283
		1.15	3.01	-0.90737
		1.15	3.02	-0.911471
		1.15	3.03	-0.915584
		1.15	3.04	-0.919709
		1.15	3.05	-0.923848
		1.15	3.06	-0.928
		1.15	3.07	-0.932165
		1.15	3.08	-0.936343
		1.15	3.09	-0.940535
		1.15	3.1	-0.94474
		1.15	3.11	-0.948958
		1.15	3.12	-0.95319
		1.15	3.13	-0.957436
		1.15	3.14	-0.961695
		1.15	3.15	-0.965968
		1.15	3.16	-0.970255
		1.15	3.17	-0.974556
		1.15	3.18	-0.97887
		1.15	3.19	-0.9832
		1.15	3.2	-0.987543
		1.15	3.21	-0.9919
		1.15	3.22	-0.996273
		1.15	3.23	-1.00066
		1.15	3.24	-1.00506
		1.15	3.25	-1.00948
		1.15	3.26	-1.01391
		1.15	3.27	-1.01835
		1.15	3.28	-1.02281
		1.15	3.29	-1.02729
		1.15	3.3	-1.03178
		1.15	3.31	-1.03628
		1.15	3.32	-1.04081
		1.15	3.33	-1.04534
		1.15	3.34	-1.04989
		1.15	3.35	-1.05446
		1.15	3.36	-1.05905
		1.15	3.37	-1.06364
		1.15	3.38	-1.06826
		1.15	3.39	-1.07289
		1.15	3.4	-1.07754
		1.15	3.41	-1.0822
		1.15	3.42	-1.08688
		1.15	3.43	-1.09158
		1.15	3.44	-1.09629
		1.15	3.45	-1.10102
		1.15	3.46	-1.10577
		1.15	3.47	-1.11053
		1.15	3.48	-1.11531
		1.15	3.49	-1.12011
		1.15	3.5	-1.12492
		1.15	3.51	-1.12975
		1.15	3.52	-1.1346
		1.15	3.53	-1.13947
		1.15	3.54	-1.14435
		1.15	3.55	-1.14925
		1.15	3.56	-1.15417
		1.15	3.57	-1.15911
		1.15	3.58	-1.16406
		1.15	3.59	-1.16904
		1.15	3.6	-1.17403
		1.15	3.61	-1.17904
		1.15	3.62	-1.18407
		1.15	3.63	-1.18912
		1.15	3.64	-1.19418
		1.15	3.65	-1.19927
		1.15	3.66	-1.20437
		1.15	3.67	-1.20949
		1.15	3.68	-1.21464
		1.15	3.69	-1.2198
		1.15	3.7	-1.22498
		1.15	3.71	-1.23018
		1.15	3.72	-1.2354
		1.15	3.73	-1.24064
		1.15	3.74	-1.2459
		1.15	3.75	-1.25118
		1.15	3.76	-1.25648
		1.15	3.77	-1.2618
		1.15	3.78	-1.26714
		1.15	3.79	-1.2725
		1.15	3.8	-1.27788
		1.15	3.81	-1.28329
		1.15	3.82	-1.28871
		1.15	3.83	-1.29416
		1.15	3.84	-1.29962
		1.15	3.85	-1.30511
		1.15	3.86	-1.31062
		1.15	3.87	-1.31615
		1.15	3.88	-1.32171
		1.15	3.89	-1.32728
		1.15	3.9	-1.33288
		1.15	3.91	-1.3385
		1.15	3.92	-1.34414
		1.15	3.93	-1.3498
		1.15	3.94	-1.35549
		1.15	3.95	-1.3612
		1.15	3.96	-1.36693
		1.15	3.97	-1.37269
		1.15	3.98	-1.37846
		1.15	3.99	-1.38427
		1.15	4	-1.39009
		1.15	4.01	-1.39594
		1.15	4.02	-1.40181
		1.15	4.03	-1.40771
		1.15	4.04	-1.41363
		1.15	4.05	-1.41958
		1.15	4.06	-1.42555
		1.15	4.07	-1.43154
		1.15	4.08	-1.43756
		1.15	4.09	-1.44361
		1.15	4.1	-1.44968
		1.15	4.11	-1.45577
		1.15	4.12	-1.46189
		1.15	4.13	-1.46804
		1.15	4.14	-1.47421
		1.15	4.15	-1.4804
		1.15	4.16	-1.48663
		1.15	4.17	-1.49288
		1.15	4.18	-1.49915
		1.15	4.19	-1.50546
		1.15	4.2	-1.51179
		1.15	4.21	-1.51814
		1.15	4.22	-1.52453
		1.15	4.23	-1.53094
		1.15	4.24	-1.53737
		1.15	4.25	-1.54384
		1.15	4.26	-1.55033
		1.15	4.27	-1.55686
		1.15	4.28	-1.56341
		1.15	4.29	-1.56998
		1.15	4.3	-1.57659
		1.15	4.31	-1.58323
		1.15	4.32	-1.58989
		1.15	4.33	-1.59658
		1.15	4.34	-1.60331
		1.15	4.35	-1.61006
		1.15	4.36	-1.61684
		1.15	4.37	-1.62365
		1.15	4.38	-1.6305
		1.15	4.39	-1.63737
		1.15	4.4	-1.64427
		1.15	4.41	-1.65121
		1.15	4.42	-1.65817
		1.15	4.43	-1.66517
		1.15	4.44	-1.67219
		1.15	4.45	-1.67925
		1.15	4.46	-1.68634
		1.15	4.47	-1.69347
		1.15	4.48	-1.70062
		1.15	4.49	-1.70781
		1.15	4.5	-1.71503
		1.15	4.51	-1.72228
		1.15	4.52	-1.72956
		1.15	4.53	-1.73688
		1.15	4.54	-1.74424
		1.15	4.55	-1.75162
		1.15	4.56	-1.75904
		1.15	4.57	-1.76649
		1.15	4.58	-1.77398
		1.15	4.59	-1.78151
		1.15	4.6	-1.78906
		1.15	4.61	-1.79666
		1.15	4.62	-1.80428
		1.15	4.63	-1.81195
		1.15	4.64	-1.81965
		1.15	4.65	-1.82738
		1.15	4.66	-1.83515
		1.15	4.67	-1.84296
		1.15	4.68	-1.85081
		1.15	4.69	-1.85869
		1.15	4.7	-1.86661
		1.15	4.71	-1.87457
		1.15	4.72	-1.88256
		1.15	4.73	-1.89059
		1.15	4.74	-1.89866
		1.15	4.75	-1.90677
		1.15	4.76	-1.91492
		1.15	4.77	-1.92311
		1.15	4.78	-1.93134
		1.15	4.79	-1.9396
		1.15	4.8	-1.94791
		1.15	4.81	-1.95626
		1.15	4.82	-1.96464
		1.15	4.83	-1.97307
		1.15	4.84	-1.98154
		1.15	4.85	-1.99005
		1.15	4.86	-1.9986
		1.15	4.87	-2.00719
		1.15	4.88	-2.01583
		1.15	4.89	-2.02451
		1.15	4.9	-2.03323
		1.15	4.91	-2.04199
		1.15	4.92	-2.0508
		1.15	4.93	-2.05965
[truncated: 168,844 more rows]

## Sheet: Supplementary Figure 13d
Supplementary Figure 13d
		Fe3C-625				Fe3C-625
		x	y	z		y	y
		1	0	0		0	-2.3834
		1	0.01	-0.0001306		0	-8.05185
		1	0.02	-0.0002612		1.75	-13.6537
		1	0.03	-0.0003919		1	-11.6787
		1	0.04	-0.0005225		2.2	-18.2477
		1	0.05	-0.0006531		1.1	-12.5814
		1	0.06	-0.0007837		0	-7.51247
		1	0.07	-0.0009144		0	-5.63366
		1	0.08	-0.001045		0	-6.25007
		1	0.09	-0.0011756		1.4	-21.1279
		1	0.1	-0.0013063		1.25	-15.0818
		1	0.11	-0.0014369		0.7	-17.5785
		1	0.12	-0.0015676		0.25	-15.1172
		1	0.13	-0.0016983		0.25	-14.4424
		1	0.14	-0.0018289		0.7	-32.6436
		1	0.15	-0.0019596
		1	0.16	-0.0020903
		1	0.17	-0.002221
		1	0.18	-0.0023518
		1	0.19	-0.0024825
		1	0.2	-0.0026132
		1	0.21	-0.002744
		1	0.22	-0.0028748
		1	0.23	-0.0030056
		1	0.24	-0.0031364
		1	0.25	-0.0032672
		1	0.26	-0.003398
		1	0.27	-0.0035289
		1	0.28	-0.0036597
		1	0.29	-0.0037906
		1	0.3	-0.0039215
		1	0.31	-0.0040525
		1	0.32	-0.0041834
		1	0.33	-0.0043144
		1	0.34	-0.0044454
		1	0.35	-0.0045764
		1	0.36	-0.0047075
		1	0.37	-0.0048385
		1	0.38	-0.0049696
		1	0.39	-0.0051008
		1	0.4	-0.0052319
		1	0.41	-0.0053631
		1	0.42	-0.0054943
		1	0.43	-0.0056255
		1	0.44	-0.0057568
		1	0.45	-0.0058881
		1	0.46	-0.0060194
		1	0.47	-0.0061507
		1	0.48	-0.0062821
		1	0.49	-0.0064135
		1	0.5	-0.006545
		1	0.51	-0.0066765
		1	0.52	-0.006808
		1	0.53	-0.0069395
		1	0.54	-0.0070711
		1	0.55	-0.0072027
		1	0.56	-0.0073344
		1	0.57	-0.0074661
		1	0.58	-0.0075979
		1	0.59	-0.0077296
		1	0.6	-0.0078615
		1	0.61	-0.0079933
		1	0.62	-0.0081252
		1	0.63	-0.0082572
		1	0.64	-0.0083892
		1	0.65	-0.0085212
		1	0.66	-0.0086533
		1	0.67	-0.0087854
		1	0.68	-0.0089176
		1	0.69	-0.0090498
		1	0.7	-0.009182
		1	0.71	-0.0093144
		1	0.72	-0.0094467
		1	0.73	-0.0095791
		1	0.74	-0.0097116
		1	0.75	-0.0098441
		1	0.76	-0.0099767
		1	0.77	-0.0101093
		1	0.78	-0.0102419
		1	0.79	-0.0103746
		1	0.8	-0.0105074
		1	0.81	-0.0106403
		1	0.82	-0.0107731
		1	0.83	-0.0109061
		1	0.84	-0.0110391
		1	0.85	-0.0111721
		1	0.86	-0.0113052
		1	0.87	-0.0114384
		1	0.88	-0.0115716
		1	0.89	-0.0117049
		1	0.9	-0.0118383
		1	0.91	-0.0119717
		1	0.92	-0.0121052
		1	0.93	-0.0122387
		1	0.94	-0.0123723
		1	0.95	-0.012506
		1	0.96	-0.0126397
		1	0.97	-0.0127736
		1	0.98	-0.0129074
		1	0.99	-0.0130414
		1	1	-0.0131754
		1	1.01	-0.0133094
		1	1.02	-0.0134436
		1	1.03	-0.0135778
		1	1.04	-0.0137121
		1	1.05	-0.0138465
		1	1.06	-0.0139809
		1	1.07	-0.0141154
		1	1.08	-0.01425
		1	1.09	-0.0143846
		1	1.1	-0.0145194
		1	1.11	-0.0146542
		1	1.12	-0.014789
		1	1.13	-0.014924
		1	1.14	-0.015059
		1	1.15	-0.0151942
		1	1.16	-0.0153294
		1	1.17	-0.0154646
		1	1.18	-0.0156
		1	1.19	-0.0157354
		1	1.2	-0.015871
		1	1.21	-0.0160066
		1	1.22	-0.0161423
		1	1.23	-0.0162781
		1	1.24	-0.0164139
		1	1.25	-0.0165499
		1	1.26	-0.0166859
		1	1.27	-0.016822
		1	1.28	-0.0169582
		1	1.29	-0.0170946
		1	1.3	-0.0172309
		1	1.31	-0.0173674
		1	1.32	-0.017504
		1	1.33	-0.0176407
		1	1.34	-0.0177774
		1	1.35	-0.0179143
		1	1.36	-0.0180513
		1	1.37	-0.0181883
		1	1.38	-0.0183254
		1	1.39	-0.0184627
		1	1.4	-0.0186
		1	1.41	-0.0187375
		1	1.42	-0.018875
		1	1.43	-0.0190126
		1	1.44	-0.0191504
		1	1.45	-0.0192882
		1	1.46	-0.0194262
		1	1.47	-0.0195642
		1	1.48	-0.0197023
		1	1.49	-0.0198406
		1	1.5	-0.019979
		1	1.51	-0.0201174
		1	1.52	-0.020256
		1	1.53	-0.0203947
		1	1.54	-0.0205335
		1	1.55	-0.0206723
		1	1.56	-0.0208114
		1	1.57	-0.0209505
		1	1.58	-0.0210897
		1	1.59	-0.021229
		1	1.6	-0.0213685
		1	1.61	-0.0215081
		1	1.62	-0.0216477
		1	1.63	-0.0217875
		1	1.64	-0.0219274
		1	1.65	-0.0220675
		1	1.66	-0.0222076
		1	1.67	-0.0223479
		1	1.68	-0.0224883
		1	1.69	-0.0226288
		1	1.7	-0.0227694
		1	1.71	-0.0229101
		1	1.72	-0.023051
		1	1.73	-0.023192
		1	1.74	-0.0233331
		1	1.75	-0.0234744
		1	1.76	-0.0236157
		1	1.77	-0.0237572
		1	1.78	-0.0238989
		1	1.79	-0.0240406
		1	1.8	-0.0241825
		1	1.81	-0.0243245
		1	1.82	-0.0244666
		1	1.83	-0.0246089
		1	1.84	-0.0247513
		1	1.85	-0.0248938
		1	1.86	-0.0250365
		1	1.87	-0.0251793
		1	1.88	-0.0253222
		1	1.89	-0.0254653
		1	1.9	-0.0256085
		1	1.91	-0.0257519
		1	1.92	-0.0258953
		1	1.93	-0.026039
		1	1.94	-0.0261827
		1	1.95	-0.0263266
		1	1.96	-0.0264707
		1	1.97	-0.0266149
		1	1.98	-0.0267592
		1	1.99	-0.0269037
		1	2	-0.0270483
		1	2.01	-0.0271931
		1	2.02	-0.027338
		1	2.03	-0.0274831
		1	2.04	-0.0276283
		1	2.05	-0.0277737
		1	2.06	-0.0279192
		1	2.07	-0.0280648
		1	2.08	-0.0282106
		1	2.09	-0.0283566
		1	2.1	-0.0285027
		1	2.11	-0.028649
		1	2.12	-0.0287954
		1	2.13	-0.028942
		1	2.14	-0.0290888
		1	2.15	-0.0292357
		1	2.16	-0.0293827
		1	2.17	-0.02953
		1	2.18	-0.0296773
		1	2.19	-0.0298249
		1	2.2	-0.0299726
		1	2.21	-0.0301205
		1	2.22	-0.0302685
		1	2.23	-0.0304167
		1	2.24	-0.0305651
		1	2.25	-0.0307136
		1	2.26	-0.0308623
		1	2.27	-0.0310111
		1	2.28	-0.0311602
		1	2.29	-0.0313094
		1	2.3	-0.0314588
		1	2.31	-0.0316083
		1	2.32	-0.031758
		1	2.33	-0.0319079
		1	2.34	-0.032058
		1	2.35	-0.0322082
		1	2.36	-0.0323587
		1	2.37	-0.0325093
		1	2.38	-0.03266
		1	2.39	-0.032811
		1	2.4	-0.0329621
		1	2.41	-0.0331134
		1	2.42	-0.0332649
		1	2.43	-0.0334166
		1	2.44	-0.0335685
		1	2.45	-0.0337205
		1	2.46	-0.0338728
		1	2.47	-0.0340252
		1	2.48	-0.0341778
		1	2.49	-0.0343306
		1	2.5	-0.0344836
		1	2.51	-0.0346368
		1	2.52	-0.0347901
		1	2.53	-0.0349437
		1	2.54	-0.0350974
		1	2.55	-0.0352514
		1	2.56	-0.0354055
		1	2.57	-0.0355599
		1	2.58	-0.0357144
		1	2.59	-0.0358691
		1	2.6	-0.036024
		1	2.61	-0.0361792
		1	2.62	-0.0363345
		1	2.63	-0.03649
		1	2.64	-0.0366458
		1	2.65	-0.0368017
		1	2.66	-0.0369579
		1	2.67	-0.0371142
		1	2.68	-0.0372708
		1	2.69	-0.0374275
		1	2.7	-0.0375845
		1	2.71	-0.0377417
		1	2.72	-0.037899
		1	2.73	-0.0380566
		1	2.74	-0.0382145
		1	2.75	-0.0383725
		1	2.76	-0.0385307
		1	2.77	-0.0386892
		1	2.78	-0.0388479
		1	2.79	-0.0390067
		1	2.8	-0.0391658
		1	2.81	-0.0393252
		1	2.82	-0.0394847
		1	2.83	-0.0396445
		1	2.84	-0.0398045
		1	2.85	-0.0399647
		1	2.86	-0.0401251
		1	2.87	-0.0402858
		1	2.88	-0.0404467
		1	2.89	-0.0406078
		1	2.9	-0.0407691
		1	2.91	-0.0409307
		1	2.92	-0.0410925
		1	2.93	-0.0412546
		1	2.94	-0.0414168
		1	2.95	-0.0415793
		1	2.96	-0.0417421
		1	2.97	-0.041905
		1	2.98	-0.0420682
		1	2.99	-0.0422317
		1	3	-0.0423954
		1	3.01	-0.0425593
		1	3.02	-0.0427235
		1	3.03	-0.0428879
		1	3.04	-0.0430525
		1	3.05	-0.0432174
		1	3.06	-0.0433826
		1	3.07	-0.043548
		1	3.08	-0.0437136
		1	3.09	-0.0438795
		1	3.1	-0.0440456
		1	3.11	-0.044212
		1	3.12	-0.0443786
		1	3.13	-0.0445455
		1	3.14	-0.0447127
		1	3.15	-0.0448801
		1	3.16	-0.0450477
		1	3.17	-0.0452156
		1	3.18	-0.0453838
		1	3.19	-0.0455522
		1	3.2	-0.0457209
		1	3.21	-0.0458899
		1	3.22	-0.0460591
		1	3.23	-0.0462286
		1	3.24	-0.0463983
		1	3.25	-0.0465683
		1	3.26	-0.0467386
		1	3.27	-0.0469092
		1	3.28	-0.04708
		1	3.29	-0.0472511
		1	3.3	-0.0474224
		1	3.31	-0.0475941
		1	3.32	-0.047766
		1	3.33	-0.0479382
		1	3.34	-0.0481106
		1	3.35	-0.0482833
		1	3.36	-0.0484564
		1	3.37	-0.0486297
		1	3.38	-0.0488032
		1	3.39	-0.0489771
		1	3.4	-0.0491512
		1	3.41	-0.0493257
		1	3.42	-0.0495004
		1	3.43	-0.0496754
		1	3.44	-0.0498507
		1	3.45	-0.0500263
		1	3.46	-0.0502021
		1	3.47	-0.0503783
		1	3.48	-0.0505548
		1	3.49	-0.0507315
		1	3.5	-0.0509086
		1	3.51	-0.0510859
		1	3.52	-0.0512636
		1	3.53	-0.0514415
		1	3.54	-0.0516197
		1	3.55	-0.0517983
		1	3.56	-0.0519771
		1	3.57	-0.0521563
		1	3.58	-0.0523358
		1	3.59	-0.0525155
		1	3.6	-0.0526956
		1	3.61	-0.052876
		1	3.62	-0.0530567
		1	3.63	-0.0532377
		1	3.64	-0.053419
		1	3.65	-0.0536006
		1	3.66	-0.0537826
		1	3.67	-0.0539649
		1	3.68	-0.0541475
		1	3.69	-0.0543304
		1	3.7	-0.0545136
		1	3.71	-0.0546971
		1	3.72	-0.054881
		1	3.73	-0.0550652
		1	3.74	-0.0552497
		1	3.75	-0.0554346
		1	3.76	-0.0556198
		1	3.77	-0.0558053
		1	3.78	-0.0559911
		1	3.79	-0.0561773
		1	3.8	-0.0563638
		1	3.81	-0.0565507
		1	3.82	-0.0567379
		1	3.83	-0.0569254
		1	3.84	-0.0571133
		1	3.85	-0.0573015
		1	3.86	-0.05749
		1	3.87	-0.0576789
		1	3.88	-0.0578681
		1	3.89	-0.0580577
		1	3.9	-0.0582477
		1	3.91	-0.0584379
		1	3.92	-0.0586286
		1	3.93	-0.0588196
		1	3.94	-0.0590109
		1	3.95	-0.0592026
		1	3.96	-0.0593946
		1	3.97	-0.0595871
		1	3.98	-0.0597798
		1	3.99	-0.059973
		1	4	-0.0601664
		1	4.01	-0.0603603
		1	4.02	-0.0605545
		1	4.03	-0.0607491
		1	4.04	-0.0609441
		1	4.05	-0.0611394
		1	4.06	-0.0613351
		1	4.07	-0.0615311
		1	4.08	-0.0617276
		1	4.09	-0.0619244
		1	4.1	-0.0621216
		1	4.11	-0.0623192
		1	4.12	-0.0625171
		1	4.13	-0.0627155
		1	4.14	-0.0629142
		1	4.15	-0.0631133
		1	4.16	-0.0633128
		1	4.17	-0.0635126
		1	4.18	-0.0637129
		1	4.19	-0.0639135
		1	4.2	-0.0641146
		1	4.21	-0.064316
		1	4.22	-0.0645179
		1	4.23	-0.0647201
		1	4.24	-0.0649227
		1	4.25	-0.0651258
		1	4.26	-0.0653292
		1	4.27	-0.065533
		1	4.28	-0.0657373
		1	4.29	-0.0659419
		1	4.3	-0.066147
		1	4.31	-0.0663524
		1	4.32	-0.0665583
		1	4.33	-0.0667646
		1	4.34	-0.0669713
		1	4.35	-0.0671784
		1	4.36	-0.0673859
		1	4.37	-0.0675939
		1	4.38	-0.0678022
		1	4.39	-0.068011
		1	4.4	-0.0682202
		1	4.41	-0.0684299
		1	4.42	-0.06864
		1	4.43	-0.0688505
		1	4.44	-0.0690614
		1	4.45	-0.0692728
		1	4.46	-0.0694845
		1	4.47	-0.0696968
		1	4.48	-0.0699094
		1	4.49	-0.0701226
		1	4.5	-0.0703361
		1	4.51	-0.0705501
		1	4.52	-0.0707645
		1	4.53	-0.0709794
		1	4.54	-0.0711947
		1	4.55	-0.0714105
		1	4.56	-0.0716267
		1	4.57	-0.0718434
		1	4.58	-0.0720606
		1	4.59	-0.0722782
		1	4.6	-0.0724962
		1	4.61	-0.0727147
		1	4.62	-0.0729337
		1	4.63	-0.0731531
		1	4.64	-0.073373
		1	4.65	-0.0735934
		1	4.66	-0.0738142
		1	4.67	-0.0740355
		1	4.68	-0.0742573
		1	4.69	-0.0744796
		1	4.7	-0.0747023
		1	4.71	-0.0749255
		1	4.72	-0.0751492
		1	4.73	-0.0753734
		1	4.74	-0.075598
		1	4.75	-0.0758232
		1	4.76	-0.0760488
		1	4.77	-0.0762749
		1	4.78	-0.0765015
		1	4.79	-0.0767286
		1	4.8	-0.0769562
		1	4.81	-0.0771843
		1	4.82	-0.0774129
		1	4.83	-0.077642
		1	4.84	-0.0778716
		1	4.85	-0.0781017
		1	4.86	-0.0783323
		1	4.87	-0.0785634
		1	4.88	-0.078795
		1	4.89	-0.0790272
		1	4.9	-0.0792598
		1	4.91	-0.079493
		1	4.92	-0.0797267
		1	4.93	-0.0799609
		1	4.94	-0.0801956
		1	4.95	-0.0804309
		1	4.96	-0.0806666
		1	4.97	-0.080903
		1	4.98	-0.0811398
		1	4.99	-0.0813772
		1	5	-0.0816151
		1.05	0	0
		1.05	0.01	-0.0001326
		1.05	0.02	-0.0002651
		1.05	0.03	-0.0003977
		1.05	0.04	-0.0005303
		1.05	0.05	-0.0006628
		1.05	0.06	-0.0007954
		1.05	0.07	-0.000928
		1.05	0.08	-0.0010606
		1.05	0.09	-0.0011932
		1.05	0.1	-0.0013258
		1.05	0.11	-0.0014584
		1.05	0.12	-0.001591
		1.05	0.13	-0.0017236
		1.05	0.14	-0.0018562
		1.05	0.15	-0.0019889
		1.05	0.16	-0.0021215
		1.05	0.17	-0.0022542
		1.05	0.18	-0.0023869
		1.05	0.19	-0.0025196
		1.05	0.2	-0.0026523
		1.05	0.21	-0.002785
		1.05	0.22	-0.0029177
		1.05	0.23	-0.0030505
		1.05	0.24	-0.0031833
		1.05	0.25	-0.0033161
		1.05	0.26	-0.0034489
		1.05	0.27	-0.0035817
		1.05	0.28	-0.0037145
		1.05	0.29	-0.0038474
		1.05	0.3	-0.0039803
		1.05	0.31	-0.0041132
		1.05	0.32	-0.0042462
		1.05	0.33	-0.0043791
		1.05	0.34	-0.0045121
		1.05	0.35	-0.0046451
		1.05	0.36	-0.0047782
		1.05	0.37	-0.0049113
		1.05	0.38	-0.0050444
		1.05	0.39	-0.0051775
		1.05	0.4	-0.0053106
		1.05	0.41	-0.0054438
		1.05	0.42	-0.005577
		1.05	0.43	-0.0057103
		1.05	0.44	-0.0058436
		1.05	0.45	-0.0059769
		1.05	0.46	-0.0061103
		1.05	0.47	-0.0062436
		1.05	0.48	-0.0063771
		1.05	0.49	-0.0065105
		1.05	0.5	-0.006644
		1.05	0.51	-0.0067776
		1.05	0.52	-0.0069111
		1.05	0.53	-0.0070447
		1.05	0.54	-0.0071784
		1.05	0.55	-0.0073121
		1.05	0.56	-0.0074458
		1.05	0.57	-0.0075796
		1.05	0.58	-0.0077134
		1.05	0.59	-0.0078473
		1.05	0.6	-0.0079812
		1.05	0.61	-0.0081152
		1.05	0.62	-0.0082492
		1.05	0.63	-0.0083833
		1.05	0.64	-0.0085174
		1.05	0.65	-0.0086515
		1.05	0.66	-0.0087857
		1.05	0.67	-0.00892
		1.05	0.68	-0.0090543
		1.05	0.69	-0.0091886
		1.05	0.7	-0.009323
		1.05	0.71	-0.0094575
		1.05	0.72	-0.009592
		1.05	0.73	-0.0097266
		1.05	0.74	-0.0098612
		1.05	0.75	-0.0099959
		1.05	0.76	-0.0101307
		1.05	0.77	-0.0102655
		1.05	0.78	-0.0104003
		1.05	0.79	-0.0105352
		1.05	0.8	-0.0106702
		1.05	0.81	-0.0108053
		1.05	0.82	-0.0109404
		1.05	0.83	-0.0110756
		1.05	0.84	-0.0112108
		1.05	0.85	-0.0113461
		1.05	0.86	-0.0114815
		1.05	0.87	-0.0116169
		1.05	0.88	-0.0117524
		1.05	0.89	-0.011888
		1.05	0.9	-0.0120236
		1.05	0.91	-0.0121593
		1.05	0.92	-0.0122951
		1.05	0.93	-0.0124309
		1.05	0.94	-0.0125668
		1.05	0.95	-0.0127028
		1.05	0.96	-0.0128389
		1.05	0.97	-0.012975
		1.05	0.98	-0.0131113
		1.05	0.99	-0.0132475
		1.05	1	-0.0133839
		1.05	1.01	-0.0135204
		1.05	1.02	-0.0136569
		1.05	1.03	-0.0137935
		1.05	1.04	-0.0139302
		1.05	1.05	-0.0140669
		1.05	1.06	-0.0142038
		1.05	1.07	-0.0143407
		1.05	1.08	-0.0144777
		1.05	1.09	-0.0146148
		1.05	1.1	-0.014752
		1.05	1.11	-0.0148893
		1.05	1.12	-0.0150266
		1.05	1.13	-0.0151641
		1.05	1.14	-0.0153016
		1.05	1.15	-0.0154392
		1.05	1.16	-0.0155769
		1.05	1.17	-0.0157147
		1.05	1.18	-0.0158526
		1.05	1.19	-0.0159906
		1.05	1.2	-0.0161287
		1.05	1.21	-0.0162668
		1.05	1.22	-0.0164051
		1.05	1.23	-0.0165435
		1.05	1.24	-0.0166819
		1.05	1.25	-0.0168205
		1.05	1.26	-0.0169591
		1.05	1.27	-0.0170979
		1.05	1.28	-0.0172367
		1.05	1.29	-0.0173757
		1.05	1.3	-0.0175147
		1.05	1.31	-0.0176539
		1.05	1.32	-0.0177932
		1.05	1.33	-0.0179325
		1.05	1.34	-0.018072
		1.05	1.35	-0.0182116
		1.05	1.36	-0.0183512
		1.05	1.37	-0.018491
		1.05	1.38	-0.0186309
		1.05	1.39	-0.0187709
		1.05	1.4	-0.018911
		1.05	1.41	-0.0190513
		1.05	1.42	-0.0191916
		1.05	1.43	-0.0193321
		1.05	1.44	-0.0194726
		1.05	1.45	-0.0196133
		1.05	1.46	-0.0197541
		1.05	1.47	-0.019895
		1.05	1.48	-0.020036
		1.05	1.49	-0.0201772
		1.05	1.5	-0.0203184
		1.05	1.51	-0.0204598
		1.05	1.52	-0.0206013
		1.05	1.53	-0.0207429
		1.05	1.54	-0.0208847
		1.05	1.55	-0.0210266
		1.05	1.56	-0.0211685
		1.05	1.57	-0.0213107
		1.05	1.58	-0.0214529
		1.05	1.59	-0.0215953
		1.05	1.6	-0.0217378
		1.05	1.61	-0.0218804
		1.05	1.62	-0.0220231
		1.05	1.63	-0.022166
		1.05	1.64	-0.022309
		1.05	1.65	-0.0224522
		1.05	1.66	-0.0225955
		1.05	1.67	-0.0227389
		1.05	1.68	-0.0228824
		1.05	1.69	-0.0230261
		1.05	1.7	-0.0231699
		1.05	1.71	-0.0233139
		1.05	1.72	-0.023458
		1.05	1.73	-0.0236022
		1.05	1.74	-0.0237466
		1.05	1.75	-0.0238911
		1.05	1.76	-0.0240357
		1.05	1.77	-0.0241805
		1.05	1.78	-0.0243255
		1.05	1.79	-0.0244706
		1.05	1.8	-0.0246158
		1.05	1.81	-0.0247612
		1.05	1.82	-0.0249067
		1.05	1.83	-0.0250524
		1.05	1.84	-0.0251982
		1.05	1.85	-0.0253442
		1.05	1.86	-0.0254903
		1.05	1.87	-0.0256366
		1.05	1.88	-0.025783
		1.05	1.89	-0.0259296
		1.05	1.9	-0.0260763
		1.05	1.91	-0.0262232
		1.05	1.92	-0.0263702
		1.05	1.93	-0.0265174
		1.05	1.94	-0.0266648
		1.05	1.95	-0.0268123
		1.05	1.96	-0.02696
		1.05	1.97	-0.0271078
		1.05	1.98	-0.0272558
		1.05	1.99	-0.027404
		1.05	2	-0.0275523
		1.05	2.01	-0.0277008
		1.05	2.02	-0.0278495
		1.05	2.03	-0.0279983
		1.05	2.04	-0.0281473
		1.05	2.05	-0.0282965
		1.05	2.06	-0.0284458
		1.05	2.07	-0.0285953
		1.05	2.08	-0.028745
		1.05	2.09	-0.0288948
		1.05	2.1	-0.0290449
		1.05	2.11	-0.0291951
		1.05	2.12	-0.0293454
		1.05	2.13	-0.029496
		1.05	2.14	-0.0296467
		1.05	2.15	-0.0297976
		1.05	2.16	-0.0299487
		1.05	2.17	-0.0301
		1.05	2.18	-0.0302514
		1.05	2.19	-0.0304031
		1.05	2.2	-0.0305549
		1.05	2.21	-0.0307069
		1.05	2.22	-0.030859
		1.05	2.23	-0.0310114
		1.05	2.24	-0.031164
		1.05	2.25	-0.0313167
		1.05	2.26	-0.0314697
		1.05	2.27	-0.0316228
		1.05	2.28	-0.0317761
		1.05	2.29	-0.0319296
		1.05	2.3	-0.0320833
		1.05	2.31	-0.0322372
		1.05	2.32	-0.0323913
		1.05	2.33	-0.0325456
		1.05	2.34	-0.0327001
		1.05	2.35	-0.0328548
		1.05	2.36	-0.0330097
		1.05	2.37	-0.0331648
		1.05	2.38	-0.03332
		1.05	2.39	-0.0334755
		1.05	2.4	-0.0336312
		1.05	2.41	-0.0337871
		1.05	2.42	-0.0339432
		1.05	2.43	-0.0340996
		1.05	2.44	-0.0342561
		1.05	2.45	-0.0344128
		1.05	2.46	-0.0345698
		1.05	2.47	-0.0347269
		1.05	2.48	-0.0348843
		1.05	2.49	-0.0350419
		1.05	2.5	-0.0351997
		1.05	2.51	-0.0353577
		1.05	2.52	-0.0355159
		1.05	2.53	-0.0356743
		1.05	2.54	-0.035833
		1.05	2.55	-0.0359919
		1.05	2.56	-0.036151
		1.05	2.57	-0.0363103
		1.05	2.58	-0.0364699
		1.05	2.59	-0.0366297
		1.05	2.6	-0.0367897
		1.05	2.61	-0.0369499
		1.05	2.62	-0.0371103
		1.05	2.63	-0.037271
		1.05	2.64	-0.0374319
		1.05	2.65	-0.0375931
		1.05	2.66	-0.0377545
		1.05	2.67	-0.0379161
		1.05	2.68	-0.0380779
		1.05	2.69	-0.03824
		1.05	2.7	-0.0384023
		1.05	2.71	-0.0385649
		1.05	2.72	-0.0387277
		1.05	2.73	-0.0388907
		1.05	2.74	-0.039054
		1.05	2.75	-0.0392175
		1.05	2.76	-0.0393813
		1.05	2.77	-0.0395453
		1.05	2.78	-0.0397095
		1.05	2.79	-0.039874
		1.05	2.8	-0.0400388
		1.05	2.81	-0.0402038
		1.05	2.82	-0.040369
		1.05	2.83	-0.0405345
		1.05	2.84	-0.0407003
		1.05	2.85	-0.0408663
		1.05	2.86	-0.0410325
		1.05	2.87	-0.0411991
		1.05	2.88	-0.0413658
		1.05	2.89	-0.0415329
		1.05	2.9	-0.0417002
		1.05	2.91	-0.0418677
		1.05	2.92	-0.0420355
		1.05	2.93	-0.0422036
		1.05	2.94	-0.042372
		1.05	2.95	-0.0425406
		1.05	2.96	-0.0427095
		1.05	2.97	-0.0428786
		1.05	2.98	-0.043048
		1.05	2.99	-0.0432177
		1.05	3	-0.0433877
		1.05	3.01	-0.0435579
		1.05	3.02	-0.0437284
		1.05	3.03	-0.0438992
		1.05	3.04	-0.0440703
		1.05	3.05	-0.0442416
		1.05	3.06	-0.0444133
		1.05	3.07	-0.0445852
		1.05	3.08	-0.0447573
		1.05	3.09	-0.0449298
		1.05	3.1	-0.0451026
		1.05	3.11	-0.0452756
		1.05	3.12	-0.0454489
		1.05	3.13	-0.0456226
		1.05	3.14	-0.0457965
		1.05	3.15	-0.0459707
		1.05	3.16	-0.0461452
		1.05	3.17	-0.0463199
		1.05	3.18	-0.046495
		1.05	3.19	-0.0466704
		1.05	3.2	-0.0468461
		1.05	3.21	-0.047022
		1.05	3.22	-0.0471983
		1.05	3.23	-0.0473749
		1.05	3.24	-0.0475518
		1.05	3.25	-0.047729
		1.05	3.26	-0.0479065
		1.05	3.27	-0.0480842
		1.05	3.28	-0.0482624
		1.05	3.29	-0.0484408
		1.05	3.3	-0.0486195
		1.05	3.31	-0.0487985
		1.05	3.32	-0.0489779
		1.05	3.33	-0.0491576
		1.05	3.34	-0.0493375
		1.05	3.35	-0.0495178
		1.05	3.36	-0.0496985
		1.05	3.37	-0.0498794
		1.05	3.38	-0.0500607
		1.05	3.39	-0.0502423
		1.05	3.4	-0.0504242
		1.05	3.41	-0.0506064
		1.05	3.42	-0.050789
		1.05	3.43	-0.0509719
		1.05	3.44	-0.0511551
		1.05	3.45	-0.0513387
		1.05	3.46	-0.0515226
		1.05	3.47	-0.0517068
		1.05	3.48	-0.0518914
		1.05	3.49	-0.0520763
		1.05	3.5	-0.0522615
		1.05	3.51	-0.0524471
		1.05	3.52	-0.052633
		1.05	3.53	-0.0528193
		1.05	3.54	-0.0530059
		1.05	3.55	-0.0531928
		1.05	3.56	-0.0533802
		1.05	3.57	-0.0535678
		1.05	3.58	-0.0537558
		1.05	3.59	-0.0539442
		1.05	3.6	-0.0541329
		1.05	3.61	-0.054322
		1.05	3.62	-0.0545114
		1.05	3.63	-0.0547012
		1.05	3.64	-0.0548913
		1.05	3.65	-0.0550818
		1.05	3.66	-0.0552727
		1.05	3.67	-0.0554639
		1.05	3.68	-0.0556555
		1.05	3.69	-0.0558475
		1.05	3.7	-0.0560398
		1.05	3.71	-0.0562326
		1.05	3.72	-0.0564256
		1.05	3.73	-0.0566191
		1.05	3.74	-0.0568129
		1.05	3.75	-0.0570071
		1.05	3.76	-0.0572017
		1.05	3.77	-0.0573967
		1.05	3.78	-0.057592
		1.05	3.79	-0.0577878
		1.05	3.8	-0.0579839
		1.05	3.81	-0.0581804
		1.05	3.82	-0.0583773
		1.05	3.83	-0.0585746
		1.05	3.84	-0.0587722
		1.05	3.85	-0.0589703
		1.05	3.86	-0.0591688
		1.05	3.87	-0.0593676
		1.05	3.88	-0.0595669
		1.05	3.89	-0.0597665
		1.05	3.9	-0.0599666
		1.05	3.91	-0.060167
		1.05	3.92	-0.0603679
		1.05	3.93	-0.0605692
		1.05	3.94	-0.0607709
		1.05	3.95	-0.0609729
		1.05	3.96	-0.0611754
		1.05	3.97	-0.0613784
		1.05	3.98	-0.0615817
		1.05	3.99	-0.0617854
		1.05	4	-0.0619896
		1.05	4.01	-0.0621942
		1.05	4.02	-0.0623992
		1.05	4.03	-0.0626046
		1.05	4.04	-0.0628105
		1.05	4.05	-0.0630167
		1.05	4.06	-0.0632235
		1.05	4.07	-0.0634306
		1.05	4.08	-0.0636382
		1.05	4.09	-0.0638462
		1.05	4.1	-0.0640546
		1.05	4.11	-0.0642635
		1.05	4.12	-0.0644728
		1.05	4.13	-0.0646826
		1.05	4.14	-0.0648928
		1.05	4.15	-0.0651034
		1.05	4.16	-0.0653145
		1.05	4.17	-0.0655261
		1.05	4.18	-0.0657381
		1.05	4.19	-0.0659505
		1.05	4.2	-0.0661634
		1.05	4.21	-0.0663768
		1.05	4.22	-0.0665906
		1.05	4.23	-0.0668048
		1.05	4.24	-0.0670196
		1.05	4.25	-0.0672348
		1.05	4.26	-0.0674504
		1.05	4.27	-0.0676666
		1.05	4.28	-0.0678832
		1.05	4.29	-0.0681002
		1.05	4.3	-0.0683178
		1.05	4.31	-0.0685358
		1.05	4.32	-0.0687543
		1.05	4.33	-0.0689733
		1.05	4.34	-0.0691927
		1.05	4.35	-0.0694126
		1.05	4.36	-0.0696331
		1.05	4.37	-0.069854
		1.05	4.38	-0.0700754
		1.05	4.39	-0.0702973
		1.05	4.4	-0.0705196
		1.05	4.41	-0.0707425
		1.05	4.42	-0.0709659
		1.05	4.43	-0.0711898
		1.05	4.44	-0.0714141
		1.05	4.45	-0.071639
		1.05	4.46	-0.0718644
		1.05	4.47	-0.0720903
		1.05	4.48	-0.0723166
		1.05	4.49	-0.0725435
		1.05	4.5	-0.072771
		1.05	4.51	-0.0729989
		1.05	4.52	-0.0732273
		1.05	4.53	-0.0734563
		1.05	4.54	-0.0736858
		1.05	4.55	-0.0739158
		1.05	4.56	-0.0741463
		1.05	4.57	-0.0743774
		1.05	4.58	-0.074609
		1.05	4.59	-0.0748411
		1.05	4.6	-0.0750738
		1.05	4.61	-0.075307
		1.05	4.62	-0.0755407
		1.05	4.63	-0.075775
		1.05	4.64	-0.0760098
		1.05	4.65	-0.0762452
		1.05	4.66	-0.0764811
		1.05	4.67	-0.0767176
		1.05	4.68	-0.0769546
		1.05	4.69	-0.0771921
		1.05	4.7	-0.0774303
		1.05	4.71	-0.0776689
		1.05	4.72	-0.0779082
		1.05	4.73	-0.078148
		1.05	4.74	-0.0783883
		1.05	4.75	-0.0786293
		1.05	4.76	-0.0788708
		1.05	4.77	-0.0791129
		1.05	4.78	-0.0793555
		1.05	4.79	-0.0795987
		1.05	4.8	-0.0798426
		1.05	4.81	-0.0800869
		1.05	4.82	-0.0803319
		1.05	4.83	-0.0805775
		1.05	4.84	-0.0808236
		1.05	4.85	-0.0810704
		1.05	4.86	-0.0813177
		1.05	4.87	-0.0815656
		1.05	4.88	-0.0818141
		1.05	4.89	-0.0820633
		1.05	4.9	-0.082313
		1.05	4.91	-0.0825633
		1.05	4.92	-0.0828143
		1.05	4.93	-0.0830658
		1.05	4.94	-0.083318
		1.05	4.95	-0.0835708
		1.05	4.96	-0.0838242
		1.05	4.97	-0.0840782
		1.05	4.98	-0.0843328
		1.05	4.99	-0.0845881
		1.05	5	-0.084844
		1.1	0	0
		1.1	0.01	-0.0001341
		1.1	0.02	-0.0002682
		1.1	0.03	-0.0004023
		1.1	0.04	-0.0005365
		1.1	0.05	-0.0006706
		1.1	0.06	-0.0008047
		1.1	0.07	-0.0009388
		1.1	0.08	-0.001073
		1.1	0.09	-0.0012071
		1.1	0.1	-0.0013413
		1.1	0.11	-0.0014754
		1.1	0.12	-0.0016096
		1.1	0.13	-0.0017438
		1.1	0.14	-0.001878
		1.1	0.15	-0.0020122
		1.1	0.16	-0.0021464
		1.1	0.17	-0.0022806
		1.1	0.18	-0.0024149
		1.1	0.19	-0.0025491
		1.1	0.2	-0.0026834
		1.1	0.21	-0.0028177
		1.1	0.22	-0.002952
		1.1	0.23	-0.0030863
		1.1	0.24	-0.0032207
		1.1	0.25	-0.003355
		1.1	0.26	-0.0034894
		1.1	0.27	-0.0036238
		1.1	0.28	-0.0037583
		1.1	0.29	-0.0038927
		1.1	0.3	-0.0040272
		1.1	0.31	-0.0041617
		1.1	0.32	-0.0042962
		1.1	0.33	-0.0044308
		1.1	0.34	-0.0045654
		1.1	0.35	-0.0047
		1.1	0.36	-0.0048346
		1.1	0.37	-0.0049693
		1.1	0.38	-0.005104
		1.1	0.39	-0.0052388
		1.1	0.4	-0.0053735
		1.1	0.41	-0.0055084
		1.1	0.42	-0.0056432
		1.1	0.43	-0.0057781
		1.1	0.44	-0.005913
		1.1	0.45	-0.0060479
		1.1	0.46	-0.0061829
		1.1	0.47	-0.006318
		1.1	0.48	-0.006453
		1.1	0.49	-0.0065882
		1.1	0.5	-0.0067233
		1.1	0.51	-0.0068585
		1.1	0.52	-0.0069937
		1.1	0.53	-0.007129
		1.1	0.54	-0.0072643
		1.1	0.55	-0.0073997
		1.1	0.56	-0.0075351
		1.1	0.57	-0.0076706
		1.1	0.58	-0.0078061
		1.1	0.59	-0.0079417
		1.1	0.6	-0.0080773
		1.1	0.61	-0.008213
		1.1	0.62	-0.0083487
		1.1	0.63	-0.0084845
		1.1	0.64	-0.0086203
		1.1	0.65	-0.0087562
		1.1	0.66	-0.0088921
		1.1	0.67	-0.0090281
		1.1	0.68	-0.0091642
		1.1	0.69	-0.0093003
		1.1	0.7	-0.0094364
		1.1	0.71	-0.0095727
		1.1	0.72	-0.009709
		1.1	0.73	-0.0098453
		1.1	0.74	-0.0099817
		1.1	0.75	-0.0101182
		1.1	0.76	-0.0102547
		1.1	0.77	-0.0103913
		1.1	0.78	-0.010528
		1.1	0.79	-0.0106648
		1.1	0.8	-0.0108016
		1.1	0.81	-0.0109384
		1.1	0.82	-0.0110754
		1.1	0.83	-0.0112124
		1.1	0.84	-0.0113495
		1.1	0.85	-0.0114866
		1.1	0.86	-0.0116239
		1.1	0.87	-0.0117612
		1.1	0.88	-0.0118986
		1.1	0.89	-0.012036
		1.1	0.9	-0.0121736
		1.1	0.91	-0.0123112
		1.1	0.92	-0.0124489
		1.1	0.93	-0.0125866
		1.1	0.94	-0.0127245
		1.1	0.95	-0.0128624
		1.1	0.96	-0.0130004
		1.1	0.97	-0.0131385
		1.1	0.98	-0.0132767
		1.1	0.99	-0.013415
		1.1	1	-0.0135533
		1.1	1.01	-0.0136917
		1.1	1.02	-0.0138303
		1.1	1.03	-0.0139689
		1.1	1.04	-0.0141076
		1.1	1.05	-0.0142464
		1.1	1.06	-0.0143852
		1.1	1.07	-0.0145242
		1.1	1.08	-0.0146633
		1.1	1.09	-0.0148024
		1.1	1.1	-0.0149417
		1.1	1.11	-0.0150811
		1.1	1.12	-0.0152205
		1.1	1.13	-0.01536
		1.1	1.14	-0.0154997
		1.1	1.15	-0.0156394
		1.1	1.16	-0.0157793
		1.1	1.17	-0.0159192
		1.1	1.18	-0.0160593
		1.1	1.19	-0.0161994
		1.1	1.2	-0.0163397
		1.1	1.21	-0.01648
		1.1	1.22	-0.0166205
		1.1	1.23	-0.0167611
		1.1	1.24	-0.0169017
		1.1	1.25	-0.0170425
		1.1	1.26	-0.0171834
		1.1	1.27	-0.0173244
		1.1	1.28	-0.0174655
		1.1	1.29	-0.0176068
		1.1	1.3	-0.0177481
		1.1	1.31	-0.0178896
		1.1	1.32	-0.0180311
		1.1	1.33	-0.0181728
		1.1	1.34	-0.0183146
		1.1	1.35	-0.0184566
		1.1	1.36	-0.0185986
		1.1	1.37	-0.0187408
		1.1	1.38	-0.0188831
		1.1	1.39	-0.0190255
		1.1	1.4	-0.019168
		1.1	1.41	-0.0193106
		1.1	1.42	-0.0194534
		1.1	1.43	-0.0195963
		1.1	1.44	-0.0197393
		1.1	1.45	-0.0198825
		1.1	1.46	-0.0200258
		1.1	1.47	-0.0201692
		1.1	1.48	-0.0203127
		1.1	1.49	-0.0204564
		1.1	1.5	-0.0206002
		1.1	1.51	-0.0207442
		1.1	1.52	-0.0208882
		1.1	1.53	-0.0210325
		1.1	1.54	-0.0211768
		1.1	1.55	-0.0213213
		1.1	1.56	-0.0214659
		1.1	1.57	-0.0216107
		1.1	1.58	-0.0217556
		1.1	1.59	-0.0219006
		1.1	1.6	-0.0220458
		1.1	1.61	-0.0221911
		1.1	1.62	-0.0223366
		1.1	1.63	-0.0224822
		1.1	1.64	-0.022628
		1.1	1.65	-0.0227739
		1.1	1.66	-0.02292
		1.1	1.67	-0.0230662
		1.1	1.68	-0.0232126
		1.1	1.69	-0.0233591
		1.1	1.7	-0.0235057
		1.1	1.71	-0.0236525
		1.1	1.72	-0.0237995
		1.1	1.73	-0.0239466
		1.1	1.74	-0.0240939
		1.1	1.75	-0.0242414
		1.1	1.76	-0.024389
		1.1	1.77	-0.0245367
		1.1	1.78	-0.0246847
		1.1	1.79	-0.0248327
		1.1	1.8	-0.024981
		1.1	1.81	-0.0251294
		1.1	1.82	-0.025278
		1.1	1.83	-0.0254267
		1.1	1.84	-0.0255756
		1.1	1.85	-0.0257247
		1.1	1.86	-0.0258739
		1.1	1.87	-0.0260233
		1.1	1.88	-0.0261729
		1.1	1.89	-0.0263227
		1.1	1.9	-0.0264726
		1.1	1.91	-0.0266227
		1.1	1.92	-0.026773
		1.1	1.93	-0.0269234
		1.1	1.94	-0.027074
		1.1	1.95	-0.0272249
		1.1	1.96	-0.0273758
		1.1	1.97	-0.027527
		1.1	1.98	-0.0276784
		1.1	1.99	-0.0278299
		1.1	2	-0.0279816
		1.1	2.01	-0.0281335
		1.1	2.02	-0.0282856
		1.1	2.03	-0.0284379
		1.1	2.04	-0.0285903
		1.1	2.05	-0.028743
		1.1	2.06	-0.0288958
		1.1	2.07	-0.0290489
		1.1	2.08	-0.0292021
		1.1	2.09	-0.0293555
		1.1	2.1	-0.0295091
		1.1	2.11	-0.0296629
		1.1	2.12	-0.0298169
		1.1	2.13	-0.0299711
		1.1	2.14	-0.0301255
		1.1	2.15	-0.0302801
		1.1	2.16	-0.0304349
		1.1	2.17	-0.0305899
		1.1	2.18	-0.0307452
		1.1	2.19	-0.0309006
		1.1	2.2	-0.0310562
		1.1	2.21	-0.031212
		1.1	2.22	-0.0313681
		1.1	2.23	-0.0315243
		1.1	2.24	-0.0316808
		1.1	2.25	-0.0318374
		1.1	2.26	-0.0319943
		1.1	2.27	-0.0321514
		1.1	2.28	-0.0323087
		1.1	2.29	-0.0324663
		1.1	2.3	-0.032624
		1.1	2.31	-0.032782
		1.1	2.32	-0.0329401
		1.1	2.33	-0.0330985
		1.1	2.34	-0.0332572
		1.1	2.35	-0.033416
		1.1	2.36	-0.0335751
		1.1	2.37	-0.0337344
		1.1	2.38	-0.0338939
		1.1	2.39	-0.0340537
		1.1	2.4	-0.0342137
		1.1	2.41	-0.0343739
		1.1	2.42	-0.0345343
		1.1	2.43	-0.034695
		1.1	2.44	-0.0348559
		1.1	2.45	-0.0350171
		1.1	2.46	-0.0351785
		1.1	2.47	-0.0353401
		1.1	2.48	-0.0355019
		1.1	2.49	-0.035664
		1.1	2.5	-0.0358264
		1.1	2.51	-0.035989
		1.1	2.52	-0.0361518
		1.1	2.53	-0.0363149
		1.1	2.54	-0.0364782
		1.1	2.55	-0.0366418
		1.1	2.56	-0.0368056
		1.1	2.57	-0.0369697
		1.1	2.58	-0.037134
		1.1	2.59	-0.0372986
		1.1	2.6	-0.0374634
		1.1	2.61	-0.0376285
		1.1	2.62	-0.0377938
		1.1	2.63	-0.0379594
		1.1	2.64	-0.0381253
		1.1	2.65	-0.0382914
		1.1	2.66	-0.0384577
		1.1	2.67	-0.0386244
		1.1	2.68	-0.0387913
		1.1	2.69	-0.0389585
		1.1	2.7	-0.0391259
		1.1	2.71	-0.0392936
		1.1	2.72	-0.0394616
		1.1	2.73	-0.0396298
		1.1	2.74	-0.0397984
		1.1	2.75	-0.0399671
		1.1	2.76	-0.0401362
		1.1	2.77	-0.0403056
		1.1	2.78	-0.0404752
		1.1	2.79	-0.0406451
		1.1	2.8	-0.0408153
		1.1	2.81	-0.0409857
		1.1	2.82	-0.0411565
		1.1	2.83	-0.0413275
		1.1	2.84	-0.0414988
		1.1	2.85	-0.0416704
		1.1	2.86	-0.0418423
		1.1	2.87	-0.0420145
		1.1	2.88	-0.0421869
		1.1	2.89	-0.0423597
		1.1	2.9	-0.0425328
		1.1	2.91	-0.0427061
		1.1	2.92	-0.0428798
		1.1	2.93	-0.0430537
		1.1	2.94	-0.043228
		1.1	2.95	-0.0434025
		1.1	2.96	-0.0435774
		1.1	2.97	-0.0437525
		1.1	2.98	-0.043928
		1.1	2.99	-0.0441037
		1.1	3	-0.0442798
		1.1	3.01	-0.0444562
		1.1	3.02	-0.0446329
		1.1	3.03	-0.0448099
		1.1	3.04	-0.0449872
		1.1	3.05	-0.0451648
		1.1	3.06	-0.0453428
		1.1	3.07	-0.0455211
		1.1	3.08	-0.0456996
		1.1	3.09	-0.0458785
		1.1	3.1	-0.0460578
		1.1	3.11	-0.0462373
		1.1	3.12	-0.0464172
		1.1	3.13	-0.0465974
		1.1	3.14	-0.046778
		1.1	3.15	-0.0469588
		1.1	3.16	-0.04714
		1.1	3.17	-0.0473216
		1.1	3.18	-0.0475034
		1.1	3.19	-0.0476856
		1.1	3.2	-0.0478682
		1.1	3.21	-0.0480511
		1.1	3.22	-0.0482343
		1.1	3.23	-0.0484178
		1.1	3.24	-0.0486017
		1.1	3.25	-0.048786
		1.1	3.26	-0.0489706
		1.1	3.27	-0.0491555
		1.1	3.28	-0.0493408
		1.1	3.29	-0.0495265
		1.1	3.3	-0.0497125
		1.1	3.31	-0.0498988
		1.1	3.32	-0.0500856
		1.1	3.33	-0.0502726
		1.1	3.34	-0.0504601
		1.1	3.35	-0.0506479
		1.1	3.36	-0.050836
		1.1	3.37	-0.0510245
		1.1	3.38	-0.0512134
		1.1	3.39	-0.0514027
		1.1	3.4	-0.0515923
		1.1	3.41	-0.0517823
		1.1	3.42	-0.0519727
		1.1	3.43	-0.0521634
		1.1	3.44	-0.0523545
		1.1	3.45	-0.052546
		1.1	3.46	-0.0527379
		1.1	3.47	-0.0529301
		1.1	3.48	-0.0531228
		1.1	3.49	-0.0533158
		1.1	3.5	-0.0535092
		1.1	3.51	-0.053703
		1.1	3.52	-0.0538972
		1.1	3.53	-0.0540918
		1.1	3.54	-0.0542867
		1.1	3.55	-0.0544821
		1.1	3.56	-0.0546779
		1.1	3.57	-0.054874
		1.1	3.58	-0.0550706
		1.1	3.59	-0.0552675
		1.1	3.6	-0.0554649
		1.1	3.61	-0.0556627
		1.1	3.62	-0.0558609
		1.1	3.63	-0.0560594
		1.1	3.64	-0.0562584
		1.1	3.65	-0.0564578
		1.1	3.66	-0.0566577
		1.1	3.67	-0.0568579
		1.1	3.68	-0.0570586
		1.1	3.69	-0.0572596
		1.1	3.7	-0.0574611
		1.1	3.71	-0.0576631
		1.1	3.72	-0.0578654
		1.1	3.73	-0.0580682
		1.1	3.74	-0.0582714
		1.1	3.75	-0.058475
		1.1	3.76	-0.0586791
		1.1	3.77	-0.0588836
		1.1	3.78	-0.0590885
		1.1	3.79	-0.0592939
		1.1	3.8	-0.0594997
		1.1	3.81	-0.0597059
		1.1	3.82	-0.0599126
		1.1	3.83	-0.0601198
		1.1	3.84	-0.0603274
		1.1	3.85	-0.0605354
		1.1	3.86	-0.0607439
		1.1	3.87	-0.0609528
		1.1	3.88	-0.0611623
		1.1	3.89	-0.0613721
		1.1	3.9	-0.0615824
		1.1	3.91	-0.0617932
		1.1	3.92	-0.0620045
		1.1	3.93	-0.0622162
		1.1	3.94	-0.0624283
		1.1	3.95	-0.062641
		1.1	3.96	-0.0628541
		1.1	3.97	-0.0630677
		1.1	3.98	-0.0632818
		1.1	3.99	-0.0634963
		1.1	4	-0.0637113
		1.1	4.01	-0.0639268
		1.1	4.02	-0.0641428
		1.1	4.03	-0.0643593
		1.1	4.04	-0.0645762
		1.1	4.05	-0.0647937
		1.1	4.06	-0.0650116
		1.1	4.07	-0.0652301
		1.1	4.08	-0.065449
		1.1	4.09	-0.0656684
		1.1	4.1	-0.0658884
		1.1	4.11	-0.0661088
		1.1	4.12	-0.0663297
		1.1	4.13	-0.0665512
		1.1	4.14	-0.0667731
		1.1	4.15	-0.0669956
		1.1	4.16	-0.0672186
		1.1	4.17	-0.0674421
		1.1	4.18	-0.0676661
		1.1	4.19	-0.0678906
		1.1	4.2	-0.0681157
		1.1	4.21	-0.0683412
		1.1	4.22	-0.0685673
		1.1	4.23	-0.068794
		1.1	4.24	-0.0690211
		1.1	4.25	-0.0692488
		1.1	4.26	-0.0694771
		1.1	4.27	-0.0697058
		1.1	4.28	-0.0699352
		1.1	4.29	-0.070165
		1.1	4.3	-0.0703954
		1.1	4.31	-0.0706263
		1.1	4.32	-0.0708578
		1.1	4.33	-0.0710899
		1.1	4.34	-0.0713225
		1.1	4.35	-0.0715556
		1.1	4.36	-0.0717894
		1.1	4.37	-0.0720236
		1.1	4.38	-0.0722585
		1.1	4.39	-0.0724939
		1.1	4.4	-0.0727298
		1.1	4.41	-0.0729664
		1.1	4.42	-0.0732035
		1.1	4.43	-0.0734412
		1.1	4.44	-0.0736795
		1.1	4.45	-0.0739183
		1.1	4.46	-0.0741578
		1.1	4.47	-0.0743978
		1.1	4.48	-0.0746384
		1.1	4.49	-0.0748796
		1.1	4.5	-0.0751214
		1.1	4.51	-0.0753638
		1.1	4.52	-0.0756067
		1.1	4.53	-0.0758503
		1.1	4.54	-0.0760945
		1.1	4.55	-0.0763393
		1.1	4.56	-0.0765847
		1.1	4.57	-0.0768307
		1.1	4.58	-0.0770773
		1.1	4.59	-0.0773246
		1.1	4.6	-0.0775724
		1.1	4.61	-0.0778209
		1.1	4.62	-0.07807
		1.1	4.63	-0.0783197
		1.1	4.64	-0.0785701
		1.1	4.65	-0.0788211
		1.1	4.66	-0.0790727
		1.1	4.67	-0.079325
		1.1	4.68	-0.0795779
		1.1	4.69	-0.0798314
		1.1	4.7	-0.0800856
		1.1	4.71	-0.0803404
		1.1	4.72	-0.0805959
		1.1	4.73	-0.080852
		1.1	4.74	-0.0811088
		1.1	4.75	-0.0813663
		1.1	4.76	-0.0816244
		1.1	4.77	-0.0818832
		1.1	4.78	-0.0821426
		1.1	4.79	-0.0824027
		1.1	4.8	-0.0826635
		1.1	4.81	-0.082925
		1.1	4.82	-0.0831871
		1.1	4.83	-0.0834499
		1.1	4.84	-0.0837135
		1.1	4.85	-0.0839776
		1.1	4.86	-0.0842425
		1.1	4.87	-0.0845081
		1.1	4.88	-0.0847744
		1.1	4.89	-0.0850414
		1.1	4.9	-0.085309
		1.1	4.91	-0.0855774
		1.1	4.92	-0.0858465
		1.1	4.93	-0.0861163
		1.1	4.94	-0.0863868
		1.1	4.95	-0.086658
		1.1	4.96	-0.08693
		1.1	4.97	-0.0872027
		1.1	4.98	-0.087476
		1.1	4.99	-0.0877502
		1.1	5	-0.088025
		1.15	0	0
		1.15	0.01	-0.0001352
		1.15	0.02	-0.0002704
		1.15	0.03	-0.0004056
		1.15	0.04	-0.0005408
		1.15	0.05	-0.000676
		1.15	0.06	-0.0008112
		1.15	0.07	-0.0009464
		1.15	0.08	-0.0010816
		1.15	0.09	-0.0012168
		1.15	0.1	-0.001352
		1.15	0.11	-0.0014873
		1.15	0.12	-0.0016225
		1.15	0.13	-0.0017578
		1.15	0.14	-0.0018931
		1.15	0.15	-0.0020283
		1.15	0.16	-0.0021636
		1.15	0.17	-0.002299
		1.15	0.18	-0.0024343
		1.15	0.19	-0.0025696
		1.15	0.2	-0.002705
		1.15	0.21	-0.0028404
		1.15	0.22	-0.0029758
		1.15	0.23	-0.0031112
		1.15	0.24	-0.0032467
		1.15	0.25	-0.0033821
		1.15	0.26	-0.0035176
		1.15	0.27	-0.0036531
		1.15	0.28	-0.0037887
		1.15	0.29	-0.0039242
		1.15	0.3	-0.0040598
		1.15	0.31	-0.0041955
		1.15	0.32	-0.0043311
		1.15	0.33	-0.0044668
		1.15	0.34	-0.0046025
		1.15	0.35	-0.0047383
		1.15	0.36	-0.004874
		1.15	0.37	-0.0050098
		1.15	0.38	-0.0051457
		1.15	0.39	-0.0052816
		1.15	0.4	-0.0054175
		1.15	0.41	-0.0055534
		1.15	0.42	-0.0056894
		1.15	0.43	-0.0058255
		1.15	0.44	-0.0059615
		1.15	0.45	-0.0060977
		1.15	0.46	-0.0062338
		1.15	0.47	-0.00637
		1.15	0.48	-0.0065063
		1.15	0.49	-0.0066426
		1.15	0.5	-0.0067789
		1.15	0.51	-0.0069153
		1.15	0.52	-0.0070517
		1.15	0.53	-0.0071882
		1.15	0.54	-0.0073247
		1.15	0.55	-0.0074613
		1.15	0.56	-0.0075979
		1.15	0.57	-0.0077346
		1.15	0.58	-0.0078713
		1.15	0.59	-0.0080081
		1.15	0.6	-0.008145
		1.15	0.61	-0.0082819
		1.15	0.62	-0.0084188
		1.15	0.63	-0.0085559
		1.15	0.64	-0.0086929
		1.15	0.65	-0.0088301
		1.15	0.66	-0.0089673
		1.15	0.67	-0.0091046
		1.15	0.68	-0.0092419
		1.15	0.69	-0.0093793
		1.15	0.7	-0.0095167
		1.15	0.71	-0.0096543
		1.15	0.72	-0.0097918
		1.15	0.73	-0.0099295
		1.15	0.74	-0.0100672
		1.15	0.75	-0.010205
		1.15	0.76	-0.0103429
		1.15	0.77	-0.0104808
		1.15	0.78	-0.0106188
		1.15	0.79	-0.0107569
		1.15	0.8	-0.0108951
		1.15	0.81	-0.0110333
		1.15	0.82	-0.0111716
		1.15	0.83	-0.01131
		1.15	0.84	-0.0114485
		1.15	0.85	-0.0115871
		1.15	0.86	-0.0117257
		1.15	0.87	-0.0118644
		1.15	0.88	-0.0120032
		1.15	0.89	-0.0121421
		1.15	0.9	-0.012281
		1.15	0.91	-0.0124201
		1.15	0.92	-0.0125592
		1.15	0.93	-0.0126985
		1.15	0.94	-0.0128378
		1.15	0.95	-0.0129772
		1.15	0.96	-0.0131167
		1.15	0.97	-0.0132562
		1.15	0.98	-0.0133959
		1.15	0.99	-0.0135357
		1.15	1	-0.0136756
		1.15	1.01	-0.0138155
		1.15	1.02	-0.0139556
		1.15	1.03	-0.0140957
		1.15	1.04	-0.014236
		1.15	1.05	-0.0143763
		1.15	1.06	-0.0145168
		1.15	1.07	-0.0146574
		1.15	1.08	-0.014798
		1.15	1.09	-0.0149388
		1.15	1.1	-0.0150797
		1.15	1.11	-0.0152206
		1.15	1.12	-0.0153617
		1.15	1.13	-0.0155029
		1.15	1.14	-0.0156442
		1.15	1.15	-0.0157856
		1.15	1.16	-0.0159271
		1.15	1.17	-0.0160687
		1.15	1.18	-0.0162105
		1.15	1.19	-0.0163523
		1.15	1.2	-0.0164943
		1.15	1.21	-0.0166364
		1.15	1.22	-0.0167786
		1.15	1.23	-0.0169209
		1.15	1.24	-0.0170634
		1.15	1.25	-0.0172059
		1.15	1.26	-0.0173486
		1.15	1.27	-0.0174914
		1.15	1.28	-0.0176343
		1.15	1.29	-0.0177774
		1.15	1.3	-0.0179206
		1.15	1.31	-0.0180639
		1.15	1.32	-0.0182073
		1.15	1.33	-0.0183509
		1.15	1.34	-0.0184946
		1.15	1.35	-0.0186384
		1.15	1.36	-0.0187823
		1.15	1.37	-0.0189264
		1.15	1.38	-0.0190706
		1.15	1.39	-0.019215
		1.15	1.4	-0.0193595
		1.15	1.41	-0.0195041
		1.15	1.42	-0.0196489
		1.15	1.43	-0.0197938
		1.15	1.44	-0.0199388
		1.15	1.45	-0.020084
		1.15	1.46	-0.0202293
		1.15	1.47	-0.0203748
		1.15	1.48	-0.0205204
		1.15	1.49	-0.0206662
		1.15	1.5	-0.0208121
		1.15	1.51	-0.0209581
		1.15	1.52	-0.0211043
		1.15	1.53	-0.0212507
		1.15	1.54	-0.0213972
		1.15	1.55	-0.0215439
		1.15	1.56	-0.0216907
		1.15	1.57	-0.0218376
		1.15	1.58	-0.0219848
		1.15	1.59	-0.022132
		1.15	1.6	-0.0222795
		1.15	1.61	-0.0224271
		1.15	1.62	-0.0225748
		1.15	1.63	-0.0227227
		1.15	1.64	-0.0228708
		1.15	1.65	-0.0230191
		1.15	1.66	-0.0231675
		1.15	1.67	-0.023316
		1.15	1.68	-0.0234648
		1.15	1.69	-0.0236137
		1.15	1.7	-0.0237628
		1.15	1.71	-0.023912
		1.15	1.72	-0.0240614
		1.15	1.73	-0.024211
		1.15	1.74	-0.0243608
		1.15	1.75	-0.0245107
		1.15	1.76	-0.0246608
		1.15	1.77	-0.0248111
		1.15	1.78	-0.0249616
		1.15	1.79	-0.0251122
		1.15	1.8	-0.025263
		1.15	1.81	-0.025414
		1.15	1.82	-0.0255652
		1.15	1.83	-0.0257166
		1.15	1.84	-0.0258682
		1.15	1.85	-0.0260199
		1.15	1.86	-0.0261719
		1.15	1.87	-0.026324
		1.15	1.88	-0.0264763
		1.15	1.89	-0.0266288
		1.15	1.9	-0.0267815
		1.15	1.91	-0.0269344
		1.15	1.92	-0.0270875
		1.15	1.93	-0.0272407
		1.15	1.94	-0.0273942
		1.15	1.95	-0.0275479
		1.15	1.96	-0.0277018
		1.15	1.97	-0.0278558
		1.15	1.98	-0.0280101
		1.15	1.99	-0.0281646
		1.15	2	-0.0283193
		1.15	2.01	-0.0284742
		1.15	2.02	-0.0286293
		1.15	2.03	-0.0287846
		1.15	2.04	-0.0289401
		1.15	2.05	-0.0290958
		1.15	2.06	-0.0292517
		1.15	2.07	-0.0294079
		1.15	2.08	-0.0295643
		1.15	2.09	-0.0297208
		1.15	2.1	-0.0298776
		1.15	2.11	-0.0300346
		1.15	2.12	-0.0301919
		1.15	2.13	-0.0303493
		1.15	2.14	-0.030507
		1.15	2.15	-0.0306649
		1.15	2.16	-0.030823
		1.15	2.17	-0.0309814
		1.15	2.18	-0.0311399
		1.15	2.19	-0.0312987
		1.15	2.2	-0.0314578
		1.15	2.21	-0.031617
		1.15	2.22	-0.0317765
		1.15	2.23	-0.0319362
		1.15	2.24	-0.0320962
		1.15	2.25	-0.0322564
		1.15	2.26	-0.0324168
		1.15	2.27	-0.0325775
		1.15	2.28	-0.0327384
		1.15	2.29	-0.0328996
		1.15	2.3	-0.033061
		1.15	2.31	-0.0332226
		1.15	2.32	-0.0333845
		1.15	2.33	-0.0335466
		1.15	2.34	-0.033709
		1.15	2.35	-0.0338716
		1.15	2.36	-0.0340345
		1.15	2.37	-0.0341976
		1.15	2.38	-0.034361
		1.15	2.39	-0.0345247
		1.15	2.4	-0.0346885
		1.15	2.41	-0.0348527
		1.15	2.42	-0.0350171
		1.15	2.43	-0.0351818
		1.15	2.44	-0.0353467
		1.15	2.45	-0.0355119
		1.15	2.46	-0.0356773
		1.15	2.47	-0.0358431
		1.15	2.48	-0.0360091
		1.15	2.49	-0.0361753
		1.15	2.5	-0.0363418
		1.15	2.51	-0.0365086
		1.15	2.52	-0.0366757
		1.15	2.53	-0.0368431
		1.15	2.54	-0.0370107
		1.15	2.55	-0.0371786
		1.15	2.56	-0.0373467
		1.15	2.57	-0.0375152
		1.15	2.58	-0.0376839
		1.15	2.59	-0.0378529
		1.15	2.6	-0.0380222
		1.15	2.61	-0.0381918
		1.15	2.62	-0.0383617
		1.15	2.63	-0.0385319
		1.15	2.64	-0.0387023
		1.15	2.65	-0.0388731
		1.15	2.66	-0.0390441
		1.15	2.67	-0.0392154
		1.15	2.68	-0.039387
		1.15	2.69	-0.039559
		1.15	2.7	-0.0397312
		1.15	2.71	-0.0399037
		1.15	2.72	-0.0400765
		1.15	2.73	-0.0402497
		1.15	2.74	-0.0404231
		1.15	2.75	-0.0405968
		1.15	2.76	-0.0407709
		1.15	2.77	-0.0409452
		1.15	2.78	-0.0411199
		1.15	2.79	-0.0412949
		1.15	2.8	-0.0414702
		1.15	2.81	-0.0416458
		1.15	2.82	-0.0418217
		1.15	2.83	-0.0419979
		1.15	2.84	-0.0421745
		1.15	2.85	-0.0423514
		1.15	2.86	-0.0425286
		1.15	2.87	-0.0427061
		1.15	2.88	-0.042884
		1.15	2.89	-0.0430621
		1.15	2.9	-0.0432407
		1.15	2.91	-0.0434195
		1.15	2.92	-0.0435987
		1.15	2.93	-0.0437782
		1.15	2.94	-0.043958
		1.15	2.95	-0.0441382
		1.15	2.96	-0.0443187
		1.15	2.97	-0.0444996
		1.15	2.98	-0.0446808
		1.15	2.99	-0.0448624
		1.15	3	-0.0450443
		1.15	3.01	-0.0452265
		1.15	3.02	-0.0454091
		1.15	3.03	-0.0455921
		1.15	3.04	-0.0457753
		1.15	3.05	-0.045959
		1.15	3.06	-0.046143
		1.15	3.07	-0.0463274
		1.15	3.08	-0.0465121
		1.15	3.09	-0.0466972
		1.15	3.1	-0.0468826
		1.15	3.11	-0.0470684
		1.15	3.12	-0.0472546
		1.15	3.13	-0.0474412
		1.15	3.14	-0.0476281
		1.15	3.15	-0.0478154
		1.15	3.16	-0.048003
		1.15	3.17	-0.0481911
		1.15	3.18	-0.0483795
		1.15	3.19	-0.0485683
		1.15	3.2	-0.0487574
		1.15	3.21	-0.048947
		1.15	3.22	-0.0491369
		1.15	3.23	-0.0493272
		1.15	3.24	-0.0495179
		1.15	3.25	-0.049709
		1.15	3.26	-0.0499005
		1.15	3.27	-0.0500924
		1.15	3.28	-0.0502847
		1.15	3.29	-0.0504773
		1.15	3.3	-0.0506704
		1.15	3.31	-0.0508639
		1.15	3.32	-0.0510577
		1.15	3.33	-0.051252
		1.15	3.34	-0.0514467
		1.15	3.35	-0.0516418
		1.15	3.36	-0.0518373
		1.15	3.37	-0.0520332
		1.15	3.38	-0.0522295
		1.15	3.39	-0.0524262
		1.15	3.4	-0.0526234
		1.15	3.41	-0.0528209
		1.15	3.42	-0.0530189
		1.15	3.43	-0.0532173
		1.15	3.44	-0.0534162
		1.15	3.45	-0.0536154
		1.15	3.46	-0.0538151
		1.15	3.47	-0.0540153
		1.15	3.48	-0.0542158
		1.15	3.49	-0.0544168
		1.15	3.5	-0.0546182
		1.15	3.51	-0.0548201
		1.15	3.52	-0.0550224
		1.15	3.53	-0.0552251
		1.15	3.54	-0.0554283
		1.15	3.55	-0.0556319
		1.15	3.56	-0.055836
		1.15	3.57	-0.0560406
		1.15	3.58	-0.0562456
		1.15	3.59	-0.056451
		1.15	3.6	-0.0566569
		1.15	3.61	-0.0568632
		1.15	3.62	-0.0570701
		1.15	3.63	-0.0572773
		1.15	3.64	-0.0574851
		1.15	3.65	-0.0576933
		1.15	3.66	-0.057902
		1.15	3.67	-0.0581111
		1.15	3.68	-0.0583207
		1.15	3.69	-0.0585308
		1.15	3.7	-0.0587414
		1.15	3.71	-0.0589525
		1.15	3.72	-0.059164
		1.15	3.73	-0.059376
		1.15	3.74	-0.0595885
		1.15	3.75	-0.0598015
		1.15	3.76	-0.060015
		1.15	3.77	-0.060229
		1.15	3.78	-0.0604435
		1.15	3.79	-0.0606584
		1.15	3.8	-0.0608739
		1.15	3.81	-0.0610899
		1.15	3.82	-0.0613064
		1.15	3.83	-0.0615233
		1.15	3.84	-0.0617408
		1.15	3.85	-0.0619588
		1.15	3.86	-0.0621773
		1.15	3.87	-0.0623964
		1.15	3.88	-0.0626159
		1.15	3.89	-0.062836
		1.15	3.9	-0.0630566
		1.15	3.91	-0.0632777
		1.15	3.92	-0.0634993
		1.15	3.93	-0.0637215
		1.15	3.94	-0.0639442
		1.15	3.95	-0.0641674
		1.15	3.96	-0.0643912
		1.15	3.97	-0.0646155
		1.15	3.98	-0.0648403
		1.15	3.99	-0.0650657
		1.15	4	-0.0652917
		1.15	4.01	-0.0655182
		1.15	4.02	-0.0657452
		1.15	4.03	-0.0659728
		1.15	4.04	-0.0662009
		1.15	4.05	-0.0664296
		1.15	4.06	-0.0666589
		1.15	4.07	-0.0668887
		1.15	4.08	-0.0671191
		1.15	4.09	-0.0673501
		1.15	4.1	-0.0675816
		1.15	4.11	-0.0678137
		1.15	4.12	-0.0680464
		1.15	4.13	-0.0682796
		1.15	4.14	-0.0685135
		1.15	4.15	-0.0687479
		1.15	4.16	-0.0689829
		1.15	4.17	-0.0692185
		1.15	4.18	-0.0694547
		1.15	4.19	-0.0696915
		1.15	4.2	-0.0699288
		1.15	4.21	-0.0701668
		1.15	4.22	-0.0704054
		1.15	4.23	-0.0706446
		1.15	4.24	-0.0708843
		1.15	4.25	-0.0711247
		1.15	4.26	-0.0713657
		1.15	4.27	-0.0716074
		1.15	4.28	-0.0718496
		1.15	4.29	-0.0720925
		1.15	4.3	-0.072336
		1.15	4.31	-0.0725801
		1.15	4.32	-0.0728248
		1.15	4.33	-0.0730702
		1.15	4.34	-0.0733162
		1.15	4.35	-0.0735628
		1.15	4.36	-0.0738101
		1.15	4.37	-0.074058
		1.15	4.38	-0.0743066
		1.15	4.39	-0.0745558
		1.15	4.4	-0.0748057
		1.15	4.41	-0.0750562
		1.15	4.42	-0.0753074
		1.15	4.43	-0.0755592
		1.15	4.44	-0.0758117
		1.15	4.45	-0.0760649
		1.15	4.46	-0.0763187
		1.15	4.47	-0.0765732
		1.15	4.48	-0.0768284
		1.15	4.49	-0.0770843
		1.15	4.5	-0.0773408
		1.15	4.51	-0.077598
		1.15	4.52	-0.0778559
		1.15	4.53	-0.0781145
		1.15	4.54	-0.0783738
		1.15	4.55	-0.0786338
		1.15	4.56	-0.0788945
		1.15	4.57	-0.0791559
		1.15	4.58	-0.079418
		1.15	4.59	-0.0796808
		1.15	4.6	-0.0799443
		1.15	4.61	-0.0802085
		1.15	4.62	-0.0804735
		1.15	4.63	-0.0807391
		1.15	4.64	-0.0810055
		1.15	4.65	-0.0812726
		1.15	4.66	-0.0815405
		1.15	4.67	-0.0818091
		1.15	4.68	-0.0820784
		1.15	4.69	-0.0823484
		1.15	4.7	-0.0826192
		1.15	4.71	-0.0828908
		1.15	4.72	-0.0831631
		1.15	4.73	-0.0834361
		1.15	4.74	-0.0837099
		1.15	4.75	-0.0839845
		1.15	4.76	-0.0842598
		1.15	4.77	-0.0845359
		1.15	4.78	-0.0848128
		1.15	4.79	-0.0850904
		1.15	4.8	-0.0853688
		1.15	4.81	-0.085648
		1.15	4.82	-0.085928
		1.15	4.83	-0.0862088
		1.15	4.84	-0.0864903
		1.15	4.85	-0.0867727
		1.15	4.86	-0.0870558
		1.15	4.87	-0.0873398
		1.15	4.88	-0.0876245
		1.15	4.89	-0.0879101
		1.15	4.9	-0.0881964
		1.15	4.91	-0.0884836
		1.15	4.92	-0.0887716
		1.15	4.93	-0.0890605
[truncated: 168,844 more rows]

## Sheet: Supplementary Figure 13e
Supplementary Figure 13e
		Fe3C-600				Fe3C-600
		x	y	z		y	y
		1	0	0		0	-1.2866
		1	0.01	-0.0015312		0	-2.74546
		1	0.02	-0.0030625		0.25	-11.8753
		1	0.03	-0.0045937		0	-9.14848
		1	0.04	-0.006125		2.4	-12.9258
		1	0.05	-0.0076564		2.25	-17.4407
		1	0.06	-0.0091878		0	-9.98805
		1	0.07	-0.0107192		0.55	-11.7554
		1	0.08	-0.0122507		1.35	-15.6077
		1	0.09	-0.0137824		2.2	-24.3513
		1	0.1	-0.0153141		1.6	-15.7724
		1	0.11	-0.0168459		1.8	-13.627
		1	0.12	-0.0183778		1.15	-18.4194
		1	0.13	-0.0199099		1.4	-24.5825
		1	0.14	-0.0214421		1.4	-33.5108
		1	0.15	-0.0229744
		1	0.16	-0.0245069
		1	0.17	-0.0260396
		1	0.18	-0.0275725
		1	0.19	-0.0291055
		1	0.2	-0.0306388
		1	0.21	-0.0321722
		1	0.22	-0.0337059
		1	0.23	-0.0352398
		1	0.24	-0.036774
		1	0.25	-0.0383084
		1	0.26	-0.0398431
		1	0.27	-0.041378
		1	0.28	-0.0429133
		1	0.29	-0.0444488
		1	0.3	-0.0459847
		1	0.31	-0.0475208
		1	0.32	-0.0490573
		1	0.33	-0.0505942
		1	0.34	-0.0521314
		1	0.35	-0.0536689
		1	0.36	-0.0552068
		1	0.37	-0.0567452
		1	0.38	-0.0582839
		1	0.39	-0.059823
		1	0.4	-0.0613625
		1	0.41	-0.0629024
		1	0.42	-0.0644428
		1	0.43	-0.0659836
		1	0.44	-0.0675249
		1	0.45	-0.0690667
		1	0.46	-0.0706089
		1	0.47	-0.0721517
		1	0.48	-0.0736949
		1	0.49	-0.0752387
		1	0.5	-0.0767829
		1	0.51	-0.0783277
		1	0.52	-0.0798731
		1	0.53	-0.081419
		1	0.54	-0.0829655
		1	0.55	-0.0845125
		1	0.56	-0.0860601
		1	0.57	-0.0876084
		1	0.58	-0.0891572
		1	0.59	-0.0907067
		1	0.6	-0.0922568
		1	0.61	-0.0938075
		1	0.62	-0.0953589
		1	0.63	-0.096911
		1	0.64	-0.0984637
		1	0.65	-0.100017
		1	0.66	-0.101571
		1	0.67	-0.103126
		1	0.68	-0.104682
		1	0.69	-0.106238
		1	0.7	-0.107795
		1	0.71	-0.109353
		1	0.72	-0.110911
		1	0.73	-0.112471
		1	0.74	-0.114031
		1	0.75	-0.115592
		1	0.76	-0.117153
		1	0.77	-0.118716
		1	0.78	-0.120279
		1	0.79	-0.121843
		1	0.8	-0.123409
		1	0.81	-0.124975
		1	0.82	-0.126541
		1	0.83	-0.128109
		1	0.84	-0.129678
		1	0.85	-0.131247
		1	0.86	-0.132818
		1	0.87	-0.134389
		1	0.88	-0.135961
		1	0.89	-0.137534
		1	0.9	-0.139109
		1	0.91	-0.140684
		1	0.92	-0.14226
		1	0.93	-0.143837
		1	0.94	-0.145415
		1	0.95	-0.146995
		1	0.96	-0.148575
		1	0.97	-0.150156
		1	0.98	-0.151739
		1	0.99	-0.153322
		1	1	-0.154907
		1	1.01	-0.156492
		1	1.02	-0.158079
		1	1.03	-0.159667
		1	1.04	-0.161256
		1	1.05	-0.162846
		1	1.06	-0.164437
		1	1.07	-0.166029
		1	1.08	-0.167623
		1	1.09	-0.169218
		1	1.1	-0.170814
		1	1.11	-0.172411
		1	1.12	-0.174009
		1	1.13	-0.175609
		1	1.14	-0.17721
		1	1.15	-0.178812
		1	1.16	-0.180415
		1	1.17	-0.18202
		1	1.18	-0.183626
		1	1.19	-0.185233
		1	1.2	-0.186842
		1	1.21	-0.188452
		1	1.22	-0.190063
		1	1.23	-0.191676
		1	1.24	-0.19329
		1	1.25	-0.194905
		1	1.26	-0.196522
		1	1.27	-0.19814
		1	1.28	-0.19976
		1	1.29	-0.201381
		1	1.3	-0.203003
		1	1.31	-0.204627
		1	1.32	-0.206253
		1	1.33	-0.207879
		1	1.34	-0.209508
		1	1.35	-0.211138
		1	1.36	-0.212769
		1	1.37	-0.214402
		1	1.38	-0.216036
		1	1.39	-0.217672
		1	1.4	-0.21931
		1	1.41	-0.220949
		1	1.42	-0.22259
		1	1.43	-0.224232
		1	1.44	-0.225876
		1	1.45	-0.227521
		1	1.46	-0.229168
		1	1.47	-0.230817
		1	1.48	-0.232468
		1	1.49	-0.23412
		1	1.5	-0.235774
		1	1.51	-0.237429
		1	1.52	-0.239087
		1	1.53	-0.240746
		1	1.54	-0.242406
		1	1.55	-0.244069
		1	1.56	-0.245733
		1	1.57	-0.247399
		1	1.58	-0.249067
		1	1.59	-0.250737
		1	1.6	-0.252408
		1	1.61	-0.254082
		1	1.62	-0.255757
		1	1.63	-0.257434
		1	1.64	-0.259113
		1	1.65	-0.260794
		1	1.66	-0.262476
		1	1.67	-0.264161
		1	1.68	-0.265847
		1	1.69	-0.267536
		1	1.7	-0.269226
		1	1.71	-0.270919
		1	1.72	-0.272613
		1	1.73	-0.274309
		1	1.74	-0.276008
		1	1.75	-0.277708
		1	1.76	-0.279411
		1	1.77	-0.281115
		1	1.78	-0.282822
		1	1.79	-0.284531
		1	1.8	-0.286241
		1	1.81	-0.287954
		1	1.82	-0.289669
		1	1.83	-0.291386
		1	1.84	-0.293106
		1	1.85	-0.294827
		1	1.86	-0.296551
		1	1.87	-0.298276
		1	1.88	-0.300004
		1	1.89	-0.301735
		1	1.9	-0.303467
		1	1.91	-0.305202
		1	1.92	-0.306939
		1	1.93	-0.308678
		1	1.94	-0.31042
		1	1.95	-0.312163
		1	1.96	-0.31391
		1	1.97	-0.315658
		1	1.98	-0.317409
		1	1.99	-0.319162
		1	2	-0.320918
		1	2.01	-0.322676
		1	2.02	-0.324436
		1	2.03	-0.326199
		1	2.04	-0.327964
		1	2.05	-0.329732
		1	2.06	-0.331502
		1	2.07	-0.333275
		1	2.08	-0.33505
		1	2.09	-0.336828
		1	2.1	-0.338608
		1	2.11	-0.340391
		1	2.12	-0.342177
		1	2.13	-0.343965
		1	2.14	-0.345755
		1	2.15	-0.347548
		1	2.16	-0.349344
		1	2.17	-0.351143
		1	2.18	-0.352944
		1	2.19	-0.354747
		1	2.2	-0.356554
		1	2.21	-0.358363
		1	2.22	-0.360175
		1	2.23	-0.36199
		1	2.24	-0.363807
		1	2.25	-0.365627
		1	2.26	-0.36745
		1	2.27	-0.369276
		1	2.28	-0.371104
		1	2.29	-0.372936
		1	2.3	-0.37477
		1	2.31	-0.376607
		1	2.32	-0.378447
		1	2.33	-0.38029
		1	2.34	-0.382136
		1	2.35	-0.383985
		1	2.36	-0.385836
		1	2.37	-0.387691
		1	2.38	-0.389549
		1	2.39	-0.391409
		1	2.4	-0.393273
		1	2.41	-0.39514
		1	2.42	-0.397009
		1	2.43	-0.398882
		1	2.44	-0.400758
		1	2.45	-0.402637
		1	2.46	-0.404519
		1	2.47	-0.406405
		1	2.48	-0.408293
		1	2.49	-0.410185
		1	2.5	-0.41208
		1	2.51	-0.413978
		1	2.52	-0.415879
		1	2.53	-0.417783
		1	2.54	-0.419691
		1	2.55	-0.421602
		1	2.56	-0.423517
		1	2.57	-0.425434
		1	2.58	-0.427355
		1	2.59	-0.42928
		1	2.6	-0.431207
		1	2.61	-0.433138
		1	2.62	-0.435073
		1	2.63	-0.437011
		1	2.64	-0.438953
		1	2.65	-0.440897
		1	2.66	-0.442846
		1	2.67	-0.444798
		1	2.68	-0.446753
		1	2.69	-0.448712
		1	2.7	-0.450674
		1	2.71	-0.452641
		1	2.72	-0.45461
		1	2.73	-0.456584
		1	2.74	-0.45856
		1	2.75	-0.460541
		1	2.76	-0.462525
		1	2.77	-0.464513
		1	2.78	-0.466505
		1	2.79	-0.4685
		1	2.8	-0.4705
		1	2.81	-0.472503
		1	2.82	-0.474509
		1	2.83	-0.47652
		1	2.84	-0.478534
		1	2.85	-0.480553
		1	2.86	-0.482575
		1	2.87	-0.484601
		1	2.88	-0.486631
		1	2.89	-0.488665
		1	2.9	-0.490703
		1	2.91	-0.492745
		1	2.92	-0.49479
		1	2.93	-0.49684
		1	2.94	-0.498894
		1	2.95	-0.500952
		1	2.96	-0.503014
		1	2.97	-0.505081
		1	2.98	-0.507151
		1	2.99	-0.509225
		1	3	-0.511304
		1	3.01	-0.513387
		1	3.02	-0.515474
		1	3.03	-0.517565
		1	3.04	-0.519661
		1	3.05	-0.52176
		1	3.06	-0.523864
		1	3.07	-0.525973
		1	3.08	-0.528086
		1	3.09	-0.530203
		1	3.1	-0.532324
		1	3.11	-0.534451
		1	3.12	-0.536581
		1	3.13	-0.538716
		1	3.14	-0.540855
		1	3.15	-0.542999
		1	3.16	-0.545148
		1	3.17	-0.5473
		1	3.18	-0.549458
		1	3.19	-0.55162
		1	3.2	-0.553787
		1	3.21	-0.555958
		1	3.22	-0.558134
		1	3.23	-0.560315
		1	3.24	-0.562501
		1	3.25	-0.564691
		1	3.26	-0.566886
		1	3.27	-0.569086
		1	3.28	-0.57129
		1	3.29	-0.5735
		1	3.3	-0.575714
		1	3.31	-0.577933
		1	3.32	-0.580158
		1	3.33	-0.582387
		1	3.34	-0.584621
		1	3.35	-0.58686
		1	3.36	-0.589104
		1	3.37	-0.591353
		1	3.38	-0.593607
		1	3.39	-0.595866
		1	3.4	-0.598131
		1	3.41	-0.6004
		1	3.42	-0.602675
		1	3.43	-0.604955
		1	3.44	-0.60724
		1	3.45	-0.60953
		1	3.46	-0.611826
		1	3.47	-0.614127
		1	3.48	-0.616433
		1	3.49	-0.618745
		1	3.5	-0.621062
		1	3.51	-0.623384
		1	3.52	-0.625712
		1	3.53	-0.628046
		1	3.54	-0.630384
		1	3.55	-0.632729
		1	3.56	-0.635079
		1	3.57	-0.637434
		1	3.58	-0.639795
		1	3.59	-0.642162
		1	3.6	-0.644534
		1	3.61	-0.646912
		1	3.62	-0.649296
		1	3.63	-0.651686
		1	3.64	-0.654081
		1	3.65	-0.656482
		1	3.66	-0.658889
		1	3.67	-0.661302
		1	3.68	-0.663721
		1	3.69	-0.666145
		1	3.7	-0.668576
		1	3.71	-0.671012
		1	3.72	-0.673455
		1	3.73	-0.675903
		1	3.74	-0.678358
		1	3.75	-0.680819
		1	3.76	-0.683286
		1	3.77	-0.685759
		1	3.78	-0.688238
		1	3.79	-0.690724
		1	3.8	-0.693215
		1	3.81	-0.695713
		1	3.82	-0.698218
		1	3.83	-0.700728
		1	3.84	-0.703245
		1	3.85	-0.705769
		1	3.86	-0.708299
		1	3.87	-0.710835
		1	3.88	-0.713378
		1	3.89	-0.715928
		1	3.9	-0.718484
		1	3.91	-0.721047
		1	3.92	-0.723616
		1	3.93	-0.726192
		1	3.94	-0.728775
		1	3.95	-0.731364
		1	3.96	-0.73396
		1	3.97	-0.736563
		1	3.98	-0.739173
		1	3.99	-0.74179
		1	4	-0.744414
		1	4.01	-0.747044
		1	4.02	-0.749682
		1	4.03	-0.752326
		1	4.04	-0.754978
		1	4.05	-0.757637
		1	4.06	-0.760303
		1	4.07	-0.762976
		1	4.08	-0.765656
		1	4.09	-0.768343
		1	4.1	-0.771038
		1	4.11	-0.77374
		1	4.12	-0.77645
		1	4.13	-0.779166
		1	4.14	-0.781891
		1	4.15	-0.784622
		1	4.16	-0.787361
		1	4.17	-0.790108
		1	4.18	-0.792862
		1	4.19	-0.795624
		1	4.2	-0.798393
		1	4.21	-0.80117
		1	4.22	-0.803955
		1	4.23	-0.806748
		1	4.24	-0.809548
		1	4.25	-0.812356
		1	4.26	-0.815172
		1	4.27	-0.817997
		1	4.28	-0.820828
		1	4.29	-0.823668
		1	4.3	-0.826516
		1	4.31	-0.829372
		1	4.32	-0.832237
		1	4.33	-0.835109
		1	4.34	-0.837989
		1	4.35	-0.840878
		1	4.36	-0.843775
		1	4.37	-0.84668
		1	4.38	-0.849594
		1	4.39	-0.852516
		1	4.4	-0.855447
		1	4.41	-0.858386
		1	4.42	-0.861333
		1	4.43	-0.86429
		1	4.44	-0.867254
		1	4.45	-0.870228
		1	4.46	-0.87321
		1	4.47	-0.876201
		1	4.48	-0.8792
		1	4.49	-0.882209
		1	4.5	-0.885226
		1	4.51	-0.888253
		1	4.52	-0.891288
		1	4.53	-0.894332
		1	4.54	-0.897385
		1	4.55	-0.900448
		1	4.56	-0.903519
		1	4.57	-0.9066
		1	4.58	-0.90969
		1	4.59	-0.91279
		1	4.6	-0.915898
		1	4.61	-0.919016
		1	4.62	-0.922144
		1	4.63	-0.925281
		1	4.64	-0.928427
		1	4.65	-0.931583
		1	4.66	-0.934749
		1	4.67	-0.937925
		1	4.68	-0.94111
		1	4.69	-0.944304
		1	4.7	-0.947509
		1	4.71	-0.950724
		1	4.72	-0.953948
		1	4.73	-0.957183
		1	4.74	-0.960427
		1	4.75	-0.963682
		1	4.76	-0.966947
		1	4.77	-0.970221
		1	4.78	-0.973507
		1	4.79	-0.976802
		1	4.8	-0.980108
		1	4.81	-0.983424
		1	4.82	-0.986751
		1	4.83	-0.990088
		1	4.84	-0.993435
		1	4.85	-0.996793
		1	4.86	-1.00016
		1	4.87	-1.00354
		1	4.88	-1.00693
		1	4.89	-1.01033
		1	4.9	-1.01375
		1	4.91	-1.01717
		1	4.92	-1.0206
		1	4.93	-1.02405
		1	4.94	-1.0275
		1	4.95	-1.03097
		1	4.96	-1.03445
		1	4.97	-1.03794
		1	4.98	-1.04144
		1	4.99	-1.04495
		1	5	-1.04848
		1.05	0	0
		1.05	0.01	-0.0016156
		1.05	0.02	-0.0032312
		1.05	0.03	-0.0048468
		1.05	0.04	-0.0064625
		1.05	0.05	-0.0080782
		1.05	0.06	-0.009694
		1.05	0.07	-0.0113098
		1.05	0.08	-0.0129257
		1.05	0.09	-0.0145418
		1.05	0.1	-0.0161579
		1.05	0.11	-0.0177742
		1.05	0.12	-0.0193906
		1.05	0.13	-0.0210071
		1.05	0.14	-0.0226238
		1.05	0.15	-0.0242407
		1.05	0.16	-0.0258578
		1.05	0.17	-0.0274751
		1.05	0.18	-0.0290925
		1.05	0.19	-0.0307102
		1.05	0.2	-0.0323282
		1.05	0.21	-0.0339464
		1.05	0.22	-0.0355648
		1.05	0.23	-0.0371835
		1.05	0.24	-0.0388025
		1.05	0.25	-0.0404218
		1.05	0.26	-0.0420414
		1.05	0.27	-0.0436613
		1.05	0.28	-0.0452816
		1.05	0.29	-0.0469022
		1.05	0.3	-0.0485232
		1.05	0.31	-0.0501445
		1.05	0.32	-0.0517662
		1.05	0.33	-0.0533883
		1.05	0.34	-0.0550109
		1.05	0.35	-0.0566338
		1.05	0.36	-0.0582572
		1.05	0.37	-0.059881
		1.05	0.38	-0.0615053
		1.05	0.39	-0.0631301
		1.05	0.4	-0.0647553
		1.05	0.41	-0.066381
		1.05	0.42	-0.0680073
		1.05	0.43	-0.069634
		1.05	0.44	-0.0712613
		1.05	0.45	-0.0728892
		1.05	0.46	-0.0745176
		1.05	0.47	-0.0761466
		1.05	0.48	-0.0777761
		1.05	0.49	-0.0794063
		1.05	0.5	-0.0810371
		1.05	0.51	-0.0826685
		1.05	0.52	-0.0843005
		1.05	0.53	-0.0859332
		1.05	0.54	-0.0875665
		1.05	0.55	-0.0892005
		1.05	0.56	-0.0908352
		1.05	0.57	-0.0924706
		1.05	0.58	-0.0941067
		1.05	0.59	-0.0957436
		1.05	0.6	-0.0973811
		1.05	0.61	-0.0990194
		1.05	0.62	-0.100658
		1.05	0.63	-0.102298
		1.05	0.64	-0.103939
		1.05	0.65	-0.10558
		1.05	0.66	-0.107223
		1.05	0.67	-0.108866
		1.05	0.68	-0.11051
		1.05	0.69	-0.112155
		1.05	0.7	-0.1138
		1.05	0.71	-0.115447
		1.05	0.72	-0.117094
		1.05	0.73	-0.118742
		1.05	0.74	-0.120392
		1.05	0.75	-0.122042
		1.05	0.76	-0.123693
		1.05	0.77	-0.125345
		1.05	0.78	-0.126998
		1.05	0.79	-0.128652
		1.05	0.8	-0.130307
		1.05	0.81	-0.131963
		1.05	0.82	-0.13362
		1.05	0.83	-0.135278
		1.05	0.84	-0.136937
		1.05	0.85	-0.138598
		1.05	0.86	-0.140259
		1.05	0.87	-0.141921
		1.05	0.88	-0.143585
		1.05	0.89	-0.145249
		1.05	0.9	-0.146915
		1.05	0.91	-0.148582
		1.05	0.92	-0.15025
		1.05	0.93	-0.151919
		1.05	0.94	-0.153589
		1.05	0.95	-0.155261
		1.05	0.96	-0.156933
		1.05	0.97	-0.158607
		1.05	0.98	-0.160283
		1.05	0.99	-0.161959
		1.05	1	-0.163637
		1.05	1.01	-0.165316
		1.05	1.02	-0.166996
		1.05	1.03	-0.168678
		1.05	1.04	-0.170361
		1.05	1.05	-0.172045
		1.05	1.06	-0.17373
		1.05	1.07	-0.175417
		1.05	1.08	-0.177106
		1.05	1.09	-0.178795
		1.05	1.1	-0.180486
		1.05	1.11	-0.182179
		1.05	1.12	-0.183873
		1.05	1.13	-0.185568
		1.05	1.14	-0.187265
		1.05	1.15	-0.188964
		1.05	1.16	-0.190663
		1.05	1.17	-0.192365
		1.05	1.18	-0.194067
		1.05	1.19	-0.195772
		1.05	1.2	-0.197478
		1.05	1.21	-0.199185
		1.05	1.22	-0.200894
		1.05	1.23	-0.202605
		1.05	1.24	-0.204317
		1.05	1.25	-0.206031
		1.05	1.26	-0.207746
		1.05	1.27	-0.209463
		1.05	1.28	-0.211182
		1.05	1.29	-0.212902
		1.05	1.3	-0.214624
		1.05	1.31	-0.216348
		1.05	1.32	-0.218074
		1.05	1.33	-0.219801
		1.05	1.34	-0.22153
		1.05	1.35	-0.22326
		1.05	1.36	-0.224993
		1.05	1.37	-0.226727
		1.05	1.38	-0.228463
		1.05	1.39	-0.230201
		1.05	1.4	-0.231941
		1.05	1.41	-0.233682
		1.05	1.42	-0.235426
		1.05	1.43	-0.237171
		1.05	1.44	-0.238918
		1.05	1.45	-0.240667
		1.05	1.46	-0.242418
		1.05	1.47	-0.244171
		1.05	1.48	-0.245926
		1.05	1.49	-0.247683
		1.05	1.5	-0.249442
		1.05	1.51	-0.251203
		1.05	1.52	-0.252966
		1.05	1.53	-0.254731
		1.05	1.54	-0.256497
		1.05	1.55	-0.258267
		1.05	1.56	-0.260038
		1.05	1.57	-0.261811
		1.05	1.58	-0.263586
		1.05	1.59	-0.265363
		1.05	1.6	-0.267143
		1.05	1.61	-0.268925
		1.05	1.62	-0.270709
		1.05	1.63	-0.272494
		1.05	1.64	-0.274283
		1.05	1.65	-0.276073
		1.05	1.66	-0.277866
		1.05	1.67	-0.279661
		1.05	1.68	-0.281458
		1.05	1.69	-0.283257
		1.05	1.7	-0.285059
		1.05	1.71	-0.286863
		1.05	1.72	-0.28867
		1.05	1.73	-0.290478
		1.05	1.74	-0.29229
		1.05	1.75	-0.294103
		1.05	1.76	-0.295919
		1.05	1.77	-0.297737
		1.05	1.78	-0.299558
		1.05	1.79	-0.301381
		1.05	1.8	-0.303207
		1.05	1.81	-0.305035
		1.05	1.82	-0.306866
		1.05	1.83	-0.308699
		1.05	1.84	-0.310534
		1.05	1.85	-0.312373
		1.05	1.86	-0.314213
		1.05	1.87	-0.316057
		1.05	1.88	-0.317903
		1.05	1.89	-0.319751
		1.05	1.9	-0.321603
		1.05	1.91	-0.323456
		1.05	1.92	-0.325313
		1.05	1.93	-0.327172
		1.05	1.94	-0.329034
		1.05	1.95	-0.330899
		1.05	1.96	-0.332766
		1.05	1.97	-0.334636
		1.05	1.98	-0.336509
		1.05	1.99	-0.338385
		1.05	2	-0.340263
		1.05	2.01	-0.342144
		1.05	2.02	-0.344029
		1.05	2.03	-0.345915
		1.05	2.04	-0.347805
		1.05	2.05	-0.349698
		1.05	2.06	-0.351594
		1.05	2.07	-0.353492
		1.05	2.08	-0.355394
		1.05	2.09	-0.357299
		1.05	2.1	-0.359206
		1.05	2.11	-0.361117
		1.05	2.12	-0.36303
		1.05	2.13	-0.364947
		1.05	2.14	-0.366867
		1.05	2.15	-0.368789
		1.05	2.16	-0.370715
		1.05	2.17	-0.372644
		1.05	2.18	-0.374576
		1.05	2.19	-0.376512
		1.05	2.2	-0.37845
		1.05	2.21	-0.380392
		1.05	2.22	-0.382337
		1.05	2.23	-0.384285
		1.05	2.24	-0.386236
		1.05	2.25	-0.388191
		1.05	2.26	-0.390149
		1.05	2.27	-0.39211
		1.05	2.28	-0.394075
		1.05	2.29	-0.396043
		1.05	2.3	-0.398014
		1.05	2.31	-0.399989
		1.05	2.32	-0.401967
		1.05	2.33	-0.403949
		1.05	2.34	-0.405934
		1.05	2.35	-0.407922
		1.05	2.36	-0.409914
		1.05	2.37	-0.41191
		1.05	2.38	-0.413909
		1.05	2.39	-0.415911
		1.05	2.4	-0.417917
		1.05	2.41	-0.419927
		1.05	2.42	-0.421941
		1.05	2.43	-0.423958
		1.05	2.44	-0.425978
		1.05	2.45	-0.428003
		1.05	2.46	-0.430031
		1.05	2.47	-0.432063
		1.05	2.48	-0.434098
		1.05	2.49	-0.436138
		1.05	2.5	-0.438181
		1.05	2.51	-0.440228
		1.05	2.52	-0.442279
		1.05	2.53	-0.444333
		1.05	2.54	-0.446392
		1.05	2.55	-0.448454
		1.05	2.56	-0.45052
		1.05	2.57	-0.452591
		1.05	2.58	-0.454665
		1.05	2.59	-0.456743
		1.05	2.6	-0.458825
		1.05	2.61	-0.460912
		1.05	2.62	-0.463002
		1.05	2.63	-0.465096
		1.05	2.64	-0.467195
		1.05	2.65	-0.469297
		1.05	2.66	-0.471404
		1.05	2.67	-0.473515
		1.05	2.68	-0.47563
		1.05	2.69	-0.47775
		1.05	2.7	-0.479873
		1.05	2.71	-0.482001
		1.05	2.72	-0.484133
		1.05	2.73	-0.48627
		1.05	2.74	-0.488411
		1.05	2.75	-0.490556
		1.05	2.76	-0.492705
		1.05	2.77	-0.494859
		1.05	2.78	-0.497018
		1.05	2.79	-0.499181
		1.05	2.8	-0.501348
		1.05	2.81	-0.50352
		1.05	2.82	-0.505696
		1.05	2.83	-0.507877
		1.05	2.84	-0.510062
		1.05	2.85	-0.512253
		1.05	2.86	-0.514447
		1.05	2.87	-0.516647
		1.05	2.88	-0.518851
		1.05	2.89	-0.52106
		1.05	2.9	-0.523273
		1.05	2.91	-0.525491
		1.05	2.92	-0.527714
		1.05	2.93	-0.529942
		1.05	2.94	-0.532175
		1.05	2.95	-0.534412
		1.05	2.96	-0.536655
		1.05	2.97	-0.538902
		1.05	2.98	-0.541155
		1.05	2.99	-0.543412
		1.05	3	-0.545674
		1.05	3.01	-0.547941
		1.05	3.02	-0.550214
		1.05	3.03	-0.552491
		1.05	3.04	-0.554774
		1.05	3.05	-0.557061
		1.05	3.06	-0.559354
		1.05	3.07	-0.561652
		1.05	3.08	-0.563955
		1.05	3.09	-0.566264
		1.05	3.1	-0.568577
		1.05	3.11	-0.570897
		1.05	3.12	-0.573221
		1.05	3.13	-0.57555
		1.05	3.14	-0.577886
		1.05	3.15	-0.580226
		1.05	3.16	-0.582572
		1.05	3.17	-0.584923
		1.05	3.18	-0.58728
		1.05	3.19	-0.589643
		1.05	3.2	-0.592011
		1.05	3.21	-0.594384
		1.05	3.22	-0.596764
		1.05	3.23	-0.599148
		1.05	3.24	-0.601539
		1.05	3.25	-0.603935
		1.05	3.26	-0.606337
		1.05	3.27	-0.608745
		1.05	3.28	-0.611158
		1.05	3.29	-0.613578
		1.05	3.3	-0.616003
		1.05	3.31	-0.618434
		1.05	3.32	-0.620871
		1.05	3.33	-0.623314
		1.05	3.34	-0.625763
		1.05	3.35	-0.628218
		1.05	3.36	-0.630679
		1.05	3.37	-0.633146
		1.05	3.38	-0.63562
		1.05	3.39	-0.638099
		1.05	3.4	-0.640585
		1.05	3.41	-0.643076
		1.05	3.42	-0.645574
		1.05	3.43	-0.648079
		1.05	3.44	-0.650589
		1.05	3.45	-0.653106
		1.05	3.46	-0.655629
		1.05	3.47	-0.658159
		1.05	3.48	-0.660695
		1.05	3.49	-0.663238
		1.05	3.5	-0.665787
		1.05	3.51	-0.668343
		1.05	3.52	-0.670905
		1.05	3.53	-0.673474
		1.05	3.54	-0.67605
		1.05	3.55	-0.678632
		1.05	3.56	-0.681221
		1.05	3.57	-0.683817
		1.05	3.58	-0.686419
		1.05	3.59	-0.689028
		1.05	3.6	-0.691644
		1.05	3.61	-0.694268
		1.05	3.62	-0.696898
		1.05	3.63	-0.699535
		1.05	3.64	-0.702179
		1.05	3.65	-0.70483
		1.05	3.66	-0.707488
		1.05	3.67	-0.710153
		1.05	3.68	-0.712826
		1.05	3.69	-0.715505
		1.05	3.7	-0.718192
		1.05	3.71	-0.720886
		1.05	3.72	-0.723587
		1.05	3.73	-0.726296
		1.05	3.74	-0.729012
		1.05	3.75	-0.731736
		1.05	3.76	-0.734467
		1.05	3.77	-0.737205
		1.05	3.78	-0.739951
		1.05	3.79	-0.742705
		1.05	3.8	-0.745466
		1.05	3.81	-0.748235
		1.05	3.82	-0.751012
		1.05	3.83	-0.753796
		1.05	3.84	-0.756588
		1.05	3.85	-0.759388
		1.05	3.86	-0.762196
		1.05	3.87	-0.765012
		1.05	3.88	-0.767836
		1.05	3.89	-0.770667
		1.05	3.9	-0.773507
		1.05	3.91	-0.776355
		1.05	3.92	-0.779211
		1.05	3.93	-0.782075
		1.05	3.94	-0.784947
		1.05	3.95	-0.787827
		1.05	3.96	-0.790716
		1.05	3.97	-0.793613
		1.05	3.98	-0.796519
		1.05	3.99	-0.799432
		1.05	4	-0.802355
		1.05	4.01	-0.805286
		1.05	4.02	-0.808225
		1.05	4.03	-0.811173
		1.05	4.04	-0.81413
		1.05	4.05	-0.817095
		1.05	4.06	-0.820069
		1.05	4.07	-0.823052
		1.05	4.08	-0.826044
		1.05	4.09	-0.829044
		1.05	4.1	-0.832054
		1.05	4.11	-0.835072
		1.05	4.12	-0.838099
		1.05	4.13	-0.841136
		1.05	4.14	-0.844182
		1.05	4.15	-0.847236
		1.05	4.16	-0.8503
		1.05	4.17	-0.853373
		1.05	4.18	-0.856456
		1.05	4.19	-0.859548
		1.05	4.2	-0.862649
		1.05	4.21	-0.86576
		1.05	4.22	-0.86888
		1.05	4.23	-0.87201
		1.05	4.24	-0.875149
		1.05	4.25	-0.878298
		1.05	4.26	-0.881457
		1.05	4.27	-0.884625
		1.05	4.28	-0.887803
		1.05	4.29	-0.890992
		1.05	4.3	-0.89419
		1.05	4.31	-0.897397
		1.05	4.32	-0.900616
		1.05	4.33	-0.903844
		1.05	4.34	-0.907082
		1.05	4.35	-0.91033
		1.05	4.36	-0.913589
		1.05	4.37	-0.916858
		1.05	4.38	-0.920137
		1.05	4.39	-0.923427
		1.05	4.4	-0.926727
		1.05	4.41	-0.930037
		1.05	4.42	-0.933358
		1.05	4.43	-0.93669
		1.05	4.44	-0.940032
		1.05	4.45	-0.943385
		1.05	4.46	-0.946749
		1.05	4.47	-0.950124
		1.05	4.48	-0.95351
		1.05	4.49	-0.956906
		1.05	4.5	-0.960314
		1.05	4.51	-0.963733
		1.05	4.52	-0.967163
		1.05	4.53	-0.970604
		1.05	4.54	-0.974056
		1.05	4.55	-0.97752
		1.05	4.56	-0.980995
		1.05	4.57	-0.984481
		1.05	4.58	-0.987979
		1.05	4.59	-0.991488
		1.05	4.6	-0.99501
		1.05	4.61	-0.998542
		1.05	4.62	-1.00209
		1.05	4.63	-1.00564
		1.05	4.64	-1.00921
		1.05	4.65	-1.01279
		1.05	4.66	-1.01638
		1.05	4.67	-1.01999
		1.05	4.68	-1.0236
		1.05	4.69	-1.02723
		1.05	4.7	-1.03087
		1.05	4.71	-1.03453
		1.05	4.72	-1.03819
		1.05	4.73	-1.04187
		1.05	4.74	-1.04556
		1.05	4.75	-1.04926
		1.05	4.76	-1.05298
		1.05	4.77	-1.05671
		1.05	4.78	-1.06045
		1.05	4.79	-1.0642
		1.05	4.8	-1.06797
		1.05	4.81	-1.07175
		1.05	4.82	-1.07554
		1.05	4.83	-1.07935
		1.05	4.84	-1.08317
		1.05	4.85	-1.087
		1.05	4.86	-1.09085
		1.05	4.87	-1.09471
		1.05	4.88	-1.09858
		1.05	4.89	-1.10247
		1.05	4.9	-1.10637
		1.05	4.91	-1.11028
		1.05	4.92	-1.11421
		1.05	4.93	-1.11815
		1.05	4.94	-1.12211
		1.05	4.95	-1.12608
		1.05	4.96	-1.13006
		1.05	4.97	-1.13406
		1.05	4.98	-1.13808
		1.05	4.99	-1.1421
		1.05	5	-1.14614
		1.1	0	0
		1.1	0.01	-0.0017005
		1.1	0.02	-0.0034011
		1.1	0.03	-0.0051016
		1.1	0.04	-0.0068022
		1.1	0.05	-0.0085029
		1.1	0.06	-0.0102036
		1.1	0.07	-0.0119045
		1.1	0.08	-0.0136054
		1.1	0.09	-0.0153064
		1.1	0.1	-0.0170076
		1.1	0.11	-0.0187089
		1.1	0.12	-0.0204104
		1.1	0.13	-0.022112
		1.1	0.14	-0.0238138
		1.1	0.15	-0.0255159
		1.1	0.16	-0.0272181
		1.1	0.17	-0.0289206
		1.1	0.18	-0.0306233
		1.1	0.19	-0.0323262
		1.1	0.2	-0.0340295
		1.1	0.21	-0.035733
		1.1	0.22	-0.0374368
		1.1	0.23	-0.039141
		1.1	0.24	-0.0408454
		1.1	0.25	-0.0425502
		1.1	0.26	-0.0442554
		1.1	0.27	-0.045961
		1.1	0.28	-0.0476669
		1.1	0.29	-0.0493732
		1.1	0.3	-0.05108
		1.1	0.31	-0.0527871
		1.1	0.32	-0.0544947
		1.1	0.33	-0.0562028
		1.1	0.34	-0.0579114
		1.1	0.35	-0.0596204
		1.1	0.36	-0.0613299
		1.1	0.37	-0.06304
		1.1	0.38	-0.0647506
		1.1	0.39	-0.0664617
		1.1	0.4	-0.0681734
		1.1	0.41	-0.0698857
		1.1	0.42	-0.0715985
		1.1	0.43	-0.073312
		1.1	0.44	-0.075026
		1.1	0.45	-0.0767407
		1.1	0.46	-0.0784561
		1.1	0.47	-0.0801721
		1.1	0.48	-0.0818888
		1.1	0.49	-0.0836062
		1.1	0.5	-0.0853243
		1.1	0.51	-0.0870431
		1.1	0.52	-0.0887626
		1.1	0.53	-0.0904829
		1.1	0.54	-0.092204
		1.1	0.55	-0.0939258
		1.1	0.56	-0.0956484
		1.1	0.57	-0.0973718
		1.1	0.58	-0.0990961
		1.1	0.59	-0.100821
		1.1	0.6	-0.102547
		1.1	0.61	-0.104274
		1.1	0.62	-0.106002
		1.1	0.63	-0.10773
		1.1	0.64	-0.10946
		1.1	0.65	-0.11119
		1.1	0.66	-0.112922
		1.1	0.67	-0.114654
		1.1	0.68	-0.116387
		1.1	0.69	-0.118122
		1.1	0.7	-0.119857
		1.1	0.71	-0.121593
		1.1	0.72	-0.12333
		1.1	0.73	-0.125069
		1.1	0.74	-0.126808
		1.1	0.75	-0.128549
		1.1	0.76	-0.130291
		1.1	0.77	-0.132033
		1.1	0.78	-0.133777
		1.1	0.79	-0.135522
		1.1	0.8	-0.137268
		1.1	0.81	-0.139016
		1.1	0.82	-0.140764
		1.1	0.83	-0.142514
		1.1	0.84	-0.144265
		1.1	0.85	-0.146017
		1.1	0.86	-0.14777
		1.1	0.87	-0.149525
		1.1	0.88	-0.151281
		1.1	0.89	-0.153038
		1.1	0.9	-0.154797
		1.1	0.91	-0.156556
		1.1	0.92	-0.158318
		1.1	0.93	-0.16008
		1.1	0.94	-0.161844
		1.1	0.95	-0.163609
		1.1	0.96	-0.165376
		1.1	0.97	-0.167144
		1.1	0.98	-0.168914
		1.1	0.99	-0.170685
		1.1	1	-0.172457
		1.1	1.01	-0.174231
		1.1	1.02	-0.176007
		1.1	1.03	-0.177784
		1.1	1.04	-0.179562
		1.1	1.05	-0.181342
		1.1	1.06	-0.183124
		1.1	1.07	-0.184907
		1.1	1.08	-0.186692
		1.1	1.09	-0.188478
		1.1	1.1	-0.190266
		1.1	1.11	-0.192056
		1.1	1.12	-0.193847
		1.1	1.13	-0.19564
		1.1	1.14	-0.197435
		1.1	1.15	-0.199231
		1.1	1.16	-0.201029
		1.1	1.17	-0.202829
		1.1	1.18	-0.204631
		1.1	1.19	-0.206434
		1.1	1.2	-0.208239
		1.1	1.21	-0.210046
		1.1	1.22	-0.211855
		1.1	1.23	-0.213666
		1.1	1.24	-0.215478
		1.1	1.25	-0.217292
		1.1	1.26	-0.219109
		1.1	1.27	-0.220927
		1.1	1.28	-0.222747
		1.1	1.29	-0.224569
		1.1	1.3	-0.226393
		1.1	1.31	-0.228219
		1.1	1.32	-0.230047
		1.1	1.33	-0.231877
		1.1	1.34	-0.233709
		1.1	1.35	-0.235543
		1.1	1.36	-0.237379
		1.1	1.37	-0.239217
		1.1	1.38	-0.241057
		1.1	1.39	-0.242899
		1.1	1.4	-0.244744
		1.1	1.41	-0.246591
		1.1	1.42	-0.248439
		1.1	1.43	-0.25029
		1.1	1.44	-0.252144
		1.1	1.45	-0.253999
		1.1	1.46	-0.255857
		1.1	1.47	-0.257717
		1.1	1.48	-0.259579
		1.1	1.49	-0.261443
		1.1	1.5	-0.26331
		1.1	1.51	-0.265179
		1.1	1.52	-0.267051
		1.1	1.53	-0.268924
		1.1	1.54	-0.2708
		1.1	1.55	-0.272679
		1.1	1.56	-0.27456
		1.1	1.57	-0.276444
		1.1	1.58	-0.27833
		1.1	1.59	-0.280218
		1.1	1.6	-0.282109
		1.1	1.61	-0.284002
		1.1	1.62	-0.285898
		1.1	1.63	-0.287796
		1.1	1.64	-0.289697
		1.1	1.65	-0.291601
		1.1	1.66	-0.293507
		1.1	1.67	-0.295416
		1.1	1.68	-0.297328
		1.1	1.69	-0.299242
		1.1	1.7	-0.301158
		1.1	1.71	-0.303078
		1.1	1.72	-0.305
		1.1	1.73	-0.306925
		1.1	1.74	-0.308853
		1.1	1.75	-0.310783
		1.1	1.76	-0.312717
		1.1	1.77	-0.314653
		1.1	1.78	-0.316592
		1.1	1.79	-0.318534
		1.1	1.8	-0.320478
		1.1	1.81	-0.322426
		1.1	1.82	-0.324376
		1.1	1.83	-0.32633
		1.1	1.84	-0.328286
		1.1	1.85	-0.330245
		1.1	1.86	-0.332208
		1.1	1.87	-0.334173
		1.1	1.88	-0.336141
		1.1	1.89	-0.338113
		1.1	1.9	-0.340087
		1.1	1.91	-0.342065
		1.1	1.92	-0.344046
		1.1	1.93	-0.34603
		1.1	1.94	-0.348017
		1.1	1.95	-0.350007
		1.1	1.96	-0.352001
		1.1	1.97	-0.353997
		1.1	1.98	-0.355997
		1.1	1.99	-0.358
		1.1	2	-0.360007
		1.1	2.01	-0.362017
		1.1	2.02	-0.36403
		1.1	2.03	-0.366046
		1.1	2.04	-0.368066
		1.1	2.05	-0.370089
		1.1	2.06	-0.372116
		1.1	2.07	-0.374146
		1.1	2.08	-0.37618
		1.1	2.09	-0.378217
		1.1	2.1	-0.380257
		1.1	2.11	-0.382301
		1.1	2.12	-0.384349
		1.1	2.13	-0.3864
		1.1	2.14	-0.388455
		1.1	2.15	-0.390513
		1.1	2.16	-0.392575
		1.1	2.17	-0.394641
		1.1	2.18	-0.396711
		1.1	2.19	-0.398784
		1.1	2.2	-0.40086
		1.1	2.21	-0.402941
		1.1	2.22	-0.405025
		1.1	2.23	-0.407114
		1.1	2.24	-0.409206
		1.1	2.25	-0.411301
		1.1	2.26	-0.413401
		1.1	2.27	-0.415505
		1.1	2.28	-0.417612
		1.1	2.29	-0.419724
		1.1	2.3	-0.421839
		1.1	2.31	-0.423959
		1.1	2.32	-0.426082
		1.1	2.33	-0.42821
		1.1	2.34	-0.430341
		1.1	2.35	-0.432477
		1.1	2.36	-0.434617
		1.1	2.37	-0.436761
		1.1	2.38	-0.438909
		1.1	2.39	-0.441061
		1.1	2.4	-0.443217
		1.1	2.41	-0.445378
		1.1	2.42	-0.447543
		1.1	2.43	-0.449713
		1.1	2.44	-0.451886
		1.1	2.45	-0.454064
		1.1	2.46	-0.456246
		1.1	2.47	-0.458433
		1.1	2.48	-0.460624
		1.1	2.49	-0.46282
		1.1	2.5	-0.46502
		1.1	2.51	-0.467224
		1.1	2.52	-0.469433
		1.1	2.53	-0.471647
		1.1	2.54	-0.473865
		1.1	2.55	-0.476088
		1.1	2.56	-0.478315
		1.1	2.57	-0.480547
		1.1	2.58	-0.482784
		1.1	2.59	-0.485026
		1.1	2.6	-0.487272
		1.1	2.61	-0.489523
		1.1	2.62	-0.491779
		1.1	2.63	-0.494039
		1.1	2.64	-0.496305
		1.1	2.65	-0.498575
		1.1	2.66	-0.50085
		1.1	2.67	-0.50313
		1.1	2.68	-0.505415
		1.1	2.69	-0.507706
		1.1	2.7	-0.510001
		1.1	2.71	-0.512301
		1.1	2.72	-0.514606
		1.1	2.73	-0.516917
		1.1	2.74	-0.519232
		1.1	2.75	-0.521553
		1.1	2.76	-0.523879
		1.1	2.77	-0.52621
		1.1	2.78	-0.528546
		1.1	2.79	-0.530888
		1.1	2.8	-0.533234
		1.1	2.81	-0.535587
		1.1	2.82	-0.537945
		1.1	2.83	-0.540308
		1.1	2.84	-0.542676
		1.1	2.85	-0.54505
		1.1	2.86	-0.54743
		1.1	2.87	-0.549814
		1.1	2.88	-0.552205
		1.1	2.89	-0.554601
		1.1	2.9	-0.557003
		1.1	2.91	-0.55941
		1.1	2.92	-0.561824
		1.1	2.93	-0.564242
		1.1	2.94	-0.566667
		1.1	2.95	-0.569097
		1.1	2.96	-0.571533
		1.1	2.97	-0.573975
		1.1	2.98	-0.576423
		1.1	2.99	-0.578877
		1.1	3	-0.581337
		1.1	3.01	-0.583803
		1.1	3.02	-0.586274
		1.1	3.03	-0.588752
		1.1	3.04	-0.591236
		1.1	3.05	-0.593726
		1.1	3.06	-0.596222
		1.1	3.07	-0.598724
		1.1	3.08	-0.601233
		1.1	3.09	-0.603748
		1.1	3.1	-0.606269
		1.1	3.11	-0.608796
		1.1	3.12	-0.61133
		1.1	3.13	-0.61387
		1.1	3.14	-0.616417
		1.1	3.15	-0.61897
		1.1	3.16	-0.621529
		1.1	3.17	-0.624095
		1.1	3.18	-0.626668
		1.1	3.19	-0.629247
		1.1	3.2	-0.631833
		1.1	3.21	-0.634426
		1.1	3.22	-0.637025
		1.1	3.23	-0.639631
		1.1	3.24	-0.642244
		1.1	3.25	-0.644863
		1.1	3.26	-0.64749
		1.1	3.27	-0.650123
		1.1	3.28	-0.652764
		1.1	3.29	-0.655411
		1.1	3.3	-0.658065
		1.1	3.31	-0.660727
		1.1	3.32	-0.663396
		1.1	3.33	-0.666071
		1.1	3.34	-0.668754
		1.1	3.35	-0.671444
		1.1	3.36	-0.674141
		1.1	3.37	-0.676846
		1.1	3.38	-0.679558
		1.1	3.39	-0.682277
		1.1	3.4	-0.685004
		1.1	3.41	-0.687738
		1.1	3.42	-0.69048
		1.1	3.43	-0.693229
		1.1	3.44	-0.695986
		1.1	3.45	-0.69875
		1.1	3.46	-0.701522
		1.1	3.47	-0.704302
		1.1	3.48	-0.70709
		1.1	3.49	-0.709885
		1.1	3.5	-0.712688
		1.1	3.51	-0.715499
		1.1	3.52	-0.718318
		1.1	3.53	-0.721145
		1.1	3.54	-0.72398
		1.1	3.55	-0.726823
		1.1	3.56	-0.729674
		1.1	3.57	-0.732534
		1.1	3.58	-0.735401
		1.1	3.59	-0.738277
		1.1	3.6	-0.741161
		1.1	3.61	-0.744053
		1.1	3.62	-0.746954
		1.1	3.63	-0.749863
		1.1	3.64	-0.75278
		1.1	3.65	-0.755706
		1.1	3.66	-0.758641
		1.1	3.67	-0.761584
		1.1	3.68	-0.764536
		1.1	3.69	-0.767496
		1.1	3.7	-0.770465
		1.1	3.71	-0.773443
		1.1	3.72	-0.77643
		1.1	3.73	-0.779426
		1.1	3.74	-0.782431
		1.1	3.75	-0.785444
		1.1	3.76	-0.788467
		1.1	3.77	-0.791499
		1.1	3.78	-0.79454
		1.1	3.79	-0.79759
		1.1	3.8	-0.800649
		1.1	3.81	-0.803718
		1.1	3.82	-0.806796
		1.1	3.83	-0.809883
		1.1	3.84	-0.81298
		1.1	3.85	-0.816086
		1.1	3.86	-0.819202
		1.1	3.87	-0.822328
		1.1	3.88	-0.825463
		1.1	3.89	-0.828608
		1.1	3.9	-0.831762
		1.1	3.91	-0.834926
		1.1	3.92	-0.838101
		1.1	3.93	-0.841285
		1.1	3.94	-0.844479
		1.1	3.95	-0.847683
		1.1	3.96	-0.850897
		1.1	3.97	-0.854122
		1.1	3.98	-0.857356
		1.1	3.99	-0.860601
		1.1	4	-0.863856
		1.1	4.01	-0.867122
		1.1	4.02	-0.870398
		1.1	4.03	-0.873684
		1.1	4.04	-0.876981
		1.1	4.05	-0.880289
		1.1	4.06	-0.883607
		1.1	4.07	-0.886936
		1.1	4.08	-0.890275
		1.1	4.09	-0.893626
		1.1	4.1	-0.896987
		1.1	4.11	-0.900359
		1.1	4.12	-0.903743
		1.1	4.13	-0.907137
		1.1	4.14	-0.910543
		1.1	4.15	-0.91396
		1.1	4.16	-0.917388
		1.1	4.17	-0.920827
		1.1	4.18	-0.924278
		1.1	4.19	-0.92774
		1.1	4.2	-0.931214
		1.1	4.21	-0.934699
		1.1	4.22	-0.938196
		1.1	4.23	-0.941705
		1.1	4.24	-0.945225
		1.1	4.25	-0.948758
		1.1	4.26	-0.952302
		1.1	4.27	-0.955858
		1.1	4.28	-0.959426
		1.1	4.29	-0.963006
		1.1	4.3	-0.966599
		1.1	4.31	-0.970204
		1.1	4.32	-0.973821
		1.1	4.33	-0.97745
		1.1	4.34	-0.981092
		1.1	4.35	-0.984746
		1.1	4.36	-0.988413
		1.1	4.37	-0.992093
		1.1	4.38	-0.995785
		1.1	4.39	-0.99949
		1.1	4.4	-1.00321
		1.1	4.41	-1.00694
		1.1	4.42	-1.01068
		1.1	4.43	-1.01444
		1.1	4.44	-1.01821
		1.1	4.45	-1.02199
		1.1	4.46	-1.02579
		1.1	4.47	-1.0296
		1.1	4.48	-1.03342
		1.1	4.49	-1.03726
		1.1	4.5	-1.04111
		1.1	4.51	-1.04498
		1.1	4.52	-1.04886
		1.1	4.53	-1.05275
		1.1	4.54	-1.05665
		1.1	4.55	-1.06057
		1.1	4.56	-1.06451
		1.1	4.57	-1.06846
		1.1	4.58	-1.07242
		1.1	4.59	-1.0764
		1.1	4.6	-1.08039
		1.1	4.61	-1.08439
		1.1	4.62	-1.08841
		1.1	4.63	-1.09245
		1.1	4.64	-1.0965
		1.1	4.65	-1.10056
		1.1	4.66	-1.10464
		1.1	4.67	-1.10874
		1.1	4.68	-1.11285
		1.1	4.69	-1.11697
		1.1	4.7	-1.12111
		1.1	4.71	-1.12527
		1.1	4.72	-1.12944
		1.1	4.73	-1.13362
		1.1	4.74	-1.13782
		1.1	4.75	-1.14204
		1.1	4.76	-1.14628
		1.1	4.77	-1.15052
		1.1	4.78	-1.15479
		1.1	4.79	-1.15907
		1.1	4.8	-1.16337
		1.1	4.81	-1.16768
		1.1	4.82	-1.17201
		1.1	4.83	-1.17636
		1.1	4.84	-1.18072
		1.1	4.85	-1.1851
		1.1	4.86	-1.1895
		1.1	4.87	-1.19391
		1.1	4.88	-1.19834
		1.1	4.89	-1.20279
		1.1	4.9	-1.20725
		1.1	4.91	-1.21173
		1.1	4.92	-1.21623
		1.1	4.93	-1.22075
		1.1	4.94	-1.22528
		1.1	4.95	-1.22983
		1.1	4.96	-1.2344
		1.1	4.97	-1.23898
		1.1	4.98	-1.24359
		1.1	4.99	-1.24821
		1.1	5	-1.25285
		1.15	0	0
		1.15	0.01	-0.001786
		1.15	0.02	-0.003572
		1.15	0.03	-0.005358
		1.15	0.04	-0.0071441
		1.15	0.05	-0.0089302
		1.15	0.06	-0.0107165
		1.15	0.07	-0.0125028
		1.15	0.08	-0.0142892
		1.15	0.09	-0.0160758
		1.15	0.1	-0.0178625
		1.15	0.11	-0.0196494
		1.15	0.12	-0.0214365
		1.15	0.13	-0.0232237
		1.15	0.14	-0.0250112
		1.15	0.15	-0.0267989
		1.15	0.16	-0.0285868
		1.15	0.17	-0.0303751
		1.15	0.18	-0.0321635
		1.15	0.19	-0.0339523
		1.15	0.2	-0.0357414
		1.15	0.21	-0.0375309
		1.15	0.22	-0.0393206
		1.15	0.23	-0.0411108
		1.15	0.24	-0.0429013
		1.15	0.25	-0.0446922
		1.15	0.26	-0.0464835
		1.15	0.27	-0.0482752
		1.15	0.28	-0.0500674
		1.15	0.29	-0.0518601
		1.15	0.3	-0.0536532
		1.15	0.31	-0.0554468
		1.15	0.32	-0.0572409
		1.15	0.33	-0.0590356
		1.15	0.34	-0.0608308
		1.15	0.35	-0.0626265
		1.15	0.36	-0.0644229
		1.15	0.37	-0.0662198
		1.15	0.38	-0.0680174
		1.15	0.39	-0.0698155
		1.15	0.4	-0.0716143
		1.15	0.41	-0.0734138
		1.15	0.42	-0.0752139
		1.15	0.43	-0.0770148
		1.15	0.44	-0.0788163
		1.15	0.45	-0.0806186
		1.15	0.46	-0.0824216
		1.15	0.47	-0.0842254
		1.15	0.48	-0.08603
		1.15	0.49	-0.0878353
		1.15	0.5	-0.0896415
		1.15	0.51	-0.0914485
		1.15	0.52	-0.0932563
		1.15	0.53	-0.095065
		1.15	0.54	-0.0968746
		1.15	0.55	-0.0986851
		1.15	0.56	-0.100496
		1.15	0.57	-0.102309
		1.15	0.58	-0.104122
		1.15	0.59	-0.105936
		1.15	0.6	-0.107752
		1.15	0.61	-0.109568
		1.15	0.62	-0.111385
		1.15	0.63	-0.113203
		1.15	0.64	-0.115022
		1.15	0.65	-0.116843
		1.15	0.66	-0.118664
		1.15	0.67	-0.120487
		1.15	0.68	-0.122311
		1.15	0.69	-0.124135
		1.15	0.7	-0.125961
		1.15	0.71	-0.127788
		1.15	0.72	-0.129617
		1.15	0.73	-0.131446
		1.15	0.74	-0.133277
		1.15	0.75	-0.135109
		1.15	0.76	-0.136942
		1.15	0.77	-0.138777
		1.15	0.78	-0.140613
		1.15	0.79	-0.14245
		1.15	0.8	-0.144288
		1.15	0.81	-0.146128
		1.15	0.82	-0.147969
		1.15	0.83	-0.149812
		1.15	0.84	-0.151656
		1.15	0.85	-0.153501
		1.15	0.86	-0.155348
		1.15	0.87	-0.157196
		1.15	0.88	-0.159046
		1.15	0.89	-0.160897
		1.15	0.9	-0.16275
		1.15	0.91	-0.164604
		1.15	0.92	-0.16646
		1.15	0.93	-0.168317
		1.15	0.94	-0.170176
		1.15	0.95	-0.172036
		1.15	0.96	-0.173899
		1.15	0.97	-0.175762
		1.15	0.98	-0.177628
		1.15	0.99	-0.179495
		1.15	1	-0.181364
		1.15	1.01	-0.183234
		1.15	1.02	-0.185106
		1.15	1.03	-0.18698
		1.15	1.04	-0.188856
		1.15	1.05	-0.190733
		1.15	1.06	-0.192613
		1.15	1.07	-0.194494
		1.15	1.08	-0.196377
		1.15	1.09	-0.198262
		1.15	1.1	-0.200148
		1.15	1.11	-0.202037
		1.15	1.12	-0.203927
		1.15	1.13	-0.20582
		1.15	1.14	-0.207714
		1.15	1.15	-0.209611
		1.15	1.16	-0.211509
		1.15	1.17	-0.213409
		1.15	1.18	-0.215311
		1.15	1.19	-0.217216
		1.15	1.2	-0.219122
		1.15	1.21	-0.221031
		1.15	1.22	-0.222942
		1.15	1.23	-0.224854
		1.15	1.24	-0.226769
		1.15	1.25	-0.228686
		1.15	1.26	-0.230606
		1.15	1.27	-0.232527
		1.15	1.28	-0.234451
		1.15	1.29	-0.236377
		1.15	1.3	-0.238305
		1.15	1.31	-0.240235
		1.15	1.32	-0.242168
		1.15	1.33	-0.244103
		1.15	1.34	-0.246041
		1.15	1.35	-0.247981
		1.15	1.36	-0.249923
		1.15	1.37	-0.251867
		1.15	1.38	-0.253814
		1.15	1.39	-0.255764
		1.15	1.4	-0.257716
		1.15	1.41	-0.25967
		1.15	1.42	-0.261627
		1.15	1.43	-0.263587
		1.15	1.44	-0.265549
		1.15	1.45	-0.267513
		1.15	1.46	-0.26948
		1.15	1.47	-0.27145
		1.15	1.48	-0.273422
		1.15	1.49	-0.275397
		1.15	1.5	-0.277375
		1.15	1.51	-0.279355
		1.15	1.52	-0.281339
		1.15	1.53	-0.283324
		1.15	1.54	-0.285313
		1.15	1.55	-0.287305
		1.15	1.56	-0.289299
		1.15	1.57	-0.291296
		1.15	1.58	-0.293295
		1.15	1.59	-0.295298
		1.15	1.6	-0.297304
		1.15	1.61	-0.299312
		1.15	1.62	-0.301324
		1.15	1.63	-0.303338
		1.15	1.64	-0.305356
		1.15	1.65	-0.307376
		1.15	1.66	-0.309399
		1.15	1.67	-0.311426
		1.15	1.68	-0.313455
		1.15	1.69	-0.315488
		1.15	1.7	-0.317523
		1.15	1.71	-0.319562
		1.15	1.72	-0.321604
		1.15	1.73	-0.323649
		1.15	1.74	-0.325698
		1.15	1.75	-0.327749
		1.15	1.76	-0.329804
		1.15	1.77	-0.331862
		1.15	1.78	-0.333923
		1.15	1.79	-0.335988
		1.15	1.8	-0.338056
		1.15	1.81	-0.340128
		1.15	1.82	-0.342202
		1.15	1.83	-0.34428
		1.15	1.84	-0.346362
		1.15	1.85	-0.348447
		1.15	1.86	-0.350536
		1.15	1.87	-0.352628
		1.15	1.88	-0.354724
		1.15	1.89	-0.356823
		1.15	1.9	-0.358925
		1.15	1.91	-0.361032
		1.15	1.92	-0.363142
		1.15	1.93	-0.365255
		1.15	1.94	-0.367373
		1.15	1.95	-0.369494
		1.15	1.96	-0.371618
		1.15	1.97	-0.373747
		1.15	1.98	-0.375879
		1.15	1.99	-0.378015
		1.15	2	-0.380155
		1.15	2.01	-0.382299
		1.15	2.02	-0.384446
		1.15	2.03	-0.386598
		1.15	2.04	-0.388753
		1.15	2.05	-0.390913
		1.15	2.06	-0.393076
		1.15	2.07	-0.395244
		1.15	2.08	-0.397415
		1.15	2.09	-0.399591
		1.15	2.1	-0.40177
		1.15	2.11	-0.403954
		1.15	2.12	-0.406142
		1.15	2.13	-0.408334
		1.15	2.14	-0.41053
		1.15	2.15	-0.41273
		1.15	2.16	-0.414935
		1.15	2.17	-0.417144
		1.15	2.18	-0.419357
		1.15	2.19	-0.421575
		1.15	2.2	-0.423797
		1.15	2.21	-0.426023
		1.15	2.22	-0.428254
		1.15	2.23	-0.430489
		1.15	2.24	-0.432729
		1.15	2.25	-0.434973
		1.15	2.26	-0.437222
		1.15	2.27	-0.439475
		1.15	2.28	-0.441733
		1.15	2.29	-0.443995
		1.15	2.3	-0.446262
		1.15	2.31	-0.448534
		1.15	2.32	-0.45081
		1.15	2.33	-0.453091
		1.15	2.34	-0.455377
		1.15	2.35	-0.457668
		1.15	2.36	-0.459964
		1.15	2.37	-0.462264
		1.15	2.38	-0.464569
		1.15	2.39	-0.466879
		1.15	2.4	-0.469195
		1.15	2.41	-0.471515
		1.15	2.42	-0.47384
		1.15	2.43	-0.47617
		1.15	2.44	-0.478505
		1.15	2.45	-0.480845
		1.15	2.46	-0.483191
		1.15	2.47	-0.485541
		1.15	2.48	-0.487897
		1.15	2.49	-0.490258
		1.15	2.5	-0.492624
		1.15	2.51	-0.494995
		1.15	2.52	-0.497372
		1.15	2.53	-0.499754
		1.15	2.54	-0.502141
		1.15	2.55	-0.504534
		1.15	2.56	-0.506933
		1.15	2.57	-0.509336
		1.15	2.58	-0.511746
		1.15	2.59	-0.51416
		1.15	2.6	-0.516581
		1.15	2.61	-0.519007
		1.15	2.62	-0.521438
		1.15	2.63	-0.523876
		1.15	2.64	-0.526319
		1.15	2.65	-0.528767
		1.15	2.66	-0.531222
		1.15	2.67	-0.533682
		1.15	2.68	-0.536148
		1.15	2.69	-0.53862
		1.15	2.7	-0.541098
		1.15	2.71	-0.543582
		1.15	2.72	-0.546072
		1.15	2.73	-0.548568
		1.15	2.74	-0.55107
		1.15	2.75	-0.553578
		1.15	2.76	-0.556092
		1.15	2.77	-0.558612
		1.15	2.78	-0.561139
		1.15	2.79	-0.563672
		1.15	2.8	-0.566211
		1.15	2.81	-0.568756
		1.15	2.82	-0.571307
		1.15	2.83	-0.573866
		1.15	2.84	-0.57643
		1.15	2.85	-0.579001
		1.15	2.86	-0.581578
		1.15	2.87	-0.584162
		1.15	2.88	-0.586753
		1.15	2.89	-0.58935
		1.15	2.9	-0.591954
		1.15	2.91	-0.594564
		1.15	2.92	-0.597181
		1.15	2.93	-0.599805
		1.15	2.94	-0.602436
		1.15	2.95	-0.605073
		1.15	2.96	-0.607718
		1.15	2.97	-0.610369
		1.15	2.98	-0.613027
		1.15	2.99	-0.615693
		1.15	3	-0.618365
		1.15	3.01	-0.621044
		1.15	3.02	-0.623731
		1.15	3.03	-0.626425
		1.15	3.04	-0.629126
		1.15	3.05	-0.631834
		1.15	3.06	-0.634549
		1.15	3.07	-0.637272
		1.15	3.08	-0.640003
		1.15	3.09	-0.64274
		1.15	3.1	-0.645485
		1.15	3.11	-0.648238
		1.15	3.12	-0.650998
		1.15	3.13	-0.653765
		1.15	3.14	-0.656541
		1.15	3.15	-0.659324
		1.15	3.16	-0.662115
		1.15	3.17	-0.664913
		1.15	3.18	-0.667719
		1.15	3.19	-0.670534
		1.15	3.2	-0.673356
		1.15	3.21	-0.676186
		1.15	3.22	-0.679024
		1.15	3.23	-0.68187
		1.15	3.24	-0.684724
		1.15	3.25	-0.687586
		1.15	3.26	-0.690457
		1.15	3.27	-0.693335
		1.15	3.28	-0.696222
		1.15	3.29	-0.699118
		1.15	3.3	-0.702021
		1.15	3.31	-0.704933
		1.15	3.32	-0.707854
		1.15	3.33	-0.710783
		1.15	3.34	-0.71372
		1.15	3.35	-0.716667
		1.15	3.36	-0.719622
		1.15	3.37	-0.722585
		1.15	3.38	-0.725557
		1.15	3.39	-0.728539
		1.15	3.4	-0.731529
		1.15	3.41	-0.734527
		1.15	3.42	-0.737535
		1.15	3.43	-0.740552
		1.15	3.44	-0.743578
		1.15	3.45	-0.746613
		1.15	3.46	-0.749658
		1.15	3.47	-0.752711
		1.15	3.48	-0.755774
		1.15	3.49	-0.758846
		1.15	3.5	-0.761927
		1.15	3.51	-0.765018
		1.15	3.52	-0.768119
		1.15	3.53	-0.771229
		1.15	3.54	-0.774348
		1.15	3.55	-0.777478
		1.15	3.56	-0.780616
		1.15	3.57	-0.783765
		1.15	3.58	-0.786924
		1.15	3.59	-0.790092
		1.15	3.6	-0.79327
		1.15	3.61	-0.796459
		1.15	3.62	-0.799657
		1.15	3.63	-0.802866
		1.15	3.64	-0.806084
		1.15	3.65	-0.809313
		1.15	3.66	-0.812552
		1.15	3.67	-0.815802
		1.15	3.68	-0.819061
		1.15	3.69	-0.822332
		1.15	3.7	-0.825613
		1.15	3.71	-0.828904
		1.15	3.72	-0.832206
		1.15	3.73	-0.835519
		1.15	3.74	-0.838843
		1.15	3.75	-0.842177
		1.15	3.76	-0.845522
		1.15	3.77	-0.848879
		1.15	3.78	-0.852246
		1.15	3.79	-0.855625
		1.15	3.8	-0.859014
		1.15	3.81	-0.862415
		1.15	3.82	-0.865827
		1.15	3.83	-0.86925
		1.15	3.84	-0.872685
		1.15	3.85	-0.876131
		1.15	3.86	-0.879589
		1.15	3.87	-0.883058
		1.15	3.88	-0.886539
		1.15	3.89	-0.890032
		1.15	3.9	-0.893536
		1.15	3.91	-0.897053
		1.15	3.92	-0.900581
		1.15	3.93	-0.904122
		1.15	3.94	-0.907674
		1.15	3.95	-0.911239
		1.15	3.96	-0.914816
		1.15	3.97	-0.918405
		1.15	3.98	-0.922006
		1.15	3.99	-0.92562
		1.15	4	-0.929247
		1.15	4.01	-0.932886
		1.15	4.02	-0.936538
		1.15	4.03	-0.940202
		1.15	4.04	-0.943879
		1.15	4.05	-0.947569
		1.15	4.06	-0.951272
		1.15	4.07	-0.954989
		1.15	4.08	-0.958718
		1.15	4.09	-0.96246
		1.15	4.1	-0.966216
		1.15	4.11	-0.969985
		1.15	4.12	-0.973767
		1.15	4.13	-0.977563
		1.15	4.14	-0.981372
		1.15	4.15	-0.985196
		1.15	4.16	-0.989032
		1.15	4.17	-0.992883
		1.15	4.18	-0.996747
		1.15	4.19	-1.00063
		1.15	4.2	-1.00452
		1.15	4.21	-1.00843
		1.15	4.22	-1.01235
		1.15	4.23	-1.01628
		1.15	4.24	-1.02023
		1.15	4.25	-1.02419
		1.15	4.26	-1.02817
		1.15	4.27	-1.03217
		1.15	4.28	-1.03617
		1.15	4.29	-1.0402
		1.15	4.3	-1.04424
		1.15	4.31	-1.04829
		1.15	4.32	-1.05236
		1.15	4.33	-1.05644
		1.15	4.34	-1.06054
		1.15	4.35	-1.06465
		1.15	4.36	-1.06878
		1.15	4.37	-1.07292
		1.15	4.38	-1.07708
		1.15	4.39	-1.08126
		1.15	4.4	-1.08545
		1.15	4.41	-1.08966
		1.15	4.42	-1.09388
		1.15	4.43	-1.09812
		1.15	4.44	-1.10238
		1.15	4.45	-1.10665
		1.15	4.46	-1.11094
		1.15	4.47	-1.11524
		1.15	4.48	-1.11956
		1.15	4.49	-1.1239
		1.15	4.5	-1.12826
		1.15	4.51	-1.13263
		1.15	4.52	-1.13702
		1.15	4.53	-1.14142
		1.15	4.54	-1.14585
		1.15	4.55	-1.15029
		1.15	4.56	-1.15475
		1.15	4.57	-1.15922
		1.15	4.58	-1.16371
		1.15	4.59	-1.16822
		1.15	4.6	-1.17275
		1.15	4.61	-1.1773
		1.15	4.62	-1.18186
		1.15	4.63	-1.18644
		1.15	4.64	-1.19105
		1.15	4.65	-1.19566
		1.15	4.66	-1.2003
		1.15	4.67	-1.20496
		1.15	4.68	-1.20963
		1.15	4.69	-1.21433
		1.15	4.7	-1.21904
		1.15	4.71	-1.22377
		1.15	4.72	-1.22852
		1.15	4.73	-1.23329
		1.15	4.74	-1.23808
		1.15	4.75	-1.24289
		1.15	4.76	-1.24772
		1.15	4.77	-1.25256
		1.15	4.78	-1.25743
		1.15	4.79	-1.26232
		1.15	4.8	-1.26723
		1.15	4.81	-1.27215
		1.15	4.82	-1.2771
		1.15	4.83	-1.28207
		1.15	4.84	-1.28706
		1.15	4.85	-1.29207
		1.15	4.86	-1.2971
		1.15	4.87	-1.30215
		1.15	4.88	-1.30723
		1.15	4.89	-1.31232
		1.15	4.9	-1.31744
		1.15	4.91	-1.32257
		1.15	4.92	-1.32773
		1.15	4.93	-1.33291
[truncated: 168,844 more rows]

## Sheet: Supplementary Figure 13f
Supplementary Figure 13f
		Fe3C-575				Fe3C-575
		x	y	z		y	y
		1	0	0		0	-0.970861
		1	0.01	-0.0044153		0	-3.44221
		1	0.02	-0.0088307		0.95	-12.3344
		1	0.03	-0.0132462		0	-5.55405
		1	0.04	-0.0176618		1.6	-33.7242
		1	0.05	-0.0220776		0.2	-11.1445
		1	0.06	-0.0264938		0	-8.7871
		1	0.07	-0.0309102		0	-7.46648
		1	0.08	-0.035327		0	-7.8747
		1	0.09	-0.0397443		2.55	-28.7838
		1	0.1	-0.044162		0.8	-26.059
		1	0.11	-0.0485802		0.9	-16.1832
		1	0.12	-0.0529991		0.55	-14.5339
		1	0.13	-0.0574186		1.1	-17.6161
		1	0.14	-0.0618388		1.05	-32.1914
		1	0.15	-0.0662597
		1	0.16	-0.0706815
		1	0.17	-0.0751041
		1	0.18	-0.0795276
		1	0.19	-0.0839521
		1	0.2	-0.0883776
		1	0.21	-0.0928042
		1	0.22	-0.0972319
		1	0.23	-0.101661
		1	0.24	-0.106091
		1	0.25	-0.110522
		1	0.26	-0.114955
		1	0.27	-0.119389
		1	0.28	-0.123825
		1	0.29	-0.128262
		1	0.3	-0.132701
		1	0.31	-0.137141
		1	0.32	-0.141583
		1	0.33	-0.146027
		1	0.34	-0.150472
		1	0.35	-0.15492
		1	0.36	-0.159369
		1	0.37	-0.16382
		1	0.38	-0.168273
		1	0.39	-0.172728
		1	0.4	-0.177186
		1	0.41	-0.181645
		1	0.42	-0.186107
		1	0.43	-0.190571
		1	0.44	-0.195037
		1	0.45	-0.199506
		1	0.46	-0.203977
		1	0.47	-0.208451
		1	0.48	-0.212927
		1	0.49	-0.217406
		1	0.5	-0.221887
		1	0.51	-0.226371
		1	0.52	-0.230858
		1	0.53	-0.235348
		1	0.54	-0.239841
		1	0.55	-0.244336
		1	0.56	-0.248835
		1	0.57	-0.253337
		1	0.58	-0.257841
		1	0.59	-0.262349
		1	0.6	-0.26686
		1	0.61	-0.271375
		1	0.62	-0.275893
		1	0.63	-0.280414
		1	0.64	-0.284938
		1	0.65	-0.289467
		1	0.66	-0.293998
		1	0.67	-0.298534
		1	0.68	-0.303073
		1	0.69	-0.307615
		1	0.7	-0.312162
		1	0.71	-0.316712
		1	0.72	-0.321266
		1	0.73	-0.325825
		1	0.74	-0.330387
		1	0.75	-0.334953
		1	0.76	-0.339524
		1	0.77	-0.344099
		1	0.78	-0.348678
		1	0.79	-0.353261
		1	0.8	-0.357849
		1	0.81	-0.362441
		1	0.82	-0.367038
		1	0.83	-0.371639
		1	0.84	-0.376244
		1	0.85	-0.380855
		1	0.86	-0.38547
		1	0.87	-0.39009
		1	0.88	-0.394715
		1	0.89	-0.399345
		1	0.9	-0.40398
		1	0.91	-0.40862
		1	0.92	-0.413264
		1	0.93	-0.417915
		1	0.94	-0.42257
		1	0.95	-0.427231
		1	0.96	-0.431897
		1	0.97	-0.436568
		1	0.98	-0.441245
		1	0.99	-0.445927
		1	1	-0.450615
		1	1.01	-0.455309
		1	1.02	-0.460008
		1	1.03	-0.464713
		1	1.04	-0.469424
		1	1.05	-0.474141
		1	1.06	-0.478864
		1	1.07	-0.483593
		1	1.08	-0.488328
		1	1.09	-0.493069
		1	1.1	-0.497816
		1	1.11	-0.50257
		1	1.12	-0.50733
		1	1.13	-0.512096
		1	1.14	-0.516869
		1	1.15	-0.521649
		1	1.16	-0.526435
		1	1.17	-0.531228
		1	1.18	-0.536027
		1	1.19	-0.540834
		1	1.2	-0.545647
		1	1.21	-0.550467
		1	1.22	-0.555295
		1	1.23	-0.560129
		1	1.24	-0.56497
		1	1.25	-0.569819
		1	1.26	-0.574675
		1	1.27	-0.579538
		1	1.28	-0.584409
		1	1.29	-0.589287
		1	1.3	-0.594173
		1	1.31	-0.599067
		1	1.32	-0.603968
		1	1.33	-0.608877
		1	1.34	-0.613793
		1	1.35	-0.618718
		1	1.36	-0.623651
		1	1.37	-0.628591
		1	1.38	-0.63354
		1	1.39	-0.638497
		1	1.4	-0.643463
		1	1.41	-0.648436
		1	1.42	-0.653418
		1	1.43	-0.658409
		1	1.44	-0.663408
		1	1.45	-0.668416
		1	1.46	-0.673432
		1	1.47	-0.678457
		1	1.48	-0.683491
		1	1.49	-0.688534
		1	1.5	-0.693586
		1	1.51	-0.698647
		1	1.52	-0.703717
		1	1.53	-0.708797
		1	1.54	-0.713885
		1	1.55	-0.718983
		1	1.56	-0.724091
		1	1.57	-0.729208
		1	1.58	-0.734335
		1	1.59	-0.739471
		1	1.6	-0.744617
		1	1.61	-0.749773
		1	1.62	-0.754939
		1	1.63	-0.760115
		1	1.64	-0.7653
		1	1.65	-0.770496
		1	1.66	-0.775703
		1	1.67	-0.780919
		1	1.68	-0.786146
		1	1.69	-0.791384
		1	1.7	-0.796632
		1	1.71	-0.80189
		1	1.72	-0.80716
		1	1.73	-0.81244
		1	1.74	-0.817731
		1	1.75	-0.823033
		1	1.76	-0.828346
		1	1.77	-0.833671
		1	1.78	-0.839006
		1	1.79	-0.844353
		1	1.8	-0.849711
		1	1.81	-0.855081
		1	1.82	-0.860462
		1	1.83	-0.865855
		1	1.84	-0.871259
		1	1.85	-0.876676
		1	1.86	-0.882104
		1	1.87	-0.887544
		1	1.88	-0.892997
		1	1.89	-0.898461
		1	1.9	-0.903938
		1	1.91	-0.909427
		1	1.92	-0.914929
		1	1.93	-0.920443
		1	1.94	-0.92597
		1	1.95	-0.931509
		1	1.96	-0.937062
		1	1.97	-0.942627
		1	1.98	-0.948205
		1	1.99	-0.953796
		1	2	-0.959401
		1	2.01	-0.965019
		1	2.02	-0.97065
		1	2.03	-0.976294
		1	2.04	-0.981953
		1	2.05	-0.987625
		1	2.06	-0.99331
		1	2.07	-0.999009
		1	2.08	-1.00472
		1	2.09	-1.01045
		1	2.1	-1.01619
		1	2.11	-1.02195
		1	2.12	-1.02772
		1	2.13	-1.0335
		1	2.14	-1.0393
		1	2.15	-1.04512
		1	2.16	-1.05094
		1	2.17	-1.05679
		1	2.18	-1.06265
		1	2.19	-1.06852
		1	2.2	-1.07441
		1	2.21	-1.08031
		1	2.22	-1.08623
		1	2.23	-1.09217
		1	2.24	-1.09812
		1	2.25	-1.10408
		1	2.26	-1.11006
		1	2.27	-1.11606
		1	2.28	-1.12208
		1	2.29	-1.12811
		1	2.3	-1.13415
		1	2.31	-1.14021
		1	2.32	-1.14629
		1	2.33	-1.15239
		1	2.34	-1.1585
		1	2.35	-1.16463
		1	2.36	-1.17078
		1	2.37	-1.17694
		1	2.38	-1.18312
		1	2.39	-1.18932
		1	2.4	-1.19553
		1	2.41	-1.20176
		1	2.42	-1.20801
		1	2.43	-1.21428
		1	2.44	-1.22057
		1	2.45	-1.22687
		1	2.46	-1.23319
		1	2.47	-1.23953
		1	2.48	-1.24589
		1	2.49	-1.25227
		1	2.5	-1.25866
		1	2.51	-1.26508
		1	2.52	-1.27151
		1	2.53	-1.27796
		1	2.54	-1.28443
		1	2.55	-1.29092
		1	2.56	-1.29743
		1	2.57	-1.30396
		1	2.58	-1.31051
		1	2.59	-1.31707
		1	2.6	-1.32366
		1	2.61	-1.33027
		1	2.62	-1.3369
		1	2.63	-1.34355
		1	2.64	-1.35021
		1	2.65	-1.3569
		1	2.66	-1.36361
		1	2.67	-1.37034
		1	2.68	-1.3771
		1	2.69	-1.38387
		1	2.7	-1.39066
		1	2.71	-1.39748
		1	2.72	-1.40431
		1	2.73	-1.41117
		1	2.74	-1.41805
		1	2.75	-1.42495
		1	2.76	-1.43188
		1	2.77	-1.43882
		1	2.78	-1.44579
		1	2.79	-1.45278
		1	2.8	-1.4598
		1	2.81	-1.46683
		1	2.82	-1.47389
		1	2.83	-1.48097
		1	2.84	-1.48808
		1	2.85	-1.49521
		1	2.86	-1.50236
		1	2.87	-1.50954
		1	2.88	-1.51674
		1	2.89	-1.52396
		1	2.9	-1.53121
		1	2.91	-1.53848
		1	2.92	-1.54578
		1	2.93	-1.5531
		1	2.94	-1.56045
		1	2.95	-1.56782
		1	2.96	-1.57522
		1	2.97	-1.58264
		1	2.98	-1.59009
		1	2.99	-1.59756
		1	3	-1.60506
		1	3.01	-1.61258
		1	3.02	-1.62013
		1	3.03	-1.62771
		1	3.04	-1.63531
		1	3.05	-1.64294
		1	3.06	-1.6506
		1	3.07	-1.65828
		1	3.08	-1.666
		1	3.09	-1.67373
		1	3.1	-1.6815
		1	3.11	-1.68929
		1	3.12	-1.69712
		1	3.13	-1.70497
		1	3.14	-1.71284
		1	3.15	-1.72075
		1	3.16	-1.72868
		1	3.17	-1.73665
		1	3.18	-1.74464
		1	3.19	-1.75266
		1	3.2	-1.76071
		1	3.21	-1.7688
		1	3.22	-1.77691
		1	3.23	-1.78505
		1	3.24	-1.79322
		1	3.25	-1.80142
		1	3.26	-1.80965
		1	3.27	-1.81791
		1	3.28	-1.82621
		1	3.29	-1.83453
		1	3.3	-1.84289
		1	3.31	-1.85127
		1	3.32	-1.85969
		1	3.33	-1.86814
		1	3.34	-1.87663
		1	3.35	-1.88514
		1	3.36	-1.89369
		1	3.37	-1.90227
		1	3.38	-1.91088
		1	3.39	-1.91953
		1	3.4	-1.92821
		1	3.41	-1.93693
		1	3.42	-1.94567
		1	3.43	-1.95446
		1	3.44	-1.96327
		1	3.45	-1.97212
		1	3.46	-1.98101
		1	3.47	-1.98993
		1	3.48	-1.99889
		1	3.49	-2.00788
		1	3.5	-2.01691
		1	3.51	-2.02597
		1	3.52	-2.03507
		1	3.53	-2.0442
		1	3.54	-2.05338
		1	3.55	-2.06259
		1	3.56	-2.07183
		1	3.57	-2.08112
		1	3.58	-2.09044
		1	3.59	-2.0998
		1	3.6	-2.10919
		1	3.61	-2.11863
		1	3.62	-2.1281
		1	3.63	-2.13762
		1	3.64	-2.14717
		1	3.65	-2.15676
		1	3.66	-2.16639
		1	3.67	-2.17606
		1	3.68	-2.18578
		1	3.69	-2.19553
		1	3.7	-2.20532
		1	3.71	-2.21515
		1	3.72	-2.22503
		1	3.73	-2.23494
		1	3.74	-2.2449
		1	3.75	-2.2549
		1	3.76	-2.26494
		1	3.77	-2.27503
		1	3.78	-2.28516
		1	3.79	-2.29533
		1	3.8	-2.30554
		1	3.81	-2.3158
		1	3.82	-2.3261
		1	3.83	-2.33645
		1	3.84	-2.34684
		1	3.85	-2.35728
		1	3.86	-2.36776
		1	3.87	-2.37828
		1	3.88	-2.38886
		1	3.89	-2.39948
		1	3.9	-2.41014
		1	3.91	-2.42085
		1	3.92	-2.43161
		1	3.93	-2.44242
		1	3.94	-2.45327
		1	3.95	-2.46417
		1	3.96	-2.47512
		1	3.97	-2.48612
		1	3.98	-2.49717
		1	3.99	-2.50827
		1	4	-2.51941
		1	4.01	-2.53061
		1	4.02	-2.54186
		1	4.03	-2.55316
		1	4.04	-2.5645
		1	4.05	-2.5759
		1	4.06	-2.58736
		1	4.07	-2.59886
		1	4.08	-2.61041
		1	4.09	-2.62202
		1	4.1	-2.63368
		1	4.11	-2.6454
		1	4.12	-2.65717
		1	4.13	-2.66899
		1	4.14	-2.68087
		1	4.15	-2.6928
		1	4.16	-2.70479
		1	4.17	-2.71683
		1	4.18	-2.72893
		1	4.19	-2.74108
		1	4.2	-2.7533
		1	4.21	-2.76557
		1	4.22	-2.77789
		1	4.23	-2.79028
		1	4.24	-2.80272
		1	4.25	-2.81522
		1	4.26	-2.82778
		1	4.27	-2.8404
		1	4.28	-2.85308
		1	4.29	-2.86582
		1	4.3	-2.87862
		1	4.31	-2.89148
		1	4.32	-2.9044
		1	4.33	-2.91739
		1	4.34	-2.93044
		1	4.35	-2.94355
		1	4.36	-2.95672
		1	4.37	-2.96996
		1	4.38	-2.98326
		1	4.39	-2.99662
		1	4.4	-3.01005
		1	4.41	-3.02355
		1	4.42	-3.03711
		1	4.43	-3.05074
		1	4.44	-3.06443
		1	4.45	-3.0782
		1	4.46	-3.09203
		1	4.47	-3.10592
		1	4.48	-3.11989
		1	4.49	-3.13393
		1	4.5	-3.14803
		1	4.51	-3.1622
		1	4.52	-3.17645
		1	4.53	-3.19077
		1	4.54	-3.20515
		1	4.55	-3.21961
		1	4.56	-3.23414
		1	4.57	-3.24875
		1	4.58	-3.26343
		1	4.59	-3.27818
		1	4.6	-3.29301
		1	4.61	-3.30791
		1	4.62	-3.32289
		1	4.63	-3.33794
		1	4.64	-3.35307
		1	4.65	-3.36828
		1	4.66	-3.38356
		1	4.67	-3.39892
		1	4.68	-3.41436
		1	4.69	-3.42988
		1	4.7	-3.44548
		1	4.71	-3.46116
		1	4.72	-3.47693
		1	4.73	-3.49277
		1	4.74	-3.50869
		1	4.75	-3.5247
		1	4.76	-3.54079
		1	4.77	-3.55697
		1	4.78	-3.57323
		1	4.79	-3.58957
		1	4.8	-3.606
		1	4.81	-3.62251
		1	4.82	-3.63912
		1	4.83	-3.6558
		1	4.84	-3.67258
		1	4.85	-3.68945
		1	4.86	-3.7064
		1	4.87	-3.72345
		1	4.88	-3.74058
		1	4.89	-3.75781
		1	4.9	-3.77513
		1	4.91	-3.79254
		1	4.92	-3.81004
		1	4.93	-3.82764
		1	4.94	-3.84533
		1	4.95	-3.86312
		1	4.96	-3.881
		1	4.97	-3.89898
		1	4.98	-3.91705
		1	4.99	-3.93522
		1	5	-3.95349
		1.05	0	0
		1.05	0.01	-0.0044237
		1.05	0.02	-0.0088475
		1.05	0.03	-0.0132714
		1.05	0.04	-0.0176954
		1.05	0.05	-0.0221197
		1.05	0.06	-0.0265443
		1.05	0.07	-0.0309692
		1.05	0.08	-0.0353945
		1.05	0.09	-0.0398203
		1.05	0.1	-0.0442467
		1.05	0.11	-0.0486735
		1.05	0.12	-0.0531011
		1.05	0.13	-0.0575293
		1.05	0.14	-0.0619583
		1.05	0.15	-0.0663881
		1.05	0.16	-0.0708187
		1.05	0.17	-0.0752503
		1.05	0.18	-0.0796829
		1.05	0.19	-0.0841165
		1.05	0.2	-0.0885512
		1.05	0.21	-0.0929871
		1.05	0.22	-0.0974242
		1.05	0.23	-0.101862
		1.05	0.24	-0.106302
		1.05	0.25	-0.110743
		1.05	0.26	-0.115186
		1.05	0.27	-0.11963
		1.05	0.28	-0.124076
		1.05	0.29	-0.128523
		1.05	0.3	-0.132972
		1.05	0.31	-0.137423
		1.05	0.32	-0.141875
		1.05	0.33	-0.146329
		1.05	0.34	-0.150786
		1.05	0.35	-0.155244
		1.05	0.36	-0.159704
		1.05	0.37	-0.164166
		1.05	0.38	-0.168631
		1.05	0.39	-0.173098
		1.05	0.4	-0.177567
		1.05	0.41	-0.182038
		1.05	0.42	-0.186512
		1.05	0.43	-0.190988
		1.05	0.44	-0.195467
		1.05	0.45	-0.199948
		1.05	0.46	-0.204432
		1.05	0.47	-0.208919
		1.05	0.48	-0.213408
		1.05	0.49	-0.2179
		1.05	0.5	-0.222395
		1.05	0.51	-0.226894
		1.05	0.52	-0.231395
		1.05	0.53	-0.235899
		1.05	0.54	-0.240406
		1.05	0.55	-0.244916
		1.05	0.56	-0.24943
		1.05	0.57	-0.253947
		1.05	0.58	-0.258467
		1.05	0.59	-0.262991
		1.05	0.6	-0.267518
		1.05	0.61	-0.272049
		1.05	0.62	-0.276583
		1.05	0.63	-0.281121
		1.05	0.64	-0.285662
		1.05	0.65	-0.290208
		1.05	0.66	-0.294757
		1.05	0.67	-0.299311
		1.05	0.68	-0.303868
		1.05	0.69	-0.308429
		1.05	0.7	-0.312995
		1.05	0.71	-0.317564
		1.05	0.72	-0.322138
		1.05	0.73	-0.326716
		1.05	0.74	-0.331298
		1.05	0.75	-0.335885
		1.05	0.76	-0.340477
		1.05	0.77	-0.345072
		1.05	0.78	-0.349673
		1.05	0.79	-0.354278
		1.05	0.8	-0.358888
		1.05	0.81	-0.363503
		1.05	0.82	-0.368122
		1.05	0.83	-0.372747
		1.05	0.84	-0.377376
		1.05	0.85	-0.382011
		1.05	0.86	-0.386651
		1.05	0.87	-0.391295
		1.05	0.88	-0.395946
		1.05	0.89	-0.400601
		1.05	0.9	-0.405262
		1.05	0.91	-0.409928
		1.05	0.92	-0.4146
		1.05	0.93	-0.419277
		1.05	0.94	-0.42396
		1.05	0.95	-0.428649
		1.05	0.96	-0.433344
		1.05	0.97	-0.438044
		1.05	0.98	-0.442751
		1.05	0.99	-0.447463
		1.05	1	-0.452181
		1.05	1.01	-0.456906
		1.05	1.02	-0.461637
		1.05	1.03	-0.466374
		1.05	1.04	-0.471117
		1.05	1.05	-0.475867
		1.05	1.06	-0.480623
		1.05	1.07	-0.485386
		1.05	1.08	-0.490155
		1.05	1.09	-0.494931
		1.05	1.1	-0.499714
		1.05	1.11	-0.504504
		1.05	1.12	-0.5093
		1.05	1.13	-0.514104
		1.05	1.14	-0.518914
		1.05	1.15	-0.523732
		1.05	1.16	-0.528557
		1.05	1.17	-0.533389
		1.05	1.18	-0.538228
		1.05	1.19	-0.543075
		1.05	1.2	-0.547929
		1.05	1.21	-0.552791
		1.05	1.22	-0.557661
		1.05	1.23	-0.562538
		1.05	1.24	-0.567423
		1.05	1.25	-0.572315
		1.05	1.26	-0.577216
		1.05	1.27	-0.582125
		1.05	1.28	-0.587041
		1.05	1.29	-0.591966
		1.05	1.3	-0.596899
		1.05	1.31	-0.60184
		1.05	1.32	-0.60679
		1.05	1.33	-0.611748
		1.05	1.34	-0.616715
		1.05	1.35	-0.62169
		1.05	1.36	-0.626674
		1.05	1.37	-0.631667
		1.05	1.38	-0.636668
		1.05	1.39	-0.641679
		1.05	1.4	-0.646698
		1.05	1.41	-0.651727
		1.05	1.42	-0.656764
		1.05	1.43	-0.661811
		1.05	1.44	-0.666867
		1.05	1.45	-0.671933
		1.05	1.46	-0.677008
		1.05	1.47	-0.682093
		1.05	1.48	-0.687187
		1.05	1.49	-0.692291
		1.05	1.5	-0.697404
		1.05	1.51	-0.702528
		1.05	1.52	-0.707662
		1.05	1.53	-0.712805
		1.05	1.54	-0.717959
		1.05	1.55	-0.723123
		1.05	1.56	-0.728297
		1.05	1.57	-0.733482
		1.05	1.58	-0.738677
		1.05	1.59	-0.743883
		1.05	1.6	-0.749099
		1.05	1.61	-0.754326
		1.05	1.62	-0.759564
		1.05	1.63	-0.764813
		1.05	1.64	-0.770073
		1.05	1.65	-0.775343
		1.05	1.66	-0.780625
		1.05	1.67	-0.785919
		1.05	1.68	-0.791223
		1.05	1.69	-0.796539
		1.05	1.7	-0.801867
		1.05	1.71	-0.807206
		1.05	1.72	-0.812557
		1.05	1.73	-0.81792
		1.05	1.74	-0.823294
		1.05	1.75	-0.828681
		1.05	1.76	-0.834079
		1.05	1.77	-0.83949
		1.05	1.78	-0.844913
		1.05	1.79	-0.850349
		1.05	1.8	-0.855797
		1.05	1.81	-0.861257
		1.05	1.82	-0.86673
		1.05	1.83	-0.872216
		1.05	1.84	-0.877715
		1.05	1.85	-0.883227
		1.05	1.86	-0.888751
		1.05	1.87	-0.894289
		1.05	1.88	-0.89984
		1.05	1.89	-0.905404
		1.05	1.9	-0.910982
		1.05	1.91	-0.916574
		1.05	1.92	-0.922179
		1.05	1.93	-0.927797
		1.05	1.94	-0.93343
		1.05	1.95	-0.939076
		1.05	1.96	-0.944737
		1.05	1.97	-0.950412
		1.05	1.98	-0.956101
		1.05	1.99	-0.961804
		1.05	2	-0.967522
		1.05	2.01	-0.973254
		1.05	2.02	-0.979001
		1.05	2.03	-0.984763
		1.05	2.04	-0.990539
		1.05	2.05	-0.996331
		1.05	2.06	-1.00214
		1.05	2.07	-1.00796
		1.05	2.08	-1.0138
		1.05	2.09	-1.01965
		1.05	2.1	-1.02552
		1.05	2.11	-1.0314
		1.05	2.12	-1.0373
		1.05	2.13	-1.04322
		1.05	2.14	-1.04915
		1.05	2.15	-1.0551
		1.05	2.16	-1.06106
		1.05	2.17	-1.06704
		1.05	2.18	-1.07304
		1.05	2.19	-1.07905
		1.05	2.2	-1.08508
		1.05	2.21	-1.09113
		1.05	2.22	-1.09719
		1.05	2.23	-1.10327
		1.05	2.24	-1.10937
		1.05	2.25	-1.11549
		1.05	2.26	-1.12162
		1.05	2.27	-1.12777
		1.05	2.28	-1.13394
		1.05	2.29	-1.14012
		1.05	2.3	-1.14633
		1.05	2.31	-1.15255
		1.05	2.32	-1.15879
		1.05	2.33	-1.16505
		1.05	2.34	-1.17132
		1.05	2.35	-1.17762
		1.05	2.36	-1.18393
		1.05	2.37	-1.19027
		1.05	2.38	-1.19662
		1.05	2.39	-1.20299
		1.05	2.4	-1.20938
		1.05	2.41	-1.21579
		1.05	2.42	-1.22222
		1.05	2.43	-1.22866
		1.05	2.44	-1.23513
		1.05	2.45	-1.24162
		1.05	2.46	-1.24813
		1.05	2.47	-1.25466
		1.05	2.48	-1.26121
		1.05	2.49	-1.26777
		1.05	2.5	-1.27436
		1.05	2.51	-1.28097
		1.05	2.52	-1.28761
		1.05	2.53	-1.29426
		1.05	2.54	-1.30093
		1.05	2.55	-1.30763
		1.05	2.56	-1.31434
		1.05	2.57	-1.32108
		1.05	2.58	-1.32784
		1.05	2.59	-1.33462
		1.05	2.6	-1.34142
		1.05	2.61	-1.34825
		1.05	2.62	-1.3551
		1.05	2.63	-1.36197
		1.05	2.64	-1.36886
		1.05	2.65	-1.37578
		1.05	2.66	-1.38271
		1.05	2.67	-1.38968
		1.05	2.68	-1.39666
		1.05	2.69	-1.40367
		1.05	2.7	-1.4107
		1.05	2.71	-1.41776
		1.05	2.72	-1.42484
		1.05	2.73	-1.43194
		1.05	2.74	-1.43907
		1.05	2.75	-1.44622
		1.05	2.76	-1.4534
		1.05	2.77	-1.4606
		1.05	2.78	-1.46783
		1.05	2.79	-1.47508
		1.05	2.8	-1.48236
		1.05	2.81	-1.48966
		1.05	2.82	-1.49699
		1.05	2.83	-1.50434
		1.05	2.84	-1.51172
		1.05	2.85	-1.51913
		1.05	2.86	-1.52656
		1.05	2.87	-1.53402
		1.05	2.88	-1.5415
		1.05	2.89	-1.54902
		1.05	2.9	-1.55655
		1.05	2.91	-1.56412
		1.05	2.92	-1.57171
		1.05	2.93	-1.57934
		1.05	2.94	-1.58699
		1.05	2.95	-1.59466
		1.05	2.96	-1.60237
		1.05	2.97	-1.6101
		1.05	2.98	-1.61786
		1.05	2.99	-1.62565
		1.05	3	-1.63347
		1.05	3.01	-1.64132
		1.05	3.02	-1.6492
		1.05	3.03	-1.65711
		1.05	3.04	-1.66505
		1.05	3.05	-1.67301
		1.05	3.06	-1.68101
		1.05	3.07	-1.68904
		1.05	3.08	-1.6971
		1.05	3.09	-1.70518
		1.05	3.1	-1.7133
		1.05	3.11	-1.72146
		1.05	3.12	-1.72964
		1.05	3.13	-1.73785
		1.05	3.14	-1.7461
		1.05	3.15	-1.75438
		1.05	3.16	-1.76268
		1.05	3.17	-1.77103
		1.05	3.18	-1.7794
		1.05	3.19	-1.78781
		1.05	3.2	-1.79625
		1.05	3.21	-1.80472
		1.05	3.22	-1.81323
		1.05	3.23	-1.82177
		1.05	3.24	-1.83035
		1.05	3.25	-1.83896
		1.05	3.26	-1.8476
		1.05	3.27	-1.85628
		1.05	3.28	-1.865
		1.05	3.29	-1.87375
		1.05	3.3	-1.88253
		1.05	3.31	-1.89135
		1.05	3.32	-1.90021
		1.05	3.33	-1.9091
		1.05	3.34	-1.91803
		1.05	3.35	-1.92699
		1.05	3.36	-1.93599
		1.05	3.37	-1.94503
		1.05	3.38	-1.95411
		1.05	3.39	-1.96322
		1.05	3.4	-1.97238
		1.05	3.41	-1.98157
		1.05	3.42	-1.9908
		1.05	3.43	-2.00006
		1.05	3.44	-2.00937
		1.05	3.45	-2.01871
		1.05	3.46	-2.0281
		1.05	3.47	-2.03752
		1.05	3.48	-2.04699
		1.05	3.49	-2.05649
		1.05	3.5	-2.06604
		1.05	3.51	-2.07563
		1.05	3.52	-2.08525
		1.05	3.53	-2.09492
		1.05	3.54	-2.10463
		1.05	3.55	-2.11439
		1.05	3.56	-2.12418
		1.05	3.57	-2.13402
		1.05	3.58	-2.1439
		1.05	3.59	-2.15382
		1.05	3.6	-2.16379
		1.05	3.61	-2.1738
		1.05	3.62	-2.18386
		1.05	3.63	-2.19396
		1.05	3.64	-2.2041
		1.05	3.65	-2.21429
		1.05	3.66	-2.22452
		1.05	3.67	-2.2348
		1.05	3.68	-2.24513
		1.05	3.69	-2.2555
		1.05	3.7	-2.26592
		1.05	3.71	-2.27639
		1.05	3.72	-2.2869
		1.05	3.73	-2.29746
		1.05	3.74	-2.30807
		1.05	3.75	-2.31872
		1.05	3.76	-2.32943
		1.05	3.77	-2.34018
		1.05	3.78	-2.35098
		1.05	3.79	-2.36184
		1.05	3.8	-2.37274
		1.05	3.81	-2.38369
		1.05	3.82	-2.39469
		1.05	3.83	-2.40575
		1.05	3.84	-2.41685
		1.05	3.85	-2.42801
		1.05	3.86	-2.43922
		1.05	3.87	-2.45048
		1.05	3.88	-2.46179
		1.05	3.89	-2.47316
		1.05	3.9	-2.48458
		1.05	3.91	-2.49605
		1.05	3.92	-2.50758
		1.05	3.93	-2.51916
		1.05	3.94	-2.5308
		1.05	3.95	-2.54249
		1.05	3.96	-2.55424
		1.05	3.97	-2.56605
		1.05	3.98	-2.57791
		1.05	3.99	-2.58983
		1.05	4	-2.6018
		1.05	4.01	-2.61384
		1.05	4.02	-2.62593
		1.05	4.03	-2.63808
		1.05	4.04	-2.65029
		1.05	4.05	-2.66255
		1.05	4.06	-2.67488
		1.05	4.07	-2.68727
		1.05	4.08	-2.69972
		1.05	4.09	-2.71223
		1.05	4.1	-2.7248
		1.05	4.11	-2.73744
		1.05	4.12	-2.75013
		1.05	4.13	-2.76289
		1.05	4.14	-2.77571
		1.05	4.15	-2.7886
		1.05	4.16	-2.80155
		1.05	4.17	-2.81456
		1.05	4.18	-2.82764
		1.05	4.19	-2.84078
		1.05	4.2	-2.854
		1.05	4.21	-2.86727
		1.05	4.22	-2.88062
		1.05	4.23	-2.89403
		1.05	4.24	-2.90751
		1.05	4.25	-2.92106
		1.05	4.26	-2.93467
		1.05	4.27	-2.94836
		1.05	4.28	-2.96211
		1.05	4.29	-2.97594
		1.05	4.3	-2.98984
		1.05	4.31	-3.00381
		1.05	4.32	-3.01785
		1.05	4.33	-3.03196
		1.05	4.34	-3.04614
		1.05	4.35	-3.0604
		1.05	4.36	-3.07474
		1.05	4.37	-3.08914
		1.05	4.38	-3.10363
		1.05	4.39	-3.11818
		1.05	4.4	-3.13282
		1.05	4.41	-3.14753
		1.05	4.42	-3.16232
		1.05	4.43	-3.17718
		1.05	4.44	-3.19213
		1.05	4.45	-3.20715
		1.05	4.46	-3.22225
		1.05	4.47	-3.23743
		1.05	4.48	-3.2527
		1.05	4.49	-3.26804
		1.05	4.5	-3.28347
		1.05	4.51	-3.29897
		1.05	4.52	-3.31457
		1.05	4.53	-3.33024
		1.05	4.54	-3.346
		1.05	4.55	-3.36184
		1.05	4.56	-3.37777
		1.05	4.57	-3.39379
		1.05	4.58	-3.40989
		1.05	4.59	-3.42608
		1.05	4.6	-3.44236
		1.05	4.61	-3.45872
		1.05	4.62	-3.47518
		1.05	4.63	-3.49172
		1.05	4.64	-3.50836
		1.05	4.65	-3.52508
		1.05	4.66	-3.5419
		1.05	4.67	-3.55881
		1.05	4.68	-3.57581
		1.05	4.69	-3.59291
		1.05	4.7	-3.6101
		1.05	4.71	-3.62739
		1.05	4.72	-3.64478
		1.05	4.73	-3.66226
		1.05	4.74	-3.67983
		1.05	4.75	-3.69751
		1.05	4.76	-3.71529
		1.05	4.77	-3.73316
		1.05	4.78	-3.75113
		1.05	4.79	-3.76921
		1.05	4.8	-3.78739
		1.05	4.81	-3.80567
		1.05	4.82	-3.82405
		1.05	4.83	-3.84254
		1.05	4.84	-3.86113
		1.05	4.85	-3.87983
		1.05	4.86	-3.89863
		1.05	4.87	-3.91754
		1.05	4.88	-3.93656
		1.05	4.89	-3.95569
		1.05	4.9	-3.97493
		1.05	4.91	-3.99428
		1.05	4.92	-4.01374
		1.05	4.93	-4.03331
		1.05	4.94	-4.05299
		1.05	4.95	-4.07279
		1.05	4.96	-4.0927
		1.05	4.97	-4.11273
		1.05	4.98	-4.13287
		1.05	4.99	-4.15314
		1.05	5	-4.17352
		1.1	0	0
		1.1	0.01	-0.0044179
		1.1	0.02	-0.0088359
		1.1	0.03	-0.013254
		1.1	0.04	-0.0176723
		1.1	0.05	-0.0220909
		1.1	0.06	-0.0265097
		1.1	0.07	-0.030929
		1.1	0.08	-0.0353486
		1.1	0.09	-0.0397688
		1.1	0.1	-0.0441895
		1.1	0.11	-0.0486108
		1.1	0.12	-0.0530328
		1.1	0.13	-0.0574556
		1.1	0.14	-0.0618791
		1.1	0.15	-0.0663036
		1.1	0.16	-0.0707289
		1.1	0.17	-0.0751553
		1.1	0.18	-0.0795827
		1.1	0.19	-0.0840112
		1.1	0.2	-0.0884409
		1.1	0.21	-0.0928719
		1.1	0.22	-0.0973041
		1.1	0.23	-0.101738
		1.1	0.24	-0.106173
		1.1	0.25	-0.110609
		1.1	0.26	-0.115047
		1.1	0.27	-0.119487
		1.1	0.28	-0.123928
		1.1	0.29	-0.128372
		1.1	0.3	-0.132817
		1.1	0.31	-0.137263
		1.1	0.32	-0.141712
		1.1	0.33	-0.146163
		1.1	0.34	-0.150616
		1.1	0.35	-0.15507
		1.1	0.36	-0.159527
		1.1	0.37	-0.163987
		1.1	0.38	-0.168448
		1.1	0.39	-0.172912
		1.1	0.4	-0.177379
		1.1	0.41	-0.181848
		1.1	0.42	-0.186319
		1.1	0.43	-0.190794
		1.1	0.44	-0.19527
		1.1	0.45	-0.19975
		1.1	0.46	-0.204232
		1.1	0.47	-0.208718
		1.1	0.48	-0.213206
		1.1	0.49	-0.217697
		1.1	0.5	-0.222191
		1.1	0.51	-0.226689
		1.1	0.52	-0.231189
		1.1	0.53	-0.235694
		1.1	0.54	-0.240201
		1.1	0.55	-0.244711
		1.1	0.56	-0.249226
		1.1	0.57	-0.253743
		1.1	0.58	-0.258265
		1.1	0.59	-0.26279
		1.1	0.6	-0.267318
		1.1	0.61	-0.271851
		1.1	0.62	-0.276387
		1.1	0.63	-0.280927
		1.1	0.64	-0.285472
		1.1	0.65	-0.29002
		1.1	0.66	-0.294573
		1.1	0.67	-0.299129
		1.1	0.68	-0.30369
		1.1	0.69	-0.308256
		1.1	0.7	-0.312825
		1.1	0.71	-0.317399
		1.1	0.72	-0.321978
		1.1	0.73	-0.326561
		1.1	0.74	-0.331149
		1.1	0.75	-0.335742
		1.1	0.76	-0.340339
		1.1	0.77	-0.344942
		1.1	0.78	-0.349549
		1.1	0.79	-0.354161
		1.1	0.8	-0.358779
		1.1	0.81	-0.363401
		1.1	0.82	-0.368029
		1.1	0.83	-0.372662
		1.1	0.84	-0.377301
		1.1	0.85	-0.381945
		1.1	0.86	-0.386594
		1.1	0.87	-0.391249
		1.1	0.88	-0.39591
		1.1	0.89	-0.400576
		1.1	0.9	-0.405248
		1.1	0.91	-0.409926
		1.1	0.92	-0.41461
		1.1	0.93	-0.4193
		1.1	0.94	-0.423996
		1.1	0.95	-0.428698
		1.1	0.96	-0.433406
		1.1	0.97	-0.438121
		1.1	0.98	-0.442842
		1.1	0.99	-0.447569
		1.1	1	-0.452303
		1.1	1.01	-0.457043
		1.1	1.02	-0.461791
		1.1	1.03	-0.466544
		1.1	1.04	-0.471305
		1.1	1.05	-0.476073
		1.1	1.06	-0.480847
		1.1	1.07	-0.485629
		1.1	1.08	-0.490418
		1.1	1.09	-0.495214
		1.1	1.1	-0.500017
		1.1	1.11	-0.504827
		1.1	1.12	-0.509645
		1.1	1.13	-0.514471
		1.1	1.14	-0.519304
		1.1	1.15	-0.524144
		1.1	1.16	-0.528992
		1.1	1.17	-0.533849
		1.1	1.18	-0.538713
		1.1	1.19	-0.543585
		1.1	1.2	-0.548465
		1.1	1.21	-0.553353
		1.1	1.22	-0.558249
		1.1	1.23	-0.563154
		1.1	1.24	-0.568067
		1.1	1.25	-0.572989
		1.1	1.26	-0.577919
		1.1	1.27	-0.582857
		1.1	1.28	-0.587804
		1.1	1.29	-0.59276
		1.1	1.3	-0.597725
		1.1	1.31	-0.602699
		1.1	1.32	-0.607682
		1.1	1.33	-0.612674
		1.1	1.34	-0.617675
		1.1	1.35	-0.622686
		1.1	1.36	-0.627705
		1.1	1.37	-0.632734
		1.1	1.38	-0.637773
		1.1	1.39	-0.642822
		1.1	1.4	-0.64788
		1.1	1.41	-0.652948
		1.1	1.42	-0.658025
		1.1	1.43	-0.663113
		1.1	1.44	-0.668211
		1.1	1.45	-0.673319
		1.1	1.46	-0.678436
		1.1	1.47	-0.683565
		1.1	1.48	-0.688704
		1.1	1.49	-0.693853
		1.1	1.5	-0.699013
		1.1	1.51	-0.704183
		1.1	1.52	-0.709365
		1.1	1.53	-0.714557
		1.1	1.54	-0.71976
		1.1	1.55	-0.724974
		1.1	1.56	-0.7302
		1.1	1.57	-0.735436
		1.1	1.58	-0.740684
		1.1	1.59	-0.745943
		1.1	1.6	-0.751214
		1.1	1.61	-0.756496
		1.1	1.62	-0.761791
		1.1	1.63	-0.767096
		1.1	1.64	-0.772414
		1.1	1.65	-0.777744
		1.1	1.66	-0.783086
		1.1	1.67	-0.78844
		1.1	1.68	-0.793806
		1.1	1.69	-0.799185
		1.1	1.7	-0.804576
		1.1	1.71	-0.80998
		1.1	1.72	-0.815397
		1.1	1.73	-0.820826
		1.1	1.74	-0.826268
		1.1	1.75	-0.831723
		1.1	1.76	-0.837191
		1.1	1.77	-0.842673
		1.1	1.78	-0.848168
		1.1	1.79	-0.853676
		1.1	1.8	-0.859198
		1.1	1.81	-0.864733
		1.1	1.82	-0.870282
		1.1	1.83	-0.875845
		1.1	1.84	-0.881422
		1.1	1.85	-0.887012
		1.1	1.86	-0.892618
		1.1	1.87	-0.898237
		1.1	1.88	-0.903871
		1.1	1.89	-0.909519
		1.1	1.9	-0.915181
		1.1	1.91	-0.920859
		1.1	1.92	-0.926551
		1.1	1.93	-0.932258
		1.1	1.94	-0.937981
		1.1	1.95	-0.943718
		1.1	1.96	-0.949471
		1.1	1.97	-0.955239
		1.1	1.98	-0.961023
		1.1	1.99	-0.966822
		1.1	2	-0.972637
		1.1	2.01	-0.978468
		1.1	2.02	-0.984314
		1.1	2.03	-0.990177
		1.1	2.04	-0.996056
		1.1	2.05	-1.00195
		1.1	2.06	-1.00786
		1.1	2.07	-1.01379
		1.1	2.08	-1.01974
		1.1	2.09	-1.0257
		1.1	2.1	-1.03168
		1.1	2.11	-1.03767
		1.1	2.12	-1.04369
		1.1	2.13	-1.04972
		1.1	2.14	-1.05577
		1.1	2.15	-1.06183
		1.1	2.16	-1.06792
		1.1	2.17	-1.07402
		1.1	2.18	-1.08014
		1.1	2.19	-1.08627
		1.1	2.2	-1.09243
		1.1	2.21	-1.0986
		1.1	2.22	-1.1048
		1.1	2.23	-1.11101
		1.1	2.24	-1.11724
		1.1	2.25	-1.12349
		1.1	2.26	-1.12975
		1.1	2.27	-1.13604
		1.1	2.28	-1.14235
		1.1	2.29	-1.14867
		1.1	2.3	-1.15502
		1.1	2.31	-1.16138
		1.1	2.32	-1.16777
		1.1	2.33	-1.17417
		1.1	2.34	-1.1806
		1.1	2.35	-1.18705
		1.1	2.36	-1.19351
		1.1	2.37	-1.2
		1.1	2.38	-1.20651
		1.1	2.39	-1.21303
		1.1	2.4	-1.21958
		1.1	2.41	-1.22616
		1.1	2.42	-1.23275
		1.1	2.43	-1.23936
		1.1	2.44	-1.246
		1.1	2.45	-1.25265
		1.1	2.46	-1.25933
		1.1	2.47	-1.26603
		1.1	2.48	-1.27276
		1.1	2.49	-1.2795
		1.1	2.5	-1.28627
		1.1	2.51	-1.29306
		1.1	2.52	-1.29988
		1.1	2.53	-1.30672
		1.1	2.54	-1.31358
		1.1	2.55	-1.32046
		1.1	2.56	-1.32737
		1.1	2.57	-1.3343
		1.1	2.58	-1.34126
		1.1	2.59	-1.34824
		1.1	2.6	-1.35524
		1.1	2.61	-1.36227
		1.1	2.62	-1.36932
		1.1	2.63	-1.3764
		1.1	2.64	-1.3835
		1.1	2.65	-1.39063
		1.1	2.66	-1.39778
		1.1	2.67	-1.40496
		1.1	2.68	-1.41217
		1.1	2.69	-1.4194
		1.1	2.7	-1.42665
		1.1	2.71	-1.43394
		1.1	2.72	-1.44125
		1.1	2.73	-1.44858
		1.1	2.74	-1.45594
		1.1	2.75	-1.46333
		1.1	2.76	-1.47075
		1.1	2.77	-1.47819
		1.1	2.78	-1.48567
		1.1	2.79	-1.49317
		1.1	2.8	-1.50069
		1.1	2.81	-1.50825
		1.1	2.82	-1.51583
		1.1	2.83	-1.52344
		1.1	2.84	-1.53109
		1.1	2.85	-1.53876
		1.1	2.86	-1.54645
		1.1	2.87	-1.55418
		1.1	2.88	-1.56194
		1.1	2.89	-1.56973
		1.1	2.9	-1.57755
		1.1	2.91	-1.5854
		1.1	2.92	-1.59327
		1.1	2.93	-1.60118
		1.1	2.94	-1.60912
		1.1	2.95	-1.61709
		1.1	2.96	-1.6251
		1.1	2.97	-1.63313
		1.1	2.98	-1.6412
		1.1	2.99	-1.64929
		1.1	3	-1.65742
		1.1	3.01	-1.66558
		1.1	3.02	-1.67378
		1.1	3.03	-1.68201
		1.1	3.04	-1.69027
		1.1	3.05	-1.69856
		1.1	3.06	-1.70689
		1.1	3.07	-1.71525
		1.1	3.08	-1.72364
		1.1	3.09	-1.73207
		1.1	3.1	-1.74054
		1.1	3.11	-1.74904
		1.1	3.12	-1.75757
		1.1	3.13	-1.76614
		1.1	3.14	-1.77474
		1.1	3.15	-1.78338
		1.1	3.16	-1.79206
		1.1	3.17	-1.80077
		1.1	3.18	-1.80952
		1.1	3.19	-1.81831
		1.1	3.2	-1.82713
		1.1	3.21	-1.83599
		1.1	3.22	-1.84489
		1.1	3.23	-1.85382
		1.1	3.24	-1.86279
		1.1	3.25	-1.87181
		1.1	3.26	-1.88086
		1.1	3.27	-1.88995
		1.1	3.28	-1.89907
		1.1	3.29	-1.90824
		1.1	3.3	-1.91745
		1.1	3.31	-1.9267
		1.1	3.32	-1.93598
		1.1	3.33	-1.94531
		1.1	3.34	-1.95468
		1.1	3.35	-1.96409
		1.1	3.36	-1.97354
		1.1	3.37	-1.98304
		1.1	3.38	-1.99257
		1.1	3.39	-2.00215
		1.1	3.4	-2.01177
		1.1	3.41	-2.02144
		1.1	3.42	-2.03114
		1.1	3.43	-2.04089
		1.1	3.44	-2.05069
		1.1	3.45	-2.06053
		1.1	3.46	-2.07041
		1.1	3.47	-2.08034
		1.1	3.48	-2.09031
		1.1	3.49	-2.10033
		1.1	3.5	-2.11039
		1.1	3.51	-2.1205
		1.1	3.52	-2.13066
		1.1	3.53	-2.14086
		1.1	3.54	-2.15111
		1.1	3.55	-2.16141
		1.1	3.56	-2.17176
		1.1	3.57	-2.18215
		1.1	3.58	-2.1926
		1.1	3.59	-2.20309
		1.1	3.6	-2.21363
		1.1	3.61	-2.22422
		1.1	3.62	-2.23486
		1.1	3.63	-2.24555
		1.1	3.64	-2.25629
		1.1	3.65	-2.26708
		1.1	3.66	-2.27792
		1.1	3.67	-2.28882
		1.1	3.68	-2.29977
		1.1	3.69	-2.31077
		1.1	3.7	-2.32182
		1.1	3.71	-2.33292
		1.1	3.72	-2.34408
		1.1	3.73	-2.3553
		1.1	3.74	-2.36656
		1.1	3.75	-2.37789
		1.1	3.76	-2.38926
		1.1	3.77	-2.4007
		1.1	3.78	-2.41219
		1.1	3.79	-2.42373
		1.1	3.8	-2.43533
		1.1	3.81	-2.44699
		1.1	3.82	-2.45871
		1.1	3.83	-2.47049
		1.1	3.84	-2.48232
		1.1	3.85	-2.49421
		1.1	3.86	-2.50617
		1.1	3.87	-2.51818
		1.1	3.88	-2.53025
		1.1	3.89	-2.54238
		1.1	3.9	-2.55458
		1.1	3.91	-2.56683
		1.1	3.92	-2.57915
		1.1	3.93	-2.59153
		1.1	3.94	-2.60397
		1.1	3.95	-2.61648
		1.1	3.96	-2.62905
		1.1	3.97	-2.64168
		1.1	3.98	-2.65438
		1.1	3.99	-2.66715
		1.1	4	-2.67998
		1.1	4.01	-2.69287
		1.1	4.02	-2.70584
		1.1	4.03	-2.71887
		1.1	4.04	-2.73197
		1.1	4.05	-2.74513
		1.1	4.06	-2.75837
		1.1	4.07	-2.77167
		1.1	4.08	-2.78505
		1.1	4.09	-2.79849
		1.1	4.1	-2.81201
		1.1	4.11	-2.82559
		1.1	4.12	-2.83925
		1.1	4.13	-2.85298
		1.1	4.14	-2.86678
		1.1	4.15	-2.88066
		1.1	4.16	-2.89461
		1.1	4.17	-2.90864
		1.1	4.18	-2.92274
		1.1	4.19	-2.93691
		1.1	4.2	-2.95117
		1.1	4.21	-2.9655
		1.1	4.22	-2.9799
		1.1	4.23	-2.99439
		1.1	4.24	-3.00895
		1.1	4.25	-3.02359
		1.1	4.26	-3.03831
		1.1	4.27	-3.05312
		1.1	4.28	-3.068
		1.1	4.29	-3.08297
		1.1	4.3	-3.09801
		1.1	4.31	-3.11314
		1.1	4.32	-3.12836
		1.1	4.33	-3.14365
		1.1	4.34	-3.15903
		1.1	4.35	-3.1745
		1.1	4.36	-3.19005
		1.1	4.37	-3.20569
		1.1	4.38	-3.22142
		1.1	4.39	-3.23724
		1.1	4.4	-3.25314
		1.1	4.41	-3.26913
		1.1	4.42	-3.28521
		1.1	4.43	-3.30139
		1.1	4.44	-3.31765
		1.1	4.45	-3.33401
		1.1	4.46	-3.35046
		1.1	4.47	-3.367
		1.1	4.48	-3.38364
		1.1	4.49	-3.40037
		1.1	4.5	-3.4172
		1.1	4.51	-3.43412
		1.1	4.52	-3.45114
		1.1	4.53	-3.46826
		1.1	4.54	-3.48548
		1.1	4.55	-3.50279
		1.1	4.56	-3.52021
		1.1	4.57	-3.53772
		1.1	4.58	-3.55534
		1.1	4.59	-3.57306
		1.1	4.6	-3.59089
		1.1	4.61	-3.60882
		1.1	4.62	-3.62685
		1.1	4.63	-3.64499
		1.1	4.64	-3.66323
		1.1	4.65	-3.68158
		1.1	4.66	-3.70004
		1.1	4.67	-3.71861
		1.1	4.68	-3.73729
		1.1	4.69	-3.75608
		1.1	4.7	-3.77498
		1.1	4.71	-3.79399
		1.1	4.72	-3.81312
		1.1	4.73	-3.83236
		1.1	4.74	-3.85171
		1.1	4.75	-3.87118
		1.1	4.76	-3.89077
		1.1	4.77	-3.91047
		1.1	4.78	-3.9303
		1.1	4.79	-3.95024
		1.1	4.8	-3.9703
		1.1	4.81	-3.99048
		1.1	4.82	-4.01079
		1.1	4.83	-4.03122
		1.1	4.84	-4.05178
		1.1	4.85	-4.07245
		1.1	4.86	-4.09326
		1.1	4.87	-4.11419
		1.1	4.88	-4.13525
		1.1	4.89	-4.15644
		1.1	4.9	-4.17776
		1.1	4.91	-4.19921
		1.1	4.92	-4.2208
		1.1	4.93	-4.24251
		1.1	4.94	-4.26436
		1.1	4.95	-4.28635
		1.1	4.96	-4.30847
		1.1	4.97	-4.33073
		1.1	4.98	-4.35313
		1.1	4.99	-4.37567
		1.1	5	-4.39835
		1.15	0	0
		1.15	0.01	-0.0043988
		1.15	0.02	-0.0087977
		1.15	0.03	-0.0131967
		1.15	0.04	-0.017596
		1.15	0.05	-0.0219954
		1.15	0.06	-0.0263953
		1.15	0.07	-0.0307955
		1.15	0.08	-0.0351961
		1.15	0.09	-0.0395973
		1.15	0.1	-0.0439991
		1.15	0.11	-0.0484015
		1.15	0.12	-0.0528047
		1.15	0.13	-0.0572087
		1.15	0.14	-0.0616135
		1.15	0.15	-0.0660192
		1.15	0.16	-0.0704259
		1.15	0.17	-0.0748337
		1.15	0.18	-0.0792426
		1.15	0.19	-0.0836527
		1.15	0.2	-0.088064
		1.15	0.21	-0.0924767
		1.15	0.22	-0.0968907
		1.15	0.23	-0.101306
		1.15	0.24	-0.105723
		1.15	0.25	-0.110142
		1.15	0.26	-0.114562
		1.15	0.27	-0.118984
		1.15	0.28	-0.123408
		1.15	0.29	-0.127833
		1.15	0.3	-0.132261
		1.15	0.31	-0.13669
		1.15	0.32	-0.141122
		1.15	0.33	-0.145556
		1.15	0.34	-0.149991
		1.15	0.35	-0.154429
		1.15	0.36	-0.15887
		1.15	0.37	-0.163313
		1.15	0.38	-0.167758
		1.15	0.39	-0.172206
		1.15	0.4	-0.176656
		1.15	0.41	-0.181109
		1.15	0.42	-0.185565
		1.15	0.43	-0.190023
		1.15	0.44	-0.194485
		1.15	0.45	-0.198949
		1.15	0.46	-0.203416
		1.15	0.47	-0.207887
		1.15	0.48	-0.21236
		1.15	0.49	-0.216837
		1.15	0.5	-0.221317
		1.15	0.51	-0.2258
		1.15	0.52	-0.230287
		1.15	0.53	-0.234778
		1.15	0.54	-0.239271
		1.15	0.55	-0.243769
		1.15	0.56	-0.24827
		1.15	0.57	-0.252775
		1.15	0.58	-0.257283
		1.15	0.59	-0.261796
		1.15	0.6	-0.266313
		1.15	0.61	-0.270833
		1.15	0.62	-0.275358
		1.15	0.63	-0.279887
		1.15	0.64	-0.28442
		1.15	0.65	-0.288957
		1.15	0.66	-0.293499
		1.15	0.67	-0.298046
		1.15	0.68	-0.302596
		1.15	0.69	-0.307152
		1.15	0.7	-0.311712
		1.15	0.71	-0.316277
		1.15	0.72	-0.320847
		1.15	0.73	-0.325421
		1.15	0.74	-0.330001
		1.15	0.75	-0.334586
		1.15	0.76	-0.339175
		1.15	0.77	-0.34377
		1.15	0.78	-0.348371
		1.15	0.79	-0.352976
		1.15	0.8	-0.357587
		1.15	0.81	-0.362204
		1.15	0.82	-0.366826
		1.15	0.83	-0.371453
		1.15	0.84	-0.376087
		1.15	0.85	-0.380726
		1.15	0.86	-0.385371
		1.15	0.87	-0.390022
		1.15	0.88	-0.394679
		1.15	0.89	-0.399342
		1.15	0.9	-0.404011
		1.15	0.91	-0.408687
		1.15	0.92	-0.413368
		1.15	0.93	-0.418057
		1.15	0.94	-0.422751
		1.15	0.95	-0.427453
		1.15	0.96	-0.43216
		1.15	0.97	-0.436875
		1.15	0.98	-0.441596
		1.15	0.99	-0.446325
		1.15	1	-0.45106
		1.15	1.01	-0.455802
		1.15	1.02	-0.460551
		1.15	1.03	-0.465308
		1.15	1.04	-0.470071
		1.15	1.05	-0.474842
		1.15	1.06	-0.479621
		1.15	1.07	-0.484407
		1.15	1.08	-0.489201
		1.15	1.09	-0.494002
		1.15	1.1	-0.498811
		1.15	1.11	-0.503628
		1.15	1.12	-0.508453
		1.15	1.13	-0.513285
		1.15	1.14	-0.518126
		1.15	1.15	-0.522975
		1.15	1.16	-0.527833
		1.15	1.17	-0.532698
		1.15	1.18	-0.537572
		1.15	1.19	-0.542455
		1.15	1.2	-0.547346
		1.15	1.21	-0.552246
		1.15	1.22	-0.557154
		1.15	1.23	-0.562072
		1.15	1.24	-0.566998
		1.15	1.25	-0.571934
		1.15	1.26	-0.576878
		1.15	1.27	-0.581832
		1.15	1.28	-0.586795
		1.15	1.29	-0.591768
		1.15	1.3	-0.59675
		1.15	1.31	-0.601741
		1.15	1.32	-0.606742
		1.15	1.33	-0.611753
		1.15	1.34	-0.616774
		1.15	1.35	-0.621804
		1.15	1.36	-0.626845
		1.15	1.37	-0.631896
		1.15	1.38	-0.636957
		1.15	1.39	-0.642028
		1.15	1.4	-0.647109
		1.15	1.41	-0.652201
		1.15	1.42	-0.657304
		1.15	1.43	-0.662417
		1.15	1.44	-0.667542
		1.15	1.45	-0.672677
		1.15	1.46	-0.677822
		1.15	1.47	-0.682979
		1.15	1.48	-0.688148
		1.15	1.49	-0.693327
		1.15	1.5	-0.698518
		1.15	1.51	-0.70372
		1.15	1.52	-0.708934
		1.15	1.53	-0.714159
		1.15	1.54	-0.719396
		1.15	1.55	-0.724645
		1.15	1.56	-0.729906
		1.15	1.57	-0.735179
		1.15	1.58	-0.740464
		1.15	1.59	-0.745762
		1.15	1.6	-0.751072
		1.15	1.61	-0.756394
		1.15	1.62	-0.761729
		1.15	1.63	-0.767076
		1.15	1.64	-0.772436
		1.15	1.65	-0.77781
		1.15	1.66	-0.783196
		1.15	1.67	-0.788595
		1.15	1.68	-0.794007
		1.15	1.69	-0.799433
		1.15	1.7	-0.804872
		1.15	1.71	-0.810325
		1.15	1.72	-0.815791
		1.15	1.73	-0.821272
		1.15	1.74	-0.826766
		1.15	1.75	-0.832274
		1.15	1.76	-0.837796
		1.15	1.77	-0.843332
		1.15	1.78	-0.848883
		1.15	1.79	-0.854448
		1.15	1.8	-0.860027
		1.15	1.81	-0.865622
		1.15	1.82	-0.871231
		1.15	1.83	-0.876855
		1.15	1.84	-0.882494
		1.15	1.85	-0.888148
		1.15	1.86	-0.893817
		1.15	1.87	-0.899502
		1.15	1.88	-0.905203
		1.15	1.89	-0.910918
		1.15	1.9	-0.91665
		1.15	1.91	-0.922398
		1.15	1.92	-0.928161
		1.15	1.93	-0.933941
		1.15	1.94	-0.939737
		1.15	1.95	-0.945549
		1.15	1.96	-0.951378
		1.15	1.97	-0.957223
		1.15	1.98	-0.963085
		1.15	1.99	-0.968965
		1.15	2	-0.974861
		1.15	2.01	-0.980774
		1.15	2.02	-0.986704
		1.15	2.03	-0.992652
		1.15	2.04	-0.998618
		1.15	2.05	-1.0046
		1.15	2.06	-1.0106
		1.15	2.07	-1.01662
		1.15	2.08	-1.02266
		1.15	2.09	-1.02871
		1.15	2.1	-1.03479
		1.15	2.11	-1.04088
		1.15	2.12	-1.04699
		1.15	2.13	-1.05312
		1.15	2.14	-1.05927
		1.15	2.15	-1.06543
		1.15	2.16	-1.07162
		1.15	2.17	-1.07783
		1.15	2.18	-1.08405
		1.15	2.19	-1.0903
		1.15	2.2	-1.09656
		1.15	2.21	-1.10285
		1.15	2.22	-1.10915
		1.15	2.23	-1.11548
		1.15	2.24	-1.12182
		1.15	2.25	-1.12819
		1.15	2.26	-1.13457
		1.15	2.27	-1.14098
		1.15	2.28	-1.14741
		1.15	2.29	-1.15386
		1.15	2.3	-1.16033
		1.15	2.31	-1.16682
		1.15	2.32	-1.17334
		1.15	2.33	-1.17987
		1.15	2.34	-1.18643
		1.15	2.35	-1.19301
		1.15	2.36	-1.19961
		1.15	2.37	-1.20624
		1.15	2.38	-1.21289
		1.15	2.39	-1.21956
		1.15	2.4	-1.22625
		1.15	2.41	-1.23297
		1.15	2.42	-1.23971
		1.15	2.43	-1.24647
		1.15	2.44	-1.25326
		1.15	2.45	-1.26007
		1.15	2.46	-1.2669
		1.15	2.47	-1.27376
		1.15	2.48	-1.28064
		1.15	2.49	-1.28755
		1.15	2.5	-1.29448
		1.15	2.51	-1.30144
		1.15	2.52	-1.30842
		1.15	2.53	-1.31543
		1.15	2.54	-1.32246
		1.15	2.55	-1.32952
		1.15	2.56	-1.3366
		1.15	2.57	-1.34371
		1.15	2.58	-1.35085
		1.15	2.59	-1.35801
		1.15	2.6	-1.3652
		1.15	2.61	-1.37242
		1.15	2.62	-1.37966
		1.15	2.63	-1.38693
		1.15	2.64	-1.39423
		1.15	2.65	-1.40155
		1.15	2.66	-1.4089
		1.15	2.67	-1.41628
		1.15	2.68	-1.42369
		1.15	2.69	-1.43113
		1.15	2.7	-1.43859
		1.15	2.71	-1.44609
		1.15	2.72	-1.45361
		1.15	2.73	-1.46117
		1.15	2.74	-1.46875
		1.15	2.75	-1.47636
		1.15	2.76	-1.484
		1.15	2.77	-1.49167
		1.15	2.78	-1.49937
		1.15	2.79	-1.50711
		1.15	2.8	-1.51487
		1.15	2.81	-1.52266
		1.15	2.82	-1.53049
		1.15	2.83	-1.53834
		1.15	2.84	-1.54623
		1.15	2.85	-1.55415
		1.15	2.86	-1.5621
		1.15	2.87	-1.57009
		1.15	2.88	-1.57811
		1.15	2.89	-1.58615
		1.15	2.9	-1.59424
		1.15	2.91	-1.60235
		1.15	2.92	-1.6105
		1.15	2.93	-1.61869
		1.15	2.94	-1.6269
		1.15	2.95	-1.63516
		1.15	2.96	-1.64344
		1.15	2.97	-1.65176
		1.15	2.98	-1.66012
		1.15	2.99	-1.66851
		1.15	3	-1.67694
		1.15	3.01	-1.6854
		1.15	3.02	-1.6939
		1.15	3.03	-1.70243
		1.15	3.04	-1.711
		1.15	3.05	-1.71961
		1.15	3.06	-1.72826
		1.15	3.07	-1.73694
		1.15	3.08	-1.74566
		1.15	3.09	-1.75442
		1.15	3.1	-1.76321
		1.15	3.11	-1.77205
		1.15	3.12	-1.78092
		1.15	3.13	-1.78984
		1.15	3.14	-1.79879
		1.15	3.15	-1.80778
		1.15	3.16	-1.81681
		1.15	3.17	-1.82588
		1.15	3.18	-1.835
		1.15	3.19	-1.84415
		1.15	3.2	-1.85335
		1.15	3.21	-1.86258
		1.15	3.22	-1.87186
		1.15	3.23	-1.88118
		1.15	3.24	-1.89054
		1.15	3.25	-1.89995
		1.15	3.26	-1.90939
		1.15	3.27	-1.91888
		1.15	3.28	-1.92842
		1.15	3.29	-1.938
		1.15	3.3	-1.94762
		1.15	3.31	-1.95729
		1.15	3.32	-1.967
		1.15	3.33	-1.97676
		1.15	3.34	-1.98656
		1.15	3.35	-1.99641
		1.15	3.36	-2.0063
		1.15	3.37	-2.01625
		1.15	3.38	-2.02624
		1.15	3.39	-2.03627
		1.15	3.4	-2.04636
		1.15	3.41	-2.05649
		1.15	3.42	-2.06667
		1.15	3.43	-2.0769
		1.15	3.44	-2.08717
		1.15	3.45	-2.0975
		1.15	3.46	-2.10788
		1.15	3.47	-2.11831
		1.15	3.48	-2.12878
		1.15	3.49	-2.13931
		1.15	3.5	-2.14989
		1.15	3.51	-2.16053
		1.15	3.52	-2.17121
		1.15	3.53	-2.18195
		1.15	3.54	-2.19274
		1.15	3.55	-2.20358
		1.15	3.56	-2.21447
		1.15	3.57	-2.22543
		1.15	3.58	-2.23643
		1.15	3.59	-2.24749
		1.15	3.6	-2.2586
		1.15	3.61	-2.26978
		1.15	3.62	-2.281
		1.15	3.63	-2.29229
		1.15	3.64	-2.30363
		1.15	3.65	-2.31502
		1.15	3.66	-2.32648
		1.15	3.67	-2.33799
		1.15	3.68	-2.34957
		1.15	3.69	-2.3612
		1.15	3.7	-2.37289
		1.15	3.71	-2.38464
		1.15	3.72	-2.39645
		1.15	3.73	-2.40833
		1.15	3.74	-2.42026
		1.15	3.75	-2.43226
		1.15	3.76	-2.44432
		1.15	3.77	-2.45644
		1.15	3.78	-2.46862
		1.15	3.79	-2.48087
		1.15	3.8	-2.49319
		1.15	3.81	-2.50556
		1.15	3.82	-2.51801
		1.15	3.83	-2.53052
		1.15	3.84	-2.54309
		1.15	3.85	-2.55573
		1.15	3.86	-2.56844
		1.15	3.87	-2.58122
		1.15	3.88	-2.59407
		1.15	3.89	-2.60698
		1.15	3.9	-2.61997
		1.15	3.91	-2.63302
		1.15	3.92	-2.64614
		1.15	3.93	-2.65934
		1.15	3.94	-2.67261
		1.15	3.95	-2.68594
		1.15	3.96	-2.69936
		1.15	3.97	-2.71284
		1.15	3.98	-2.7264
		1.15	3.99	-2.74003
		1.15	4	-2.75374
		1.15	4.01	-2.76752
		1.15	4.02	-2.78138
		1.15	4.03	-2.79532
		1.15	4.04	-2.80933
		1.15	4.05	-2.82342
		1.15	4.06	-2.83759
		1.15	4.07	-2.85184
		1.15	4.08	-2.86617
		1.15	4.09	-2.88058
		1.15	4.1	-2.89507
		1.15	4.11	-2.90964
		1.15	4.12	-2.9243
		1.15	4.13	-2.93903
		1.15	4.14	-2.95385
		1.15	4.15	-2.96876
		1.15	4.16	-2.98374
		1.15	4.17	-2.99882
		1.15	4.18	-3.01398
		1.15	4.19	-3.02923
		1.15	4.2	-3.04456
		1.15	4.21	-3.05999
		1.15	4.22	-3.0755
		1.15	4.23	-3.0911
		1.15	4.24	-3.10679
		1.15	4.25	-3.12257
		1.15	4.26	-3.13845
		1.15	4.27	-3.15442
		1.15	4.28	-3.17048
		1.15	4.29	-3.18663
		1.15	4.3	-3.20288
		1.15	4.31	-3.21922
		1.15	4.32	-3.23567
		1.15	4.33	-3.2522
		1.15	4.34	-3.26884
		1.15	4.35	-3.28557
		1.15	4.36	-3.3024
		1.15	4.37	-3.31934
		1.15	4.38	-3.33637
		1.15	4.39	-3.35351
		1.15	4.4	-3.37074
		1.15	4.41	-3.38809
		1.15	4.42	-3.40553
		1.15	4.43	-3.42308
		1.15	4.44	-3.44074
		1.15	4.45	-3.4585
		1.15	4.46	-3.47637
		1.15	4.47	-3.49435
		1.15	4.48	-3.51244
		1.15	4.49	-3.53063
		1.15	4.5	-3.54894
		1.15	4.51	-3.56736
		1.15	4.52	-3.5859
		1.15	4.53	-3.60454
		1.15	4.54	-3.6233
		1.15	4.55	-3.64218
		1.15	4.56	-3.66118
		1.15	4.57	-3.68029
		1.15	4.58	-3.69952
		1.15	4.59	-3.71886
		1.15	4.6	-3.73833
		1.15	4.61	-3.75792
		1.15	4.62	-3.77763
		1.15	4.63	-3.79747
		1.15	4.64	-3.81743
		1.15	4.65	-3.83751
		1.15	4.66	-3.85773
		1.15	4.67	-3.87806
		1.15	4.68	-3.89853
		1.15	4.69	-3.91913
		1.15	4.7	-3.93985
		1.15	4.71	-3.96071
		1.15	4.72	-3.9817
		1.15	4.73	-4.00283
		1.15	4.74	-4.02408
		1.15	4.75	-4.04548
		1.15	4.76	-4.06701
		1.15	4.77	-4.08868
		1.15	4.78	-4.11049
		1.15	4.79	-4.13244
		1.15	4.8	-4.15453
		1.15	4.81	-4.17676
		1.15	4.82	-4.19914
		1.15	4.83	-4.22166
		1.15	4.84	-4.24433
		1.15	4.85	-4.26715
		1.15	4.86	-4.29011
		1.15	4.87	-4.31323
		1.15	4.88	-4.33649
		1.15	4.89	-4.35991
		1.15	4.9	-4.38348
		1.15	4.91	-4.40721
		1.15	4.92	-4.43109
		1.15	4.93	-4.45513
[truncated: 168,844 more rows]

## Sheet: Supplementary Figure 13g
Supplementary Figure 13g
		Fe3C-550				Fe3C-550
		x	y	z		y	y
		1	0	0		0	-1.49061
		1	0.01	-0.0003098		0	-3.31416
		1	0.02	-0.0006195		0	-9.66093
		1	0.03	-0.0009293		0	-7.71179
		1	0.04	-0.0012391		2.55	-43.7278
		1	0.05	-0.0015489		0	-9.14219
		1	0.06	-0.0018587		0	-4.92915
		1	0.07	-0.0021685		0	-5.17404
		1	0.08	-0.0024783		0	-4.50522
		1	0.09	-0.0027881		1.95	-47.8064
		1	0.1	-0.0030979		1.2	-30.7354
		1	0.11	-0.0034077		0.45	-20.8037
		1	0.12	-0.0037176		0.35	-20.8789
		1	0.13	-0.0040275		0.65	-13.1154
		1	0.14	-0.0043374		0.95	-19.3105
		1	0.15	-0.0046473
		1	0.16	-0.0049572
		1	0.17	-0.0052672
		1	0.18	-0.0055771
		1	0.19	-0.0058871
		1	0.2	-0.0061972
		1	0.21	-0.0065072
		1	0.22	-0.0068173
		1	0.23	-0.0071274
		1	0.24	-0.0074376
		1	0.25	-0.0077477
		1	0.26	-0.008058
		1	0.27	-0.0083682
		1	0.28	-0.0086785
		1	0.29	-0.0089888
		1	0.3	-0.0092992
		1	0.31	-0.0096096
		1	0.32	-0.00992
		1	0.33	-0.0102305
		1	0.34	-0.010541
		1	0.35	-0.0108516
		1	0.36	-0.0111622
		1	0.37	-0.0114729
		1	0.38	-0.0117836
		1	0.39	-0.0120944
		1	0.4	-0.0124052
		1	0.41	-0.0127161
		1	0.42	-0.0130271
		1	0.43	-0.0133381
		1	0.44	-0.0136491
		1	0.45	-0.0139602
		1	0.46	-0.0142714
		1	0.47	-0.0145827
		1	0.48	-0.014894
		1	0.49	-0.0152053
		1	0.5	-0.0155168
		1	0.51	-0.0158283
		1	0.52	-0.0161399
		1	0.53	-0.0164515
		1	0.54	-0.0167632
		1	0.55	-0.017075
		1	0.56	-0.0173869
		1	0.57	-0.0176988
		1	0.58	-0.0180109
		1	0.59	-0.018323
		1	0.6	-0.0186351
		1	0.61	-0.0189474
		1	0.62	-0.0192598
		1	0.63	-0.0195722
		1	0.64	-0.0198847
		1	0.65	-0.0201973
		1	0.66	-0.02051
		1	0.67	-0.0208228
		1	0.68	-0.0211357
		1	0.69	-0.0214487
		1	0.7	-0.0217617
		1	0.71	-0.0220749
		1	0.72	-0.0223882
		1	0.73	-0.0227015
		1	0.74	-0.023015
		1	0.75	-0.0233286
		1	0.76	-0.0236422
		1	0.77	-0.023956
		1	0.78	-0.0242699
		1	0.79	-0.0245839
		1	0.8	-0.024898
		1	0.81	-0.0252122
		1	0.82	-0.0255265
		1	0.83	-0.0258409
		1	0.84	-0.0261554
		1	0.85	-0.0264701
		1	0.86	-0.0267849
		1	0.87	-0.0270998
		1	0.88	-0.0274148
		1	0.89	-0.0277299
		1	0.9	-0.0280452
		1	0.91	-0.0283606
		1	0.92	-0.0286761
		1	0.93	-0.0289917
		1	0.94	-0.0293075
		1	0.95	-0.0296234
		1	0.96	-0.0299394
		1	0.97	-0.0302556
		1	0.98	-0.0305719
		1	0.99	-0.0308883
		1	1	-0.0312049
		1	1.01	-0.0315216
		1	1.02	-0.0318384
		1	1.03	-0.0321554
		1	1.04	-0.0324725
		1	1.05	-0.0327898
		1	1.06	-0.0331072
		1	1.07	-0.0334248
		1	1.08	-0.0337425
		1	1.09	-0.0340604
		1	1.1	-0.0343784
		1	1.11	-0.0346966
		1	1.12	-0.0350149
		1	1.13	-0.0353334
		1	1.14	-0.035652
		1	1.15	-0.0359709
		1	1.16	-0.0362898
		1	1.17	-0.0366089
		1	1.18	-0.0369282
		1	1.19	-0.0372477
		1	1.2	-0.0375673
		1	1.21	-0.0378871
		1	1.22	-0.0382071
		1	1.23	-0.0385272
		1	1.24	-0.0388475
		1	1.25	-0.039168
		1	1.26	-0.0394886
		1	1.27	-0.0398094
		1	1.28	-0.0401304
		1	1.29	-0.0404516
		1	1.3	-0.040773
		1	1.31	-0.0410945
		1	1.32	-0.0414163
		1	1.33	-0.0417382
		1	1.34	-0.0420603
		1	1.35	-0.0423826
		1	1.36	-0.0427051
		1	1.37	-0.0430278
		1	1.38	-0.0433507
		1	1.39	-0.0436737
		1	1.4	-0.043997
		1	1.41	-0.0443205
		1	1.42	-0.0446441
		1	1.43	-0.044968
		1	1.44	-0.0452921
		1	1.45	-0.0456163
		1	1.46	-0.0459408
		1	1.47	-0.0462655
		1	1.48	-0.0465904
		1	1.49	-0.0469155
		1	1.5	-0.0472408
		1	1.51	-0.0475663
		1	1.52	-0.0478921
		1	1.53	-0.048218
		1	1.54	-0.0485442
		1	1.55	-0.0488706
		1	1.56	-0.0491972
		1	1.57	-0.0495241
		1	1.58	-0.0498511
		1	1.59	-0.0501784
		1	1.6	-0.050506
		1	1.61	-0.0508337
		1	1.62	-0.0511617
		1	1.63	-0.0514899
		1	1.64	-0.0518184
		1	1.65	-0.052147
		1	1.66	-0.052476
		1	1.67	-0.0528051
		1	1.68	-0.0531345
		1	1.69	-0.0534642
		1	1.7	-0.053794
		1	1.71	-0.0541242
		1	1.72	-0.0544546
		1	1.73	-0.0547852
		1	1.74	-0.0551161
		1	1.75	-0.0554472
		1	1.76	-0.0557786
		1	1.77	-0.0561102
		1	1.78	-0.0564421
		1	1.79	-0.0567742
		1	1.8	-0.0571066
		1	1.81	-0.0574393
		1	1.82	-0.0577723
		1	1.83	-0.0581055
		1	1.84	-0.0584389
		1	1.85	-0.0587727
		1	1.86	-0.0591067
		1	1.87	-0.0594409
		1	1.88	-0.0597755
		1	1.89	-0.0601103
		1	1.9	-0.0604454
		1	1.91	-0.0607808
		1	1.92	-0.0611164
		1	1.93	-0.0614524
		1	1.94	-0.0617886
		1	1.95	-0.0621251
		1	1.96	-0.0624619
		1	1.97	-0.062799
		1	1.98	-0.0631363
		1	1.99	-0.063474
		1	2	-0.063812
		1	2.01	-0.0641502
		1	2.02	-0.0644888
		1	2.03	-0.0648276
		1	2.04	-0.0651667
		1	2.05	-0.0655062
		1	2.06	-0.0658459
		1	2.07	-0.066186
		1	2.08	-0.0665264
		1	2.09	-0.066867
		1	2.1	-0.067208
		1	2.11	-0.0675493
		1	2.12	-0.0678909
		1	2.13	-0.0682329
		1	2.14	-0.0685751
		1	2.15	-0.0689177
		1	2.16	-0.0692605
		1	2.17	-0.0696037
		1	2.18	-0.0699473
		1	2.19	-0.0702911
		1	2.2	-0.0706353
		1	2.21	-0.0709798
		1	2.22	-0.0713247
		1	2.23	-0.0716699
		1	2.24	-0.0720154
		1	2.25	-0.0723612
		1	2.26	-0.0727074
		1	2.27	-0.073054
		1	2.28	-0.0734008
		1	2.29	-0.0737481
		1	2.3	-0.0740956
		1	2.31	-0.0744436
		1	2.32	-0.0747918
		1	2.33	-0.0751404
		1	2.34	-0.0754894
		1	2.35	-0.0758387
		1	2.36	-0.0761884
		1	2.37	-0.0765385
		1	2.38	-0.0768889
		1	2.39	-0.0772397
		1	2.4	-0.0775908
		1	2.41	-0.0779423
		1	2.42	-0.0782942
		1	2.43	-0.0786464
		1	2.44	-0.078999
		1	2.45	-0.079352
		1	2.46	-0.0797054
		1	2.47	-0.0800591
		1	2.48	-0.0804132
		1	2.49	-0.0807678
		1	2.5	-0.0811226
		1	2.51	-0.0814779
		1	2.52	-0.0818336
		1	2.53	-0.0821896
		1	2.54	-0.0825461
		1	2.55	-0.0829029
		1	2.56	-0.0832602
		1	2.57	-0.0836178
		1	2.58	-0.0839758
		1	2.59	-0.0843343
		1	2.6	-0.0846931
		1	2.61	-0.0850524
		1	2.62	-0.085412
		1	2.63	-0.0857721
		1	2.64	-0.0861325
		1	2.65	-0.0864934
		1	2.66	-0.0868547
		1	2.67	-0.0872165
		1	2.68	-0.0875786
		1	2.69	-0.0879412
		1	2.7	-0.0883042
		1	2.71	-0.0886676
		1	2.72	-0.0890314
		1	2.73	-0.0893957
		1	2.74	-0.0897604
		1	2.75	-0.0901255
		1	2.76	-0.0904911
		1	2.77	-0.0908571
		1	2.78	-0.0912236
		1	2.79	-0.0915905
		1	2.8	-0.0919578
		1	2.81	-0.0923256
		1	2.82	-0.0926938
		1	2.83	-0.0930625
		1	2.84	-0.0934316
		1	2.85	-0.0938012
		1	2.86	-0.0941713
		1	2.87	-0.0945418
		1	2.88	-0.0949128
		1	2.89	-0.0952842
		1	2.9	-0.0956561
		1	2.91	-0.0960285
		1	2.92	-0.0964013
		1	2.93	-0.0967746
		1	2.94	-0.0971484
		1	2.95	-0.0975227
		1	2.96	-0.0978974
		1	2.97	-0.0982727
		1	2.98	-0.0986484
		1	2.99	-0.0990246
		1	3	-0.0994013
		1	3.01	-0.0997784
		1	3.02	-0.100156
		1	3.03	-0.100534
		1	3.04	-0.100913
		1	3.05	-0.101292
		1	3.06	-0.101672
		1	3.07	-0.102052
		1	3.08	-0.102433
		1	3.09	-0.102814
		1	3.1	-0.103195
		1	3.11	-0.103578
		1	3.12	-0.10396
		1	3.13	-0.104344
		1	3.14	-0.104727
		1	3.15	-0.105112
		1	3.16	-0.105496
		1	3.17	-0.105882
		1	3.18	-0.106268
		1	3.19	-0.106654
		1	3.2	-0.107041
		1	3.21	-0.107428
		1	3.22	-0.107816
		1	3.23	-0.108205
		1	3.24	-0.108594
		1	3.25	-0.108984
		1	3.26	-0.109374
		1	3.27	-0.109765
		1	3.28	-0.110156
		1	3.29	-0.110548
		1	3.3	-0.11094
		1	3.31	-0.111333
		1	3.32	-0.111726
		1	3.33	-0.11212
		1	3.34	-0.112515
		1	3.35	-0.11291
		1	3.36	-0.113306
		1	3.37	-0.113702
		1	3.38	-0.1141
		1	3.39	-0.114497
		1	3.4	-0.114895
		1	3.41	-0.115294
		1	3.42	-0.115693
		1	3.43	-0.116093
		1	3.44	-0.116493
		1	3.45	-0.116894
		1	3.46	-0.117296
		1	3.47	-0.117698
		1	3.48	-0.118101
		1	3.49	-0.118505
		1	3.5	-0.118909
		1	3.51	-0.119314
		1	3.52	-0.119719
		1	3.53	-0.120125
		1	3.54	-0.120531
		1	3.55	-0.120938
		1	3.56	-0.121346
		1	3.57	-0.121755
		1	3.58	-0.122164
		1	3.59	-0.122573
		1	3.6	-0.122984
		1	3.61	-0.123395
		1	3.62	-0.123806
		1	3.63	-0.124218
		1	3.64	-0.124631
		1	3.65	-0.125045
		1	3.66	-0.125459
		1	3.67	-0.125874
		1	3.68	-0.126289
		1	3.69	-0.126705
		1	3.7	-0.127122
		1	3.71	-0.12754
		1	3.72	-0.127958
		1	3.73	-0.128377
		1	3.74	-0.128796
		1	3.75	-0.129217
		1	3.76	-0.129637
		1	3.77	-0.130059
		1	3.78	-0.130481
		1	3.79	-0.130904
		1	3.8	-0.131328
		1	3.81	-0.131752
		1	3.82	-0.132177
		1	3.83	-0.132603
		1	3.84	-0.133029
		1	3.85	-0.133456
		1	3.86	-0.133884
		1	3.87	-0.134313
		1	3.88	-0.134742
		1	3.89	-0.135172
		1	3.9	-0.135602
		1	3.91	-0.136034
		1	3.92	-0.136466
		1	3.93	-0.136899
		1	3.94	-0.137332
		1	3.95	-0.137767
		1	3.96	-0.138202
		1	3.97	-0.138638
		1	3.98	-0.139074
		1	3.99	-0.139512
		1	4	-0.13995
		1	4.01	-0.140388
		1	4.02	-0.140828
		1	4.03	-0.141268
		1	4.04	-0.141709
		1	4.05	-0.142151
		1	4.06	-0.142594
		1	4.07	-0.143037
		1	4.08	-0.143482
		1	4.09	-0.143927
		1	4.1	-0.144372
		1	4.11	-0.144819
		1	4.12	-0.145266
		1	4.13	-0.145714
		1	4.14	-0.146163
		1	4.15	-0.146613
		1	4.16	-0.147063
		1	4.17	-0.147515
		1	4.18	-0.147967
		1	4.19	-0.14842
		1	4.2	-0.148874
		1	4.21	-0.149328
		1	4.22	-0.149784
		1	4.23	-0.15024
		1	4.24	-0.150697
		1	4.25	-0.151155
		1	4.26	-0.151614
		1	4.27	-0.152073
		1	4.28	-0.152534
		1	4.29	-0.152995
		1	4.3	-0.153457
		1	4.31	-0.15392
		1	4.32	-0.154384
		1	4.33	-0.154849
		1	4.34	-0.155314
		1	4.35	-0.155781
		1	4.36	-0.156248
		1	4.37	-0.156716
		1	4.38	-0.157185
		1	4.39	-0.157655
		1	4.4	-0.158126
		1	4.41	-0.158598
		1	4.42	-0.159071
		1	4.43	-0.159544
		1	4.44	-0.160019
		1	4.45	-0.160494
		1	4.46	-0.16097
		1	4.47	-0.161447
		1	4.48	-0.161925
		1	4.49	-0.162404
		1	4.5	-0.162884
		1	4.51	-0.163365
		1	4.52	-0.163847
		1	4.53	-0.16433
		1	4.54	-0.164813
		1	4.55	-0.165298
		1	4.56	-0.165783
		1	4.57	-0.16627
		1	4.58	-0.166757
		1	4.59	-0.167246
		1	4.6	-0.167735
		1	4.61	-0.168226
		1	4.62	-0.168717
		1	4.63	-0.169209
		1	4.64	-0.169702
		1	4.65	-0.170197
		1	4.66	-0.170692
		1	4.67	-0.171188
		1	4.68	-0.171685
		1	4.69	-0.172183
		1	4.7	-0.172683
		1	4.71	-0.173183
		1	4.72	-0.173684
		1	4.73	-0.174186
		1	4.74	-0.17469
		1	4.75	-0.175194
		1	4.76	-0.1757
		1	4.77	-0.176206
		1	4.78	-0.176713
		1	4.79	-0.177222
		1	4.8	-0.177731
		1	4.81	-0.178242
		1	4.82	-0.178753
		1	4.83	-0.179266
		1	4.84	-0.17978
		1	4.85	-0.180294
		1	4.86	-0.18081
		1	4.87	-0.181327
		1	4.88	-0.181845
		1	4.89	-0.182364
		1	4.9	-0.182885
		1	4.91	-0.183406
		1	4.92	-0.183928
		1	4.93	-0.184452
		1	4.94	-0.184976
		1	4.95	-0.185502
		1	4.96	-0.186029
		1	4.97	-0.186557
		1	4.98	-0.187086
		1	4.99	-0.187616
		1	5	-0.188147
		1.05	0	0
		1.05	0.01	-0.0003169
		1.05	0.02	-0.0006337
		1.05	0.03	-0.0009506
		1.05	0.04	-0.0012674
		1.05	0.05	-0.0015843
		1.05	0.06	-0.0019012
		1.05	0.07	-0.0022181
		1.05	0.08	-0.0025349
		1.05	0.09	-0.0028519
		1.05	0.1	-0.0031688
		1.05	0.11	-0.0034857
		1.05	0.12	-0.0038027
		1.05	0.13	-0.0041196
		1.05	0.14	-0.0044366
		1.05	0.15	-0.0047536
		1.05	0.16	-0.0050707
		1.05	0.17	-0.0053877
		1.05	0.18	-0.0057048
		1.05	0.19	-0.0060219
		1.05	0.2	-0.0063391
		1.05	0.21	-0.0066563
		1.05	0.22	-0.0069735
		1.05	0.23	-0.0072907
		1.05	0.24	-0.007608
		1.05	0.25	-0.0079253
		1.05	0.26	-0.0082427
		1.05	0.27	-0.00856
		1.05	0.28	-0.0088775
		1.05	0.29	-0.009195
		1.05	0.3	-0.0095125
		1.05	0.31	-0.00983
		1.05	0.32	-0.0101477
		1.05	0.33	-0.0104653
		1.05	0.34	-0.010783
		1.05	0.35	-0.0111008
		1.05	0.36	-0.0114186
		1.05	0.37	-0.0117365
		1.05	0.38	-0.0120544
		1.05	0.39	-0.0123724
		1.05	0.4	-0.0126905
		1.05	0.41	-0.0130086
		1.05	0.42	-0.0133268
		1.05	0.43	-0.013645
		1.05	0.44	-0.0139633
		1.05	0.45	-0.0142817
		1.05	0.46	-0.0146002
		1.05	0.47	-0.0149187
		1.05	0.48	-0.0152373
		1.05	0.49	-0.0155559
		1.05	0.5	-0.0158747
		1.05	0.51	-0.0161935
		1.05	0.52	-0.0165124
		1.05	0.53	-0.0168314
		1.05	0.54	-0.0171504
		1.05	0.55	-0.0174696
		1.05	0.56	-0.0177888
		1.05	0.57	-0.0181081
		1.05	0.58	-0.0184275
		1.05	0.59	-0.018747
		1.05	0.6	-0.0190666
		1.05	0.61	-0.0193863
		1.05	0.62	-0.019706
		1.05	0.63	-0.0200259
		1.05	0.64	-0.0203459
		1.05	0.65	-0.0206659
		1.05	0.66	-0.0209861
		1.05	0.67	-0.0213064
		1.05	0.68	-0.0216268
		1.05	0.69	-0.0219472
		1.05	0.7	-0.0222678
		1.05	0.71	-0.0225885
		1.05	0.72	-0.0229093
		1.05	0.73	-0.0232302
		1.05	0.74	-0.0235513
		1.05	0.75	-0.0238724
		1.05	0.76	-0.0241937
		1.05	0.77	-0.024515
		1.05	0.78	-0.0248365
		1.05	0.79	-0.0251582
		1.05	0.8	-0.0254799
		1.05	0.81	-0.0258018
		1.05	0.82	-0.0261238
		1.05	0.83	-0.0264459
		1.05	0.84	-0.0267682
		1.05	0.85	-0.0270905
		1.05	0.86	-0.0274131
		1.05	0.87	-0.0277357
		1.05	0.88	-0.0280585
		1.05	0.89	-0.0283814
		1.05	0.9	-0.0287045
		1.05	0.91	-0.0290277
		1.05	0.92	-0.029351
		1.05	0.93	-0.0296745
		1.05	0.94	-0.0299982
		1.05	0.95	-0.030322
		1.05	0.96	-0.0306459
		1.05	0.97	-0.03097
		1.05	0.98	-0.0312942
		1.05	0.99	-0.0316186
		1.05	1	-0.0319432
		1.05	1.01	-0.0322679
		1.05	1.02	-0.0325927
		1.05	1.03	-0.0329178
		1.05	1.04	-0.0332429
		1.05	1.05	-0.0335683
		1.05	1.06	-0.0338938
		1.05	1.07	-0.0342195
		1.05	1.08	-0.0345453
		1.05	1.09	-0.0348714
		1.05	1.1	-0.0351976
		1.05	1.11	-0.0355239
		1.05	1.12	-0.0358505
		1.05	1.13	-0.0361772
		1.05	1.14	-0.0365041
		1.05	1.15	-0.0368312
		1.05	1.16	-0.0371584
		1.05	1.17	-0.0374859
		1.05	1.18	-0.0378135
		1.05	1.19	-0.0381413
		1.05	1.2	-0.0384693
		1.05	1.21	-0.0387975
		1.05	1.22	-0.0391259
		1.05	1.23	-0.0394545
		1.05	1.24	-0.0397833
		1.05	1.25	-0.0401122
		1.05	1.26	-0.0404414
		1.05	1.27	-0.0407708
		1.05	1.28	-0.0411004
		1.05	1.29	-0.0414302
		1.05	1.3	-0.0417601
		1.05	1.31	-0.0420903
		1.05	1.32	-0.0424207
		1.05	1.33	-0.0427514
		1.05	1.34	-0.0430822
		1.05	1.35	-0.0434132
		1.05	1.36	-0.0437445
		1.05	1.37	-0.044076
		1.05	1.38	-0.0444077
		1.05	1.39	-0.0447396
		1.05	1.4	-0.0450717
		1.05	1.41	-0.0454041
		1.05	1.42	-0.0457367
		1.05	1.43	-0.0460695
		1.05	1.44	-0.0464026
		1.05	1.45	-0.0467358
		1.05	1.46	-0.0470694
		1.05	1.47	-0.0474031
		1.05	1.48	-0.0477371
		1.05	1.49	-0.0480713
		1.05	1.5	-0.0484058
		1.05	1.51	-0.0487405
		1.05	1.52	-0.0490755
		1.05	1.53	-0.0494107
		1.05	1.54	-0.0497461
		1.05	1.55	-0.0500818
		1.05	1.56	-0.0504178
		1.05	1.57	-0.050754
		1.05	1.58	-0.0510904
		1.05	1.59	-0.0514271
		1.05	1.6	-0.0517641
		1.05	1.61	-0.0521013
		1.05	1.62	-0.0524388
		1.05	1.63	-0.0527766
		1.05	1.64	-0.0531146
		1.05	1.65	-0.0534529
		1.05	1.66	-0.0537915
		1.05	1.67	-0.0541303
		1.05	1.68	-0.0544694
		1.05	1.69	-0.0548088
		1.05	1.7	-0.0551485
		1.05	1.71	-0.0554884
		1.05	1.72	-0.0558286
		1.05	1.73	-0.0561691
		1.05	1.74	-0.0565099
		1.05	1.75	-0.056851
		1.05	1.76	-0.0571924
		1.05	1.77	-0.057534
		1.05	1.78	-0.0578759
		1.05	1.79	-0.0582182
		1.05	1.8	-0.0585607
		1.05	1.81	-0.0589035
		1.05	1.82	-0.0592467
		1.05	1.83	-0.0595901
		1.05	1.84	-0.0599338
		1.05	1.85	-0.0602779
		1.05	1.86	-0.0606222
		1.05	1.87	-0.0609669
		1.05	1.88	-0.0613118
		1.05	1.89	-0.0616571
		1.05	1.9	-0.0620027
		1.05	1.91	-0.0623486
		1.05	1.92	-0.0626948
		1.05	1.93	-0.0630414
		1.05	1.94	-0.0633883
		1.05	1.95	-0.0637355
		1.05	1.96	-0.064083
		1.05	1.97	-0.0644308
		1.05	1.98	-0.064779
		1.05	1.99	-0.0651275
		1.05	2	-0.0654764
		1.05	2.01	-0.0658256
		1.05	2.02	-0.0661751
		1.05	2.03	-0.0665249
		1.05	2.04	-0.0668751
		1.05	2.05	-0.0672257
		1.05	2.06	-0.0675766
		1.05	2.07	-0.0679278
		1.05	2.08	-0.0682794
		1.05	2.09	-0.0686314
		1.05	2.1	-0.0689837
		1.05	2.11	-0.0693363
		1.05	2.12	-0.0696893
		1.05	2.13	-0.0700427
		1.05	2.14	-0.0703964
		1.05	2.15	-0.0707505
		1.05	2.16	-0.071105
		1.05	2.17	-0.0714598
		1.05	2.18	-0.071815
		1.05	2.19	-0.0721706
		1.05	2.2	-0.0725266
		1.05	2.21	-0.0728829
		1.05	2.22	-0.0732396
		1.05	2.23	-0.0735967
		1.05	2.24	-0.0739542
		1.05	2.25	-0.074312
		1.05	2.26	-0.0746703
		1.05	2.27	-0.0750289
		1.05	2.28	-0.0753879
		1.05	2.29	-0.0757474
		1.05	2.3	-0.0761072
		1.05	2.31	-0.0764674
		1.05	2.32	-0.076828
		1.05	2.33	-0.077189
		1.05	2.34	-0.0775504
		1.05	2.35	-0.0779123
		1.05	2.36	-0.0782745
		1.05	2.37	-0.0786372
		1.05	2.38	-0.0790002
		1.05	2.39	-0.0793637
		1.05	2.4	-0.0797276
		1.05	2.41	-0.0800919
		1.05	2.42	-0.0804566
		1.05	2.43	-0.0808218
		1.05	2.44	-0.0811874
		1.05	2.45	-0.0815534
		1.05	2.46	-0.0819198
		1.05	2.47	-0.0822867
		1.05	2.48	-0.082654
		1.05	2.49	-0.0830218
		1.05	2.5	-0.08339
		1.05	2.51	-0.0837586
		1.05	2.52	-0.0841277
		1.05	2.53	-0.0844972
		1.05	2.54	-0.0848672
		1.05	2.55	-0.0852376
		1.05	2.56	-0.0856085
		1.05	2.57	-0.0859798
		1.05	2.58	-0.0863516
		1.05	2.59	-0.0867238
		1.05	2.6	-0.0870965
		1.05	2.61	-0.0874697
		1.05	2.62	-0.0878434
		1.05	2.63	-0.0882175
		1.05	2.64	-0.0885921
		1.05	2.65	-0.0889671
		1.05	2.66	-0.0893427
		1.05	2.67	-0.0897187
		1.05	2.68	-0.0900952
		1.05	2.69	-0.0904722
		1.05	2.7	-0.0908496
		1.05	2.71	-0.0912276
		1.05	2.72	-0.091606
		1.05	2.73	-0.091985
		1.05	2.74	-0.0923644
		1.05	2.75	-0.0927444
		1.05	2.76	-0.0931248
		1.05	2.77	-0.0935057
		1.05	2.78	-0.0938872
		1.05	2.79	-0.0942691
		1.05	2.8	-0.0946516
		1.05	2.81	-0.0950346
		1.05	2.82	-0.0954181
		1.05	2.83	-0.0958021
		1.05	2.84	-0.0961866
		1.05	2.85	-0.0965717
		1.05	2.86	-0.0969572
		1.05	2.87	-0.0973433
		1.05	2.88	-0.09773
		1.05	2.89	-0.0981172
		1.05	2.9	-0.0985049
		1.05	2.91	-0.0988931
		1.05	2.92	-0.0992819
		1.05	2.93	-0.0996712
		1.05	2.94	-0.100061
		1.05	2.95	-0.100451
		1.05	2.96	-0.100843
		1.05	2.97	-0.101234
		1.05	2.98	-0.101626
		1.05	2.99	-0.102019
		1.05	3	-0.102412
		1.05	3.01	-0.102806
		1.05	3.02	-0.1032
		1.05	3.03	-0.103595
		1.05	3.04	-0.10399
		1.05	3.05	-0.104386
		1.05	3.06	-0.104783
		1.05	3.07	-0.10518
		1.05	3.08	-0.105578
		1.05	3.09	-0.105977
		1.05	3.1	-0.106375
		1.05	3.11	-0.106775
		1.05	3.12	-0.107175
		1.05	3.13	-0.107576
		1.05	3.14	-0.107977
		1.05	3.15	-0.108379
		1.05	3.16	-0.108782
		1.05	3.17	-0.109185
		1.05	3.18	-0.109589
		1.05	3.19	-0.109993
		1.05	3.2	-0.110398
		1.05	3.21	-0.110804
		1.05	3.22	-0.11121
		1.05	3.23	-0.111617
		1.05	3.24	-0.112024
		1.05	3.25	-0.112433
		1.05	3.26	-0.112841
		1.05	3.27	-0.113251
		1.05	3.28	-0.113661
		1.05	3.29	-0.114071
		1.05	3.3	-0.114483
		1.05	3.31	-0.114895
		1.05	3.32	-0.115307
		1.05	3.33	-0.115721
		1.05	3.34	-0.116135
		1.05	3.35	-0.116549
		1.05	3.36	-0.116964
		1.05	3.37	-0.11738
		1.05	3.38	-0.117797
		1.05	3.39	-0.118214
		1.05	3.4	-0.118632
		1.05	3.41	-0.119051
		1.05	3.42	-0.11947
		1.05	3.43	-0.11989
		1.05	3.44	-0.120311
		1.05	3.45	-0.120732
		1.05	3.46	-0.121154
		1.05	3.47	-0.121577
		1.05	3.48	-0.122
		1.05	3.49	-0.122424
		1.05	3.5	-0.122849
		1.05	3.51	-0.123275
		1.05	3.52	-0.123701
		1.05	3.53	-0.124128
		1.05	3.54	-0.124556
		1.05	3.55	-0.124984
		1.05	3.56	-0.125413
		1.05	3.57	-0.125843
		1.05	3.58	-0.126274
		1.05	3.59	-0.126705
		1.05	3.6	-0.127137
		1.05	3.61	-0.12757
		1.05	3.62	-0.128004
		1.05	3.63	-0.128438
		1.05	3.64	-0.128873
		1.05	3.65	-0.129309
		1.05	3.66	-0.129745
		1.05	3.67	-0.130183
		1.05	3.68	-0.130621
		1.05	3.69	-0.13106
		1.05	3.7	-0.131499
		1.05	3.71	-0.13194
		1.05	3.72	-0.132381
		1.05	3.73	-0.132823
		1.05	3.74	-0.133266
		1.05	3.75	-0.133709
		1.05	3.76	-0.134154
		1.05	3.77	-0.134599
		1.05	3.78	-0.135045
		1.05	3.79	-0.135491
		1.05	3.8	-0.135939
		1.05	3.81	-0.136387
		1.05	3.82	-0.136836
		1.05	3.83	-0.137286
		1.05	3.84	-0.137737
		1.05	3.85	-0.138189
		1.05	3.86	-0.138641
		1.05	3.87	-0.139094
		1.05	3.88	-0.139548
		1.05	3.89	-0.140003
		1.05	3.9	-0.140459
		1.05	3.91	-0.140916
		1.05	3.92	-0.141373
		1.05	3.93	-0.141832
		1.05	3.94	-0.142291
		1.05	3.95	-0.142751
		1.05	3.96	-0.143212
		1.05	3.97	-0.143674
		1.05	3.98	-0.144136
		1.05	3.99	-0.1446
		1.05	4	-0.145064
		1.05	4.01	-0.145529
		1.05	4.02	-0.145996
		1.05	4.03	-0.146462
		1.05	4.04	-0.14693
		1.05	4.05	-0.147399
		1.05	4.06	-0.147869
		1.05	4.07	-0.14834
		1.05	4.08	-0.148811
		1.05	4.09	-0.149284
		1.05	4.1	-0.149757
		1.05	4.11	-0.150231
		1.05	4.12	-0.150707
		1.05	4.13	-0.151183
		1.05	4.14	-0.15166
		1.05	4.15	-0.152138
		1.05	4.16	-0.152617
		1.05	4.17	-0.153097
		1.05	4.18	-0.153578
		1.05	4.19	-0.154059
		1.05	4.2	-0.154542
		1.05	4.21	-0.155026
		1.05	4.22	-0.155511
		1.05	4.23	-0.155996
		1.05	4.24	-0.156483
		1.05	4.25	-0.156971
		1.05	4.26	-0.157459
		1.05	4.27	-0.157949
		1.05	4.28	-0.158439
		1.05	4.29	-0.158931
		1.05	4.3	-0.159424
		1.05	4.31	-0.159917
		1.05	4.32	-0.160412
		1.05	4.33	-0.160907
		1.05	4.34	-0.161404
		1.05	4.35	-0.161902
		1.05	4.36	-0.1624
		1.05	4.37	-0.1629
		1.05	4.38	-0.163401
		1.05	4.39	-0.163903
		1.05	4.4	-0.164405
		1.05	4.41	-0.164909
		1.05	4.42	-0.165414
		1.05	4.43	-0.16592
		1.05	4.44	-0.166427
		1.05	4.45	-0.166935
		1.05	4.46	-0.167444
		1.05	4.47	-0.167955
		1.05	4.48	-0.168466
		1.05	4.49	-0.168978
		1.05	4.5	-0.169492
		1.05	4.51	-0.170007
		1.05	4.52	-0.170522
		1.05	4.53	-0.171039
		1.05	4.54	-0.171557
		1.05	4.55	-0.172076
		1.05	4.56	-0.172596
		1.05	4.57	-0.173117
		1.05	4.58	-0.17364
		1.05	4.59	-0.174163
		1.05	4.6	-0.174688
		1.05	4.61	-0.175214
		1.05	4.62	-0.175741
		1.05	4.63	-0.176269
		1.05	4.64	-0.176798
		1.05	4.65	-0.177328
		1.05	4.66	-0.17786
		1.05	4.67	-0.178393
		1.05	4.68	-0.178927
		1.05	4.69	-0.179462
		1.05	4.7	-0.179998
		1.05	4.71	-0.180536
		1.05	4.72	-0.181074
		1.05	4.73	-0.181614
		1.05	4.74	-0.182155
		1.05	4.75	-0.182698
		1.05	4.76	-0.183241
		1.05	4.77	-0.183786
		1.05	4.78	-0.184332
		1.05	4.79	-0.184879
		1.05	4.8	-0.185427
		1.05	4.81	-0.185977
		1.05	4.82	-0.186528
		1.05	4.83	-0.18708
		1.05	4.84	-0.187634
		1.05	4.85	-0.188189
		1.05	4.86	-0.188745
		1.05	4.87	-0.189302
		1.05	4.88	-0.18986
		1.05	4.89	-0.19042
		1.05	4.9	-0.190981
		1.05	4.91	-0.191544
		1.05	4.92	-0.192108
		1.05	4.93	-0.192673
		1.05	4.94	-0.193239
		1.05	4.95	-0.193807
		1.05	4.96	-0.194376
		1.05	4.97	-0.194946
		1.05	4.98	-0.195518
		1.05	4.99	-0.196091
		1.05	5	-0.196665
		1.1	0	0
		1.1	0.01	-0.0003233
		1.1	0.02	-0.0006467
		1.1	0.03	-0.00097
		1.1	0.04	-0.0012934
		1.1	0.05	-0.0016167
		1.1	0.06	-0.0019401
		1.1	0.07	-0.0022634
		1.1	0.08	-0.0025868
		1.1	0.09	-0.0029102
		1.1	0.1	-0.0032336
		1.1	0.11	-0.0035571
		1.1	0.12	-0.0038805
		1.1	0.13	-0.004204
		1.1	0.14	-0.0045275
		1.1	0.15	-0.004851
		1.1	0.16	-0.0051745
		1.1	0.17	-0.0054981
		1.1	0.18	-0.0058217
		1.1	0.19	-0.0061453
		1.1	0.2	-0.006469
		1.1	0.21	-0.0067927
		1.1	0.22	-0.0071164
		1.1	0.23	-0.0074402
		1.1	0.24	-0.007764
		1.1	0.25	-0.0080879
		1.1	0.26	-0.0084118
		1.1	0.27	-0.0087357
		1.1	0.28	-0.0090597
		1.1	0.29	-0.0093837
		1.1	0.3	-0.0097078
		1.1	0.31	-0.010032
		1.1	0.32	-0.0103562
		1.1	0.33	-0.0106804
		1.1	0.34	-0.0110047
		1.1	0.35	-0.0113291
		1.1	0.36	-0.0116535
		1.1	0.37	-0.011978
		1.1	0.38	-0.0123025
		1.1	0.39	-0.0126272
		1.1	0.4	-0.0129518
		1.1	0.41	-0.0132766
		1.1	0.42	-0.0136014
		1.1	0.43	-0.0139263
		1.1	0.44	-0.0142513
		1.1	0.45	-0.0145763
		1.1	0.46	-0.0149015
		1.1	0.47	-0.0152267
		1.1	0.48	-0.015552
		1.1	0.49	-0.0158773
		1.1	0.5	-0.0162028
		1.1	0.51	-0.0165283
		1.1	0.52	-0.016854
		1.1	0.53	-0.0171797
		1.1	0.54	-0.0175055
		1.1	0.55	-0.0178314
		1.1	0.56	-0.0181574
		1.1	0.57	-0.0184835
		1.1	0.58	-0.0188097
		1.1	0.59	-0.019136
		1.1	0.6	-0.0194624
		1.1	0.61	-0.0197889
		1.1	0.62	-0.0201155
		1.1	0.63	-0.0204423
		1.1	0.64	-0.0207691
		1.1	0.65	-0.021096
		1.1	0.66	-0.0214231
		1.1	0.67	-0.0217503
		1.1	0.68	-0.0220776
		1.1	0.69	-0.022405
		1.1	0.7	-0.0227325
		1.1	0.71	-0.0230602
		1.1	0.72	-0.0233879
		1.1	0.73	-0.0237158
		1.1	0.74	-0.0240439
		1.1	0.75	-0.024372
		1.1	0.76	-0.0247003
		1.1	0.77	-0.0250287
		1.1	0.78	-0.0253573
		1.1	0.79	-0.025686
		1.1	0.8	-0.0260148
		1.1	0.81	-0.0263438
		1.1	0.82	-0.0266729
		1.1	0.83	-0.0270022
		1.1	0.84	-0.0273316
		1.1	0.85	-0.0276611
		1.1	0.86	-0.0279908
		1.1	0.87	-0.0283207
		1.1	0.88	-0.0286507
		1.1	0.89	-0.0289808
		1.1	0.9	-0.0293111
		1.1	0.91	-0.0296416
		1.1	0.92	-0.0299723
		1.1	0.93	-0.030303
		1.1	0.94	-0.030634
		1.1	0.95	-0.0309651
		1.1	0.96	-0.0312964
		1.1	0.97	-0.0316279
		1.1	0.98	-0.0319595
		1.1	0.99	-0.0322913
		1.1	1	-0.0326233
		1.1	1.01	-0.0329555
		1.1	1.02	-0.0332878
		1.1	1.03	-0.0336203
		1.1	1.04	-0.033953
		1.1	1.05	-0.0342859
		1.1	1.06	-0.034619
		1.1	1.07	-0.0349523
		1.1	1.08	-0.0352857
		1.1	1.09	-0.0356194
		1.1	1.1	-0.0359532
		1.1	1.11	-0.0362872
		1.1	1.12	-0.0366214
		1.1	1.13	-0.0369559
		1.1	1.14	-0.0372905
		1.1	1.15	-0.0376253
		1.1	1.16	-0.0379604
		1.1	1.17	-0.0382956
		1.1	1.18	-0.0386311
		1.1	1.19	-0.0389667
		1.1	1.2	-0.0393026
		1.1	1.21	-0.0396387
		1.1	1.22	-0.039975
		1.1	1.23	-0.0403115
		1.1	1.24	-0.0406483
		1.1	1.25	-0.0409852
		1.1	1.26	-0.0413224
		1.1	1.27	-0.0416599
		1.1	1.28	-0.0419975
		1.1	1.29	-0.0423354
		1.1	1.3	-0.0426735
		1.1	1.31	-0.0430118
		1.1	1.32	-0.0433504
		1.1	1.33	-0.0436892
		1.1	1.34	-0.0440283
		1.1	1.35	-0.0443676
		1.1	1.36	-0.0447071
		1.1	1.37	-0.0450469
		1.1	1.38	-0.0453869
		1.1	1.39	-0.0457272
		1.1	1.4	-0.0460678
		1.1	1.41	-0.0464085
		1.1	1.42	-0.0467496
		1.1	1.43	-0.0470909
		1.1	1.44	-0.0474324
		1.1	1.45	-0.0477743
		1.1	1.46	-0.0481163
		1.1	1.47	-0.0484587
		1.1	1.48	-0.0488013
		1.1	1.49	-0.0491442
		1.1	1.5	-0.0494874
		1.1	1.51	-0.0498308
		1.1	1.52	-0.0501745
		1.1	1.53	-0.0505185
		1.1	1.54	-0.0508627
		1.1	1.55	-0.0512073
		1.1	1.56	-0.0515521
		1.1	1.57	-0.0518972
		1.1	1.58	-0.0522426
		1.1	1.59	-0.0525883
		1.1	1.6	-0.0529343
		1.1	1.61	-0.0532806
		1.1	1.62	-0.0536272
		1.1	1.63	-0.053974
		1.1	1.64	-0.0543212
		1.1	1.65	-0.0546687
		1.1	1.66	-0.0550165
		1.1	1.67	-0.0553646
		1.1	1.68	-0.055713
		1.1	1.69	-0.0560617
		1.1	1.7	-0.0564107
		1.1	1.71	-0.05676
		1.1	1.72	-0.0571097
		1.1	1.73	-0.0574596
		1.1	1.74	-0.0578099
		1.1	1.75	-0.0581605
		1.1	1.76	-0.0585115
		1.1	1.77	-0.0588627
		1.1	1.78	-0.0592143
		1.1	1.79	-0.0595663
		1.1	1.8	-0.0599185
		1.1	1.81	-0.0602711
		1.1	1.82	-0.0606241
		1.1	1.83	-0.0609773
		1.1	1.84	-0.061331
		1.1	1.85	-0.0616849
		1.1	1.86	-0.0620392
		1.1	1.87	-0.0623939
		1.1	1.88	-0.0627489
		1.1	1.89	-0.0631043
		1.1	1.9	-0.06346
		1.1	1.91	-0.0638161
		1.1	1.92	-0.0641725
		1.1	1.93	-0.0645293
		1.1	1.94	-0.0648865
		1.1	1.95	-0.065244
		1.1	1.96	-0.0656019
		1.1	1.97	-0.0659602
		1.1	1.98	-0.0663189
		1.1	1.99	-0.0666779
		1.1	2	-0.0670373
		1.1	2.01	-0.0673971
		1.1	2.02	-0.0677572
		1.1	2.03	-0.0681178
		1.1	2.04	-0.0684787
		1.1	2.05	-0.0688401
		1.1	2.06	-0.0692018
		1.1	2.07	-0.0695639
		1.1	2.08	-0.0699264
		1.1	2.09	-0.0702893
		1.1	2.1	-0.0706526
		1.1	2.11	-0.0710164
		1.1	2.12	-0.0713805
		1.1	2.13	-0.071745
		1.1	2.14	-0.07211
		1.1	2.15	-0.0724753
		1.1	2.16	-0.0728411
		1.1	2.17	-0.0732073
		1.1	2.18	-0.0735739
		1.1	2.19	-0.0739409
		1.1	2.2	-0.0743084
		1.1	2.21	-0.0746763
		1.1	2.22	-0.0750446
		1.1	2.23	-0.0754133
		1.1	2.24	-0.0757825
		1.1	2.25	-0.0761521
		1.1	2.26	-0.0765222
		1.1	2.27	-0.0768927
		1.1	2.28	-0.0772636
		1.1	2.29	-0.077635
		1.1	2.3	-0.0780068
		1.1	2.31	-0.0783791
		1.1	2.32	-0.0787519
		1.1	2.33	-0.0791251
		1.1	2.34	-0.0794987
		1.1	2.35	-0.0798729
		1.1	2.36	-0.0802474
		1.1	2.37	-0.0806225
		1.1	2.38	-0.080998
		1.1	2.39	-0.081374
		1.1	2.4	-0.0817505
		1.1	2.41	-0.0821274
		1.1	2.42	-0.0825049
		1.1	2.43	-0.0828828
		1.1	2.44	-0.0832612
		1.1	2.45	-0.08364
		1.1	2.46	-0.0840194
		1.1	2.47	-0.0843993
		1.1	2.48	-0.0847796
		1.1	2.49	-0.0851605
		1.1	2.5	-0.0855418
		1.1	2.51	-0.0859237
		1.1	2.52	-0.086306
		1.1	2.53	-0.0866889
		1.1	2.54	-0.0870723
		1.1	2.55	-0.0874562
		1.1	2.56	-0.0878406
		1.1	2.57	-0.0882255
		1.1	2.58	-0.088611
		1.1	2.59	-0.0889969
		1.1	2.6	-0.0893834
		1.1	2.61	-0.0897705
		1.1	2.62	-0.090158
		1.1	2.63	-0.0905461
		1.1	2.64	-0.0909348
		1.1	2.65	-0.0913239
		1.1	2.66	-0.0917136
		1.1	2.67	-0.0921039
		1.1	2.68	-0.0924947
		1.1	2.69	-0.0928861
		1.1	2.7	-0.093278
		1.1	2.71	-0.0936705
		1.1	2.72	-0.0940635
		1.1	2.73	-0.0944571
		1.1	2.74	-0.0948513
		1.1	2.75	-0.095246
		1.1	2.76	-0.0956413
		1.1	2.77	-0.0960372
		1.1	2.78	-0.0964336
		1.1	2.79	-0.0968307
		1.1	2.8	-0.0972283
		1.1	2.81	-0.0976265
		1.1	2.82	-0.0980253
		1.1	2.83	-0.0984247
		1.1	2.84	-0.0988246
		1.1	2.85	-0.0992252
		1.1	2.86	-0.0996264
		1.1	2.87	-0.100028
		1.1	2.88	-0.100431
		1.1	2.89	-0.100834
		1.1	2.9	-0.101237
		1.1	2.91	-0.101641
		1.1	2.92	-0.102046
		1.1	2.93	-0.102452
		1.1	2.94	-0.102858
		1.1	2.95	-0.103264
		1.1	2.96	-0.103672
		1.1	2.97	-0.10408
		1.1	2.98	-0.104488
		1.1	2.99	-0.104898
		1.1	3	-0.105307
		1.1	3.01	-0.105718
		1.1	3.02	-0.106129
		1.1	3.03	-0.106541
		1.1	3.04	-0.106954
		1.1	3.05	-0.107367
		1.1	3.06	-0.107781
		1.1	3.07	-0.108195
		1.1	3.08	-0.10861
		1.1	3.09	-0.109026
		1.1	3.1	-0.109442
		1.1	3.11	-0.10986
		1.1	3.12	-0.110277
		1.1	3.13	-0.110696
		1.1	3.14	-0.111115
		1.1	3.15	-0.111535
		1.1	3.16	-0.111956
		1.1	3.17	-0.112377
		1.1	3.18	-0.112799
		1.1	3.19	-0.113222
		1.1	3.2	-0.113645
		1.1	3.21	-0.114069
		1.1	3.22	-0.114494
		1.1	3.23	-0.114919
		1.1	3.24	-0.115346
		1.1	3.25	-0.115773
		1.1	3.26	-0.1162
		1.1	3.27	-0.116629
		1.1	3.28	-0.117058
		1.1	3.29	-0.117488
		1.1	3.3	-0.117919
		1.1	3.31	-0.11835
		1.1	3.32	-0.118782
		1.1	3.33	-0.119215
		1.1	3.34	-0.119649
		1.1	3.35	-0.120083
		1.1	3.36	-0.120518
		1.1	3.37	-0.120954
		1.1	3.38	-0.121391
		1.1	3.39	-0.121829
		1.1	3.4	-0.122267
		1.1	3.41	-0.122706
		1.1	3.42	-0.123146
		1.1	3.43	-0.123586
		1.1	3.44	-0.124028
		1.1	3.45	-0.12447
		1.1	3.46	-0.124913
		1.1	3.47	-0.125357
		1.1	3.48	-0.125801
		1.1	3.49	-0.126247
		1.1	3.5	-0.126693
		1.1	3.51	-0.12714
		1.1	3.52	-0.127588
		1.1	3.53	-0.128036
		1.1	3.54	-0.128486
		1.1	3.55	-0.128936
		1.1	3.56	-0.129387
		1.1	3.57	-0.129839
		1.1	3.58	-0.130292
		1.1	3.59	-0.130746
		1.1	3.6	-0.131201
		1.1	3.61	-0.131656
		1.1	3.62	-0.132112
		1.1	3.63	-0.132569
		1.1	3.64	-0.133027
		1.1	3.65	-0.133486
		1.1	3.66	-0.133946
		1.1	3.67	-0.134407
		1.1	3.68	-0.134868
		1.1	3.69	-0.135331
		1.1	3.7	-0.135794
		1.1	3.71	-0.136258
		1.1	3.72	-0.136723
		1.1	3.73	-0.137189
		1.1	3.74	-0.137656
		1.1	3.75	-0.138124
		1.1	3.76	-0.138592
		1.1	3.77	-0.139062
		1.1	3.78	-0.139533
		1.1	3.79	-0.140004
		1.1	3.8	-0.140477
		1.1	3.81	-0.14095
		1.1	3.82	-0.141424
		1.1	3.83	-0.141899
		1.1	3.84	-0.142376
		1.1	3.85	-0.142853
		1.1	3.86	-0.143331
		1.1	3.87	-0.14381
		1.1	3.88	-0.14429
		1.1	3.89	-0.144771
		1.1	3.9	-0.145253
		1.1	3.91	-0.145736
		1.1	3.92	-0.14622
		1.1	3.93	-0.146705
		1.1	3.94	-0.147191
		1.1	3.95	-0.147677
		1.1	3.96	-0.148165
		1.1	3.97	-0.148654
		1.1	3.98	-0.149144
		1.1	3.99	-0.149635
		1.1	4	-0.150127
		1.1	4.01	-0.15062
		1.1	4.02	-0.151114
		1.1	4.03	-0.151609
		1.1	4.04	-0.152105
		1.1	4.05	-0.152602
		1.1	4.06	-0.153101
		1.1	4.07	-0.1536
		1.1	4.08	-0.1541
		1.1	4.09	-0.154601
		1.1	4.1	-0.155104
		1.1	4.11	-0.155607
		1.1	4.12	-0.156112
		1.1	4.13	-0.156617
		1.1	4.14	-0.157124
		1.1	4.15	-0.157632
		1.1	4.16	-0.158141
		1.1	4.17	-0.158651
		1.1	4.18	-0.159162
		1.1	4.19	-0.159674
		1.1	4.2	-0.160188
		1.1	4.21	-0.160702
		1.1	4.22	-0.161218
		1.1	4.23	-0.161735
		1.1	4.24	-0.162252
		1.1	4.25	-0.162771
		1.1	4.26	-0.163292
		1.1	4.27	-0.163813
		1.1	4.28	-0.164335
		1.1	4.29	-0.164859
		1.1	4.3	-0.165384
		1.1	4.31	-0.16591
		1.1	4.32	-0.166437
		1.1	4.33	-0.166965
		1.1	4.34	-0.167495
		1.1	4.35	-0.168025
		1.1	4.36	-0.168557
		1.1	4.37	-0.16909
		1.1	4.38	-0.169625
		1.1	4.39	-0.17016
		1.1	4.4	-0.170697
		1.1	4.41	-0.171235
		1.1	4.42	-0.171774
		1.1	4.43	-0.172315
		1.1	4.44	-0.172856
		1.1	4.45	-0.173399
		1.1	4.46	-0.173944
		1.1	4.47	-0.174489
		1.1	4.48	-0.175036
		1.1	4.49	-0.175584
		1.1	4.5	-0.176133
		1.1	4.51	-0.176684
		1.1	4.52	-0.177235
		1.1	4.53	-0.177789
		1.1	4.54	-0.178343
		1.1	4.55	-0.178899
		1.1	4.56	-0.179456
		1.1	4.57	-0.180014
		1.1	4.58	-0.180574
		1.1	4.59	-0.181135
		1.1	4.6	-0.181697
		1.1	4.61	-0.182261
		1.1	4.62	-0.182826
		1.1	4.63	-0.183393
		1.1	4.64	-0.18396
		1.1	4.65	-0.184529
		1.1	4.66	-0.1851
		1.1	4.67	-0.185672
		1.1	4.68	-0.186245
		1.1	4.69	-0.18682
		1.1	4.7	-0.187396
		1.1	4.71	-0.187973
		1.1	4.72	-0.188552
		1.1	4.73	-0.189132
		1.1	4.74	-0.189714
		1.1	4.75	-0.190297
		1.1	4.76	-0.190882
		1.1	4.77	-0.191468
		1.1	4.78	-0.192055
		1.1	4.79	-0.192644
		1.1	4.8	-0.193235
		1.1	4.81	-0.193827
		1.1	4.82	-0.19442
		1.1	4.83	-0.195015
		1.1	4.84	-0.195611
		1.1	4.85	-0.196209
		1.1	4.86	-0.196808
		1.1	4.87	-0.197409
		1.1	4.88	-0.198011
		1.1	4.89	-0.198615
		1.1	4.9	-0.19922
		1.1	4.91	-0.199827
		1.1	4.92	-0.200436
		1.1	4.93	-0.201046
		1.1	4.94	-0.201657
		1.1	4.95	-0.20227
		1.1	4.96	-0.202885
		1.1	4.97	-0.203502
		1.1	4.98	-0.204119
		1.1	4.99	-0.204739
		1.1	5	-0.20536
		1.15	0	0
		1.15	0.01	-0.0003292
		1.15	0.02	-0.0006583
		1.15	0.03	-0.0009875
		1.15	0.04	-0.0013167
		1.15	0.05	-0.0016459
		1.15	0.06	-0.001975
		1.15	0.07	-0.0023042
		1.15	0.08	-0.0026335
		1.15	0.09	-0.0029627
		1.15	0.1	-0.0032919
		1.15	0.11	-0.0036212
		1.15	0.12	-0.0039505
		1.15	0.13	-0.0042798
		1.15	0.14	-0.0046092
		1.15	0.15	-0.0049385
		1.15	0.16	-0.0052679
		1.15	0.17	-0.0055973
		1.15	0.18	-0.0059268
		1.15	0.19	-0.0062563
		1.15	0.2	-0.0065858
		1.15	0.21	-0.0069154
		1.15	0.22	-0.007245
		1.15	0.23	-0.0075746
		1.15	0.24	-0.0079043
		1.15	0.25	-0.0082341
		1.15	0.26	-0.0085639
		1.15	0.27	-0.0088937
		1.15	0.28	-0.0092236
		1.15	0.29	-0.0095535
		1.15	0.3	-0.0098835
		1.15	0.31	-0.0102136
		1.15	0.32	-0.0105437
		1.15	0.33	-0.0108739
		1.15	0.34	-0.0112041
		1.15	0.35	-0.0115344
		1.15	0.36	-0.0118648
		1.15	0.37	-0.0121953
		1.15	0.38	-0.0125258
		1.15	0.39	-0.0128564
		1.15	0.4	-0.013187
		1.15	0.41	-0.0135178
		1.15	0.42	-0.0138486
		1.15	0.43	-0.0141795
		1.15	0.44	-0.0145105
		1.15	0.45	-0.0148416
		1.15	0.46	-0.0151727
		1.15	0.47	-0.015504
		1.15	0.48	-0.0158353
		1.15	0.49	-0.0161668
		1.15	0.5	-0.0164983
		1.15	0.51	-0.0168299
		1.15	0.52	-0.0171616
		1.15	0.53	-0.0174935
		1.15	0.54	-0.0178254
		1.15	0.55	-0.0181574
		1.15	0.56	-0.0184896
		1.15	0.57	-0.0188218
		1.15	0.58	-0.0191542
		1.15	0.59	-0.0194866
		1.15	0.6	-0.0198192
		1.15	0.61	-0.0201519
		1.15	0.62	-0.0204847
		1.15	0.63	-0.0208177
		1.15	0.64	-0.0211508
		1.15	0.65	-0.0214839
		1.15	0.66	-0.0218173
		1.15	0.67	-0.0221507
		1.15	0.68	-0.0224843
		1.15	0.69	-0.022818
		1.15	0.7	-0.0231518
		1.15	0.71	-0.0234858
		1.15	0.72	-0.0238199
		1.15	0.73	-0.0241542
		1.15	0.74	-0.0244886
		1.15	0.75	-0.0248231
		1.15	0.76	-0.0251578
		1.15	0.77	-0.0254926
		1.15	0.78	-0.0258276
		1.15	0.79	-0.0261628
		1.15	0.8	-0.0264981
		1.15	0.81	-0.0268335
		1.15	0.82	-0.0271691
		1.15	0.83	-0.0275049
		1.15	0.84	-0.0278408
		1.15	0.85	-0.0281769
		1.15	0.86	-0.0285132
		1.15	0.87	-0.0288496
		1.15	0.88	-0.0291863
		1.15	0.89	-0.029523
		1.15	0.9	-0.02986
		1.15	0.91	-0.0301971
		1.15	0.92	-0.0305344
		1.15	0.93	-0.0308719
		1.15	0.94	-0.0312096
		1.15	0.95	-0.0315475
		1.15	0.96	-0.0318855
		1.15	0.97	-0.0322237
		1.15	0.98	-0.0325622
		1.15	0.99	-0.0329008
		1.15	1	-0.0332396
		1.15	1.01	-0.0335786
		1.15	1.02	-0.0339178
		1.15	1.03	-0.0342572
		1.15	1.04	-0.0345969
		1.15	1.05	-0.0349367
		1.15	1.06	-0.0352767
		1.15	1.07	-0.035617
		1.15	1.08	-0.0359574
		1.15	1.09	-0.0362981
		1.15	1.1	-0.036639
		1.15	1.11	-0.0369801
		1.15	1.12	-0.0373214
		1.15	1.13	-0.037663
		1.15	1.14	-0.0380047
		1.15	1.15	-0.0383467
		1.15	1.16	-0.038689
		1.15	1.17	-0.0390314
		1.15	1.18	-0.0393741
		1.15	1.19	-0.0397171
		1.15	1.2	-0.0400602
		1.15	1.21	-0.0404036
		1.15	1.22	-0.0407473
		1.15	1.23	-0.0410912
		1.15	1.24	-0.0414353
		1.15	1.25	-0.0417797
		1.15	1.26	-0.0421244
		1.15	1.27	-0.0424693
		1.15	1.28	-0.0428144
		1.15	1.29	-0.0431598
		1.15	1.3	-0.0435055
		1.15	1.31	-0.0438514
		1.15	1.32	-0.0441976
		1.15	1.33	-0.0445441
		1.15	1.34	-0.0448908
		1.15	1.35	-0.0452378
		1.15	1.36	-0.0455851
		1.15	1.37	-0.0459326
		1.15	1.38	-0.0462804
		1.15	1.39	-0.0466285
		1.15	1.4	-0.0469769
		1.15	1.41	-0.0473256
		1.15	1.42	-0.0476745
		1.15	1.43	-0.0480238
		1.15	1.44	-0.0483733
		1.15	1.45	-0.0487231
		1.15	1.46	-0.0490732
		1.15	1.47	-0.0494237
		1.15	1.48	-0.0497744
		1.15	1.49	-0.0501254
		1.15	1.5	-0.0504767
		1.15	1.51	-0.0508284
		1.15	1.52	-0.0511803
		1.15	1.53	-0.0515325
		1.15	1.54	-0.0518851
		1.15	1.55	-0.052238
		1.15	1.56	-0.0525912
		1.15	1.57	-0.0529447
		1.15	1.58	-0.0532985
		1.15	1.59	-0.0536527
		1.15	1.6	-0.0540072
		1.15	1.61	-0.054362
		1.15	1.62	-0.0547172
		1.15	1.63	-0.0550727
		1.15	1.64	-0.0554285
		1.15	1.65	-0.0557846
		1.15	1.66	-0.0561412
		1.15	1.67	-0.056498
		1.15	1.68	-0.0568552
		1.15	1.69	-0.0572127
		1.15	1.7	-0.0575706
		1.15	1.71	-0.0579289
		1.15	1.72	-0.0582875
		1.15	1.73	-0.0586464
		1.15	1.74	-0.0590058
		1.15	1.75	-0.0593655
		1.15	1.76	-0.0597255
		1.15	1.77	-0.0600859
		1.15	1.78	-0.0604467
		1.15	1.79	-0.0608079
		1.15	1.8	-0.0611694
		1.15	1.81	-0.0615313
		1.15	1.82	-0.0618936
		1.15	1.83	-0.0622563
		1.15	1.84	-0.0626194
		1.15	1.85	-0.0629828
		1.15	1.86	-0.0633466
		1.15	1.87	-0.0637109
		1.15	1.88	-0.0640755
		1.15	1.89	-0.0644405
		1.15	1.9	-0.0648059
		1.15	1.91	-0.0651718
		1.15	1.92	-0.065538
		1.15	1.93	-0.0659046
		1.15	1.94	-0.0662717
		1.15	1.95	-0.0666392
		1.15	1.96	-0.067007
		1.15	1.97	-0.0673753
		1.15	1.98	-0.067744
		1.15	1.99	-0.0681132
		1.15	2	-0.0684827
		1.15	2.01	-0.0688527
		1.15	2.02	-0.0692232
		1.15	2.03	-0.069594
		1.15	2.04	-0.0699653
		1.15	2.05	-0.070337
		1.15	2.06	-0.0707092
		1.15	2.07	-0.0710818
		1.15	2.08	-0.0714549
		1.15	2.09	-0.0718284
		1.15	2.1	-0.0722024
		1.15	2.11	-0.0725768
		1.15	2.12	-0.0729517
		1.15	2.13	-0.073327
		1.15	2.14	-0.0737028
		1.15	2.15	-0.074079
		1.15	2.16	-0.0744558
		1.15	2.17	-0.074833
		1.15	2.18	-0.0752107
		1.15	2.19	-0.0755888
		1.15	2.2	-0.0759674
		1.15	2.21	-0.0763465
		1.15	2.22	-0.0767261
		1.15	2.23	-0.0771062
		1.15	2.24	-0.0774868
		1.15	2.25	-0.0778679
		1.15	2.26	-0.0782494
		1.15	2.27	-0.0786315
		1.15	2.28	-0.079014
		1.15	2.29	-0.0793971
		1.15	2.3	-0.0797807
		1.15	2.31	-0.0801648
		1.15	2.32	-0.0805494
		1.15	2.33	-0.0809345
		1.15	2.34	-0.0813201
		1.15	2.35	-0.0817062
		1.15	2.36	-0.0820929
		1.15	2.37	-0.0824801
		1.15	2.38	-0.0828678
		1.15	2.39	-0.0832561
		1.15	2.4	-0.0836449
		1.15	2.41	-0.0840342
		1.15	2.42	-0.0844241
		1.15	2.43	-0.0848145
		1.15	2.44	-0.0852055
		1.15	2.45	-0.085597
		1.15	2.46	-0.0859891
		1.15	2.47	-0.0863817
		1.15	2.48	-0.0867749
		1.15	2.49	-0.0871687
		1.15	2.5	-0.087563
		1.15	2.51	-0.0879579
		1.15	2.52	-0.0883533
		1.15	2.53	-0.0887493
		1.15	2.54	-0.089146
		1.15	2.55	-0.0895431
		1.15	2.56	-0.0899409
		1.15	2.57	-0.0903393
		1.15	2.58	-0.0907382
		1.15	2.59	-0.0911378
		1.15	2.6	-0.0915379
		1.15	2.61	-0.0919386
		1.15	2.62	-0.09234
		1.15	2.63	-0.0927419
		1.15	2.64	-0.0931445
		1.15	2.65	-0.0935476
		1.15	2.66	-0.0939514
		1.15	2.67	-0.0943558
		1.15	2.68	-0.0947608
		1.15	2.69	-0.0951665
		1.15	2.7	-0.0955727
		1.15	2.71	-0.0959797
		1.15	2.72	-0.0963872
		1.15	2.73	-0.0967954
		1.15	2.74	-0.0972042
		1.15	2.75	-0.0976136
		1.15	2.76	-0.0980238
		1.15	2.77	-0.0984345
		1.15	2.78	-0.0988459
		1.15	2.79	-0.099258
		1.15	2.8	-0.0996707
		1.15	2.81	-0.100084
		1.15	2.82	-0.100498
		1.15	2.83	-0.100913
		1.15	2.84	-0.101328
		1.15	2.85	-0.101744
		1.15	2.86	-0.102161
		1.15	2.87	-0.102579
		1.15	2.88	-0.102997
		1.15	2.89	-0.103416
		1.15	2.9	-0.103835
		1.15	2.91	-0.104255
		1.15	2.92	-0.104676
		1.15	2.93	-0.105098
		1.15	2.94	-0.10552
		1.15	2.95	-0.105943
		1.15	2.96	-0.106367
		1.15	2.97	-0.106792
		1.15	2.98	-0.107217
		1.15	2.99	-0.107643
		1.15	3	-0.108069
		1.15	3.01	-0.108497
		1.15	3.02	-0.108925
		1.15	3.03	-0.109354
		1.15	3.04	-0.109784
		1.15	3.05	-0.110214
		1.15	3.06	-0.110645
		1.15	3.07	-0.111077
		1.15	3.08	-0.11151
		1.15	3.09	-0.111943
		1.15	3.1	-0.112377
		1.15	3.11	-0.112812
		1.15	3.12	-0.113248
		1.15	3.13	-0.113684
		1.15	3.14	-0.114122
		1.15	3.15	-0.11456
		1.15	3.16	-0.114999
		1.15	3.17	-0.115438
		1.15	3.18	-0.115879
		1.15	3.19	-0.11632
		1.15	3.2	-0.116762
		1.15	3.21	-0.117205
		1.15	3.22	-0.117649
		1.15	3.23	-0.118093
		1.15	3.24	-0.118539
		1.15	3.25	-0.118985
		1.15	3.26	-0.119432
		1.15	3.27	-0.119879
		1.15	3.28	-0.120328
		1.15	3.29	-0.120778
		1.15	3.3	-0.121228
		1.15	3.31	-0.121679
		1.15	3.32	-0.122131
		1.15	3.33	-0.122584
		1.15	3.34	-0.123038
		1.15	3.35	-0.123493
		1.15	3.36	-0.123948
		1.15	3.37	-0.124405
		1.15	3.38	-0.124862
		1.15	3.39	-0.12532
		1.15	3.4	-0.125779
		1.15	3.41	-0.126239
		1.15	3.42	-0.1267
		1.15	3.43	-0.127161
		1.15	3.44	-0.127624
		1.15	3.45	-0.128088
		1.15	3.46	-0.128552
		1.15	3.47	-0.129017
		1.15	3.48	-0.129484
		1.15	3.49	-0.129951
		1.15	3.5	-0.130419
		1.15	3.51	-0.130888
		1.15	3.52	-0.131358
		1.15	3.53	-0.131829
		1.15	3.54	-0.132301
		1.15	3.55	-0.132774
		1.15	3.56	-0.133248
		1.15	3.57	-0.133723
		1.15	3.58	-0.134198
		1.15	3.59	-0.134675
		1.15	3.6	-0.135153
		1.15	3.61	-0.135631
		1.15	3.62	-0.136111
		1.15	3.63	-0.136592
		1.15	3.64	-0.137073
		1.15	3.65	-0.137556
		1.15	3.66	-0.13804
		1.15	3.67	-0.138524
		1.15	3.68	-0.13901
		1.15	3.69	-0.139497
		1.15	3.7	-0.139985
		1.15	3.71	-0.140473
		1.15	3.72	-0.140963
		1.15	3.73	-0.141454
		1.15	3.74	-0.141946
		1.15	3.75	-0.142439
		1.15	3.76	-0.142933
		1.15	3.77	-0.143428
		1.15	3.78	-0.143924
		1.15	3.79	-0.144421
		1.15	3.8	-0.144919
		1.15	3.81	-0.145419
		1.15	3.82	-0.145919
		1.15	3.83	-0.14642
		1.15	3.84	-0.146923
		1.15	3.85	-0.147427
		1.15	3.86	-0.147931
		1.15	3.87	-0.148437
		1.15	3.88	-0.148944
		1.15	3.89	-0.149452
		1.15	3.9	-0.149962
		1.15	3.91	-0.150472
		1.15	3.92	-0.150983
		1.15	3.93	-0.151496
		1.15	3.94	-0.15201
		1.15	3.95	-0.152525
		1.15	3.96	-0.153041
		1.15	3.97	-0.153558
		1.15	3.98	-0.154077
		1.15	3.99	-0.154596
		1.15	4	-0.155117
		1.15	4.01	-0.155639
		1.15	4.02	-0.156162
		1.15	4.03	-0.156687
		1.15	4.04	-0.157212
		1.15	4.05	-0.157739
		1.15	4.06	-0.158267
		1.15	4.07	-0.158796
		1.15	4.08	-0.159327
		1.15	4.09	-0.159858
		1.15	4.1	-0.160391
		1.15	4.11	-0.160925
		1.15	4.12	-0.161461
		1.15	4.13	-0.161997
		1.15	4.14	-0.162535
		1.15	4.15	-0.163074
		1.15	4.16	-0.163614
		1.15	4.17	-0.164156
		1.15	4.18	-0.164699
		1.15	4.19	-0.165243
		1.15	4.2	-0.165789
		1.15	4.21	-0.166336
		1.15	4.22	-0.166884
		1.15	4.23	-0.167434
		1.15	4.24	-0.167984
		1.15	4.25	-0.168536
		1.15	4.26	-0.16909
		1.15	4.27	-0.169645
		1.15	4.28	-0.170201
		1.15	4.29	-0.170758
		1.15	4.3	-0.171317
		1.15	4.31	-0.171877
		1.15	4.32	-0.172439
		1.15	4.33	-0.173002
		1.15	4.34	-0.173566
		1.15	4.35	-0.174132
		1.15	4.36	-0.174699
		1.15	4.37	-0.175267
		1.15	4.38	-0.175837
		1.15	4.39	-0.176409
		1.15	4.4	-0.176981
		1.15	4.41	-0.177556
		1.15	4.42	-0.178131
		1.15	4.43	-0.178708
		1.15	4.44	-0.179287
		1.15	4.45	-0.179867
		1.15	4.46	-0.180448
		1.15	4.47	-0.181031
		1.15	4.48	-0.181616
		1.15	4.49	-0.182201
		1.15	4.5	-0.182789
		1.15	4.51	-0.183377
		1.15	4.52	-0.183968
		1.15	4.53	-0.18456
		1.15	4.54	-0.185153
		1.15	4.55	-0.185748
		1.15	4.56	-0.186344
		1.15	4.57	-0.186942
		1.15	4.58	-0.187542
		1.15	4.59	-0.188143
		1.15	4.6	-0.188746
		1.15	4.61	-0.18935
		1.15	4.62	-0.189956
		1.15	4.63	-0.190563
		1.15	4.64	-0.191172
		1.15	4.65	-0.191782
		1.15	4.66	-0.192395
		1.15	4.67	-0.193008
		1.15	4.68	-0.193624
		1.15	4.69	-0.194241
		1.15	4.7	-0.19486
		1.15	4.71	-0.19548
		1.15	4.72	-0.196102
		1.15	4.73	-0.196725
		1.15	4.74	-0.197351
		1.15	4.75	-0.197978
		1.15	4.76	-0.198606
		1.15	4.77	-0.199237
		1.15	4.78	-0.199869
		1.15	4.79	-0.200503
		1.15	4.8	-0.201138
		1.15	4.81	-0.201775
		1.15	4.82	-0.202414
		1.15	4.83	-0.203055
		1.15	4.84	-0.203697
		1.15	4.85	-0.204342
		1.15	4.86	-0.204987
		1.15	4.87	-0.205635
		1.15	4.88	-0.206285
		1.15	4.89	-0.206936
		1.15	4.9	-0.207589
		1.15	4.91	-0.208244
		1.15	4.92	-0.208901
		1.15	4.93	-0.209559
[truncated: 168,844 more rows]
