# Supplementary material for: Highly anisotropic Fe3C microflakes constructed by solid-state phase transformation for efficient microwave absorption
Source: Nat Commun. 2024 Feb 19;15:1497. doi: 10.1038/s41467-024-45815-w (PMC10876570; doi:10.1038/s41467-024-45815-w)
Supplement: Supplementary file 3 — Source Data [file 41467_2024_45815_MOESM3_ESM.zip › Source Data NCOMMS-23-11138B/Supplementary Fig. 14.xlsx]

## Sheet: Supplementary Figure 14a
Supplementary Figure 14a
		Fe3C-700												Fe3C-700
		x	y	y	y	y	y	y	y	y	y	y		x	y	y	y	y	y	y	y	y	y	y
		1	-0.05565	-0.08471	-0.1153	-0.14804	-0.19306	-0.24425	-0.30376	-0.37445	-0.46022	-0.56642		2.0469	0.06565	0.10078	0.13896	0.18174	0.24504	0.32558	0.43472	0.59201	0.82102	1.06845	1.06845
		1.0499	-0.06274	-0.09562	-0.13038	-0.16779	-0.21967	-0.27927	-0.34943	-0.43399	-0.53824	-0.66972		2.0968	0.06708	0.10308	0.14236	0.18659	0.25254	0.33738	0.45382	0.62315	0.86365	1.07431	1.07431
		1.0997	-0.07015	-0.10705	-0.14624	-0.18868	-0.24801	-0.31693	-0.39913	-0.49969	-0.62579	-0.78788		2.1466	0.06849	0.10537	0.14575	0.19145	0.26014	0.34945	0.47353	0.65496	0.90181	1.0598	1.0598
		1.1496	-0.07787	-0.119	-0.1629	-0.21072	-0.27816	-0.35742	-0.45324	-0.57231	-0.72429	-0.92358		2.1965	0.0699	0.10765	0.14914	0.19634	0.26785	0.36184	0.49392	0.68718	0.93325	1.02767	1.02767
		1.1994	-0.0859	-0.13146	-0.18032	-0.23389	-0.31013	-0.40082	-0.51201	-0.65242	-0.83499	-1.0794		2.2463	0.07129	0.10991	0.15252	0.20125	0.27566	0.37451	0.51482	0.71908	0.9553	0.98261	0.98261
		1.2493	-0.09422	-0.14441	-0.19852	-0.25824	-0.34404	-0.44737	-0.57592	-0.74102	-0.95984	-1.25919		2.2962	0.07265	0.11213	0.15585	0.20612	0.28346	0.38726	0.53577	0.74883	0.96357	0.92714	0.92714
		1.2991	-0.10282	-0.15784	-0.21746	-0.28374	-0.37988	-0.49715	-0.64528	-0.83884	-1.10053	-1.46663		2.346	0.07402	0.11437	0.15923	0.21108	0.29149	0.40047	0.55732	0.77667	0.95913	0.86774	0.86774
		1.349	-0.11169	-0.17174	-0.23717	-0.31043	-0.41776	-0.55044	-0.72066	-0.94714	-1.25968	-1.70718		2.3959	0.07535	0.11655	0.16255	0.21601	0.29959	0.41404	0.57978	0.8045	0.95069	0.81582	0.81582
		1.3988	-0.12081	-0.18608	-0.2576	-0.33827	-0.45769	-0.60734	-0.80243	-1.06685	-1.43956	-1.98611		2.4457	0.07662	0.11866	0.16575	0.22078	0.30746	0.42717	0.60066	0.82455	0.92625	0.762	0.762
		1.4487	-0.13019	-0.20088	-0.2788	-0.36735	-0.49985	-0.66823	-0.8914	-1.19972	-1.64391	-2.3115		2.4956	0.07809	0.12106	0.16941	0.22622	0.31638	0.44195	0.62334	0.8413	0.89335	0.70959	0.70959
		1.4985	-0.1398	-0.21609	-0.30071	-0.39761	-0.5442	-0.7332	-0.98795	-1.34688	-1.87571	-2.69082		2.5455	0.07948	0.12338	0.17297	0.23157	0.32532	0.45701	0.64623	0.85445	0.85867	0.66331	0.66331
		1.5484	-0.14964	-0.23174	-0.32336	-0.42914	-0.59095	-0.80267	-1.09307	-1.51055	-2.14001	-3.13573		2.5953	0.08072	0.12543	0.17616	0.23642	0.33356	0.47098	0.6664	0.85918	0.82061	0.6216	0.6216
		1.5982	-0.15968	-0.24777	-0.3467	-0.46187	-0.64006	-0.87676	-1.20724	-1.69223	-2.44094	-3.65723		2.6452	0.082	0.12759	0.1795	0.24149	0.34216	0.48539	0.68584	0.85803	0.78187	0.58406	0.58406
		1.6481	-0.16994	-0.26421	-0.37079	-0.4959	-0.69176	-0.95599	-1.33167	-1.89478	-2.78538	-4.27259		2.695	0.08335	0.12984	0.183	0.24684	0.35127	0.5006	0.70492	0.85163	0.743	0.54936	0.54936
		1.6979	-0.18037	-0.28101	-0.39555	-0.53116	-0.74603	-1.04048	-1.46697	-2.12013	-3.17905	-4.99869		2.7449	0.08469	0.13209	0.18652	0.25224	0.36051	0.51581	0.72161	0.83788	0.70347	0.51679	0.51679
		1.7478	-0.191	-0.2982	-0.42104	-0.56777	-0.80311	-1.13084	-1.6146	-2.37195	-3.63139	-5.86247		2.7947	0.08588	0.13409	0.18968	0.25714	0.36898	0.52954	0.73392	0.81849	0.66638	0.48791	0.48791
		1.7977	-0.2018	-0.31574	-0.44724	-0.60572	-0.86308	-1.22739	-1.7756	-2.65331	-4.15157	-6.89506		2.8446	0.08713	0.13623	0.19308	0.26249	0.37837	0.54497	0.74722	0.79877	0.63205	0.4612	0.4612
		1.8475	-0.21274	-0.33361	-0.47409	-0.64496	-0.92596	-1.33038	-1.95094	-2.96735	-4.74985	-8.13802		2.8944	0.08825	0.13814	0.19614	0.26731	0.38682	0.55817	0.75413	0.77368	0.59954	0.43727	0.43727
		1.8974	-0.22383	-0.35182	-0.50165	-0.68559	-0.99202	-1.44053	-2.14255	-3.3194	-5.44243	-9.66128		2.9443	0.08931	0.13995	0.19903	0.27185	0.39464	0.56952	0.75575	0.74641	0.56998	0.41634	0.41634
		1.9472	-0.23506	-0.37032	-0.52986	-0.72757	-1.06127	-1.55807	-2.35145	-3.71318	-6.24435	-11.5638		2.9941	0.09061	0.14216	0.20254	0.27733	0.40403	0.58284	0.75686	0.71856	0.54147	0.39615	0.39615
		1.9971	-0.24642	-0.38916	-0.55879	-0.77104	-1.13404	-1.68391	-2.58007	-4.15572	-7.18123	-14.0418		3.044	0.09172	0.14406	0.2056	0.28215	0.41224	0.59341	0.75219	0.68961	0.51508	0.37787	0.37787
		2.0469	-0.25787	-0.40825	-0.58834	-0.81586	-1.21023	-1.81811	-2.82936	-4.6516	-8.27919	-17.481		3.0938	0.09271	0.14579	0.20842	0.28668	0.42009	0.60315	0.74578	0.66244	0.49119	0.36117	0.36117
		2.0968	-0.26944	-0.42764	-0.61858	-0.8622	-1.29024	-1.96176	-3.10229	-5.21013	-9.58509	-22.9493		3.1437	0.09374	0.14757	0.21132	0.29129	0.42786	0.61156	0.73585	0.63542	0.46898	0.34592	0.34592
		2.1466	-0.28108	-0.44727	-0.64944	-0.90996	-1.37401	-2.11503	-3.40013	-5.83789	-11.1571	-31.3998		3.1935	0.0949	0.14956	0.21451	0.29627	0.43593	0.61892	0.72289	0.60886	0.44834	0.33203	0.33203
		2.1965	-0.2928	-0.46716	-0.68096	-0.95928	-1.46192	-2.27903	-3.72624	-6.54737	-13.1047	-23.9597		3.2434	0.09601	0.15148	0.21761	0.30116	0.44377	0.62504	0.70834	0.58368	0.42921	0.31913	0.31913
		2.2463	-0.30458	-0.48726	-0.71309	-1.01007	-1.5539	-2.45396	-4.08209	-7.34822	-15.6053	-18.5795		3.2933	0.09691	0.15304	0.22016	0.30518	0.45	0.6281	0.69231	0.56105	0.41262	0.30808	0.30808
		2.2962	-0.31647	-0.50772	-0.74615	-1.06301	-1.65153	-2.6433	-4.47556	-8.26386	-19.0477	-15.3762		3.3431	0.09808	0.15508	0.22346	0.31036	0.45806	0.63259	0.67625	0.53874	0.39616	0.29699	0.29699
		2.346	-0.32924	-0.52971	-0.7818	-1.12034	-1.7582	-2.85272	-4.91836	-9.33311	-24.4104	-13.1247		3.393	0.099	0.15667	0.22606	0.31442	0.46391	0.63288	0.65808	0.51797	0.3815	0.28736	0.28736
		2.3959	-0.33974	-0.54816	-0.81243	-1.17105	-1.85642	-3.05422	-5.3655	-10.4955	-30.9892	-11.481		3.4428	0.09972	0.15796	0.22818	0.31776	0.46856	0.63182	0.64169	0.5005	0.36924	0.27929	0.27929
		2.4457	-0.35199	-0.56952	-0.84763	-1.22889	-1.96756	-3.28099	-5.86842	-11.8408	-24.7495	-10.2298		3.4927	0.10085	0.1599	0.23132	0.32258	0.47517	0.63132	0.62413	0.48227	0.35656	0.27105	0.27105
		2.4956	-0.36557	-0.59331	-0.88704	-1.29407	-2.09413	-3.54248	-6.45802	-13.502	-19.6062	-9.17921		3.5425	0.10179	0.16154	0.23398	0.32665	0.48024	0.62807	0.60596	0.46508	0.34483	0.26355	0.26355
		2.5455	-0.37668	-0.6133	-0.92131	-1.35296	-2.21423	-3.80296	-7.07602	-15.41	-16.4825	-8.31892		3.5924	0.10263	0.16303	0.23642	0.33042	0.4849	0.62471	0.58981	0.45009	0.3345	0.25687	0.25687
		2.5953	-0.38797	-0.63359	-0.95607	-1.41277	-2.33694	-4.07195	-7.72649	-17.4948	-14.3302	-7.62501		3.6422	0.10362	0.16474	0.23915	0.3345	0.48952	0.62058	0.57436	0.43654	0.32544	0.25125	0.25125
		2.6452	-0.40001	-0.65521	-0.9931	-1.47658	-2.46845	-4.36247	-8.43999	-19.6363	-12.7074	-7.04669		3.6921	0.10446	0.16622	0.2416	0.33825	0.49367	0.61556	0.55866	0.42287	0.31608	0.24528	0.24528
		2.695	-0.41122	-0.67577	-1.02924	-1.54059	-2.60492	-4.67353	-9.22958	-21.1434	-11.4028	-6.546		3.7419	0.10519	0.16752	0.24374	0.34145	0.49652	0.60866	0.54296	0.40997	0.30746	0.23993	0.23993
		2.7449	-0.42382	-0.69874	-1.06939	-1.61143	-2.7558	-5.01859	-10.1144	-20.7824	-10.3158	-6.10791		3.7918	0.1061	0.16911	0.24629	0.34519	0.49987	0.60227	0.52884	0.39862	0.29999	0.23545	0.23545
		2.7947	-0.43489	-0.71936	-1.10632	-1.67829	-2.90249	-5.36235	-11.0091	-19.0588	-9.45649	-5.74962		3.8416	0.10701	0.17073	0.24896	0.34924	0.50375	0.5961	0.51481	0.38704	0.29209	0.23053	0.23053
		2.8446	-0.44475	-0.73826	-1.14136	-1.74405	-3.05356	-5.73307	-12.0218	-17.1783	-8.68939	-5.40763		3.8915	0.10773	0.17204	0.25116	0.35254	0.5063	0.58878	0.50125	0.37621	0.28477	0.22601	0.22601
		2.8944	-0.45669	-0.76045	-1.18118	-1.81662	-3.21544	-6.12146	-13.0305	-15.4496	-8.06284	-5.12778		3.9413	0.10843	0.17332	0.25332	0.35581	0.50871	0.58151	0.4885	0.36608	0.27789	0.22176	0.22176
		2.9443	-0.46953	-0.78413	-1.22327	-1.8926	-3.38288	-6.51704	-13.9628	-14.0345	-7.55742	-4.90457		3.9912	0.10918	0.17468	0.25557	0.35905	0.51029	0.57255	0.47512	0.35593	0.27122	0.21785	0.21785
		2.9941	-0.48344	-0.80997	-1.2697	-1.97747	-3.57318	-6.97405	-14.9462	-12.7781	-7.08094	-4.68943		4.0411	0.10987	0.17595	0.25771	0.36214	0.5115	0.56337	0.46214	0.34611	0.26472	0.21403	0.21403
		3.044	-0.49519	-0.8325	-1.3116	-2.05657	-3.75605	-7.41704	-15.6256	-11.7508	-6.68971	-4.51527		4.0909	0.11053	0.17715	0.25973	0.36501	0.51219	0.55419	0.45006	0.33712	0.25882	0.21064	0.21064
		3.0938	-0.50533	-0.85247	-1.34985	-2.13102	-3.93435	-7.85981	-16.0295	-10.8865	-6.33949	-4.3524		4.1408	0.11128	0.1785	0.26193	0.36799	0.51235	0.5443	0.43811	0.32851	0.25335	0.20771	0.20771
		3.1437	-0.51844	-0.87732	-1.3956	-2.21694	-4.13267	-8.33258	-16.058	-10.1299	-6.02983	-4.21001		4.1906	0.1119	0.17967	0.26395	0.3708	0.51215	0.53384	0.4257	0.31936	0.24734	0.20431	0.20431
		3.1935	-0.53262	-0.90426	-1.44531	-2.31034	-4.34697	-8.82614	-15.7126	-9.47495	-5.76512	-4.09426		4.2405	0.11254	0.18083	0.26578	0.37291	0.50979	0.52171	0.41346	0.31103	0.24232	0.20192	0.20192
		3.2434	-0.54589	-0.92993	-1.49364	-2.40297	-4.56361	-9.3178	-15.1297	-8.90147	-5.52661	-3.98874		4.2903	0.11342	0.18238	0.26819	0.37575	0.50814	0.5108	0.40263	0.30378	0.23811	0.20019	0.20019
		3.2933	-0.55764	-0.9529	-1.53743	-2.48773	-4.76219	-9.7427	-14.4389	-8.43742	-5.33349	-3.90485		4.3402	0.11401	0.18343	0.26983	0.37752	0.50572	0.50103	0.39335	0.29754	0.23444	0.1986	0.1986
		3.3431	-0.56994	-0.9775	-1.5855	-2.58303	-4.99125	-10.2286	-13.7086	-7.98496	-5.13875	-3.81924		4.39	0.1148	0.18478	0.27179	0.37941	0.50265	0.49106	0.38467	0.29213	0.23164	0.19788	0.19788
		3.393	-0.58199	-1.00146	-1.63192	-2.67415	-5.20469	-10.6193	-12.9732	-7.6099	-4.98086	-3.75311		4.4399	0.11573	0.18638	0.2742	0.38199	0.50032	0.48158	0.37608	0.28658	0.22866	0.19702	0.19702
		3.4428	-0.59328	-1.02365	-1.67454	-2.75721	-5.39701	-10.9333	-12.3494	-7.30182	-4.84683	-3.6949		4.4897	0.11626	0.18727	0.27544	0.38285	0.49689	0.4737	0.36971	0.28271	0.22675	0.19667	0.19667
		3.4927	-0.60772	-1.05198	-1.72881	-2.86267	-5.63918	-11.2926	-11.7014	-6.98668	-4.71165	-3.64031		4.5396	0.11719	0.1888	0.27754	0.38466	0.49395	0.46617	0.36383	0.27943	0.2255	0.19704	0.19704
		3.5425	-0.61977	-1.07647	-1.77737	-2.95947	-5.86162	-11.5386	-11.1072	-6.71515	-4.59741	-3.59667		4.5894	0.11807	0.19026	0.2796	0.38659	0.49182	0.46001	0.35887	0.27657	0.22437	0.19732	0.19732
		3.5924	-0.63138	-1.09995	-1.82384	-3.05219	-6.07422	-11.729	-10.5978	-6.47482	-4.491	-3.55276		4.6393	0.1188	0.19146	0.28128	0.38808	0.49001	0.45524	0.35515	0.27451	0.22365	0.1977	0.1977
		3.6422	-0.64322	-1.12408	-1.8718	-3.14768	-6.28722	-11.8509	-10.1483	-6.27408	-4.40864	-3.52562		4.6891	0.11966	0.19287	0.28319	0.38975	0.48805	0.45038	0.35152	0.27263	0.22319	0.19837	0.19837
		3.6921	-0.65296	-1.145	-1.91566	-3.239	-6.49708	-11.9149	-9.71054	-6.06949	-4.31768	-3.48943		4.739	0.12056	0.19429	0.28507	0.39129	0.48641	0.44673	0.34915	0.27176	0.22346	0.19954	0.19954
		3.7419	-0.66533	-1.16999	-1.96498	-3.33645	-6.70461	-11.8903	-9.30108	-5.88135	-4.23427	-3.45714		4.7889	0.12151	0.19584	0.28723	0.39344	0.48576	0.44371	0.34687	0.2707	0.22345	0.20042	0.20042
		3.7918	-0.6765	-1.19336	-2.01266	-3.43275	-6.90828	-11.8294	-8.95196	-5.72569	-4.1701	-3.43799		4.8387	0.12214	0.19686	0.28865	0.3949	0.48568	0.44236	0.34591	0.27037	0.22367	0.20111	0.20111
		3.8416	-0.68456	-1.2123	-2.05542	-3.52622	-7.11815	-11.7437	-8.60855	-5.56282	-4.097	-3.41063		4.8886	0.1232	0.19857	0.29103	0.39746	0.48647	0.44165	0.34558	0.2707	0.22458	0.20254	0.20254
		3.8915	-0.69277	-1.23112	-2.09715	-3.6161	-7.30991	-11.5964	-8.29342	-5.41271	-4.02799	-3.3835		4.9384	0.12439	0.20052	0.2938	0.40049	0.48711	0.44005	0.34435	0.27035	0.22507	0.20379	0.20379
		3.9413	-0.7004	-1.24902	-2.13769	-3.70472	-7.49682	-11.4269	-8.00382	-5.27199	-3.96171	-3.35651		4.9883	0.1252	0.20183	0.29566	0.40265	0.48836	0.44029	0.3446	0.27086	0.22585	0.20485	0.20485
		3.9912	-0.70943	-1.26971	-2.18341	-3.80186	-7.68368	-11.1955	-7.7206	-5.14029	-3.90346	-3.33691		5.0381	0.12618	0.20344	0.29802	0.4056	0.49057	0.44112	0.34511	0.27146	0.22667	0.20597	0.20597
		4.0411	-0.71679	-1.28784	-2.22583	-3.89524	-7.85935	-10.9451	-7.45421	-5.01383	-3.8458	-3.31607		5.088	0.12698	0.20474	0.2999	0.4079	0.49244	0.44221	0.34599	0.27235	0.22764	0.2071	0.2071
		4.0909	-0.72379	-1.30531	-2.26702	-3.98578	-8.01882	-10.6883	-7.21488	-4.90037	-3.79442	-3.29832		5.1378	0.12798	0.20635	0.30219	0.41073	0.49494	0.44399	0.34751	0.27377	0.22909	0.20864	0.20864
		4.1408	-0.72851	-1.31973	-2.30499	-4.073	-8.15886	-10.413	-6.99821	-4.80424	-3.75597	-3.29068		5.1877	0.12913	0.20822	0.30494	0.41424	0.49803	0.44581	0.3488	0.27496	0.23034	0.21009	0.21009
		4.1906	-0.72893	-1.32772	-2.33501	-4.15257	-8.28625	-10.123	-6.77633	-4.69939	-3.70862	-3.27459		5.2375	0.13012	0.20988	0.30747	0.41774	0.50178	0.44838	0.35047	0.27619	0.23142	0.21122	0.21122
		4.2405	-0.73517	-1.34507	-2.37801	-4.24472	-8.38402	-9.80267	-6.57396	-4.61304	-3.67678	-3.27205		5.2874	0.13105	0.21144	0.30989	0.42126	0.50584	0.45126	0.35226	0.2774	0.23239	0.21217	0.21217
		4.2903	-0.73887	-1.35901	-2.41745	-4.33369	-8.47074	-9.52065	-6.40623	-4.54716	-3.65869	-3.27973		5.3372	0.132	0.21298	0.31218	0.42445	0.50987	0.45489	0.35502	0.27951	0.23409	0.21369	0.21369
		4.3402	-0.73744	-1.36359	-2.44039	-4.39343	-8.50848	-9.27889	-6.2702	-4.49278	-3.64219	-3.28333		5.3871	0.13332	0.21514	0.31539	0.42879	0.51456	0.45846	0.35762	0.28155	0.2359	0.21548	0.21548
		4.39	-0.73981	-1.37475	-2.47336	-4.46432	-8.53243	-9.04182	-6.15265	-4.45476	-3.64004	-3.30007		5.437	0.13439	0.21694	0.31827	0.4332	0.52023	0.46279	0.36028	0.28323	0.23708	0.21652	0.21652
		4.4399	-0.73903	-1.38184	-2.50312	-4.53641	-8.56273	-8.81763	-6.03483	-4.41317	-3.63439	-3.31405		5.4868	0.1354	0.21866	0.32104	0.43753	0.52615	0.46756	0.36329	0.28512	0.23836	0.21755	0.21755
		4.4897	-0.737	-1.38452	-2.51997	-4.57622	-8.53963	-8.64392	-5.9571	-4.39052	-3.6359	-3.32783		5.5367	0.13661	0.22072	0.32433	0.44249	0.53213	0.4717	0.36565	0.28656	0.2394	0.21856	0.21856
		4.5396	-0.73948	-1.3956	-2.55132	-4.63764	-8.53127	-8.4794	-5.88929	-4.37863	-3.64897	-3.35409		5.5865	0.13755	0.22235	0.32704	0.44699	0.53878	0.47713	0.36894	0.28847	0.24053	0.21936	0.21936
		4.5894	-0.73816	-1.40023	-2.5728	-4.68605	-8.52312	-8.34703	-5.83363	-4.36864	-3.6597	-3.37588		5.6364	0.1388	0.22448	0.33049	0.45246	0.54621	0.48288	0.37241	0.29056	0.2419	0.22047	0.22047
		4.6393	-0.73508	-1.40089	-2.58572	-4.7181	-8.5055	-8.2482	-5.79651	-4.36568	-3.67164	-3.39547		5.6862	0.14011	0.22676	0.33434	0.45877	0.5547	0.48883	0.3755	0.29211	0.24272	0.22113	0.22113
		4.6891	-0.73539	-1.40741	-2.6078	-4.76189	-8.49083	-8.14762	-5.7598	-4.36473	-3.6868	-3.41924		5.7361	0.14119	0.22872	0.33786	0.46503	0.56374	0.495	0.37832	0.29314	0.2429	0.22109	0.22109
		4.739	-0.73737	-1.41583	-2.63035	-4.80101	-8.47312	-8.07611	-5.74473	-4.37742	-3.71104	-3.44929		5.7859	0.14213	0.2305	0.34122	0.47134	0.57314	0.50105	0.38068	0.29362	0.24252	0.22051	0.22051
		4.7889	-0.73504	-1.41785	-2.64543	-4.83595	-8.46985	-8.0161	-5.728	-4.38512	-3.72966	-3.47382		5.8358	0.14315	0.23241	0.34478	0.47808	0.58356	0.50815	0.38376	0.29456	0.24242	0.22009	0.22009
		4.8387	-0.73095	-1.41483	-2.64846	-4.84893	-8.46452	-7.9921	-5.72797	-4.39649	-3.74531	-3.4914		5.8856	0.14433	0.2346	0.34886	0.48565	0.59465	0.51496	0.38629	0.29502	0.24197	0.2195	0.2195
		4.8886	-0.73303	-1.42272	-2.66925	-4.88797	-8.48543	-7.97996	-5.73831	-4.41896	-3.77299	-3.52217		5.9355	0.14534	0.23663	0.35302	0.49411	0.60755	0.52205	0.38801	0.29433	0.24028	0.21774	0.21774
		4.9384	-0.73387	-1.43007	-2.69278	-4.93653	-8.51005	-7.94727	-5.73323	-4.4324	-3.7957	-3.55073		5.9853	0.14655	0.23899	0.35768	0.50323	0.6208	0.52883	0.38949	0.29358	0.2387	0.21622	0.21622
		4.9883	-0.73169	-1.42988	-2.6995	-4.95533	-8.52876	-7.95539	-5.75	-4.45299	-3.81734	-3.57294		6.0352	0.14761	0.2412	0.36232	0.51276	0.63421	0.53412	0.38924	0.29136	0.23592	0.21381	0.21381
		5.0381	-0.73075	-1.43214	-2.71134	-4.98572	-8.57151	-7.97308	-5.76749	-4.47293	-3.83874	-3.59585		6.085	0.14863	0.24338	0.3671	0.523	0.64895	0.5395	0.38857	0.28861	0.2326	0.21091	0.21091
		5.088	-0.73133	-1.43569	-2.72214	-5.00926	-8.60551	-7.99703	-5.79015	-4.49518	-3.86059	-3.61784		6.1349	0.14981	0.24584	0.37239	0.53408	0.66382	0.54375	0.38705	0.28537	0.22907	0.20808	0.20808
		5.1378	-0.73557	-1.4452	-2.74162	-5.04441	-8.65543	-8.03494	-5.82261	-4.52531	-3.88958	-3.64688		6.1848	0.15062	0.24789	0.37755	0.54629	0.68044	0.54639	0.38309	0.27979	0.22343	0.20351	0.20351
		5.1877	-0.73892	-1.45415	-2.76275	-5.08755	-8.72086	-8.0716	-5.85001	-4.55155	-3.91615	-3.67487		6.2346	0.15167	0.25029	0.38319	0.55885	0.69531	0.54679	0.37826	0.27414	0.2182	0.19969	0.19969
		5.2375	-0.74132	-1.46066	-2.77897	-5.12505	-8.7983	-8.12218	-5.8787	-4.57397	-3.93696	-3.69629		6.2845	0.15287	0.25297	0.3893	0.57208	0.70918	0.54548	0.37267	0.26826	0.21309	0.19632	0.19632
		5.2874	-0.74395	-1.46709	-2.79448	-5.16224	-8.88388	-8.17805	-5.90635	-4.5934	-3.9543	-3.71421		6.3343	0.15373	0.25523	0.39523	0.58614	0.72258	0.54104	0.36444	0.26031	0.20639	0.19186	0.19186
		5.3372	-0.75213	-1.48135	-2.81804	-5.20262	-8.96864	-8.25154	-5.951	-4.62611	-3.98235	-3.74106		6.3842	0.15443	0.25725	0.40087	0.59997	0.73366	0.53431	0.3552	0.25192	0.19958	0.18758	0.18758
		5.3871	-0.7621	-1.5001	-2.85192	-5.26359	-9.0757	-8.32168	-5.99294	-4.65986	-4.01422	-3.77404		6.434	0.15511	0.25922	0.40641	0.61354	0.74264	0.52659	0.34605	0.24393	0.19332	0.18394	0.18394
		5.437	-0.76651	-1.50904	-2.87099	-5.30937	-9.19762	-8.40472	-6.02958	-4.68225	-4.03263	-3.79275		6.4839	0.15599	0.26151	0.41236	0.62692	0.74688	0.51628	0.33629	0.23616	0.18784	0.18149	0.18149
		5.4868	-0.77434	-1.52275	-2.8954	-5.36052	-9.33089	-8.49521	-6.06747	-4.70407	-4.05015	-3.81067		6.5337	0.15677	0.26364	0.41813	0.64011	0.74912	0.50529	0.3265	0.22852	0.18259	0.17935	0.17935
		5.5367	-0.7817	-1.53706	-2.92406	-5.42323	-9.47318	-8.56998	-6.09482	-4.72092	-4.06606	-3.82936		6.5836	0.15761	0.26578	0.42362	0.65189	0.7483	0.49462	0.31782	0.22208	0.17855	0.17826	0.17826
		5.5865	-0.78952	-1.55014	-2.94673	-5.47351	-9.625	-8.6709	-6.13145	-4.73852	-4.07865	-3.84234		6.6334	0.15855	0.26812	0.4294	0.66337	0.74421	0.48297	0.30909	0.21594	0.17511	0.17795	0.17795
		5.6364	-0.80245	-1.57224	-2.98452	-5.54837	-9.8079	-8.77335	-6.16676	-4.75734	-4.0949	-3.86127		6.6833	0.15936	0.27022	0.4349	0.6748	0.74001	0.47188	0.30071	0.20997	0.17172	0.17759	0.17759
		5.6862	-0.81084	-1.58775	-3.01547	-5.62301	-10.016	-8.87427	-6.19138	-4.76594	-4.10224	-3.87263		6.7331	0.16043	0.27262	0.44036	0.68446	0.73475	0.46304	0.29457	0.20597	0.17001	0.17845	0.17845
		5.7361	-0.81659	-1.59835	-3.03875	-5.69059	-10.2408	-8.97214	-6.20235	-4.76014	-4.0958	-3.87097		6.783	0.16154	0.2751	0.44605	0.69502	0.73125	0.45549	0.28908	0.20224	0.16836	0.17924	0.17924
		5.7859	-0.82236	-1.60872	-3.06186	-5.76146	-10.4859	-9.05691	-6.19605	-4.73987	-4.07743	-3.85938		6.8328	0.16238	0.27713	0.45119	0.70549	0.72832	0.44821	0.28354	0.19828	0.16632	0.17956	0.17956
		5.8358	-0.83214	-1.62493	-3.09218	-5.84167	-10.7634	-9.15458	-6.19327	-4.72127	-4.06049	-3.84952		6.8827	0.16331	0.27929	0.45636	0.71544	0.7252	0.44184	0.27883	0.19503	0.16489	0.1803	0.1803
		5.8856	-0.84106	-1.64076	-3.12478	-5.93259	-11.0701	-9.23432	-6.1767	-4.69458	-4.03892	-3.83754		6.9326	0.16445	0.28181	0.46221	0.72667	0.72295	0.43612	0.27451	0.19203	0.16368	0.1813	0.1813
		5.9355	-0.84688	-1.65142	-3.15158	-6.02821	-11.4421	-9.29027	-6.12586	-4.63855	-3.99271	-3.80483		6.9824	0.16556	0.28424	0.46782	0.73726	0.72081	0.43113	0.27077	0.18946	0.16275	0.18242	0.18242
		5.9853	-0.8554	-1.66714	-3.18735	-6.13978	-11.8429	-9.325	-6.06851	-4.58256	-3.94959	-3.7772		7.0323	0.1668	0.28694	0.47408	0.74944	0.71947	0.42639	0.26706	0.18683	0.1618	0.18363	0.18363
		6.0352	-0.85946	-1.67642	-3.21683	-6.25441	-12.2741	-9.30307	-5.97555	-4.5027	-3.88872	-3.7357		7.0821	0.16826	0.29012	0.48151	0.76434	0.71915	0.42174	0.2632	0.18398	0.16075	0.18501	0.18501
		6.085	-0.86598	-1.68931	-3.25193	-6.38469	-12.7737	-9.24677	-5.85869	-4.40611	-3.81564	-3.68539		7.132	0.16979	0.29344	0.48922	0.7793	0.71761	0.41682	0.25933	0.18126	0.15998	0.18676	0.18676
		6.1349	-0.87173	-1.70203	-3.28976	-6.52762	-13.3029	-9.15092	-5.73127	-4.30752	-3.74393	-3.6385		7.1818	0.17143	0.29691	0.49709	0.79368	0.71507	0.41205	0.25577	0.17894	0.15968	0.18893	0.18893
		6.1848	-0.8726	-1.70686	-3.31926	-6.68263	-13.9317	-8.96151	-5.54127	-4.16337	-3.63644	-3.56263		7.2317	0.17326	0.30082	0.50602	0.81049	0.71341	0.40751	0.2522	0.17653	0.15938	0.19133	0.19133
		6.2346	-0.88043	-1.72428	-3.37046	-6.87539	-14.5367	-8.72218	-5.3491	-4.02775	-3.5416	-3.5021		7.2815	0.17478	0.30429	0.5148	0.82861	0.71069	0.40168	0.24755	0.17317	0.15837	0.19329	0.19329
		6.2845	-0.88338	-1.73513	-3.41537	-7.0692	-15.0935	-8.46832	-5.16767	-3.90471	-3.45819	-3.4519		7.3314	0.17649	0.30808	0.52408	0.84715	0.70847	0.39674	0.24357	0.17037	0.15785	0.19567	0.19567
		6.3343	-0.88204	-1.73953	-3.4552	-7.28343	-15.6061	-8.12947	-4.94186	-3.75189	-3.35238	-3.38445		7.3812	0.17903	0.31338	0.53597	0.86811	0.70575	0.39231	0.24023	0.16839	0.15857	0.19962	0.19962
		6.3842	-0.88243	-1.747	-3.50133	-7.51911	-15.9423	-7.76128	-4.71156	-3.59921	-3.24836	-3.31998		7.4311	0.1811	0.31802	0.54747	0.88924	0.69972	0.38563	0.23532	0.16531	0.15865	0.20328	0.20328
		6.434	-0.88513	-1.75838	-3.55376	-7.76991	-16.0644	-7.40269	-4.49704	-3.45997	-3.15586	-3.26595		7.4809	0.18288	0.32215	0.55831	0.91096	0.69525	0.37969	0.23065	0.16212	0.15834	0.20639	0.20639
		6.4839	-0.88894	-1.77382	-3.61831	-8.05395	-15.8674	-7.05537	-4.3063	-3.34343	-3.08456	-3.23266		7.5308	0.18506	0.32703	0.57067	0.93409	0.69023	0.37396	0.22625	0.15936	0.15874	0.21041	0.21041
		6.5337	-0.88937	-1.78389	-3.67603	-8.33889	-15.4971	-6.72789	-4.12923	-3.23575	-3.019	-3.20324		7.5806	0.18754	0.33254	0.58445	0.9586	0.68434	0.36809	0.22185	0.1568	0.15969	0.21524	0.21524
		6.5836	-0.89256	-1.7987	-3.74023	-8.62661	-15.015	-6.45062	-3.98625	-3.15288	-2.97304	-3.18994		7.6305	0.19031	0.3387	0.59989	0.98474	0.67742	0.36193	0.21732	0.15436	0.16118	0.22094	0.22094
		6.6334	-0.89209	-1.80912	-3.80246	-8.92395	-14.4502	-6.20184	-3.86552	-3.08703	-2.94078	-3.18861		7.6804	0.19294	0.34474	0.6158	1.01078	0.66819	0.35464	0.21208	0.15161	0.16278	0.227	0.227
		6.6833	-0.89297	-1.82092	-3.86582	-9.23367	-13.8835	-5.95928	-3.74392	-3.01854	-2.90553	-3.1845		7.7302	0.19568	0.35111	0.63285	1.03734	0.6582	0.34719	0.20676	0.149	0.16482	0.2337	0.2337
		6.7331	-0.9035	-1.84854	-3.95	-9.55106	-13.3828	-5.77725	-3.66038	-2.97851	-2.89429	-3.20142		7.7801	0.19868	0.35801	0.65122	1.06288	0.64736	0.33977	0.20162	0.14688	0.16764	0.24132	0.24132
		6.783	-0.90649	-1.86302	-4.01254	-9.83838	-12.9731	-5.62298	-3.58847	-2.94299	-2.88311	-3.21535		7.8299	0.20145	0.36462	0.66987	1.09006	0.6373	0.3325	0.19633	0.14448	0.17019	0.24878	0.24878
		6.8328	-0.90686	-1.87183	-4.06382	-10.1157	-12.5821	-5.46569	-3.50937	-2.89921	-2.86294	-3.21961		7.8798	0.20443	0.37155	0.68896	1.11511	0.62833	0.3263	0.19187	0.14289	0.17339	0.25671	0.25671
		6.8827	-0.91321	-1.89038	-4.12894	-10.4122	-12.2128	-5.32479	-3.44049	-2.86369	-2.85068	-3.23184		7.9296	0.20789	0.3796	0.71079	1.13435	0.615	0.3186	0.18697	0.14207	0.17829	0.26674	0.26674
		6.9326	-0.92431	-1.91692	-4.20781	-10.7515	-11.8461	-5.18353	-3.37118	-2.82899	-2.84104	-3.24912		7.9795	0.21102	0.38741	0.73435	1.15782	0.60142	0.31	0.18101	0.14034	0.18271	0.27699	0.27699
		6.9824	-0.93381	-1.94034	-4.27959	-11.0723	-11.527	-5.06359	-3.31333	-2.80109	-2.83528	-3.26788		8.0293	0.21386	0.39449	0.75615	1.17814	0.5904	0.30292	0.17603	0.1391	0.18689	0.28645	0.28645
		7.0323	-0.94324	-1.96375	-4.35322	-11.4232	-11.2098	-4.94144	-3.25337	-2.77165	-2.82888	-3.28769		8.0792	0.21746	0.40322	0.78144	1.18868	0.57625	0.29511	0.17126	0.1394	0.19336	0.29843	0.29843
		7.0821	-0.95399	-1.98976	-4.4347	-11.8353	-10.8724	-4.80765	-3.18618	-2.7379	-2.8209	-3.30977		8.129	0.2208	0.41167	0.80779	1.20096	0.56315	0.28736	0.1662	0.13934	0.19951	0.31048	0.31048
		7.132	-0.96232	-2.01258	-4.51415	-12.2637	-10.5457	-4.68604	-3.12774	-2.71065	-2.81821	-3.33695		8.1789	0.22407	0.41972	0.83224	1.20863	0.55271	0.28132	0.16242	0.14008	0.20563	0.32178	0.32178
		7.1818	-0.97442	-2.04234	-4.60617	-12.7293	-10.2278	-4.57422	-3.07685	-2.69036	-2.82285	-3.37231		8.2287	0.2274	0.42814	0.85866	1.21162	0.54079	0.27455	0.15834	0.14118	0.21251	0.33415	0.33415
		7.2317	-0.98075	-2.06281	-4.68632	-13.2152	-9.93084	-4.46939	-3.02925	-2.67124	-2.82763	-3.4086		8.2786	0.23058	0.43695	0.89042	1.21682	0.52662	0.26589	0.15262	0.14157	0.2198	0.34854	0.34854
		7.2815	-0.98182	-2.07393	-4.75426	-13.7462	-9.59392	-4.34094	-2.96444	-2.63761	-2.81932	-3.43397		8.3284	0.23371	0.44552	0.92159	1.22001	0.51482	0.25857	0.14781	0.14245	0.22703	0.36261	0.36261
		7.3314	-0.9912	-2.0989	-4.8438	-14.3486	-9.26781	-4.21813	-2.904	-2.60933	-2.81827	-3.46908		8.3783	0.23668	0.45372	0.95147	1.21527	0.50311	0.25167	0.14366	0.1441	0.2346	0.37638	0.37638
		7.3812	-0.99895	-2.12458	-4.94477	-15.0324	-8.98355	-4.12872	-2.8695	-2.60315	-2.83886	-3.52895		8.4282	0.23997	0.46282	0.98398	1.20183	0.49014	0.24438	0.13979	0.14689	0.24362	0.39163	0.39163
		7.4311	-0.99677	-2.13395	-5.02639	-15.7869	-8.65968	-4.01916	-2.82041	-2.5837	-2.84652	-3.57779		8.478	0.24285	0.47073	1.01306	1.19408	0.48105	0.23895	0.13677	0.14921	0.2512	0.40486	0.40486
		7.4809	-0.99538	-2.14192	-5.09804	-16.5546	-8.35016	-3.90395	-2.7631	-2.55555	-2.84487	-3.61669		8.5279	0.24604	0.47937	1.04175	1.1719	0.46996	0.23319	0.13464	0.1533	0.26045	0.41844	0.41844
		7.5308	-0.99872	-2.15947	-5.19153	-17.4746	-8.04426	-3.79543	-2.71274	-2.53559	-2.85418	-3.67177		8.5777	0.24901	0.48829	1.07698	1.1518	0.45737	0.22595	0.13119	0.15686	0.27026	0.4344	0.4344
		7.5806	-1.00346	-2.18089	-5.29831	-18.5597	-7.7412	-3.69154	-2.66705	-2.52105	-2.87117	-3.73963		8.6276	0.251	0.495	1.11013	1.14462	0.44828	0.21985	0.12733	0.15843	0.27748	0.44877	0.44877
		7.6305	-1.00838	-2.20433	-5.41684	-19.8502	-7.4387	-3.59068	-2.62485	-2.51093	-2.89516	-3.8207		8.6774	0.25355	0.50218	1.13593	1.12718	0.44067	0.21569	0.12604	0.16209	0.2854	0.46023	0.46023
		7.6804	-1.00808	-2.21984	-5.53033	-21.3376	-7.13072	-3.48633	-2.57957	-2.49764	-2.91683	-3.90363		8.7273	0.256	0.50958	1.16315	1.1026	0.43096	0.21054	0.1247	0.16642	0.29433	0.47217	0.47217
		7.7302	-1.01003	-2.23997	-5.65773	-23.0475	-6.82246	-3.3807	-2.53393	-2.48561	-2.94286	-3.99757		8.7771	0.25828	0.51747	1.19698	1.07295	0.4184	0.20356	0.12245	0.17107	0.30473	0.48651	0.48651
		7.7801	-1.01414	-2.2656	-5.80266	-24.8151	-6.53192	-3.2847	-2.49583	-2.48141	-2.97939	-4.10859		8.827	0.25984	0.52382	1.22907	1.04877	0.40732	0.19707	0.12	0.17464	0.31368	0.49964	0.49964
		7.8299	-1.01707	-2.28702	-5.93637	-25.7342	-6.23998	-3.17934	-2.44835	-2.46818	-3.00757	-4.2152		8.8768	0.26119	0.52912	1.25747	1.03365	0.39966	0.19228	0.118	0.17727	0.32087	0.511	0.511
		7.8798	-1.03122	-2.32767	-6.10096	-25.3498	-5.97031	-3.08275	-2.40829	-2.46426	-3.04851	-4.33928		8.9267	0.26308	0.53568	1.2843	1.01002	0.39097	0.18754	0.11731	0.18169	0.32974	0.52115	0.52115
		7.9296	-1.04294	-2.37136	-6.3037	-24.109	-5.71565	-3.00374	-2.3846	-2.47774	-3.11314	-4.5018		8.9765	0.26429	0.54159	1.31859	0.98657	0.38062	0.1813	0.11524	0.18536	0.33901	0.53388	0.53388
		7.9795	-1.04807	-2.40131	-6.48473	-21.9372	-5.42623	-2.89827	-2.33931	-2.47187	-3.16158	-4.6611		9.0264	0.26595	0.54764	1.34266	0.96396	0.37272	0.17707	0.11512	0.18983	0.34756	0.54189	0.54189
		8.0293	-1.06035	-2.44015	-6.6641	-20.0491	-5.17021	-2.8008	-2.29697	-2.46741	-3.20958	-4.8163		9.0762	0.26734	0.55405	1.37011	0.93288	0.36172	0.17123	0.1149	0.19523	0.3579	0.54996	0.54996
		8.0792	-1.07767	-2.49654	-6.91346	-18.4173	-4.9405	-2.7272	-2.27753	-2.48937	-3.29487	-5.02933		9.1261	0.26851	0.56087	1.41011	0.90461	0.35007	0.16429	0.11352	0.20021	0.36964	0.56205	0.56205
		8.129	-1.09814	-2.55537	-7.16138	-16.8445	-4.69008	-2.63497	-2.24373	-2.50027	-3.3734	-5.24813		9.176	0.26967	0.56728	1.4351	0.87182	0.33871	0.1584	0.11407	0.20627	0.3807	0.56662	0.56662
		8.1789	-1.12827	-2.62924	-7.42178	-15.6166	-4.48007	-2.55887	-2.22084	-2.52104	-3.46079	-5.46982		9.2258	0.27017	0.57404	1.46393	0.827	0.32262	0.15001	0.11462	0.21379	0.39472	0.56902	0.56902
		8.2287	-1.1576	-2.70463	-7.70426	-14.4837	-4.2701	-2.48334	-2.1995	-2.54566	-3.55879	-5.71889		9.2757	0.27119	0.58195	1.49494	0.79006	0.30897	0.1427	0.11559	0.2214	0.4093	0.57095	0.57095
		8.2786	-1.18012	-2.76769	-7.97969	-13.2542	-4.0082	-2.37699	-2.15564	-2.55305	-3.65106	-6.0033		9.3255	0.27179	0.58878	1.50272	0.74932	0.29498	0.13617	0.11821	0.2297	0.42205	0.56234	0.56234
		8.3284	-1.20994	-2.84105	-8.25448	-12.225	-3.7722	-2.27994	-2.11784	-2.5661	-3.74955	-6.29684		9.3754	0.27229	0.59611	1.50068	0.70694	0.28024	0.12957	0.12162	0.23891	0.43509	0.54832	0.54832
		8.3783	-1.24889	-2.93251	-8.57162	-11.3466	-3.55681	-2.1935	-2.08981	-2.59108	-3.86459	-6.60992		9.4252	0.27306	0.60469	1.49218	0.6667	0.26589	0.12333	0.12567	0.24893	0.44848	0.53129	0.53129
		8.4282	-1.29543	-3.04363	-8.95852	-10.5214	-3.3506	-2.1158	-2.07295	-2.63343	-4.01158	-6.97909		9.4751	0.27295	0.61111	1.45454	0.62525	0.25141	0.11799	0.13059	0.25858	0.45703	0.50567	0.50567
		8.478	-1.34865	-3.159	-9.3019	-9.82826	-3.15955	-2.03844	-2.0534	-2.66997	-4.14438	-7.31624		9.5249	0.27312	0.61781	1.41448	0.59092	0.23917	0.11384	0.13542	0.26764	0.46351	0.48195	0.48195
		8.5279	-1.40823	-3.29754	-9.75535	-9.23565	-3.00661	-1.98903	-2.05977	-2.73708	-4.32085	-7.69234		9.5748	0.27308	0.62355	1.36072	0.55885	0.22787	0.1108	0.14062	0.27614	0.46572	0.45647	0.45647
		8.5777	-1.46617	-3.43188	-10.1969	-8.54	-2.80419	-1.90965	-2.04501	-2.78996	-4.5005	-8.12845		9.6246	0.2722	0.62686	1.29605	0.52792	0.21699	0.10844	0.14559	0.28319	0.46287	0.43001	0.43001
		8.6276	-1.52943	-3.56053	-10.5226	-7.86319	-2.56927	-1.80029	-2.00305	-2.81225	-4.63793	-8.53048		9.6745	0.27094	0.62816	1.22476	0.49971	0.20734	0.10724	0.15047	0.2887	0.45504	0.40435	0.40435
		8.6774	-1.60984	-3.73169	-10.9841	-7.38237	-2.41236	-1.74146	-2.00478	-2.87995	-4.8207	-8.89148		9.7243	0.2687	0.62544	1.14023	0.47167	0.19834	0.10732	0.15533	0.2918	0.43995	0.37762	0.37762
		8.7273	-1.68895	-3.90882	-11.5038	-6.90533	-2.25956	-1.68774	-2.01247	-2.95776	-5.02729	-9.2662		9.7742	0.26673	0.62424	1.06922	0.44575	0.18941	0.10697	0.15973	0.29513	0.42674	0.35445	0.35445
		8.7771	-1.76422	-4.08558	-12.0374	-6.36047	-2.08118	-1.62115	-2.01275	-3.03581	-5.2599	-9.69155		9.824	0.2648	0.62145	1.0199	0.42848	0.18352	0.10694	0.1623	0.29604	0.41564	0.33911	0.33911
		8.827	-1.84694	-4.27049	-12.5125	-5.81734	-1.88193	-1.5376	-1.99929	-3.10016	-5.47605	-10.0696		9.8739	0.26138	0.61234	0.95828	0.41054	0.17831	0.10803	0.16436	0.2933	0.39806	0.32249	0.32249
		8.8768	-1.94367	-4.47359	-12.9071	-5.3155	-1.67802	-1.44711	-1.98057	-3.15747	-5.6724	-10.3801		9.9238	0.25718	0.60187	0.89088	0.38885	0.17152	0.10877	0.16648	0.29005	0.37845	0.30361	0.30361
		8.9267	-2.04375	-4.69945	-13.3872	-4.88242	-1.51748	-1.3882	-1.99042	-3.2487	-5.91669	-10.5967		9.9736	0.25342	0.59185	0.84107	0.37274	0.16655	0.10933	0.16751	0.28622	0.36287	0.28997	0.28997
		8.9765	-2.13983	-4.91799	-13.6905	-4.36812	-1.31463	-1.30241	-1.97897	-3.3228	-6.16578	-10.8123		10.0235	0.24927	0.57994	0.79243	0.35726	0.16199	0.11004	0.16809	0.28116	0.34683	0.27708	0.27708
		9.0264	-2.24224	-5.15645	-14.0177	-3.98784	-1.17067	-1.25233	-1.99517	-3.42041	-6.41714	-10.8246		10.0733	0.24474	0.5675	0.74799	0.34208	0.1572	0.11019	0.168	0.27568	0.33176	0.26491	0.26491
		9.0762	-2.34267	-5.4089	-14.2584	-3.57265	-1.02329	-1.20459	-2.01686	-3.5331	-6.71363	-10.6964		10.1232	0.24023	0.55559	0.71281	0.32931	0.15289	0.10973	0.16707	0.27022	0.31932	0.25492	0.25492
		9.1261	-2.44579	-5.66668	-14.0986	-3.06796	-0.83027	-1.12925	-2.01949	-3.6362	-7.04045	-10.5287		10.173	0.23525	0.54191	0.68188	0.3184	0.1493	0.10906	0.16521	0.26372	0.30764	0.24637	0.24637
		9.176	-2.54421	-5.93561	-13.9762	-2.69239	-0.70533	-1.09587	-2.05293	-3.7655	-7.36425	-10.0895		10.2229	0.23111	0.5315	0.65858	0.3092	0.14587	0.108	0.16348	0.25878	0.29884	0.23934	0.23934
		9.2258	-2.64068	-6.23493	-13.5518	-2.2489	-0.56999	-1.06279	-2.09342	-3.92173	-7.7649	-9.38905		10.2727	0.22613	0.51896	0.63936	0.30154	0.14282	0.10632	0.16044	0.2527	0.29074	0.23337	0.23337
		9.2757	-2.74135	-6.54411	-12.8349	-1.82909	-0.43856	-1.03063	-2.13551	-4.0836	-8.17024	-8.6789		10.3226	0.22094	0.50616	0.62167	0.29422	0.13975	0.10437	0.15704	0.24648	0.28304	0.22766	0.22766
		9.3255	-2.82913	-6.85673	-12.1908	-1.52395	-0.36942	-1.03527	-2.20255	-4.26461	-8.50982	-7.86953		10.3724	0.217	0.49762	0.60732	0.28723	0.13652	0.10246	0.15462	0.24237	0.27715	0.22239	0.22239
		9.3754	-2.92016	-7.20728	-11.3897	-1.22694	-0.31057	-1.04917	-2.28183	-4.46942	-8.80967	-7.02054		10.4223	0.21204	0.48798	0.59863	0.28118	0.13291	0.0992	0.15061	0.23768	0.27264	0.2178	0.2178
		9.4252	-3.01015	-7.57921	-10.4763	-0.94955	-0.26264	-1.07065	-2.37025	-4.69328	-9.04006	-6.21884		10.4721	0.20787	0.48048	0.59112	0.27543	0.12943	0.09623	0.1473	0.23407	0.26893	0.21351	0.21351
		9.4751	-3.08262	-7.9492	-9.67994	-0.76236	-0.25865	-1.11518	-2.47038	-4.91418	-9.03748	-5.49038		10.522	0.20563	0.47868	0.58735	0.27052	0.12618	0.09379	0.14564	0.23335	0.2675	0.21001	0.21001
		9.5249	-3.15454	-8.3215	-8.91715	-0.59904	-0.25492	-1.15687	-2.56642	-5.1234	-8.90359	-4.90273		10.5718	0.20427	0.48193	0.58886	0.26537	0.122	0.09057	0.14455	0.23537	0.26874	0.20649	0.20649
		9.5748	-3.21421	-8.68529	-8.26337	-0.4996	-0.27765	-1.21131	-2.66725	-5.31843	-8.60397	-4.42226		10.6217	0.20208	0.48248	0.59117	0.26101	0.11826	0.08717	0.14254	0.23617	0.26986	0.2034	0.2034
		9.6246	-3.25621	-9.02401	-7.70312	-0.44507	-0.31671	-1.26995	-2.76206	-5.47851	-8.17357	-4.02751		10.6716	0.2005	0.48526	0.59465	0.25666	0.11445	0.08388	0.14115	0.23835	0.27198	0.20028	0.20028
		9.6745	-3.29022	-9.35092	-7.24886	-0.43655	-0.37106	-1.33402	-2.85358	-5.59844	-7.67038	-3.72475		10.7214	0.20076	0.4961	0.60071	0.25149	0.10978	0.08057	0.14178	0.24527	0.27678	0.19636	0.19636
		9.7243	-3.30441	-9.63763	-6.93784	-0.50527	-0.45876	-1.41253	-2.94208	-5.6533	-7.09868	-3.50969		10.7713	0.20152	0.50987	0.608	0.24638	0.10498	0.07726	0.14309	0.25446	0.28288	0.19209	0.19209
		9.7742	-3.32072	-9.93759	-6.53358	-0.52729	-0.52224	-1.47695	-3.02331	-5.7036	-6.59246	-3.29638		10.8211	0.20265	0.52179	0.60646	0.24138	0.10134	0.07577	0.14543	0.26227	0.28501	0.18753	0.18753
		9.824	-3.31409	-10.0871	-6.31975	-0.56946	-0.57537	-1.52158	-3.06958	-5.70244	-6.26377	-3.18626		10.871	0.2058	0.54029	0.59928	0.23571	0.09776	0.07583	0.15063	0.27329	0.28519	0.1819	0.1819
		9.8739	-3.27858	-10.1245	-6.28343	-0.70043	-0.66678	-1.5798	-3.10243	-5.61485	-5.91853	-3.14447		10.9208	0.20894	0.5616	0.59331	0.22991	0.09374	0.07557	0.15613	0.28641	0.28569	0.17578	0.17578
		9.9238	-3.24879	-10.2057	-6.10526	-0.79807	-0.74895	-1.63581	-3.13594	-5.50536	-5.51552	-3.05393		10.9707	0.21162	0.57821	0.58483	0.22537	0.091	0.07623	0.16107	0.29593	0.28365	0.17092	0.17092
		9.9736	-3.20826	-10.1873	-6.01269	-0.8917	-0.81789	-1.67676	-3.14943	-5.39337	-5.2416	-3.00529		11.0205	0.21673	0.6065	0.57343	0.21986	0.0876	0.07812	0.16968	0.31115	0.28026	0.16462	0.16462
		10.0235	-3.15409	-10.0966	-5.96709	-1.00682	-0.89475	-1.71805	-3.15348	-5.258	-4.99623	-2.97682		11.0704	0.22021	0.63064	0.56703	0.21554	0.08442	0.07888	0.17617	0.32513	0.27844	0.1593	0.1593
		10.0733	-3.09158	-9.96652	-5.89362	-1.10255	-0.95953	-1.74864	-3.14579	-5.11904	-4.77207	-2.93829		11.1202	0.22365	0.6467	0.55821	0.21298	0.08331	0.08116	0.18189	0.33153	0.27424	0.15653	0.15653
		10.1232	-3.01939	-9.78595	-5.8431	-1.18096	-1.00874	-1.76452	-3.12375	-4.99304	-4.60284	-2.90505		11.1701	0.22973	0.67361	0.54275	0.20889	0.08186	0.08565	0.19201	0.34013	0.26639	0.15246	0.15246
		10.173	-2.93167	-9.52259	-5.86345	-1.272	-1.05664	-1.77188	-3.08419	-4.85644	-4.47209	-2.8904		11.2199	0.23445	0.70087	0.5338	0.20528	0.07971	0.08833	0.20055	0.3511	0.26166	0.14827	0.14827
		10.2229	-2.84191	-9.28029	-5.88277	-1.34709	-1.09487	-1.77403	-3.04891	-4.75924	-4.38071	-2.8767		11.2698	0.23902	0.72371	0.52708	0.2031	0.07861	0.09126	0.20818	0.35858	0.2578	0.14582	0.14582
		10.2727	-2.72737	-8.94177	-5.98258	-1.43238	-1.128	-1.76179	-2.98907	-4.65078	-4.3233	-2.87647		11.3196	0.24349	0.73862	0.52298	0.20287	0.07911	0.0946	0.21426	0.36085	0.25532	0.1459	0.1459
		10.3226	-2.60999	-8.59616	-6.07883	-1.50818	-1.15365	-1.74255	-2.92185	-4.54024	-4.26792	-2.87078		11.3695	0.24853	0.75817	0.51745	0.20183	0.07913	0.0983	0.22173	0.36443	0.25202	0.14519	0.14519
		10.3724	-2.50522	-8.33415	-6.12473	-1.56411	-1.17397	-1.7273	-2.87319	-4.46855	-4.22038	-2.85637		11.4194	0.25319	0.78161	0.51199	0.19996	0.07825	0.10141	0.2296	0.37031	0.24855	0.14329	0.14329
		10.4223	-2.36308	-7.97016	-6.24182	-1.61505	-1.17911	-1.68781	-2.79266	-4.39427	-4.20943	-2.84337		11.4692	0.25711	0.79928	0.5117	0.19993	0.07813	0.10369	0.23531	0.37548	0.2479	0.14295	0.14295
		10.4721	-2.24474	-7.68244	-6.30057	-1.64169	-1.17601	-1.65046	-2.7239	-4.33413	-4.19	-2.81849		11.5191	0.26276	0.82258	0.50716	0.19895	0.07814	0.10775	0.2439	0.37905	0.24489	0.1424	0.1424
		10.522	-2.14115	-7.48409	-6.33491	-1.66413	-1.17723	-1.62514	-2.6827	-4.32534	-4.19161	-2.79796		11.5689	0.26715	0.84852	0.50625	0.19805	0.07716	0.11009	0.25149	0.38702	0.24348	0.1408	0.1408
		10.5718	-2.01764	-7.2927	-6.34591	-1.66781	-1.16772	-1.5904	-2.6429	-4.36777	-4.22281	-2.76466		11.6188	0.27188	0.87362	0.50738	0.19812	0.07672	0.11257	0.25891	0.39473	0.24316	0.14011	0.14011
		10.6217	-1.89706	-7.05782	-6.37368	-1.6633	-1.14851	-1.54434	-2.58244	-4.38276	-4.25398	-2.72868		11.6686	0.27711	0.90638	0.50412	0.19641	0.07545	0.11581	0.26881	0.40241	0.24013	0.13791	0.13791
		10.6716	-1.77897	-6.84111	-6.37409	-1.65195	-1.12723	-1.49829	-2.5261	-4.41855	-4.29002	-2.68652		11.7185	0.28121	0.9378	0.50412	0.19541	0.07397	0.11776	0.27715	0.41232	0.2387	0.13563	0.13563
		10.7214	-1.6623	-6.69794	-6.26092	-1.6135	-1.09805	-1.45286	-2.49116	-4.54036	-4.32975	-2.6181		11.7683	0.28689	0.96971	0.50305	0.19484	0.07346	0.12133	0.28704	0.41861	0.23684	0.13468	0.13468
		10.7713	-1.5382	-6.53588	-6.11706	-1.57064	-1.06491	-1.40165	-2.45159	-4.69925	-4.37111	-2.53955		11.8182	0.29218	1.01157	0.49964	0.19271	0.07166	0.12465	0.29891	0.42722	0.23308	0.13168	0.13168
		10.8211	-1.45316	-6.46433	-5.96538	-1.55208	-1.05194	-1.3762	-2.44138	-4.83463	-4.35173	-2.47835		11.868	0.2973	1.05089	0.49855	0.19157	0.07033	0.1277	0.30989	0.43557	0.23067	0.12953	0.12953
		10.871	-1.39562	-6.54222	-5.731	-1.53449	-1.05	-1.37362	-2.48177	-5.03946	-4.27504	-2.41445		11.9179	0.30301	1.09729	0.49567	0.18976	0.06877	0.13147	0.32308	0.443	0.22696	0.12691	0.12691
		10.9208	-1.31707	-6.57088	-5.49444	-1.51025	-1.03871	-1.3568	-2.50839	-5.2834	-4.19328	-2.34025		11.9677	0.30843	1.14926	0.49145	0.18728	0.06678	0.13527	0.33752	0.44988	0.22221	0.12358	0.12358
		10.9707	-1.26972	-6.64657	-5.32236	-1.50159	-1.03793	-1.35474	-2.54709	-5.46345	-4.10254	-2.29316		12.0176	0.31465	1.20066	0.48698	0.18513	0.06552	0.14001	0.35282	0.45288	0.2175	0.12138	0.12138
		11.0205	-1.22251	-6.84047	-5.07598	-1.48762	-1.0397	-1.36289	-2.63327	-5.75736	-3.96502	-2.23569		12.0674	0.32091	1.26612	0.47933	0.18148	0.06346	0.14533	0.37182	0.45424	0.21041	0.11782	0.11782
		11.0704	-1.15849	-6.89537	-4.88799	-1.46619	-1.02697	-1.34712	-2.67215	-6.02513	-3.8622	-2.17637		12.1173	0.32715	1.3399	0.47109	0.17749	0.06128	0.15094	0.39303	0.45385	0.20272	0.11408	0.11408
		11.1202	-1.14626	-7.07542	-4.80797	-1.48072	-1.04257	-1.36905	-2.74919	-6.14139	-3.7859	-2.17067		12.1672	0.33351	1.4167	0.46118	0.17303	0.05946	0.15732	0.4161	0.44834	0.19419	0.11096	0.11096
		11.1701	-1.14671	-7.47131	-4.67577	-1.50339	-1.0726	-1.41841	-2.90633	-6.28269	-3.65898	-2.17032		12.217	0.33983	1.5029	0.45011	0.16802	0.05766	0.16422	0.44226	0.43976	0.18481	0.10792	0.10792
		11.2199	-1.11575	-7.69523	-4.53262	-1.49672	-1.07466	-1.42971	-3.00732	-6.46798	-3.55405	-2.14127		12.2669	0.34635	1.58828	0.44114	0.16387	0.05648	0.17119	0.46881	0.43094	0.17677	0.10602	0.10602
		11.2698	-1.10595	-7.94	-4.44587	-1.50216	-1.08579	-1.45319	-3.11462	-6.57988	-3.48418	-2.13562		12.3167	0.35272	1.67416	0.42923	0.15865	0.05574	0.17915	0.49805	0.41611	0.16731	0.10495	0.10495
		11.3196	-1.12236	-8.20658	-4.45042	-1.53524	-1.11608	-1.49805	-3.22703	-6.59197	-3.46944	-2.16868		12.3666	0.35814	1.76928	0.41391	0.15191	0.05492	0.18768	0.53228	0.39648	0.15581	0.10387	0.10387
		11.3695	-1.13177	-8.51205	-4.42365	-1.56102	-1.14255	-1.54139	-3.35617	-6.61791	-3.43545	-2.19221		12.4164	0.36361	1.86691	0.40241	0.14652	0.05441	0.19568	0.56774	0.38108	0.14634	0.10344	0.10344
		11.4194	-1.12427	-8.7763	-4.35028	-1.56461	-1.15236	-1.56597	-3.47458	-6.68069	-3.37903	-2.19052		12.4663	0.37007	1.93719	0.39064	0.14127	0.05531	0.20519	0.60212	0.3626	0.13749	0.10563	0.10563
		11.4692	-1.13031	-8.95621	-4.31547	-1.56903	-1.16194	-1.58854	-3.56411	-6.7486	-3.3616	-2.1989		12.5161	0.37555	2.0051	0.37771	0.13536	0.05618	0.21475	0.63987	0.34324	0.12791	0.10796	0.10796
		11.5191	-1.14281	-9.30509	-4.27699	-1.58708	-1.18517	-1.63386	-3.71632	-6.75611	-3.32886	-2.22092		12.566	0.38141	2.05354	0.36745	0.13053	0.05757	0.22428	0.67492	0.32699	0.12009	0.1113	0.1113
		11.5689	-1.14405	-9.51112	-4.18049	-1.56721	-1.1808	-1.64721	-3.82802	-6.85083	-3.27924	-2.20716		12.6158	0.38817	2.0612	0.35721	0.12582	0.06002	0.23519	0.70384	0.30995	0.11306	0.11673	0.11673
		11.6188	-1.15194	-9.69422	-4.11451	-1.55704	-1.18274	-1.66683	-3.94124	-6.94388	-3.25131	-2.20631		12.6657	0.39437	2.04109	0.34621	0.12076	0.06279	0.24649	0.72707	0.29244	0.1061	0.12294	0.12294
		11.6686	-1.1426	-9.93489	-4.01323	-1.54049	-1.17948	-1.68262	-4.08843	-6.99483	-3.18715	-2.19186		12.7155	0.40126	2.00783	0.33625	0.11601	0.06587	0.25872	0.74624	0.27646	0.09981	0.12998	0.12998
		11.7185	-1.14268	-10.0663	-3.88463	-1.50154	-1.16251	-1.68396	-4.20486	-7.08815	-3.1205	-2.16161		12.7654	0.40747	1.957	0.32581	0.11099	0.06902	0.27125	0.75827	0.26051	0.09364	0.13747	0.13747
		11.7683	-1.15828	-10.325	-3.80416	-1.48984	-1.16727	-1.71503	-4.37438	-7.10076	-3.07802	-2.16398		12.8152	0.41355	1.90172	0.31677	0.10651	0.07214	0.28365	0.76339	0.24673	0.08847	0.14505	0.14505
		11.8182	-1.15206	-10.5188	-3.66243	-1.45253	-1.15217	-1.72361	-4.55539	-7.10065	-2.99004	-2.13381		12.8651	0.42027	1.83516	0.30858	0.10238	0.07563	0.29695	0.75868	0.23408	0.0844	0.15358	0.15358
		11.868	-1.16347	-10.6754	-3.53237	-1.41533	-1.14012	-1.73818	-4.73366	-7.09631	-2.91821	-2.11163		12.915	0.4271	1.76245	0.30047	0.09824	0.07934	0.31117	0.74635	0.22179	0.08091	0.16286	0.16286
		11.9179	-1.16878	-10.8362	-3.3944	-1.37768	-1.12742	-1.75428	-4.95151	-7.03207	-2.83432	-2.08759		12.9648	0.43612	1.6823	0.29345	0.09452	0.08393	0.32798	0.72407	0.21047	0.07905	0.17422	0.17422
		11.9677	-1.16304	-10.9278	-3.24394	-1.3337	-1.10802	-1.76112	-5.18465	-6.91995	-2.73573	-2.05306		13.0147	0.44508	1.60515	0.28603	0.09047	0.08858	0.34631	0.69925	0.19899	0.07738	0.18639	0.18639
		12.0176	-1.17295	-11.0924	-3.12187	-1.30345	-1.10148	-1.78906	-5.46634	-6.74761	-2.6573	-2.0403		13.0645	0.45326	1.5292	0.27862	0.08648	0.09314	0.36476	0.6701	0.18806	0.07661	0.19879	0.19879
		12.0674	-1.17341	-11.208	-2.95496	-1.25532	-1.08292	-1.80838	-5.8197	-6.47788	-2.54289	-2.00855		13.1144	0.46198	1.45701	0.27171	0.08268	0.09793	0.38467	0.63904	0.17787	0.07696	0.21221	0.21221
		12.1173	-1.16822	-11.2227	-2.78413	-1.20362	-1.06041	-1.82346	-6.22226	-6.16461	-2.4232	-1.97249		13.1642	0.47132	1.39087	0.2654	0.07909	0.10294	0.40615	0.60833	0.16846	0.07835	0.22666	0.22666
		12.1672	-1.16155	-11.24	-2.63151	-1.15962	-1.04236	-1.84658	-6.69958	-5.80039	-2.3119	-1.94594		13.2141	0.48243	1.31863	0.25899	0.07553	0.10902	0.43116	0.572	0.15908	0.08194	0.24395	0.24395
		12.217	-1.15652	-11.1769	-2.46664	-1.10903	-1.02079	-1.87102	-7.27849	-5.39505	-2.19311	-1.91669		13.2639	0.49245	1.25118	0.25176	0.07152	0.1148	0.45811	0.53792	0.14919	0.08549	0.26216	0.26216
		12.2669	-1.16227	-11.0255	-2.32177	-1.06425	-1.00476	-1.90405	-7.90868	-5.03629	-2.0949	-1.89938		13.3138	0.50188	1.1975	0.24604	0.06831	0.12013	0.48326	0.50991	0.14136	0.08965	0.27919	0.27919
		12.3167	-1.14996	-10.8825	-2.20076	-1.0295	-0.99019	-1.93926	-8.67335	-4.65553	-2.00309	-1.88858		13.3636	0.51342	1.14142	0.24023	0.0651	0.12656	0.51292	0.47995	0.13355	0.09573	0.29953	0.29953
		12.3666	-1.14093	-10.6474	-2.04085	-0.97663	-0.9657	-1.97437	-9.68135	-4.21204	-1.88626	-1.8665		13.4135	0.52386	1.08914	0.23375	0.06149	0.13264	0.54541	0.45228	0.12524	0.10148	0.3212	0.3212
		12.4164	-1.14722	-10.2292	-1.88157	-0.92022	-0.9417	-2.01001	-10.7979	-3.84011	-1.781	-1.84672		13.4633	0.53567	1.04492	0.22864	0.05866	0.13912	0.5781	0.42829	0.11865	0.10845	0.34329	0.34329
		12.4663	-1.13971	-9.92433	-1.78864	-0.89308	-0.93232	-2.0665	-12.0447	-3.53819	-1.71518	-1.85812		13.5132	0.54896	0.99772	0.22275	0.05552	0.14656	0.61698	0.40277	0.11152	0.11689	0.36949	0.36949
		12.5161	-1.13171	-9.49746	-1.67105	-0.85257	-0.91384	-2.11678	-13.5305	-3.22253	-1.63386	-1.85877		13.563	0.56015	0.9523	0.21631	0.05232	0.15339	0.65555	0.37865	0.10449	0.12507	0.39534	0.39534
		12.566	-1.13903	-9.06087	-1.56841	-0.81768	-0.90271	-2.18075	-14.9425	-2.96903	-1.57142	-1.8738		13.6129	0.57283	0.91361	0.21096	0.04984	0.16069	0.6933	0.35787	0.09898	0.13419	0.42088	0.42088
		12.6158	-1.14034	-8.72035	-1.50639	-0.80099	-0.90193	-2.26814	-15.8174	-2.76871	-1.53522	-1.91508		13.6628	0.58661	0.87579	0.20539	0.04739	0.16861	0.73419	0.33757	0.09364	0.14431	0.44838	0.44838
		12.6657	-1.13537	-8.38319	-1.44953	-0.78502	-0.89954	-2.36056	-15.7411	-2.58293	-1.50081	-1.96083		13.7126	0.59952	0.83618	0.19896	0.04491	0.17659	0.77453	0.31676	0.08834	0.15499	0.47555	0.47555
		12.7155	-1.1328	-8.00355	-1.39378	-0.76876	-0.89779	-2.46393	-14.8343	-2.4167	-1.47037	-2.01511		13.7625	0.61366	0.8018	0.1932	0.04294	0.18496	0.81243	0.29852	0.08415	0.16631	0.50103	0.50103
		12.7654	-1.12139	-7.61162	-1.33738	-0.74998	-0.89117	-2.56603	-13.4296	-2.25751	-1.43653	-2.06846		13.8123	0.62811	0.76725	0.18723	0.04156	0.19381	0.84024	0.28055	0.08115	0.17875	0.52046	0.52046
		12.8152	-1.12538	-7.2117	-1.27491	-0.72839	-0.88706	-2.67961	-12.0342	-2.11534	-1.40626	-2.12921		13.8622	0.6411	0.731	0.18023	0.04006	0.20245	0.86385	0.262	0.07802	0.1914	0.53667	0.53667
		12.8651	-1.13547	-6.8505	-1.22376	-0.71227	-0.88881	-2.81643	-10.731	-1.99836	-1.38787	-2.20946		13.912	0.6553	0.70153	0.17434	0.03916	0.21123	0.87989	0.24662	0.07616	0.20426	0.54762	0.54762
		12.915	-1.14251	-6.49865	-1.17646	-0.69701	-0.89027	-2.96612	-9.55341	-1.89139	-1.37206	-2.30021		13.9619	0.67216	0.6735	0.16877	0.03932	0.22139	0.87687	0.23207	0.07634	0.21917	0.54685	0.54685
		12.9648	-1.1708	-6.18142	-1.14015	-0.68982	-0.90594	-3.17821	-8.50514	-1.80968	-1.37694	-2.43781		14.0117	0.68909	0.64483	0.16264	0.03973	0.2319	0.86351	0.2173	0.07708	0.2351	0.53896	0.53896
		13.0147	-1.17001	-5.85496	-1.10802	-0.68046	-0.91038	-3.3816	-7.58471	-1.72734	-1.37301	-2.5724		14.0616	0.70632	0.61702	0.15657	0.04102	0.24283	0.83092	0.20335	0.07956	0.25189	0.51894	0.51894
		13.0645	-1.18263	-5.54225	-1.06939	-0.66867	-0.91755	-3.61212	-6.78873	-1.6489	-1.37152	-2.72514		14.1114	0.72374	0.58986	0.15028	0.04259	0.25407	0.79185	0.18977	0.08267	0.26953	0.49424	0.49424
		13.1144	-1.21102	-5.23517	-1.02791	-0.65709	-0.93097	-3.88829	-6.0953	-1.57793	-1.37771	-2.91074		14.1613	0.74106	0.56483	0.14422	0.04447	0.26531	0.74925	0.17731	0.08644	0.28744	0.46692	0.46692
		13.1642	-1.24211	-4.94764	-0.99018	-0.64734	-0.94723	-4.19984	-5.50605	-1.51696	-1.39005	-3.12458		14.2111	0.76014	0.54213	0.13867	0.04709	0.27741	0.70145	0.16619	0.09168	0.30618	0.43642	0.43642
		13.2141	-1.28948	-4.72074	-0.96893	-0.64817	-0.97945	-4.62744	-4.99201	-1.47937	-1.42785	-3.42319		14.261	0.78271	0.52192	0.13344	0.0499	0.29106	0.65858	0.15585	0.09746	0.32719	0.40848	0.40848
		13.2639	-1.32133	-4.44836	-0.93362	-0.63919	-0.99923	-5.07485	-4.49797	-1.42495	-1.45031	-3.73724		14.3109	0.80361	0.5031	0.12855	0.05305	0.30405	0.61508	0.14678	0.1039	0.34638	0.38047	0.38047
		13.3138	-1.39049	-4.19693	-0.89184	-0.63153	-1.03303	-5.57068	-4.11158	-1.38259	-1.48653	-4.08177		14.3607	0.82487	0.48387	0.12346	0.05651	0.31757	0.57128	0.13791	0.11105	0.36533	0.35228	0.35228
		13.3636	-1.45623	-4.00393	-0.87112	-0.6342	-1.07652	-6.20669	-3.78411	-1.36124	-1.54455	-4.52646		14.4106	0.85054	0.46634	0.11846	0.05999	0.33323	0.53377	0.12929	0.11851	0.3871	0.32742	0.32742
		13.4135	-1.50432	-3.76432	-0.8358	-0.62646	-1.10595	-6.88793	-3.45158	-1.32186	-1.58563	-5.00509		14.4604	0.87427	0.45003	0.11382	0.06353	0.34802	0.49885	0.12186	0.12612	0.40526	0.30457	0.30457
		13.4633	-1.591	-3.568	-0.8073	-0.6278	-1.15863	-7.71827	-3.19778	-1.30514	-1.65694	-5.5706		14.5103	0.90288	0.43429	0.1092	0.06762	0.36539	0.46523	0.1148	0.13504	0.42375	0.28252	0.28252
		13.5132	-1.64972	-3.40562	-0.79409	-0.6327	-1.20734	-8.75871	-2.96867	-1.29531	-1.73638	-6.26565		14.5601	0.93323	0.42124	0.10514	0.07152	0.38341	0.43811	0.10875	0.1438	0.44099	0.26437	0.26437
		13.563	-1.71753	-3.22071	-0.76831	-0.63181	-1.25511	-9.97057	-2.7444	-1.27739	-1.81421	-7.02462		14.61	0.96094	0.40786	0.10106	0.07536	0.40032	0.41176	0.10337	0.15253	0.45209	0.24711	0.24711
		13.6129	-1.81572	-3.06504	-0.74826	-0.63855	-1.32353	-11.4623	-2.57101	-1.27739	-1.92146	-7.85797		14.6598	0.9894	0.39473	0.09704	0.07932	0.41765	0.38688	0.0986	0.16165	0.45857	0.23097	0.23097
		13.6628	-1.88351	-2.94408	-0.74127	-0.64706	-1.38521	-13.3407	-2.42484	-1.2823	-2.03451	-8.76734		14.7097	1.01742	0.38236	0.09327	0.08328	0.43454	0.36424	0.09474	0.17085	0.45942	0.21656	0.21656
		13.7126	-1.95461	-2.81412	-0.72989	-0.65309	-1.44907	-15.8939	-2.27805	-1.28432	-2.15836	-9.69106		14.7595	1.0465	0.37069	0.08963	0.08719	0.4518	0.34378	0.09143	0.18014	0.45683	0.20356	0.20356
		13.7625	-2.04332	-2.68343	-0.71635	-0.66081	-1.52498	-19.3981	-2.15022	-1.29239	-2.30368	-10.4778		14.8094	1.0729	0.3596	0.0863	0.091	0.46711	0.32506	0.08917	0.18914	0.44809	0.19219	0.19219
		13.8123	-2.12033	-2.61074	-0.72074	-0.67499	-1.6064	-23.5733	-2.06103	-1.31472	-2.47465	-10.8376		14.8592	1.09873	0.34886	0.08314	0.09485	0.48151	0.3076	0.0877	0.1982	0.43535	0.18197	0.18197
		13.8622	-2.18871	-2.49953	-0.71153	-0.67974	-1.67951	-23.6949	-1.94927	-1.322	-2.64806	-10.7665		14.9091	1.12988	0.33916	0.08014	0.099	0.49796	0.2919	0.08674	0.20816	0.42249	0.17282	0.17282
		13.912	-2.28849	-2.36476	-0.69211	-0.68478	-1.76907	-19.5431	-1.8444	-1.33281	-2.84662	-10.3061		14.9589	1.15792	0.32916	0.07713	0.10281	0.51221	0.2769	0.08615	0.21746	0.40712	0.16436	0.16436
		13.9619	-2.39084	-2.29349	-0.69388	-0.70052	-1.87908	-15.952	-1.78194	-1.36641	-3.1	-9.45539		15.0088	1.18525	0.31982	0.0744	0.10669	0.52478	0.2632	0.08639	0.22675	0.39027	0.15718	0.15718
		14.0117	-2.48461	-2.20847	-0.69041	-0.71122	-1.98841	-13.3014	-1.71187	-1.39412	-3.37985	-8.49766		15.0587	1.21593	0.31258	0.07233	0.11105	0.53718	0.252	0.0878	0.23674	0.37455	0.15199	0.15199
		14.0616	-2.5979	-2.14943	-0.69436	-0.72766	-2.12009	-11.3033	-1.66282	-1.43605	-3.71413	-7.53146		15.1085	1.24698	0.30385	0.06984	0.11543	0.54853	0.23972	0.08926	0.24698	0.35697	0.14638	0.14638
		14.1114	-2.69735	-2.086	-0.6954	-0.73923	-2.25006	-9.73904	-1.6112	-1.47311	-4.08086	-6.6662		15.1584	1.27609	0.29578	0.06754	0.11946	0.55778	0.22883	0.09088	0.25646	0.3409	0.1417	0.1417
		14.1613	-2.81538	-2.00526	-0.68907	-0.7496	-2.39432	-8.49284	-1.55781	-1.51156	-4.49018	-5.92121		15.2082	1.30615	0.28825	0.0654	0.12357	0.56591	0.21884	0.09287	0.266	0.32574	0.1378	0.1378
		14.2111	-2.96615	-1.94301	-0.68893	-0.76785	-2.57446	-7.49679	-1.5237	-1.56918	-4.97074	-5.29221		15.2581	1.33342	0.28126	0.06355	0.12764	0.57095	0.20981	0.09533	0.27495	0.3113	0.13489	0.13489
		14.261	-3.09869	-1.87671	-0.68664	-0.78232	-2.76072	-6.66491	-1.48837	-1.62556	-5.51384	-4.7614		15.3079	1.35912	0.27535	0.06222	0.1322	0.57281	0.20203	0.09879	0.28387	0.29778	0.13354	0.13354
		14.3109	-3.22908	-1.8503	-0.69526	-0.80011	-2.95622	-6.03871	-1.47405	-1.69148	-6.05964	-4.34889		15.3578	1.38587	0.26931	0.06085	0.13689	0.57364	0.19434	0.10239	0.29287	0.28481	0.13244	0.13244
		14.3607	-3.40088	-1.81146	-0.70025	-0.82117	-3.19331	-5.47153	-1.45973	-1.77017	-6.65299	-3.97671		15.4076	1.40815	0.26423	0.05992	0.1416	0.57151	0.18793	0.10639	0.30086	0.27353	0.13247	0.13247
		14.4106	-3.55828	-1.74884	-0.69645	-0.83616	-3.44646	-4.94905	-1.43401	-1.84595	-7.31392	-3.63964		15.4575	1.43446	0.25756	0.05864	0.14723	0.56732	0.17997	0.11115	0.31009	0.26019	0.13254	0.13254
		14.4604	-3.71695	-1.71368	-0.69976	-0.85304	-3.71134	-4.54707	-1.42227	-1.92911	-7.87974	-3.37984		15.5073	1.45784	0.25105	0.0572	0.15177	0.56303	0.17263	0.1148	0.31768	0.24871	0.13217	0.13217
		14.5103	-3.92507	-1.66577	-0.701	-0.87663	-4.05211	-4.16812	-1.4138	-2.03773	-8.41909	-3.1423		15.5572	1.46875	0.24605	0.05665	0.15647	0.55378	0.16715	0.1193	0.32291	0.23918	0.13365	0.13365
		14.5601	-4.08496	-1.63047	-0.70314	-0.89371	-4.38292	-3.86833	-1.40656	-2.13928	-8.82136	-2.95625		15.607	1.47871	0.24076	0.05615	0.16167	0.54301	0.16152	0.12429	0.32794	0.2296	0.13562	0.13562
		14.61	-4.25773	-1.61035	-0.70887	-0.91142	-4.73677	-3.62116	-1.40602	-2.24828	-8.95215	-2.80432		15.6569	1.48181	0.23588	0.05584	0.16636	0.53124	0.15661	0.12892	0.33112	0.22129	0.13776	0.13776
		14.6598	-4.45538	-1.59077	-0.71475	-0.93148	-5.13909	-3.40179	-1.40894	-2.37198	-8.84816	-2.67343		15.7067	1.48166	0.23109	0.05577	0.17159	0.51812	0.15194	0.13416	0.33362	0.21334	0.14063	0.14063
		14.7097	-4.65977	-1.58397	-0.72388	-0.95216	-5.56839	-3.22434	-1.41786	-2.50459	-8.53895	-2.57114		15.7566	1.48383	0.22594	0.05546	0.17676	0.50597	0.14696	0.13912	0.33603	0.20547	0.14318	0.14318
		14.7595	-4.8712	-1.57178	-0.73047	-0.97199	-6.03438	-3.0625	-1.42549	-2.64516	-8.12915	-2.48054		15.8065	1.47723	0.22153	0.05542	0.18104	0.49359	0.14303	0.14345	0.33623	0.19912	0.14573	0.14573
		14.8094	-5.08805	-1.58172	-0.74303	-0.99203	-6.50642	-2.94381	-1.44128	-2.7907	-7.63989	-2.418		15.8563	1.46441	0.21747	0.05572	0.18554	0.48026	0.13967	0.14813	0.33515	0.19348	0.1489	0.1489
		14.8592	-5.35397	-1.58431	-0.75452	-1.01778	-7.0303	-2.83426	-1.46076	-2.95565	-7.12589	-2.36589		15.9062	1.4545	0.2132	0.05583	0.19	0.46811	0.13608	0.1526	0.33419	0.18786	0.15177	0.15177
		14.9091	-5.61632	-1.58613	-0.7653	-1.04295	-7.61296	-2.73314	-1.48066	-3.13738	-6.65324	-2.32107		15.956	1.43482	0.20924	0.05608	0.19326	0.45544	0.13318	0.15614	0.331	0.18317	0.15422	0.15422
		14.9589	-5.85928	-1.59936	-0.77619	-1.0596	-8.17	-2.64776	-1.49686	-3.30866	-6.20945	-2.28211		16.0059	1.41393	0.20557	0.05671	0.19761	0.44251	0.13064	0.16073	0.32769	0.1789	0.15768	0.15768
		15.0088	-6.17572	-1.59729	-0.78534	-1.08731	-8.77344	-2.56505	-1.51934	-3.50683	-5.79144	-2.25232		16.0557	1.39503	0.20203	0.05734	0.20214	0.43066	0.1282	0.16538	0.32452	0.17493	0.16119	0.16119
		15.0587	-6.47998	-1.6195	-0.80256	-1.11852	-9.36184	-2.51802	-1.55378	-3.71969	-5.45491	-2.24817		16.1056	1.36701	0.1987	0.05822	0.20589	0.41809	0.12641	0.16948	0.31951	0.17174	0.16451	0.16451
		15.1085	-6.79325	-1.64373	-0.81685	-1.14057	-9.94352	-2.46336	-1.58092	-3.93814	-5.11583	-2.23597		16.1554	1.34392	0.1955	0.05921	0.21078	0.40658	0.12462	0.17447	0.31534	0.16868	0.16849	0.16849
		15.1584	-7.1158	-1.65341	-0.82602	-1.16232	-10.4617	-2.40658	-1.60428	-4.15324	-4.82357	-2.22311		16.2053	1.32006	0.19208	0.06002	0.21502	0.39546	0.12273	0.17882	0.31069	0.16562	0.17188	0.17188
		15.2082	-7.44922	-1.66029	-0.83397	-1.18471	-10.9196	-2.35351	-1.62843	-4.37684	-4.56454	-2.21434		16.2551	1.28868	0.18906	0.06143	0.21975	0.38351	0.12172	0.18375	0.30484	0.16353	0.17603	0.17603
		15.2581	-7.82141	-1.66319	-0.84204	-1.21287	-11.2487	-2.30636	-1.65741	-4.6028	-4.33609	-2.2133		16.305	1.24875	0.18536	0.06302	0.22435	0.36965	0.12069	0.18865	0.29718	0.16132	0.18013	0.18013
		15.3079	-8.23783	-1.67973	-0.85705	-1.25141	-11.4068	-2.27995	-1.70091	-4.83619	-4.14767	-2.23241		16.3548	1.19866	0.18232	0.06447	0.22473	0.35654	0.12082	0.18989	0.28788	0.16043	0.18146	0.18146
		15.3578	-8.6706	-1.68938	-0.86894	-1.28902	-11.4477	-2.24803	-1.74271	-5.07247	-3.96926	-2.24962		16.4047	1.17492	0.18051	0.06506	0.22494	0.34996	0.12059	0.19048	0.28333	0.15966	0.18198	0.18198
		15.4076	-9.11784	-1.70293	-0.88351	-1.33244	-11.3272	-2.22822	-1.79158	-5.28727	-3.82703	-2.27806		16.4545	1.17177	0.17757	0.06476	0.22796	0.34514	0.11818	0.19304	0.28157	0.15674	0.18348	0.18348
		15.4575	-9.6436	-1.72017	-0.89638	-1.37298	-11.0522	-2.1992	-1.84165	-5.52379	-3.66313	-2.30518		16.5044	1.16802	0.1742	0.06505	0.23428	0.33872	0.11563	0.19858	0.27944	0.15363	0.1874	0.1874
		15.5073	-10.1067	-1.71321	-0.89772	-1.40119	-10.744	-2.15461	-1.87392	-5.71806	-3.51243	-2.31505		16.5543	1.15658	0.17079	0.06628	0.24306	0.33041	0.11382	0.20643	0.27584	0.15126	0.19341	0.19341
		15.5572	-10.6544	-1.71649	-0.90933	-1.45185	-10.3222	-2.13502	-1.92937	-5.86052	-3.4053	-2.35214		16.6041	1.14014	0.16816	0.06792	0.25106	0.32263	0.11315	0.21365	0.27168	0.15023	0.1991	0.1991
		15.607	-11.2468	-1.72126	-0.92063	-1.50442	-9.85583	-2.11481	-1.98917	-5.98399	-3.3007	-2.39373		16.654	1.1182	0.16618	0.0704	0.25984	0.31482	0.11387	0.22152	0.26701	0.15077	0.20549	0.20549
		15.6569	-11.8428	-1.71997	-0.93039	-1.55814	-9.40591	-2.09556	-2.04807	-6.05681	-3.21145	-2.43548		16.7038	1.09616	0.16407	0.07297	0.26894	0.30707	0.11472	0.2295	0.26215	0.15152	0.21185	0.21185
		15.7067	-12.4958	-1.71994	-0.94226	-1.62123	-8.94412	-2.07994	-2.11772	-6.10072	-3.13031	-2.4879		16.7537	1.07452	0.16221	0.07549	0.27716	0.30009	0.1159	0.23654	0.25754	0.1527	0.21738	0.21738
		15.7566	-13.0935	-1.7111	-0.94697	-1.67427	-8.51383	-2.05356	-2.17818	-6.12693	-3.0441	-2.53141		16.8035	1.04746	0.16003	0.07809	0.28434	0.2923	0.11737	0.24249	0.25203	0.15412	0.22189	0.22189
		15.8065	-13.6752	-1.70006	-0.95263	-1.72944	-8.13504	-2.03353	-2.23783	-6.10317	-2.97718	-2.57557		16.8534	1.02106	0.15795	0.08085	0.29165	0.28488	0.11916	0.24831	0.24674	0.15594	0.22618	0.22618
		15.8563	-14.3073	-1.6882	-0.96255	-1.80024	-7.76383	-2.02023	-2.31151	-6.04657	-2.92203	-2.63265		16.9032	0.99545	0.15596	0.08375	0.29902	0.27785	0.12128	0.25392	0.24173	0.15814	0.23019	0.23019
		15.9062	-14.8338	-1.67205	-0.96688	-1.86098	-7.42294	-1.99973	-2.37703	-5.98367	-2.86302	-2.6825		16.9531	0.97063	0.15406	0.0868	0.30645	0.27118	0.12372	0.2593	0.237	0.16072	0.2339	0.2339
		15.956	-15.3942	-1.65306	-0.97248	-1.92321	-7.11488	-1.98348	-2.43885	-5.88213	-2.81517	-2.72828		17.0029	0.94675	0.15227	0.09	0.31385	0.26491	0.12647	0.26435	0.2326	0.16365	0.23725	0.23725
		16.0059	-15.9119	-1.63422	-0.9838	-2.0088	-6.80417	-1.9741	-2.52404	-5.7707	-2.77607	-2.79494		17.0528	0.92376	0.15059	0.09335	0.3212	0.25901	0.12953	0.26906	0.22855	0.16691	0.24024	0.24024
		16.0557	-16.269	-1.62009	-0.99316	-2.08725	-6.52718	-1.96521	-2.6058	-5.65979	-2.74083	-2.85998		17.1026	0.90176	0.14902	0.09685	0.32842	0.25351	0.13289	0.27335	0.22488	0.17047	0.24285	0.24285
		16.1056	-16.6439	-1.60134	-1.00734	-2.18048	-6.26235	-1.96243	-2.69417	-5.52234	-2.71562	-2.9281		17.1525	0.88065	0.14756	0.1005	0.33548	0.24839	0.13654	0.27722	0.22159	0.17433	0.24507	0.24507
		16.1554	-16.7353	-1.58465	-1.02159	-2.28055	-6.01113	-1.96054	-2.79366	-5.39484	-2.69315	-3.00698		17.2023	0.86055	0.14624	0.10429	0.34228	0.24367	0.14047	0.28061	0.21872	0.17842	0.24692	0.24692
		16.2053	-16.6711	-1.56272	-1.03201	-2.37315	-5.77415	-1.95357	-2.88374	-5.26226	-2.66739	-3.07593		17.2522	0.84137	0.14504	0.10823	0.34879	0.23933	0.14467	0.28352	0.21627	0.18274	0.24842	0.24842
		16.2551	-16.499	-1.54149	-1.05392	-2.50179	-5.5378	-1.96096	-3.00125	-5.1124	-2.65903	-3.16559		17.3021	0.8231	0.14398	0.11231	0.35492	0.23539	0.14912	0.28595	0.21424	0.18724	0.2496	0.2496
		16.305	-16.2346	-1.52071	-1.07774	-2.64001	-5.28655	-1.96976	-3.12323	-4.93438	-2.65107	-3.25465		17.3519	0.80577	0.14308	0.11654	0.36061	0.23186	0.15381	0.28788	0.21267	0.19189	0.2505	0.2505
		16.3548	-16.3181	-1.50658	-1.10493	-2.74679	-5.10078	-1.98745	-3.19363	-4.7639	-2.65548	-3.29423		17.4018	0.7893	0.14232	0.12092	0.36582	0.22872	0.15871	0.28937	0.21155	0.19665	0.25116	0.25116
		16.4047	-16.2693	-1.49833	-1.11534	-2.79361	-5.00442	-1.99176	-3.22366	-4.67903	-2.65226	-3.30927		17.4516	0.77373	0.14174	0.12543	0.37047	0.226	0.16381	0.29042	0.21088	0.20148	0.25165	0.25165
		16.4545	-15.7364	-1.47814	-1.10144	-2.81389	-4.88451	-1.96362	-3.25752	-4.61372	-2.61484	-3.33406		17.5015	0.75893	0.14133	0.13008	0.37455	0.22369	0.1691	0.29107	0.21066	0.20635	0.252	0.252
		16.5044	-14.8859	-1.45291	-1.09301	-2.88551	-4.71818	-1.9392	-3.34795	-4.52359	-2.5814	-3.40593		17.5513	0.74498	0.14111	0.13486	0.37801	0.22181	0.17454	0.2914	0.21089	0.21121	0.25228	0.25228
		16.5543	-14.0434	-1.4389	-1.09485	-3.00175	-4.53834	-1.93061	-3.48539	-4.40957	-2.56634	-3.51577		17.6012	0.73177	0.14109	0.13978	0.38086	0.22034	0.18012	0.29143	0.21157	0.21604	0.25254	0.25254
		16.6041	-13.3651	-1.42712	-1.10719	-3.13862	-4.38585	-1.93692	-3.62862	-4.30187	-2.5704	-3.62531		17.651	0.71931	0.14128	0.14482	0.38305	0.21931	0.1858	0.29124	0.21269	0.22081	0.25283	0.25283
		16.654	-12.794	-1.42734	-1.13453	-3.31427	-4.25596	-1.9657	-3.79637	-4.20082	-2.60147	-3.74917		17.7009	0.70753	0.1417	0.14999	0.38464	0.2187	0.19157	0.29088	0.21423	0.22548	0.2532	0.2532
		16.7038	-12.2746	-1.42983	-1.16011	-3.49209	-4.13462	-1.99443	-3.96447	-4.10321	-2.63436	-3.86929		17.7507	0.69644	0.14236	0.15527	0.38561	0.21854	0.19738	0.29041	0.21618	0.23004	0.25368	0.25368
		16.7537	-11.8317	-1.43152	-1.18724	-3.66824	-4.03045	-2.02575	-4.11944	-4.01752	-2.67132	-3.97387		17.8006	0.68596	0.14328	0.16067	0.38603	0.21881	0.20324	0.28988	0.21852	0.23448	0.25433	0.25433
		16.8035	-11.4638	-1.436	-1.21608	-3.84266	-3.93002	-2.05987	-4.25622	-3.9283	-2.71065	-4.056		17.8504	0.67609	0.14446	0.16617	0.3859	0.21953	0.2091	0.28936	0.22123	0.23878	0.25516	0.25516
		16.8534	-11.1173	-1.44224	-1.24681	-4.02445	-3.8387	-2.09773	-4.38963	-3.84726	-2.7553	-4.13121		17.9003	0.66677	0.14593	0.17176	0.38531	0.22069	0.21495	0.28889	0.22428	0.24295	0.25619	0.25619
		16.9032	-10.7944	-1.45033	-1.27955	-4.21266	-3.75652	-2.13944	-4.51742	-3.77476	-2.8052	-4.19824		17.9501	0.65801	0.1477	0.17744	0.38429	0.22229	0.22075	0.28852	0.22766	0.24698	0.25746	0.25746
		16.9531	-10.4933	-1.46027	-1.31441	-4.40708	-3.68272	-2.18514	-4.63816	-3.71046	-2.86033	-4.25658		18	0.64971	0.14978	0.1832	0.38292	0.22431	0.22651	0.28829	0.23133	0.25089	0.25897	0.25897
		17.0029	-10.2155	-1.47211	-1.35136	-4.60582	-3.61743	-2.23476	-4.74953	-3.65468	-2.92033	-4.30553			--
		17.0528	-9.95921	-1.48587	-1.39061	-4.80822	-3.56001	-2.28849	-4.8503	-3.60704	-2.98513	-4.34517			--
		17.1026	-9.72484	-1.50163	-1.43215	-5.01219	-3.51044	-2.3463	-4.93895	-3.56759	-3.05433	-4.37569			--
		17.1525	-9.51065	-1.51942	-1.4762	-5.21653	-3.46817	-2.40835	-5.01482	-3.53599	-3.12774	-4.39776			--
		17.2023	-9.3174	-1.53934	-1.52274	-5.41826	-3.43332	-2.4745	-5.0771	-3.51232	-3.20474	-4.41216			--
		17.2522	-9.14329	-1.56142	-1.57193	-5.61575	-3.40538	-2.54481	-5.12605	-3.4962	-3.28496	-4.42008			--
		17.3021	-8.98805	-1.58578	-1.62394	-5.80641	-3.38428	-2.61932	-5.16197	-3.48753	-3.36787	-4.42269			--
		17.3519	-8.85197	-1.61257	-1.6788	-5.98709	-3.37005	-2.69781	-5.18555	-3.48628	-3.4527	-4.42128			--
		17.4018	-8.73316	-1.6418	-1.73666	-6.15618	-3.36223	-2.78027	-5.19826	-3.49201	-3.53894	-4.41725			--
		17.4516	-8.63233	-1.67363	-1.79753	-6.31057	-3.36095	-2.86633	-5.20141	-3.50473	-3.62566	-4.4119			--
		17.5015	-8.54801	-1.70821	-1.86171	-6.44892	-3.36592	-2.95603	-5.19656	-3.52411	-3.71243	-4.4063			--
		17.5513	-8.48064	-1.74562	-1.92901	-6.56912	-3.37718	-3.04875	-5.18556	-3.55	-3.79824	-4.4017			--
		17.6012	-8.42891	-1.78602	-1.99973	-6.67066	-3.39447	-3.1444	-5.16997	-3.5821	-3.8827	-4.39891			--
		17.651	-8.39347	-1.8296	-2.0738	-6.7524	-3.41793	-3.24238	-5.15138	-3.62026	-3.96501	-4.39877			--
		17.7009	-8.37292	-1.87647	-2.15134	-6.81511	-3.44723	-3.34239	-5.13132	-3.66409	-4.04489	-4.4019			--
		17.7507	-8.36787	-1.92682	-2.23222	-6.85892	-3.4825	-3.44369	-5.11113	-3.71335	-4.12177	-4.40886			--
		17.8006	-8.3771	-1.98083	-2.31663	-6.88531	-3.52349	-3.54602	-5.09183	-3.76771	-4.19562	-4.4199			--
		17.8504	-8.40103	-2.03872	-2.40442	-6.89542	-3.57026	-3.64865	-5.07446	-3.82685	-4.2662	-4.43534			--
		17.9003	-8.43867	-2.10064	-2.49554	-6.89133	-3.62256	-3.7511	-5.05977	-3.89033	-4.33363	-4.45525			--
		17.9501	-8.49032	-2.16682	-2.58979	-6.87468	-3.68038	-3.85268	-5.04844	-3.9578	-4.39796	-4.4797			--
		18	-8.55467	-2.23744	-2.68721	-6.84762	-3.74347	-3.95314	-5.04081	-4.02881	-4.4596	-4.50856			--
															--
															--
															--
															--
															--
															--
															--
															--
															--
															--
															--
															--
															--
															--
															--
															--
															--
															--
															--
															--
															--
															--
															--
															--
															--
															--
															--
															--
															--
															--
															--
															--
															--
															--
															--
															--
															--
															--
															--
															--
															--
															--
															--
															--
															--
															--
															--
															--
															--
															--
															--
															--
															--
															--
															--
															--
															--
															--
															--
															--
															--
															--
															--
															--
															--
															--
															--
															--
															--
															--
															--
															--
															--
															--
															--
															--
															--
															--
															--
															--
															--
															--
															--
															--
															--
															--
															--
															--
															--
															--
															--
															--
															--
															--
															--
															--
															--
															--
															--
															--
															--
															--
															--
															--
															--
															--
															--
															--
															--
															--
															--
															--
															--
															--
															--
															--
															--
															--
															--
															--
															--
															--
															--
															--
															--
															--
															--
															--
															--
															--
															--
															--
															--
															--
															--
															--
															--
															--
															--
															--
															--
															--
															--
															--
															--
															--
															--
															--
															--
															--
															--
															--
															--
															--
															--
															--
															--
															--
															--
															--
															--
															--
															--
															--
															--
															--
															--
															--
															--
															--
															--
															--
															--
															--
															--
															--
															--
															--
															--
															--
															--
															--
															--
															--
															--
															--
															--
															--
															--
															--
															--
															--
															--
															--
															--
															--
															--
															--
															--
															--
															--
															--
															--
															--
															--
															--
															--
															--
															--
															--
															--
															--
															--
															--
															--
															--
															--
															--
															--
															--
															--
															--
															--
															--
															--
															--
															--
															--
															--
															--
															--
															--
															--
															--
															--
															--
															--
															--
															--
															--
															--
															--
															--
															--
															--
															--
															--
															--
															--
															--
															--
															--
															--
															--
															--
															--
															--
															--
															--
															--
															--
															--
															--
															--
															--
															--
															--
															--
															--
															--
															--
															--
															--
															--
															--
															--
															--
															--
															--
															--

## Sheet: Supplementary Figure 14b
Supplementary Figure 14b
		Fe3C-675												Fe3C-675
		X	y	y	y	y	y	y	y	y	y	y		X	y	y	y	y	y	y	y	y	y	y
		1	-0.19079	-0.29108	-0.39756	-0.5128	-0.67396	-0.86141	-1.08561	-1.3612	-1.70923	-2.16082		2	0.07665	0.11846	0.16494	0.21857	0.30107	0.40994	0.55513	0.71967	0.79412	0.69776
		1.05	-0.2026	-0.30965	-0.42398	-0.5487	-0.72503	-0.93319	-1.18649	-1.50408	-1.91426	-2.46006		2.05	0.0782	0.12101	0.16882	0.22431	0.31032	0.42457	0.57549	0.73314	0.77216	0.65389
		1.1	-0.21457	-0.32854	-0.45103	-0.58575	-0.77843	-1.00939	-1.29553	-1.66175	-2.14591	-2.80728		2.1	0.07974	0.12355	0.1727	0.23007	0.31966	0.43927	0.59481	0.74076	0.74429	0.612
		1.15	-0.22668	-0.34775	-0.47872	-0.624	-0.8343	-1.0904	-1.41363	-1.83626	-2.40867	-3.21229		2.15	0.08125	0.12607	0.17656	0.23584	0.32906	0.45393	0.61262	0.74217	0.7126	0.57282
		1.2	-0.23891	-0.36726	-0.50705	-0.66349	-0.89277	-1.17659	-1.54178	-2.0299	-2.70778	-3.68701		2.2	0.08275	0.12856	0.18041	0.24162	0.33851	0.46847	0.62845	0.73744	0.67896	0.53664
		1.25	-0.25128	-0.38708	-0.53603	-0.70427	-0.95401	-1.26845	-1.68112	-2.24539	-3.04957	-4.2464		2.25	0.08423	0.13103	0.18424	0.2474	0.34799	0.48274	0.64185	0.72705	0.64482	0.5035
		1.3	-0.26375	-0.40719	-0.56567	-0.74637	-1.0182	-1.36645	-1.8329	-2.48578	-3.44147	-4.909		2.3	0.08551	0.13322	0.1877	0.25274	0.35697	0.49625	0.65261	0.71245	0.61126	0.47278
		1.35	-0.27634	-0.42759	-0.59598	-0.78987	-1.08552	-1.47115	-1.99854	-2.75464	-3.89238	-5.69849		2.35	0.08683	0.13547	0.19128	0.25834	0.36648	0.51043	0.66219	0.69518	0.57888	0.44432
		1.4	-0.28901	-0.44827	-0.62696	-0.83477	-1.15615	-1.58307	-2.17955	-3.05594	-4.4128	-6.64541		2.4	0.08808	0.13762	0.19474	0.26375	0.37564	0.5234	0.66759	0.67429	0.54822	0.41887
		1.45	-0.30178	-0.46922	-0.65861	-0.88117	-1.23032	-1.70289	-2.3777	-3.39434	-5.01548	-7.79104		2.45	0.08941	0.13989	0.19835	0.26933	0.38482	0.53514	0.66778	0.64923	0.51828	0.39542
		1.5	-0.31462	-0.49044	-0.69096	-0.9291	-1.30823	-1.83127	-2.59489	-3.77512	-5.7158	-9.19326		2.5	0.09077	0.14222	0.20207	0.27515	0.39439	0.54672	0.66525	0.62305	0.48977	0.37345
		1.55	-0.32753	-0.51192	-0.72399	-0.97863	-1.39011	-1.96893	-2.83322	-4.20422	-6.53245	-10.9377		2.55	0.09204	0.14442	0.20563	0.28073	0.4035	0.55679	0.65964	0.59757	0.46433	0.35419
		1.6	-0.34051	-0.53365	-0.75775	-1.02981	-1.47623	-2.1167	-3.09505	-4.68855	-7.48885	-13.1595		2.6	0.09322	0.14647	0.20894	0.2859	0.41169	0.5642	0.6498	0.57213	0.44121	0.33721
		1.65	-0.35352	-0.55561	-0.79219	-1.08269	-1.56679	-2.27533	-3.3828	-5.23564	-8.61395	-16.0711		2.65	0.09442	0.14854	0.21228	0.29108	0.41962	0.5699	0.63719	0.54725	0.41991	0.32186
		1.7	-0.36658	-0.57782	-0.82737	-1.13735	-1.66212	-2.44578	-3.69928	-5.8543	-9.94482	-19.8653		2.7	0.0958	0.15091	0.21608	0.29693	0.42836	0.57535	0.62339	0.52334	0.40007	0.30769
		1.75	-0.37967	-0.60024	-0.86328	-1.19384	-1.76245	-2.62896	-4.04738	-6.55414	-11.5264	-22.9645		2.75	0.09708	0.15312	0.21964	0.3024	0.43626	0.57872	0.60851	0.50144	0.38254	0.29531
		1.8	-0.39279	-0.6229	-0.89992	-1.25224	-1.86809	-2.82586	-4.43023	-7.34581	-13.404	-20.8171		2.8	0.09835	0.15533	0.22316	0.30776	0.44359	0.58016	0.59275	0.48124	0.36696	0.28454
		1.85	-0.4059	-0.64575	-0.9373	-1.31258	-1.9793	-3.03743	-4.85093	-8.2403	-15.5769	-17.2294		2.85	0.09997	0.15809	0.22754	0.31432	0.45228	0.58127	0.57582	0.46102	0.35167	0.27414
		1.9	-0.41903	-0.6688	-0.97543	-1.37496	-2.0964	-3.26476	-5.31283	-9.24827	-17.7994	-14.4829		2.9	0.10127	0.16034	0.23116	0.31976	0.45899	0.57953	0.55877	0.44273	0.33812	0.265
		1.95	-0.43214	-0.69204	-1.01431	-1.43941	-2.21966	-3.50883	-5.819	-10.3765	-19.1314	-12.4479		2.95	0.10239	0.16229	0.23427	0.32436	0.46397	0.57529	0.54183	0.42622	0.32626	0.25721
		2	-0.44523	-0.71546	-1.05394	-1.506	-2.34938	-3.77066	-6.37238	-11.6211	-18.5239	-10.8944		3	0.10389	0.16484	0.23825	0.33001	0.46945	0.56945	0.52379	0.40986	0.31497	0.25021
		2.05	-0.45829	-0.73905	-1.09435	-1.57481	-2.48586	-4.05121	-6.97511	-12.9501	-16.7	-9.67464		3.05	0.1053	0.16723	0.24194	0.33506	0.47331	0.5614	0.50608	0.39493	0.30501	0.24435
		2.1	-0.47131	-0.7628	-1.13551	-1.64587	-2.62937	-4.35133	-7.62823	-14.2705	-14.7705	-8.69588		3.1	0.10661	0.16945	0.24532	0.33955	0.47586	0.55223	0.48946	0.38153	0.29627	0.23939
		2.15	-0.48428	-0.78669	-1.17743	-1.71922	-2.78012	-4.67165	-8.33046	-15.3823	-13.0988	-7.8976		3.15	0.10795	0.17169	0.24867	0.34379	0.47743	0.5422	0.47379	0.36948	0.28868	0.2354
		2.2	-0.49718	-0.8107	-1.22011	-1.79492	-2.93836	-5.01267	-9.07708	-15.993	-11.7123	-7.23812		3.2	0.10945	0.17422	0.25246	0.34861	0.47944	0.53273	0.45931	0.35837	0.28169	0.23183
		2.25	-0.51001	-0.83483	-1.26354	-1.873	-3.10428	-5.37456	-9.85754	-15.905	-10.5671	-6.68773		3.25	0.11089	0.17663	0.25606	0.35311	0.48084	0.52345	0.44618	0.34844	0.2755	0.22877
		2.3	-0.52	-0.85464	-1.30126	-1.9445	-3.26511	-5.74087	-10.6433	-15.2395	-9.59888	-6.2052		3.3	0.11198	0.17842	0.25864	0.35591	0.47968	0.51316	0.43422	0.34001	0.27056	0.22664
		2.35	-0.52715	-0.87035	-1.33403	-2.01143	-3.4266	-6.12635	-11.4492	-14.2751	-8.77012	-5.78226		3.35	0.11341	0.18078	0.26201	0.35963	0.47901	0.50298	0.42256	0.33191	0.266	0.22498
		2.4	-0.53528	-0.8877	-1.36943	-2.08273	-3.59704	-6.52854	-12.1875	-13.2081	-8.08136	-5.43101		3.4	0.1151	0.18354	0.26592	0.3639	0.47846	0.49313	0.41169	0.32455	0.26209	0.22392
		2.45	-0.54643	-0.91017	-1.41303	-2.16712	-3.79116	-6.96705	-12.7934	-12.1366	-7.49319	-5.13836		3.45	0.11647	0.18575	0.26894	0.36679	0.47641	0.48364	0.4023	0.31851	0.2591	0.2234
		2.5	-0.55579	-0.93025	-1.45436	-2.25109	-3.993	-7.42951	-13.2291	-11.1541	-6.97364	-4.87606		3.5	0.11766	0.18766	0.27148	0.36897	0.47359	0.47433	0.39353	0.31292	0.25636	0.22295
		2.55	-0.56493	-0.95001	-1.49537	-2.33518	-4.1968	-7.88911	-13.41	-10.3133	-6.53852	-4.65428		3.55	0.11903	0.18983	0.27435	0.37143	0.47086	0.46553	0.38547	0.30794	0.25414	0.22296
		2.6	-0.57439	-0.97036	-1.53745	-2.4211	-4.40279	-8.32892	-13.2942	-9.59138	-6.17906	-4.47504		3.6	0.12056	0.19227	0.27757	0.37427	0.46875	0.45801	0.37874	0.30398	0.25267	0.22352
		2.65	-0.58466	-0.99227	-1.58243	-2.51243	-4.61909	-8.76158	-12.9647	-8.9586	-5.86876	-4.32272		3.65	0.12175	0.19416	0.28002	0.37618	0.4661	0.45091	0.37249	0.30019	0.25108	0.22371
		2.7	-0.59592	-1.01632	-1.63192	-2.61324	-4.85742	-9.21118	-12.5107	-8.39083	-5.58953	-4.18673		3.7	0.12287	0.19592	0.28221	0.37761	0.46284	0.44372	0.36646	0.29664	0.2497	0.22405
		2.75	-0.60528	-1.03735	-1.67716	-2.70831	-5.08544	-9.60319	-11.9898	-7.91583	-5.35759	-4.07533		3.75	0.12442	0.19834	0.28532	0.38009	0.46057	0.43755	0.36135	0.29388	0.24903	0.22508
		2.8	-0.6169	-1.06205	-1.72786	-2.81111	-5.32189	-9.95102	-11.4447	-7.50539	-5.15939	-3.98267		3.8	0.12561	0.2002	0.28761	0.38159	0.45784	0.43181	0.35674	0.29136	0.24834	0.22583
		2.85	-0.6301	-1.09043	-1.78671	-2.93125	-5.59643	-10.2998	-10.8699	-7.1158	-4.97381	-3.90009		3.85	0.1266	0.20169	0.28932	0.38229	0.45444	0.42605	0.35235	0.28903	0.24774	0.22654
		2.9	-0.63996	-1.11317	-1.83664	-3.03712	-5.83987	-10.528	-10.3359	-6.78894	-4.81754	-3.83022		3.9	0.12788	0.20367	0.2917	0.38367	0.45143	0.42044	0.34803	0.28679	0.24732	0.22753
		2.95	-0.65195	-1.1389	-1.88993	-3.14505	-6.0721	-10.6553	-9.84308	-6.5078	-4.6839	-3.77171		3.95	0.12903	0.20542	0.29372	0.38461	0.44828	0.41516	0.34407	0.28479	0.24697	0.22846
		3	-0.66959	-1.17486	-1.96075	-3.28195	-6.34553	-10.7229	-9.34923	-6.24474	-4.56705	-3.72977		4	0.13004	0.20694	0.29542	0.38524	0.44525	0.41042	0.34056	0.28302	0.24668	0.22929
		3.05	-0.68706	-1.21064	-2.03124	-3.41672	-6.59696	-10.6759	-8.90523	-6.02303	-4.47407	-3.70271		4.05	0.13099	0.20842	0.29715	0.38603	0.44251	0.4058	0.33691	0.28094	0.24601	0.22972
		3.1	-0.70428	-1.2459	-2.10053	-3.54766	-6.82461	-10.5523	-8.51392	-5.83274	-4.39623	-3.6832		4.1	0.13196	0.20991	0.29889	0.38679	0.43979	0.40134	0.3334	0.27897	0.24541	0.23017
		3.15	-0.72361	-1.28464	-2.17478	-3.68353	-7.03849	-10.3731	-8.16518	-5.66946	-4.33402	-3.67401		4.15	0.13298	0.21151	0.30082	0.38796	0.43791	0.39786	0.33066	0.27749	0.24509	0.23079
		3.2	-0.74182	-1.32233	-2.24921	-3.82233	-7.2511	-10.1816	-7.85171	-5.52155	-4.2786	-3.66864		4.2	0.13367	0.21259	0.30212	0.38858	0.43601	0.39464	0.328	0.27586	0.24442	0.23089
		3.25	-0.75731	-1.35569	-2.31723	-3.95094	-7.43547	-9.97483	-7.57987	-5.39415	-4.23186	-3.66627		4.25	0.13437	0.21365	0.30323	0.38867	0.43334	0.391	0.32533	0.27443	0.24407	0.23131
		3.3	-0.77408	-1.38982	-2.38271	-4.06591	-7.56275	-9.73555	-7.34891	-5.29259	-4.19867	-3.67017		4.3	0.13533	0.21513	0.30495	0.38954	0.43145	0.38795	0.32303	0.27328	0.24395	0.23199
		3.35	-0.79524	-1.43216	-2.46259	-4.20352	-7.70695	-9.49418	-7.1257	-5.19608	-4.17117	-3.68136		4.35	0.13576	0.21582	0.30578	0.38982	0.42979	0.38529	0.32075	0.27175	0.24313	0.23176
		3.4	-0.81715	-1.47664	-2.54726	-4.34837	-7.84359	-9.25717	-6.92567	-5.11465	-4.15479	-3.70205		4.4	0.13606	0.21634	0.3064	0.38993	0.42812	0.38266	0.31845	0.27013	0.24217	0.23133
		3.45	-0.83565	-1.51446	-2.61883	-4.4661	-7.9208	-9.03205	-6.76527	-5.05491	-4.14836	-3.72546		4.45	0.13663	0.2173	0.30768	0.3908	0.42699	0.38028	0.31627	0.2686	0.24135	0.23112
		3.5	-0.8541	-1.55168	-2.68797	-4.57578	-7.97215	-8.81394	-6.61662	-4.99758	-4.13999	-3.74485		4.5	0.13702	0.218	0.30866	0.39154	0.42619	0.3784	0.31444	0.26723	0.24051	0.23076
		3.55	-0.87602	-1.5948	-2.76596	-4.69555	-8.02172	-8.60878	-6.48086	-4.94769	-4.1372	-3.76941		4.55	0.13733	0.21862	0.30969	0.3926	0.42589	0.37677	0.31256	0.26562	0.23934	0.23005
		3.6	-0.89564	-1.63458	-2.83937	-4.80799	-8.06081	-8.43568	-6.37495	-4.9162	-4.14646	-3.80239		4.6	0.13755	0.21913	0.31066	0.39377	0.42585	0.37529	0.31066	0.26388	0.23796	0.2291
		3.65	-0.90969	-1.66459	-2.89676	-4.89519	-8.07048	-8.27518	-6.27787	-4.88328	-4.14884	-3.82527		4.65	0.13798	0.21991	0.31184	0.39495	0.42575	0.37406	0.30928	0.26278	0.23727	0.22881
		3.7	-0.92731	-1.69991	-2.9603	-4.98539	-8.0685	-8.11497	-6.18286	-4.8505	-4.15072	-3.84751		4.7	0.13858	0.22098	0.31344	0.3966	0.42594	0.37295	0.30797	0.26176	0.23668	0.22869
		3.75	-0.94616	-1.73841	-3.03051	-5.08598	-8.0775	-7.97839	-6.10751	-4.83309	-4.16602	-3.88235		4.75	0.13886	0.22157	0.31451	0.39787	0.4261	0.37183	0.30649	0.26041	0.23566	0.22804
		3.8	-0.95815	-1.76487	-3.0809	-5.1559	-8.05828	-7.85541	-6.04343	-4.81812	-4.17798	-3.90986		4.8	0.13927	0.22234	0.31569	0.39907	0.42605	0.37073	0.30524	0.25941	0.23504	0.2278
		3.85	-0.97081	-1.79145	-3.12881	-5.21628	-8.02203	-7.73432	-5.98208	-4.80303	-4.18798	-3.93407		4.85	0.13996	0.22349	0.31728	0.40052	0.42614	0.36995	0.3045	0.25903	0.23507	0.22821
		3.9	-0.9865	-1.82415	-3.18774	-5.29234	-7.99588	-7.61598	-5.92104	-4.78939	-4.20124	-3.96322		4.9	0.14058	0.22456	0.31885	0.40224	0.42689	0.36977	0.30412	0.25877	0.23507	0.22851
		3.95	-0.99924	-1.85163	-3.23773	-5.35357	-7.95772	-7.50723	-5.86729	-4.77836	-4.21408	-3.98984		4.95	0.14113	0.22557	0.32046	0.40412	0.42769	0.36937	0.30337	0.25811	0.23469	0.22847
		4	-1.00845	-1.87291	-3.27762	-5.40019	-7.91373	-7.41115	-5.82122	-4.76945	-4.22568	-4.01306		5	0.14164	0.22649	0.3219	0.40577	0.42841	0.36911	0.30283	0.25766	0.23448	0.22855
		4.05	-1.01458	-1.88984	-3.31296	-5.44454	-7.87415	-7.31712	-5.76971	-4.75261	-4.22906	-4.02846		5.05	0.14238	0.22777	0.32383	0.40802	0.42983	0.36953	0.30289	0.25773	0.23473	0.22906
		4.1	-1.02129	-1.90777	-3.3496	-5.48932	-7.83424	-7.22653	-5.71975	-4.73593	-4.23211	-4.04337		5.1	0.14317	0.22917	0.32601	0.41064	0.43139	0.36978	0.30267	0.25751	0.23474	0.2294
		4.15	-1.02427	-1.91983	-3.37841	-5.52693	-7.80369	-7.15731	-5.68382	-4.72703	-4.2392	-4.06013		5.15	0.14379	0.23031	0.32788	0.41301	0.4329	0.37004	0.30241	0.25719	0.23459	0.22954
		4.2	-1.02178	-1.92215	-3.39202	-5.54604	-7.76807	-7.09346	-5.64722	-4.71232	-4.23746	-4.06617		5.2	0.14475	0.23194	0.33028	0.4157	0.43444	0.37043	0.30248	0.25735	0.23502	0.2303
		4.25	-1.02516	-1.93337	-3.41582	-5.56959	-7.72038	-7.02219	-5.61053	-4.70084	-4.2404	-4.07732		5.25	0.14567	0.23353	0.33268	0.41853	0.43626	0.37107	0.30269	0.25755	0.23543	0.23101
		4.3	-1.02752	-1.94412	-3.44151	-5.59988	-7.68634	-6.96254	-5.58079	-4.69424	-4.24752	-4.09265		5.3	0.14645	0.23501	0.33525	0.42206	0.43896	0.372	0.30268	0.25727	0.23525	0.23114
		4.35	-1.02087	-1.93894	-3.44334	-5.60481	-7.65154	-6.91031	-5.54771	-4.67672	-4.23942	-4.09028		5.35	0.14747	0.23684	0.33819	0.42576	0.44145	0.37274	0.30268	0.25716	0.23535	0.23163
		4.4	-1.01541	-1.93512	-3.4464	-5.61118	-7.61925	-6.85808	-5.51171	-4.65519	-4.2271	-4.08382		5.4	0.14833	0.23839	0.3407	0.4291	0.44414	0.37404	0.30323	0.25746	0.23571	0.23222
		4.45	-1.01321	-1.9377	-3.46119	-5.63589	-7.60221	-6.80958	-5.47627	-4.63466	-4.21712	-4.08122		5.45	0.14921	0.24001	0.34344	0.43286	0.44722	0.37543	0.30369	0.2576	0.23589	0.23266
		4.5	-1.0071	-1.93314	-3.46482	-5.64841	-7.58741	-6.77153	-5.44685	-4.61574	-4.20575	-4.07527		5.5	0.15036	0.24205	0.34664	0.43682	0.44991	0.37642	0.30398	0.25779	0.23631	0.23347
		4.55	-0.99746	-1.92317	-3.46272	-5.66042	-7.58251	-6.73738	-5.41453	-4.59107	-4.18768	-4.0626		5.55	0.1515	0.24404	0.34975	0.44067	0.45263	0.37761	0.30452	0.25822	0.23691	0.23441
		4.6	-0.98863	-1.91412	-3.46222	-5.67736	-7.58602	-6.70489	-5.37924	-4.56193	-4.16497	-4.04567		5.6	0.15269	0.24615	0.35313	0.44506	0.45609	0.37934	0.30535	0.25877	0.23756	0.23537
		4.65	-0.98544	-1.91382	-3.47215	-5.70114	-7.58881	-6.67869	-5.35504	-4.54509	-4.15458	-4.04061		5.65	0.15385	0.24822	0.3565	0.44943	0.4593	0.38067	0.30581	0.25901	0.23796	0.23614
		4.7	-0.98118	-1.91282	-3.48335	-5.72957	-7.59647	-6.65498	-5.33293	-4.53041	-4.14657	-4.03828		5.7	0.15511	0.25048	0.36009	0.45386	0.46216	0.38162	0.30603	0.25917	0.23841	0.23704
		4.75	-0.97229	-1.90347	-3.48191	-5.74483	-7.60139	-6.63052	-5.30626	-4.50852	-4.12973	-4.02614		5.75	0.15653	0.25294	0.36388	0.45851	0.46557	0.38337	0.30705	0.26003	0.23945	0.23844
		4.8	-0.9707	-1.90547	-3.49485	-5.77227	-7.60677	-6.60655	-5.28364	-4.49269	-4.12012	-4.02183		5.8	0.1579	0.2553	0.36754	0.46316	0.46926	0.38545	0.30831	0.26104	0.24054	0.23982
		4.85	-0.97407	-1.9157	-3.51878	-5.80914	-7.615	-6.58982	-5.27166	-4.48853	-4.12242	-4.02931		5.85	0.15948	0.25803	0.37172	0.46811	0.47252	0.38689	0.3091	0.26179	0.2416	0.24134
		4.9	-0.97188	-1.91668	-3.53003	-5.83563	-7.63147	-6.58522	-5.26607	-4.48633	-4.12382	-4.03418		5.9	0.16111	0.26081	0.37586	0.47296	0.47591	0.38874	0.31035	0.26299	0.24303	0.24315
		4.95	-0.96766	-1.9149	-3.53944	-5.86451	-7.65054	-6.57529	-5.25271	-4.47644	-4.11823	-4.03298		5.95	0.16264	0.26347	0.38006	0.47834	0.48019	0.39113	0.31178	0.26409	0.24423	0.24468
		5	-0.96694	-1.91785	-3.55335	-5.89536	-7.66978	-6.56798	-5.24258	-4.46961	-4.11545	-4.03426		6	0.16417	0.26628	0.3847	0.48422	0.48392	0.39226	0.3119	0.2641	0.2446	0.24567
		5.05	-0.96823	-1.92425	-3.57265	-5.93458	-7.70249	-6.57398	-5.2434	-4.47207	-4.12103	-4.04346		6.05	0.16578	0.26918	0.38933	0.48975	0.48699	0.39297	0.31188	0.26415	0.24513	0.24685
		5.1	-0.9661	-1.92626	-3.58882	-5.97556	-7.73774	-6.57635	-5.23915	-4.46968	-4.12234	-4.04916		6.1	0.16745	0.2722	0.39418	0.49564	0.49049	0.39406	0.31215	0.2644	0.24582	0.24818
		5.15	-0.96397	-1.92741	-3.60247	-6.01331	-7.77281	-6.5784	-5.23307	-4.46455	-4.12038	-4.05127		6.15	0.16895	0.27506	0.39914	0.50205	0.49413	0.39462	0.31161	0.26381	0.24571	0.24885
		5.2	-0.96883	-1.94049	-3.63318	-6.06786	-7.81109	-6.58321	-5.23385	-4.46875	-4.12931	-4.06519		6.2	0.17052	0.27802	0.40414	0.50817	0.49711	0.39473	0.3109	0.26322	0.24574	0.2497
		5.25	-0.96992	-1.94747	-3.6557	-6.11541	-7.85227	-6.59335	-5.2376	-4.47387	-4.1377	-4.07767		6.25	0.17222	0.28113	0.4091	0.5137	0.49926	0.39455	0.31031	0.26297	0.24622	0.251
		5.3	-0.96725	-1.94849	-3.67305	-6.16982	-7.91393	-6.60596	-5.23372	-4.46829	-4.13495	-4.07988		6.3	0.17371	0.28405	0.41426	0.52014	0.50211	0.39423	0.30911	0.26193	0.24587	0.25158
		5.35	-0.96956	-1.95838	-3.70383	-6.23804	-7.97408	-6.61472	-5.23045	-4.46639	-4.1379	-4.08908		6.35	0.17508	0.28688	0.41959	0.52712	0.50508	0.39353	0.30733	0.26027	0.24497	0.25173
		5.4	-0.97138	-1.96562	-3.72675	-6.29297	-8.03525	-6.63561	-5.23747	-4.47145	-4.14493	-4.1		6.4	0.17646	0.28965	0.42454	0.53315	0.50723	0.39275	0.30588	0.2591	0.24457	0.25229
		5.45	-0.97321	-1.97319	-3.75202	-6.35667	-8.10667	-6.65639	-5.24104	-4.47272	-4.1487	-4.10858		6.45	0.17795	0.2926	0.42979	0.53949	0.50944	0.39196	0.30445	0.25798	0.24427	0.253
		5.5	-0.97885	-1.9884	-3.79025	-6.43401	-8.17209	-6.66931	-5.24291	-4.47633	-4.15739	-4.12375		6.5	0.17932	0.29545	0.43514	0.54618	0.51161	0.39081	0.30255	0.2564	0.24356	0.25339
		5.55	-0.9855	-2.00468	-3.82845	-6.50906	-8.23742	-6.68661	-5.24947	-4.48395	-4.16933	-4.14145		6.55	0.18066	0.29824	0.44041	0.55277	0.51372	0.38972	0.30076	0.25491	0.24294	0.25385
		5.6	-0.99005	-2.01753	-3.86284	-6.5858	-8.31716	-6.71358	-5.26059	-4.49349	-4.18189	-4.15931		6.6	0.18211	0.30111	0.44554	0.55897	0.51594	0.38926	0.29972	0.25415	0.24294	0.25477
		5.65	-0.9925	-2.02757	-3.89484	-6.66188	-8.39158	-6.73258	-5.26525	-4.49785	-4.19015	-4.17356		6.65	0.18347	0.3038	0.45044	0.5651	0.51843	0.38914	0.29893	0.25353	0.24297	0.25566
		5.7	-0.9997	-2.04601	-3.94007	-6.75297	-8.46197	-6.74249	-5.26499	-4.5007	-4.1994	-4.1906		6.7	0.18461	0.30635	0.45575	0.57254	0.52151	0.38856	0.29726	0.2519	0.24205	0.25582
		5.75	-1.0106	-2.0696	-3.99021	-6.84725	-8.54343	-6.76889	-5.27942	-4.51604	-4.21945	-4.21714		6.75	0.18579	0.30894	0.46117	0.58043	0.52538	0.38868	0.2961	0.2506	0.24135	0.25612
		5.8	-1.0189	-2.08836	-4.03237	-6.93278	-8.62865	-6.80247	-5.29856	-4.53378	-4.24018	-4.2431		6.8	0.18721	0.31194	0.4673	0.58933	0.53001	0.38928	0.29528	0.24958	0.24092	0.25675
		5.85	-1.02907	-2.11219	-4.08593	-7.03428	-8.7064	-6.82275	-5.31001	-4.54824	-4.2608	-4.27135		6.85	0.18847	0.31493	0.47409	0.59963	0.53442	0.38864	0.29305	0.24725	0.23947	0.25674
		5.9	-1.04098	-2.13816	-4.14023	-7.13257	-8.78598	-6.85237	-5.33078	-4.57071	-4.28816	-4.30513		6.9	0.18997	0.31827	0.48127	0.61016	0.53901	0.38843	0.29135	0.24549	0.23859	0.25726
		5.95	-1.04604	-2.15259	-4.17902	-7.22218	-8.88251	-6.89217	-5.35371	-4.59099	-4.31088	-4.33315		6.95	0.19187	0.32221	0.4891	0.62085	0.54342	0.38847	0.29018	0.24443	0.2385	0.25859
		6	-1.04624	-2.16203	-4.2191	-7.32659	-8.96897	-6.90394	-5.35259	-4.59234	-4.31899	-4.35042		7	0.19377	0.32627	0.49741	0.63215	0.54733	0.38777	0.28835	0.24285	0.23811	0.25984
		6.05	-1.0482	-2.17488	-4.26407	-7.43171	-9.04061	-6.90907	-5.35088	-4.5956	-4.33012	-4.37106		7.05	0.19571	0.33039	0.50582	0.64339	0.55098	0.38701	0.28659	0.24142	0.23791	0.26127
		6.1	-1.04954	-2.18667	-4.30786	-7.53884	-9.12114	-6.92164	-5.35425	-4.60244	-4.34398	-4.39405		7.1	0.19768	0.33455	0.51426	0.65463	0.55461	0.38642	0.28503	0.24019	0.2379	0.26288
		6.15	-1.04396	-2.18809	-4.34192	-7.64985	-9.20452	-6.92037	-5.34131	-4.59345	-4.34321	-4.40422		7.15	0.19987	0.33905	0.52318	0.66636	0.55871	0.38636	0.28397	0.23942	0.23833	0.26491
		6.2	-1.03799	-2.18975	-4.37722	-7.75876	-9.27194	-6.91276	-5.3277	-4.58588	-4.34465	-4.41681		7.2	0.20187	0.34327	0.53198	0.67868	0.56335	0.38645	0.28281	0.23838	0.23841	0.26662
		6.25	-1.03403	-2.19531	-4.41704	-7.86226	-9.31977	-6.90412	-5.31999	-4.58601	-4.35407	-4.43674		7.25	0.20377	0.3474	0.54093	0.69144	0.56772	0.3861	0.28123	0.23697	0.23822	0.26818
		6.3	-1.02237	-2.18853	-4.44416	-7.97213	-9.38254	-6.88756	-5.29785	-4.57031	-4.34793	-4.44272		7.3	0.20617	0.35234	0.55098	0.70526	0.57302	0.3867	0.28052	0.23639	0.23886	0.27057
		6.35	-1.00728	-2.17651	-4.4678	-8.09248	-9.44774	-6.85949	-5.26319	-4.54295	-4.33149	-4.44029		7.35	0.20869	0.35754	0.5617	0.72007	0.5785	0.38724	0.27971	0.23574	0.23952	0.27315
		6.4	-0.99695	-2.1716	-4.49749	-8.20486	-9.49403	-6.8338	-5.23677	-4.52487	-4.32394	-4.44545		7.4	0.21137	0.36325	0.57384	0.73644	0.58307	0.38657	0.27788	0.23441	0.23998	0.27594
		6.45	-0.98517	-2.16499	-4.5267	-8.32101	-9.54008	-6.80887	-5.21163	-4.50804	-4.31773	-4.45227		7.45	0.2141	0.36914	0.5865	0.75321	0.58707	0.38547	0.2758	0.23298	0.24052	0.27896
		6.5	-0.97149	-2.15537	-4.55457	-8.44713	-9.58439	-6.77373	-5.17647	-4.48225	-4.30379	-4.45297		7.5	0.21699	0.37528	0.59965	0.77061	0.59144	0.38477	0.27404	0.23184	0.24135	0.2823
		6.55	-0.96087	-2.15006	-4.58756	-8.57957	-9.62615	-6.73839	-5.1422	-4.45778	-4.29149	-4.45555		7.55	0.22007	0.38191	0.61413	0.78983	0.59592	0.38383	0.272	0.23052	0.24224	0.286
		6.6	-0.95345	-2.14901	-4.62198	-8.70234	-9.67033	-6.71907	-5.12327	-4.4465	-4.29029	-4.46703		7.6	0.2228	0.38804	0.6284	0.80952	0.59991	0.38227	0.26931	0.22855	0.24257	0.28929
		6.65	-0.94613	-2.14681	-4.65189	-8.8194	-9.72056	-6.70606	-5.10814	-4.43719	-4.28967	-4.47808		7.65	0.22567	0.39438	0.64297	0.82921	0.60386	0.38102	0.26701	0.227	0.24333	0.29298
		6.7	-0.93496	-2.13812	-4.67876	-8.96488	-9.78	-6.67439	-5.07218	-4.40858	-4.27228	-4.47607		7.7	0.22882	0.40133	0.659	0.85077	0.60805	0.37977	0.26466	0.22548	0.24435	0.29722
		6.75	-0.92848	-2.13546	-4.71131	-9.12212	-9.85567	-6.65235	-5.0429	-4.3853	-4.25959	-4.47862		7.75	0.23155	0.40776	0.67537	0.87429	0.61192	0.37765	0.26127	0.22291	0.24452	0.30097
		6.8	-0.9213	-2.13207	-4.74449	-9.29196	-9.94631	-6.63879	-5.01984	-4.3671	-4.25161	-4.48632		7.8	0.23457	0.41486	0.69348	0.89923	0.61481	0.37486	0.2575	0.22029	0.24509	0.30551
		6.85	-0.90918	-2.12181	-4.77808	-9.50198	-10.0213	-6.59152	-4.9683	-4.32546	-4.22491	-4.48088		7.85	0.23876	0.42413	0.71516	0.92551	0.61727	0.37243	0.25447	0.21899	0.24754	0.31225
		6.9	-0.90625	-2.12636	-4.83188	-9.73804	-10.0941	-6.54939	-4.9252	-4.29396	-4.20967	-4.48783		7.9	0.24279	0.43348	0.73855	0.95358	0.61799	0.36842	0.25013	0.21678	0.2497	0.31932
		6.95	-0.90596	-2.13686	-4.89572	-9.98343	-10.16	-6.51739	-4.89531	-4.27607	-4.20814	-4.50838		7.95	0.24684	0.44316	0.7637	0.98211	0.61675	0.3632	0.24499	0.2143	0.25217	0.32715
		7	-0.90162	-2.14198	-4.95794	-10.2491	-10.2048	-6.46963	-4.85441	-4.24971	-4.20026	-4.52523		8	0.25166	0.4544	0.79211	1.01096	0.61469	0.35798	0.24021	0.21276	0.25615	0.33684
		7.05	-0.9008	-2.15277	-5.02848	-10.5305	-10.236	-6.41999	-4.81482	-4.226	-4.19602	-4.54654		8.05	0.2563	0.46543	0.82121	1.04042	0.61267	0.35282	0.23534	0.21113	0.26013	0.34674
		7.1	-0.90338	-2.16858	-5.10515	-10.8249	-10.2601	-6.37203	-4.77833	-4.20584	-4.19565	-4.57204		8.1	0.26132	0.47738	0.85271	1.06872	0.60942	0.34733	0.23055	0.21014	0.26523	0.35803
		7.15	-0.90877	-2.18902	-5.1881	-11.1355	-10.2898	-6.33401	-4.75093	-4.19406	-4.20348	-4.60592		8.15	0.26665	0.49058	0.88937	1.09712	0.60285	0.33966	0.22433	0.20893	0.2714	0.37145
		7.2	-0.91259	-2.20496	-5.26201	-11.4563	-10.3219	-6.29335	-4.71906	-4.17684	-4.2053	-4.63415		8.2	0.27229	0.5045	0.92884	1.12663	0.59737	0.33277	0.21858	0.20829	0.27836	0.38608
		7.25	-0.9217	-2.22902	-5.35041	-11.8247	-10.326	-6.23501	-4.67596	-4.1526	-4.20356	-4.6623		8.25	0.27886	0.52025	0.97169	1.15224	0.59179	0.32664	0.21401	0.2095	0.2875	0.40284
		7.3	-0.9354	-2.2615	-5.45157	-12.2254	-10.3447	-6.19463	-4.64906	-4.14363	-4.21712	-4.70633		8.3	0.28545	0.53692	1.02005	1.17303	0.582	0.31799	0.208	0.21083	0.29807	0.42196
		7.35	-0.94229	-2.28338	-5.53964	-12.6388	-10.3623	-6.15617	-4.62281	-4.13392	-4.22927	-4.74975		8.35	0.2921	0.55398	1.07037	1.18735	0.57121	0.30923	0.2024	0.21322	0.30989	0.44219
		7.4	-0.94485	-2.30077	-5.63419	-13.1278	-10.3345	-6.09315	-4.58086	-4.11354	-4.23557	-4.79371		8.4	0.29977	0.5729	1.12176	1.19233	0.56102	0.30199	0.19906	0.21843	0.32425	0.46364
		7.45	-0.94765	-2.31922	-5.73422	-13.6641	-10.2798	-6.02235	-4.53548	-4.09182	-4.24254	-4.84106		8.45	0.30786	0.59292	1.17378	1.18677	0.5493	0.29467	0.19684	0.22563	0.34061	0.48565
		7.5	-0.95342	-2.342	-5.83935	-14.2449	-10.2227	-5.95679	-4.49523	-4.07518	-4.25504	-4.89516		8.5	0.31596	0.61394	1.22939	1.17132	0.53409	0.28552	0.19436	0.23404	0.35892	0.50871
		7.55	-0.95473	-2.35823	-5.94017	-14.9005	-10.1515	-5.88631	-4.45151	-4.05579	-4.26646	-4.9523		8.55	0.32412	0.63527	1.28674	1.15891	0.52159	0.27764	0.19266	0.24275	0.37743	0.53156
		7.6	-0.95509	-2.37086	-6.0346	-15.625	-10.0465	-5.79794	-4.39402	-4.02448	-4.26741	-5.00175		8.6	0.33236	0.65606	1.33893	1.14929	0.5133	0.27255	0.19295	0.25206	0.39521	0.55197
		7.65	-0.96365	-2.39666	-6.14716	-16.4367	-9.9275	-5.71226	-4.34211	-4.00065	-4.27772	-5.06243		8.65	0.3406	0.67682	1.38366	1.12962	0.50365	0.26778	0.19499	0.26317	0.41367	0.56917
		7.7	-0.9679	-2.41595	-6.25283	-17.3583	-9.80381	-5.62858	-4.29178	-3.97799	-4.29012	-5.12903		8.7	0.34802	0.69599	1.42368	1.10966	0.49421	0.26312	0.19713	0.27379	0.43094	0.58373
		7.75	-0.96586	-2.4222	-6.33815	-18.4358	-9.64126	-5.5202	-4.22068	-3.93602	-4.28468	-5.1829		8.75	0.35466	0.71234	1.45676	1.10158	0.49036	0.26134	0.19974	0.28242	0.44469	0.59564
		7.8	-0.97324	-2.44549	-6.45924	-19.8501	-9.42295	-5.39295	-4.14218	-3.89418	-4.2871	-5.25461		8.8	0.3614	0.72791	1.48195	1.09579	0.48914	0.26162	0.2038	0.29123	0.45711	0.60491
		7.85	-0.97739	-2.46939	-6.59334	-21.5666	-9.22485	-5.29405	-4.08931	-3.87709	-4.31706	-5.36047		8.85	0.36755	0.74302	1.50568	1.08368	0.48483	0.26024	0.20736	0.30023	0.4698	0.61294
		7.9	-0.96532	-2.46675	-6.69426	-23.7411	-8.99358	-5.17684	-4.0199	-3.84313	-4.3318	-5.45989		8.9	0.37315	0.75671	1.52947	1.07793	0.48256	0.25952	0.21032	0.30777	0.48092	0.62094
		7.95	-0.95969	-2.47568	-6.82386	-27.0102	-8.70464	-5.03557	-3.93759	-3.80375	-4.34973	-5.57596		8.95	0.37908	0.77034	1.55009	1.076	0.4827	0.26039	0.21414	0.31535	0.4913	0.62822
		8	-0.95141	-2.48394	-6.96084	-32.0703	-8.43039	-4.91129	-3.87021	-3.77933	-4.38688	-5.72173		9	0.38472	0.78448	1.57499	1.07065	0.48025	0.25943	0.21703	0.32302	0.50275	0.63616
		8.05	-0.93428	-2.47464	-7.05882	-37.0499	-8.17489	-4.79299	-3.80236	-3.74981	-4.41644	-5.86407		9.05	0.38951	0.79736	1.6043	1.06827	0.47768	0.2576	0.21842	0.3292	0.51356	0.64518
		8.1	-0.92153	-2.4748	-7.17758	-32.0624	-7.91207	-4.67668	-3.73951	-3.72882	-4.46141	-6.03484		9.1	0.39414	0.81034	1.63591	1.06551	0.47454	0.25521	0.21943	0.33531	0.52477	0.65456
		8.15	-0.90188	-2.46708	-7.30703	-26.6835	-7.59669	-4.53437	-3.65963	-3.69773	-4.50961	-6.23875		9.15	0.39835	0.82396	1.6812	1.06439	0.46989	0.25074	0.21843	0.34064	0.53772	0.66754
		8.2	-0.8884	-2.46669	-7.43136	-23.0593	-7.29464	-4.39819	-3.58462	-3.67253	-4.56871	-6.47005		9.2	0.40214	0.83718	1.72942	1.06244	0.46461	0.24567	0.21695	0.34575	0.55107	0.68089
		8.25	-0.87865	-2.47679	-7.57085	-20.581	-7.03737	-4.29263	-3.53538	-3.6737	-4.6613	-6.74957		9.25	0.40615	0.85181	1.77433	1.05122	0.45634	0.23962	0.21657	0.35293	0.56632	0.69155
		8.3	-0.85959	-2.47537	-7.71576	-18.5164	-6.73811	-4.16249	-3.4684	-3.6637	-4.75932	-7.07546		9.3	0.41003	0.86728	1.82878	1.04021	0.44732	0.23254	0.21546	0.36026	0.58357	0.70407
		8.35	-0.85828	-2.50442	-7.90825	-16.8041	-6.43202	-4.03027	-3.40635	-3.6678	-4.88714	-7.45773		9.35	0.41426	0.88387	1.87774	1.02453	0.4375	0.22572	0.21579	0.36929	0.6019	0.71338
		8.4	-0.87309	-2.56768	-8.1561	-15.5069	-6.19098	-3.94197	-3.38482	-3.71772	-5.07402	-7.90657		9.4	0.41837	0.9019	1.9228	0.99993	0.42439	0.21756	0.21705	0.38042	0.62248	0.71837
		8.45	-0.89328	-2.6483	-8.45101	-14.4635	-5.98198	-3.87483	-3.38421	-3.79516	-5.30493	-8.40915		9.45	0.42233	0.92104	1.97092	0.97372	0.41032	0.20868	0.21846	0.39255	0.64525	0.72191
		8.5	-0.92525	-2.75592	-8.82242	-13.4302	-5.73459	-3.78778	-3.37795	-3.88515	-5.58317	-8.99648		9.5	0.42661	0.94209	2.01063	0.94362	0.39529	0.1999	0.22142	0.40685	0.66951	0.72025
		8.55	-0.97112	-2.8794	-9.16379	-12.4821	-5.49613	-3.70266	-3.37584	-3.98487	-5.88444	-9.62219		9.55	0.43072	0.9643	2.03107	0.90709	0.37838	0.19116	0.22625	0.42342	0.69357	0.70993
		8.6	-1.03209	-3.0215	-9.46768	-11.7463	-5.31737	-3.65156	-3.40113	-4.10944	-6.20424	-10.2259		9.6	0.43475	0.98783	2.02692	0.86591	0.3602	0.18301	0.2331	0.44222	0.7157	0.69065
		8.65	-1.10273	-3.19135	-9.84786	-11.1704	-5.17838	-3.62885	-3.45565	-4.27171	-6.57385	-10.7999		9.65	0.4388	1.01291	1.99414	0.8215	0.34126	0.17598	0.24213	0.46318	0.73361	0.66288
		8.7	-1.18665	-3.3797	-10.2307	-10.6201	-5.02834	-3.59809	-3.5079	-4.43787	-6.95383	-11.3288		9.7	0.44242	1.03869	1.92793	0.77347	0.32127	0.17029	0.25321	0.48572	0.74362	0.62669
		8.75	-1.29588	-3.58921	-10.5254	-10.1394	-4.89388	-3.57384	-3.56546	-4.60169	-7.30329	-11.7787		9.75	0.44555	1.06408	1.84458	0.72752	0.30217	0.16625	0.26503	0.50798	0.74508	0.58854
		8.8	-1.41883	-3.81888	-10.8113	-9.77125	-4.80242	-3.57857	-3.64857	-4.78791	-7.65638	-12.1415		9.8	0.44767	1.085	1.75229	0.68722	0.28585	0.16455	0.27634	0.5265	0.73592	0.55271
		8.85	-1.54466	-4.06044	-11.1306	-9.37296	-4.68274	-3.56673	-3.72379	-4.97773	-8.03381	-12.4521		9.85	0.44927	1.10449	1.64409	0.64641	0.26985	0.16477	0.28868	0.54342	0.71592	0.51533
		8.9	-1.68892	-4.3194	-11.3752	-8.94898	-4.5388	-3.53841	-3.78871	-5.15867	-8.39937	-12.7337		9.9	0.45042	1.12268	1.54165	0.60911	0.25517	0.16592	0.30052	0.55794	0.69154	0.48137
		8.95	-1.84761	-4.59771	-11.5786	-8.57808	-4.41615	-3.52583	-3.86954	-5.3549	-8.76816	-12.9558		9.95	0.44983	1.13153	1.42801	0.5728	0.2423	0.1695	0.31167	0.56456	0.65561	0.4487
		9	-2.00365	-4.87505	-11.729	-8.15676	-4.25809	-3.48946	-3.93423	-5.54663	-9.16425	-13.1373		10	0.4487	1.13908	1.31606	0.53617	0.22937	0.1737	0.32287	0.56812	0.61651	0.41711
		9.05	-2.16359	-5.14965	-11.7643	-7.68836	-4.05859	-3.421	-3.97177	-5.71377	-9.55149	-13.2894		10.05	0.44717	1.14173	1.22394	0.5062	0.2193	0.17805	0.33183	0.56665	0.58149	0.39244
		9.1	-2.33062	-5.43608	-11.7264	-7.20498	-3.84078	-3.34037	-4.00291	-5.88277	-9.96183	-13.3643		10.1	0.44421	1.13336	1.13371	0.47849	0.21146	0.18352	0.33878	0.55684	0.5447	0.37118
		9.15	-2.49754	-5.71275	-11.5051	-6.63171	-3.55978	-3.21389	-3.99822	-6.02986	-10.4158	-13.4143		10.15	0.44045	1.12101	1.05574	0.45358	0.20456	0.18813	0.34362	0.54441	0.51218	0.35312
		9.2	-2.66746	-5.99428	-11.2048	-6.05866	-3.26585	-3.07662	-3.98521	-6.17426	-10.8965	-13.3339		10.2	0.43549	1.10078	0.9924	0.43381	0.1999	0.1918	0.3451	0.52865	0.48518	0.3398
		9.25	-2.84611	-6.31196	-10.8998	-5.50343	-2.9825	-2.95338	-3.99429	-6.36288	-11.4632	-12.9801		10.25	0.42984	1.07705	0.93327	0.41492	0.19564	0.19499	0.34522	0.51145	0.45993	0.32763
		9.3	-3.03266	-6.63942	-10.4588	-4.90846	-2.66878	-2.81003	-3.99138	-6.55628	-12.1065	-12.4903		10.3	0.42368	1.05444	0.88575	0.39856	0.19136	0.19637	0.34366	0.49615	0.43944	0.31705
		9.35	-3.2286	-6.99867	-10.0066	-4.3577	-2.38304	-2.69091	-4.01574	-6.79318	-12.8065	-11.8159		10.35	0.41573	1.02706	0.84834	0.38549	0.18777	0.19577	0.3389	0.48055	0.4229	0.3085
		9.4	-3.42671	-7.3861	-9.5051	-3.8093	-2.10594	-2.58351	-4.05877	-7.07838	-13.5776	-10.9476		10.4	0.4066	0.99514	0.81096	0.37256	0.18435	0.19468	0.33267	0.46336	0.40633	0.30013
		9.45	-3.63215	-7.79242	-8.91076	-3.24229	-1.81928	-2.4724	-4.10503	-7.39319	-14.3716	-10.0121		10.45	0.39799	0.96815	0.77862	0.36034	0.1804	0.19283	0.32678	0.44887	0.3918	0.29185
		9.5	-3.84166	-8.22384	-8.28917	-2.7068	-1.561	-2.38608	-4.18005	-7.76756	-15.048	-9.0437		10.5	0.38878	0.94322	0.75453	0.35028	0.17624	0.18931	0.31967	0.43655	0.38038	0.28436
		9.55	-4.04941	-8.68636	-7.66658	-2.21374	-1.34148	-2.33114	-4.28882	-8.21028	-15.329	-8.06637		10.55	0.3802	0.92099	0.73484	0.34172	0.1724	0.18562	0.31281	0.42589	0.37081	0.27776
		9.6	-4.26001	-9.19383	-7.04306	-1.764	-1.1616	-2.30896	-4.43506	-8.72937	-14.9572	-7.12681		10.6	0.37298	0.90531	0.71807	0.33346	0.16816	0.18199	0.30743	0.41797	0.36247	0.27115
		9.65	-4.46879	-9.74208	-6.42922	-1.37074	-1.02897	-2.32364	-4.62217	-9.32601	-13.9372	-6.26827		10.65	0.36493	0.8899	0.70281	0.32507	0.16324	0.17731	0.30126	0.41047	0.35445	0.26401
		9.7	-4.67239	-10.3457	-5.83128	-1.03643	-0.94414	-2.37435	-4.84942	-9.98583	-12.496	-5.50137		10.7	0.3581	0.87898	0.68712	0.31617	0.15805	0.17322	0.29663	0.4044	0.34633	0.25656
		9.75	-4.86726	-10.9764	-5.25531	-0.75127	-0.88951	-2.44308	-5.09354	-10.6399	-11.034	-4.86013		10.75	0.35303	0.87532	0.67414	0.30779	0.15274	0.16959	0.29394	0.40127	0.33941	0.24932
		9.8	-5.04699	-11.6295	-4.77344	-0.54079	-0.86806	-2.52364	-5.33093	-11.1563	-9.77166	-4.38363		10.8	0.34805	0.87225	0.66187	0.29974	0.14754	0.166	0.29135	0.39848	0.33276	0.24225
		9.85	-5.22719	-12.3895	-4.32461	-0.38275	-0.88084	-2.62889	-5.59245	-11.5303	-8.59291	-3.99586		10.85	0.34457	0.87371	0.64742	0.29095	0.14231	0.16357	0.29082	0.3966	0.32526	0.23488
		9.9	-5.39477	-13.1717	-3.89535	-0.25029	-0.9023	-2.73426	-5.84637	-11.6999	-7.59801	-3.68445		10.9	0.34227	0.88112	0.63494	0.28256	0.13695	0.16145	0.2918	0.39696	0.31847	0.22754
		9.95	-5.54352	-14.1394	-3.59666	-0.2157	-0.97259	-2.86165	-6.08394	-11.4657	-6.77581	-3.49996		10.95	0.33969	0.88697	0.62234	0.27459	0.13199	0.15946	0.29247	0.39661	0.31158	0.22056
		10	-5.69489	-15.2937	-3.27139	-0.18493	-1.04662	-2.99305	-6.31898	-10.9851	-6.02136	-3.33746		11	0.33698	0.89221	0.60902	0.26663	0.12719	0.15764	0.29313	0.39568	0.30431	0.21365
		10.05	-5.8293	-16.4985	-3.00535	-0.17281	-1.11513	-3.10678	-6.49879	-10.3801	-5.45853	-3.23161		11.05	0.33407	0.89533	0.59583	0.25921	0.12289	0.15598	0.29339	0.39385	0.29714	0.20729
		10.1	-5.93915	-18.0285	-2.8575	-0.23181	-1.21317	-3.22455	-6.61726	-9.63373	-5.03994	-3.20332		11.1	0.33207	0.89721	0.58188	0.2524	0.1196	0.15551	0.29426	0.39075	0.28991	0.20204
		10.15	-6.02112	-19.7171	-2.72809	-0.29056	-1.30012	-3.32089	-6.67915	-8.94385	-4.7053	-3.18313		11.15	0.33099	0.90148	0.56974	0.24645	0.11676	0.15552	0.29595	0.38848	0.28353	0.19751
		10.2	-6.06488	-21.6489	-2.68222	-0.36869	-1.37879	-3.38764	-6.65981	-8.35607	-4.48967	-3.18936		11.2	0.32908	0.90129	0.55721	0.24068	0.11422	0.15529	0.29643	0.38458	0.27707	0.19329
		10.25	-6.08753	-24.0346	-2.65415	-0.4539	-1.45565	-3.44331	-6.60339	-7.81638	-4.30787	-3.19927		11.25	0.32753	0.9004	0.54386	0.2349	0.11202	0.15559	0.2972	0.37979	0.27034	0.18944
		10.3	-6.07011	-26.4385	-2.62339	-0.51787	-1.50847	-3.46959	-6.52309	-7.40275	-4.16095	-3.19265		11.3	0.32692	0.90538	0.53206	0.22931	0.10957	0.15613	0.29942	0.37685	0.26405	0.18547
		10.35	-5.99285	-29.5633	-2.65544	-0.58625	-1.54308	-3.45739	-6.39188	-7.09912	-4.07617	-3.18676		11.35	0.32589	0.91055	0.5219	0.22419	0.10704	0.15614	0.30119	0.37451	0.25838	0.18153
		10.4	-5.89937	-34.3089	-2.70528	-0.65952	-1.57433	-3.43232	-6.2296	-6.79547	-3.99849	-3.17829		11.4	0.32477	0.91278	0.51164	0.21941	0.10499	0.15634	0.30244	0.37103	0.25288	0.17817
		10.45	-5.79673	-35.8263	-2.72195	-0.70931	-1.59099	-3.39978	-6.08734	-6.54466	-3.91434	-3.15331		11.45	0.32398	0.9163	0.50188	0.21483	0.10303	0.15674	0.3041	0.36781	0.24757	0.17498
		10.5	-5.65735	-33.9543	-2.74726	-0.74071	-1.58493	-3.34077	-5.94194	-6.3766	-3.85102	-3.11455		11.5	0.32297	0.92056	0.49407	0.21086	0.10103	0.15667	0.30547	0.3656	0.24306	0.1719
		10.55	-5.52035	-31.056	-2.77225	-0.76375	-1.57259	-3.27917	-5.80813	-6.24389	-3.79784	-3.07465		11.55	0.32132	0.92038	0.48636	0.20723	0.09937	0.15633	0.3056	0.36235	0.23884	0.16922
		10.6	-5.38011	-29.3064	-2.78387	-0.78305	-1.56159	-3.22762	-5.71482	-6.15525	-3.74866	-3.03733		11.6	0.31989	0.92054	0.47767	0.20326	0.09773	0.15633	0.30613	0.35849	0.23415	0.16651
		10.65	-5.21092	-27.8053	-2.79542	-0.79502	-1.53965	-3.1608	-5.61562	-6.0913	-3.69978	-2.98914		11.65	0.31873	0.92098	0.46955	0.19958	0.09627	0.15649	0.30681	0.35476	0.22978	0.16409
		10.7	-5.06282	-26.7133	-2.76706	-0.7956	-1.51873	-3.10646	-5.54411	-6.02146	-3.63205	-2.93628		11.7	0.31872	0.92321	0.46043	0.19571	0.09516	0.15773	0.3088	0.35032	0.22502	0.16211
		10.75	-4.93173	-26.4015	-2.70541	-0.78323	-1.49663	-3.06411	-5.51401	-5.98119	-3.55777	-2.88169		11.75	0.31996	0.93121	0.45113	0.19155	0.09398	0.15982	0.3128	0.34642	0.21993	0.16009
		10.8	-4.79534	-26.0842	-2.65373	-0.77513	-1.47521	-3.0206	-5.4858	-5.95205	-3.48978	-2.83005		11.8	0.32131	0.93747	0.44319	0.18812	0.09322	0.16193	0.31632	0.34262	0.21568	0.15873
		10.85	-4.68758	-26.222	-2.56629	-0.76405	-1.46217	-2.99796	-5.49208	-5.89835	-3.40233	-2.78173		11.85	0.3239	0.94777	0.43526	0.18464	0.09263	0.16497	0.3215	0.33898	0.21135	0.15769
		10.9	-4.58859	-26.9882	-2.45319	-0.74173	-1.44571	-2.98099	-5.53043	-5.86362	-3.30739	-2.73017		11.9	0.32592	0.95879	0.42777	0.18108	0.09171	0.16749	0.32645	0.33564	0.20699	0.15625
		10.95	-4.49011	-27.6092	-2.35482	-0.72442	-1.42987	-2.96122	-5.55911	-5.8187	-3.21804	-2.68205		11.95	0.32776	0.96813	0.4203	0.17761	0.09093	0.16997	0.33098	0.33182	0.20274	0.15501
		11	-4.3974	-28.2365	-2.25265	-0.70539	-1.41297	-2.94064	-5.58428	-5.75481	-3.12411	-2.63278		12	0.33019	0.98208	0.41248	0.17373	0.08993	0.17294	0.33703	0.32801	0.19797	0.15355
		11.05	-4.3145	-28.6888	-2.15796	-0.68699	-1.39594	-2.91875	-5.59744	-5.6752	-3.03409	-2.58565		12.05	0.33235	0.9971	0.40485	0.1698	0.08874	0.17572	0.34321	0.32421	0.19311	0.1519
		11.1	-4.26867	-29.1683	-2.06849	-0.67519	-1.39014	-2.91514	-5.61519	-5.55852	-2.95087	-2.55361		12.1	0.33452	1.01273	0.39736	0.16589	0.08759	0.17857	0.34964	0.32021	0.18824	0.15033
		11.15	-4.22782	-29.8658	-1.99632	-0.67129	-1.39022	-2.91984	-5.64975	-5.45994	-2.88338	-2.53324		12.15	0.33676	1.02844	0.38962	0.16187	0.0865	0.18164	0.35632	0.31564	0.18322	0.1489
		11.2	-4.17686	-29.777	-1.9521	-0.67719	-1.39161	-2.91772	-5.65809	-5.35759	-2.82859	-2.51685		12.2	0.33915	1.04356	0.38238	0.15811	0.08564	0.18488	0.363	0.31099	0.17851	0.14783
		11.25	-4.14696	-29.3052	-1.89781	-0.68085	-1.39642	-2.92476	-5.66775	-5.22828	-2.77057	-2.50402		12.25	0.34135	1.05475	0.37521	0.15456	0.0851	0.18811	0.36872	0.30579	0.17413	0.1472
		11.3	-4.12005	-29.3676	-1.8237	-0.67555	-1.39818	-2.93659	-5.70961	-5.11248	-2.70657	-2.48881		12.3	0.34394	1.06583	0.36785	0.15092	0.08474	0.19181	0.37479	0.30009	0.16969	0.14691
		11.35	-4.07777	-29.4858	-1.75937	-0.66876	-1.39399	-2.93757	-5.74604	-5.0196	-2.64791	-2.4692		12.35	0.34691	1.07987	0.36063	0.14719	0.08433	0.19591	0.38196	0.29441	0.16508	0.14666
		11.4	-4.04367	-28.941	-1.70945	-0.66775	-1.39377	-2.94116	-5.76823	-4.9188	-2.59858	-2.45593		12.4	0.34996	1.09098	0.35324	0.14346	0.0842	0.20029	0.38859	0.28812	0.16059	0.14685
		11.45	-4.01564	-28.314	-1.65479	-0.66427	-1.39353	-2.94797	-5.79832	-4.81694	-2.54908	-2.44363		12.45	0.35385	1.1046	0.34585	0.13961	0.08423	0.20553	0.39654	0.28158	0.15595	0.14744
		11.5	-3.97559	-28.1166	-1.60879	-0.65897	-1.38794	-2.94516	-5.8268	-4.74222	-2.50488	-2.42738		12.5	0.35788	1.11412	0.33899	0.13612	0.08465	0.21095	0.40341	0.27505	0.1519	0.14863
		11.55	-3.93156	-27.6882	-1.58427	-0.66056	-1.38354	-2.9367	-5.82861	-4.67264	-2.47139	-2.41364		12.55	0.36299	1.1189	0.33196	0.13268	0.08578	0.21755	0.4096	0.26784	0.14826	0.151
		11.6	-3.893	-27.0103	-1.55467	-0.6628	-1.38171	-2.9342	-5.83589	-4.58699	-2.43528	-2.40253		12.6	0.36765	1.12612	0.32456	0.1288	0.08651	0.22414	0.41646	0.26034	0.14399	0.15294
		11.65	-3.86256	-26.2886	-1.52309	-0.66345	-1.38052	-2.93474	-5.84528	-4.50184	-2.40077	-2.39304		12.65	0.37107	1.13004	0.31777	0.12523	0.08702	0.22963	0.4216	0.25343	0.14009	0.15451
		11.7	-3.85046	-25.1854	-1.49142	-0.6708	-1.38998	-2.95558	-5.87482	-4.39697	-2.37085	-2.39748		12.7	0.37519	1.12819	0.3111	0.12187	0.08814	0.2359	0.42518	0.24629	0.13681	0.15706
		11.75	-3.84533	-24.0695	-1.448	-0.67743	-1.40346	-2.99131	-5.94304	-4.28287	-2.33809	-2.40861		12.75	0.37902	1.12828	0.30465	0.11843	0.08901	0.2421	0.42916	0.23937	0.13333	0.15939
		11.8	-3.84839	-23.0035	-1.41447	-0.68533	-1.41825	-3.02797	-5.9995	-4.18236	-2.31468	-2.42332		12.8	0.38279	1.12763	0.29857	0.11512	0.0899	0.24836	0.43272	0.23272	0.13005	0.16185
		11.85	-3.85484	-21.9292	-1.38724	-0.70014	-1.44052	-3.08039	-6.08573	-4.08233	-2.29849	-2.45037		12.85	0.38674	1.12177	0.29246	0.11191	0.09115	0.25498	0.43444	0.22592	0.12722	0.1649
		11.9	-3.83992	-21.1364	-1.36365	-0.71259	-1.45556	-3.12053	-6.17152	-3.99438	-2.27995	-2.46983		12.9	0.39096	1.11125	0.28664	0.10895	0.09278	0.26187	0.43423	0.21933	0.12503	0.16852
		11.95	-3.82168	-20.3831	-1.34825	-0.72743	-1.47076	-3.15922	-6.24686	-3.91002	-2.26554	-2.4905		12.95	0.39534	1.09836	0.28093	0.10606	0.09459	0.26906	0.43284	0.21284	0.12317	0.17252
		12	-3.79705	-19.5839	-1.32468	-0.73991	-1.48476	-3.20363	-6.3511	-3.81686	-2.24628	-2.51238		13	0.39958	1.08595	0.27548	0.10323	0.09633	0.27629	0.43119	0.20661	0.12139	0.17651
		12.05	-3.76237	-18.8557	-1.29825	-0.7483	-1.4933	-3.24169	-6.45904	-3.72442	-2.22301	-2.52893		13.05	0.40398	1.07127	0.27009	0.10044	0.09824	0.28383	0.42834	0.20044	0.11994	0.18086
		12.1	-3.72292	-18.1507	-1.2736	-0.75601	-1.50003	-3.27869	-6.57006	-3.6327	-2.19999	-2.54511		13.1	0.40786	1.05879	0.2647	0.0975	0.09982	0.29133	0.42595	0.19426	0.11813	0.18492
		12.15	-3.68486	-17.4	-1.24538	-0.76163	-1.50583	-3.31819	-6.68	-3.53362	-2.17539	-2.56178		13.15	0.41143	1.04757	0.25961	0.09463	0.10121	0.29875	0.42365	0.18839	0.11632	0.18885
		12.2	-3.65136	-16.6775	-1.21944	-0.76696	-1.51209	-3.36025	-6.78443	-3.4385	-2.15396	-2.58078		13.2	0.41555	1.03466	0.25491	0.09199	0.10294	0.30669	0.42034	0.18285	0.1151	0.19336
		12.25	-3.62117	-16.016	-1.20226	-0.77525	-1.52016	-3.40302	-6.86204	-3.34943	-2.13845	-2.60262		13.25	0.42023	1.02001	0.25058	0.08961	0.10502	0.31511	0.41594	0.17769	0.11453	0.19845
		12.3	-3.59685	-15.315	-1.18204	-0.78275	-1.52985	-3.45429	-6.93469	-3.25503	-2.12371	-2.62908		13.3	0.425	1.00711	0.24622	0.08704	0.107	0.3243	0.412	0.17236	0.11373	0.20378
		12.35	-3.56773	-14.6119	-1.15695	-0.78717	-1.53702	-3.50893	-7.02077	-3.15743	-2.10606	-2.65613		13.35	0.42916	0.99491	0.24222	0.08468	0.10877	0.33285	0.40795	0.1675	0.11305	0.20875
		12.4	-3.54325	-13.9263	-1.13452	-0.7927	-1.54605	-3.56945	-7.08065	-3.0605	-2.09179	-2.68761		13.4	0.43398	0.98026	0.2386	0.08264	0.11099	0.34175	0.4025	0.1631	0.11325	0.21432
		12.45	-3.51957	-13.2031	-1.10812	-0.79683	-1.5558	-3.64256	-7.14585	-2.95883	-2.0776	-2.72594		13.45	0.43925	0.96633	0.23477	0.08035	0.1133	0.35206	0.39716	0.15831	0.11331	0.22058
		12.5	-3.50471	-12.5498	-1.08811	-0.80325	-1.5688	-3.72194	-7.17435	-2.8685	-2.0705	-2.77011		13.5	0.44447	0.95303	0.231	0.07801	0.11556	0.36288	0.39181	0.15353	0.11339	0.22708
		12.55	-3.5008	-11.8994	-1.08066	-0.81799	-1.59175	-3.82545	-7.15848	-2.78677	-2.07705	-2.83316		13.55	0.45017	0.93751	0.22727	0.0758	0.11818	0.3743	0.3852	0.1489	0.11411	0.23422
		12.6	-3.47068	-11.282	-1.06663	-0.82579	-1.60325	-3.91886	-7.14325	-2.6979	-2.07212	-2.88698		13.6	0.45752	0.92027	0.2237	0.0737	0.12158	0.3877	0.37747	0.14438	0.11581	0.24288
		12.65	-3.43752	-10.7701	-1.0489	-0.82773	-1.60748	-3.99472	-7.09972	-2.61631	-2.06175	-2.92832		13.65	0.46614	0.90192	0.21971	0.07124	0.1255	0.40417	0.36889	0.13923	0.11787	0.25338
		12.7	-3.42633	-10.2553	-1.03339	-0.83294	-1.62059	-4.09353	-7.00107	-2.54093	-2.06138	-2.98504		13.7	0.47357	0.88493	0.2156	0.06864	0.12889	0.4206	0.36066	0.13397	0.1195	0.26358
		12.75	-3.40207	-9.76806	-1.0122	-0.83247	-1.62593	-4.18566	-6.90312	-2.46336	-2.05356	-3.03549		13.75	0.48104	0.86936	0.2124	0.06671	0.13239	0.43553	0.3529	0.12994	0.12191	0.2732
		12.8	-3.37885	-9.30661	-0.98819	-0.82941	-1.62942	-4.27971	-6.78918	-2.38813	-2.04461	-3.08627		13.8	0.49107	0.85183	0.20922	0.06484	0.13708	0.45373	0.34388	0.12594	0.12574	0.28518
		12.85	-3.36515	-8.86726	-0.96782	-0.82876	-1.63734	-4.38667	-6.63327	-2.31927	-2.04186	-3.146		13.85	0.50136	0.83079	0.20516	0.0626	0.14214	0.47399	0.33302	0.12125	0.13007	0.29849
		12.9	-3.36315	-8.4646	-0.95302	-0.83161	-1.65103	-4.50683	-6.4477	-2.26101	-2.04734	-3.21543		13.9	0.51101	0.80923	0.20096	0.06043	0.1471	0.4936	0.32187	0.11676	0.13465	0.31145
		12.95	-3.36231	-8.08784	-0.94136	-0.83568	-1.66615	-4.63566	-6.24765	-2.20846	-2.05623	-3.29074		13.95	0.52218	0.78804	0.19705	0.05857	0.15279	0.51406	0.31071	0.11284	0.14035	0.32517
		13	-3.3574	-7.7314	-0.92716	-0.83705	-1.67805	-4.76495	-6.04981	-2.1567	-2.06252	-3.36525		14	0.53494	0.76598	0.19279	0.05656	0.15926	0.53764	0.29884	0.10868	0.14704	0.34081
		13.05	-3.35514	-7.39318	-0.91485	-0.83926	-1.69161	-4.90464	-5.84058	-2.10924	-2.07197	-3.44627		14.05	0.54612	0.74561	0.18846	0.05448	0.16506	0.56049	0.28775	0.10454	0.15318	0.35564
		13.1	-3.3365	-7.06115	-0.89635	-0.83537	-1.6957	-5.037	-5.63937	-2.05543	-2.07171	-3.52042		14.1	0.55683	0.72661	0.18461	0.05298	0.17076	0.57922	0.27753	0.10148	0.15964	0.36807
		13.15	-3.32016	-6.73224	-0.86972	-0.82655	-1.69637	-5.17007	-5.43984	-1.99826	-2.06673	-3.59266		14.15	0.57053	0.7067	0.18084	0.05193	0.17798	0.59726	0.26678	0.09924	0.16813	0.38043
		13.2	-3.31705	-6.4198	-0.8453	-0.82016	-1.7031	-5.32254	-5.23512	-1.94843	-2.06922	-3.67726		14.2	0.58501	0.68748	0.17705	0.05106	0.1856	0.61397	0.2563	0.09739	0.17727	0.39183
		13.25	-3.32448	-6.13504	-0.82654	-0.81776	-1.71631	-5.49337	-5.03285	-1.90855	-2.08062	-3.77423		14.25	0.59998	0.66808	0.17324	0.05065	0.19366	0.62543	0.24592	0.09641	0.18721	0.40001
		13.3	-3.3191	-5.84188	-0.80317	-0.81107	-1.72315	-5.6735	-4.83066	-1.86278	-2.08594	-3.87504		14.3	0.61642	0.64889	0.1694	0.05064	0.20252	0.63292	0.23566	0.0962	0.19826	0.40563
		13.35	-3.31559	-5.5754	-0.77814	-0.80275	-1.72807	-5.84611	-4.64268	-1.81922	-2.08918	-3.97038		14.35	0.63352	0.62906	0.16515	0.05076	0.21189	0.63684	0.22508	0.09632	0.21012	0.40871
		13.4	-3.3299	-5.34036	-0.76073	-0.80055	-1.74344	-6.04135	-4.46151	-1.78862	-2.10553	-4.08059		14.4	0.6506	0.60953	0.16061	0.05089	0.22134	0.6382	0.21456	0.09654	0.2223	0.40968
		13.45	-3.32941	-5.09271	-0.74136	-0.79552	-1.75356	-6.25955	-4.27443	-1.75293	-2.1181	-4.20315		14.45	0.66688	0.59193	0.15636	0.05127	0.23042	0.63532	0.20508	0.0973	0.23416	0.40772
		13.5	-3.32727	-4.84302	-0.71781	-0.78772	-1.76123	-6.49179	-4.08767	-1.71438	-2.12813	-4.332		14.5	0.684	0.57582	0.15246	0.05217	0.23992	0.62749	0.19644	0.09904	0.24653	0.40259
		13.55	-3.33679	-4.60907	-0.69801	-0.7833	-1.77586	-6.75315	-3.9031	-1.68299	-2.14728	-4.47712		14.55	0.70232	0.56019	0.14856	0.05337	0.25006	0.61649	0.18803	0.1014	0.25975	0.39525
		13.6	-3.36112	-4.38352	-0.68367	-0.78412	-1.80187	-7.07503	-3.71971	-1.66104	-2.18185	-4.6565		14.6	0.72061	0.54529	0.14471	0.05477	0.26027	0.60281	0.18005	0.1042	0.27307	0.38604
		13.65	-3.36922	-4.14603	-0.67064	-0.78388	-1.82536	-7.46694	-3.52539	-1.63633	-2.21859	-4.87319		14.65	0.73866	0.53126	0.14104	0.05648	0.27044	0.58626	0.17272	0.1076	0.28615	0.37502
		13.7	-3.36706	-3.90187	-0.64771	-0.77618	-1.83859	-7.86689	-3.33215	-1.60164	-2.24328	-5.08801		14.7	0.75823	0.51816	0.13755	0.05852	0.28134	0.56843	0.16586	0.11168	0.29984	0.36312
		13.75	-3.40097	-3.69672	-0.62707	-0.77397	-1.86653	-8.26725	-3.17198	-1.58121	-2.28243	-5.2983		14.75	0.779	0.50583	0.13411	0.06068	0.29283	0.55077	0.15928	0.11607	0.3141	0.35114
		13.8	-3.44157	-3.50962	-0.61761	-0.77929	-1.90766	-8.76832	-3.01973	-1.57372	-2.34344	-5.55899		14.8	0.80074	0.4948	0.13104	0.06324	0.30475	0.53235	0.15355	0.12123	0.3281	0.33884
		13.85	-3.46192	-3.32675	-0.61227	-0.78386	-1.9445	-9.33947	-2.86206	-1.5646	-2.4068	-5.84641		14.85	0.82472	0.48419	0.12812	0.06635	0.31782	0.51244	0.14828	0.12746	0.34231	0.32577
		13.9	-3.49145	-3.14983	-0.60366	-0.7873	-1.98355	-9.92394	-2.71216	-1.55576	-2.47349	-6.12641		14.9	0.851	0.47369	0.12507	0.06968	0.33208	0.49284	0.14304	0.13423	0.35709	0.31274
		13.95	-3.53927	-2.99136	-0.59955	-0.79577	-2.03629	-10.5493	-2.58005	-1.5577	-2.5601	-6.41406		14.95	0.87857	0.46342	0.12196	0.07311	0.34705	0.47391	0.13795	0.14132	0.37165	0.30001
		14	-3.57362	-2.83606	-0.5985	-0.80411	-2.08998	-11.2515	-2.44963	-1.56056	-2.65792	-6.72467		15	0.90487	0.45289	0.1187	0.07641	0.36156	0.45526	0.13299	0.14828	0.38451	0.28742
		14.05	-3.58907	-2.68243	-0.59113	-0.80551	-2.13006	-11.9053	-2.32425	-1.55409	-2.74254	-7.00139		15.05	0.93195	0.443	0.11556	0.07978	0.37644	0.43766	0.12846	0.1555	0.39625	0.27554
		14.1	-3.6356	-2.55189	-0.58492	-0.81139	-2.18381	-12.372	-2.22249	-1.558	-2.84128	-7.19504		15.1	0.96045	0.4335	0.11243	0.08323	0.39203	0.42094	0.12417	0.16302	0.40715	0.26415
		14.15	-3.7125	-2.44148	-0.58773	-0.82681	-2.26452	-12.6443	-2.13819	-1.58016	-2.98126	-7.32356		15.15	0.9882	0.42465	0.10946	0.08658	0.40721	0.40553	0.12039	0.17041	0.41598	0.25368
		14.2	-3.77951	-2.34641	-0.59419	-0.84258	-2.34661	-12.6739	-2.06486	-1.60508	-3.13248	-7.37649		15.2	1.01602	0.41631	0.10674	0.09017	0.42224	0.39057	0.11738	0.17826	0.42185	0.24387
		14.25	-3.85855	-2.27515	-0.60688	-0.86293	-2.44121	-12.3521	-2.00899	-1.6401	-3.30526	-7.30553		15.25	1.0474	0.40789	0.104	0.09431	0.4389	0.37525	0.11479	0.18727	0.42576	0.23405
		14.3	-3.94252	-2.22012	-0.62471	-0.88659	-2.54797	-11.784	-1.9653	-1.68336	-3.50363	-7.13678		15.3	1.08175	0.39873	0.10081	0.09838	0.45723	0.35993	0.11175	0.1966	0.42915	0.22387
		14.35	-4.00993	-2.17219	-0.64426	-0.90804	-2.65445	-11.073	-1.92365	-1.72564	-3.71763	-6.89027		15.35	1.11079	0.39054	0.09791	0.10165	0.47281	0.34704	0.10914	0.20441	0.43022	0.21524
		14.4	-4.06359	-2.1118	-0.65703	-0.92312	-2.75601	-10.3193	-1.8747	-1.75994	-3.94029	-6.59665		15.4	1.14079	0.38349	0.09554	0.10546	0.48811	0.3351	0.10782	0.21303	0.42793	0.20788
		14.45	-4.11711	-2.0552	-0.66666	-0.93594	-2.8566	-9.59678	-1.83138	-1.79263	-4.16593	-6.28281		15.45	1.17427	0.37688	0.09317	0.10936	0.50493	0.324	0.10661	0.22214	0.42556	0.20091
		14.5	-4.1896	-2.00991	-0.6783	-0.95249	-2.97357	-8.90019	-1.80004	-1.8345	-4.41555	-5.95256		15.5	1.20767	0.37097	0.09101	0.11323	0.52125	0.31401	0.10591	0.23121	0.42194	0.19482
		14.55	-4.25921	-1.97133	-0.6911	-0.96884	-3.09871	-8.24165	-1.77317	-1.87951	-4.68964	-5.61887		15.55	1.2435	0.36491	0.08897	0.11779	0.53773	0.3036	0.10617	0.2415	0.41506	0.18913
		14.6	-4.32433	-1.93838	-0.70349	-0.98366	-3.22635	-7.64665	-1.74978	-1.92468	-4.97467	-5.29993		15.6	1.28484	0.35831	0.0866	0.12261	0.55646	0.2928	0.10634	0.25283	0.40756	0.18308
		14.65	-4.41355	-1.90388	-0.71381	-1.00056	-3.36975	-7.10654	-1.73075	-1.97582	-5.27172	-4.99844		15.65	1.33283	0.35117	0.08382	0.12755	0.57805	0.28169	0.10628	0.26523	0.3997	0.17654
		14.7	-4.51232	-1.87388	-0.72513	-1.01945	-3.53031	-6.61782	-1.71723	-2.03421	-5.59166	-4.71915		15.7	1.38119	0.34464	0.08106	0.1319	0.59977	0.27184	0.10598	0.27703	0.39265	0.17043
		14.75	-4.61008	-1.83861	-0.73349	-1.03666	-3.70084	-6.17269	-1.70223	-2.09367	-5.92981	-4.46051		15.75	1.4197	0.33975	0.07917	0.13582	0.61539	0.26427	0.10677	0.28698	0.38499	0.16647
		14.8	-4.73016	-1.81352	-0.74502	-1.0592	-3.89518	-5.78823	-1.69807	-2.16562	-6.27026	-4.23591		15.8	1.46185	0.33463	0.07726	0.1403	0.63105	0.25634	0.10825	0.29809	0.3757	0.16282
		14.85	-4.87819	-1.79963	-0.76155	-1.08862	-4.12656	-5.44007	-1.70504	-2.25534	-6.61701	-4.0334		15.85	1.5028	0.32989	0.07551	0.14463	0.64517	0.2491	0.10995	0.30882	0.36665	0.15974
		14.9	-5.02306	-1.78451	-0.77729	-1.1171	-4.37919	-5.11605	-1.71146	-2.3505	-6.96552	-3.84509		15.9	1.53548	0.32645	0.07443	0.14871	0.65424	0.24359	0.11233	0.31796	0.35841	0.15827
		14.95	-5.14941	-1.77523	-0.79333	-1.14242	-4.64115	-4.82756	-1.71807	-2.44659	-7.2886	-3.67691		15.95	1.55962	0.32402	0.07389	0.15247	0.65877	0.23951	0.11513	0.32536	0.35121	0.15805
		15	-5.27489	-1.76038	-0.80535	-1.1641	-4.90869	-4.56325	-1.72059	-2.54026	-7.54914	-3.5216		16	1.58313	0.32187	0.0737	0.15707	0.66074	0.23561	0.11909	0.33333	0.34326	0.15891
		15.05	-5.40426	-1.74388	-0.81584	-1.18562	-5.19523	-4.32677	-1.72387	-2.63902	-7.75203	-3.38428		16.05	1.60572	0.31961	0.07358	0.1619	0.66137	0.23171	0.12335	0.34125	0.33535	0.16012
		15.1	-5.53545	-1.7223	-0.82373	-1.20624	-5.50594	-4.1069	-1.72584	-2.74319	-7.89673	-3.25791		16.1	1.62141	0.31869	0.07391	0.16608	0.66034	0.22953	0.12735	0.34728	0.33	0.16206
		15.15	-5.67249	-1.69665	-0.82908	-1.22655	-5.82875	-3.91125	-1.7277	-2.84966	-7.95902	-3.14719		16.15	1.63732	0.31717	0.07436	0.17132	0.65711	0.22668	0.13247	0.35412	0.32321	0.16467
		15.2	-5.84253	-1.67692	-0.83752	-1.25359	-6.18742	-3.74294	-1.73863	-2.97264	-7.91768	-3.05731		16.2	1.66123	0.31423	0.07413	0.1768	0.65636	0.22236	0.13721	0.36233	0.31552	0.16623
		15.25	-6.02906	-1.66906	-0.85106	-1.28546	-6.60385	-3.59123	-1.75822	-3.11799	-7.79029	-2.98125		16.25	1.68625	0.31124	0.07371	0.18181	0.65664	0.21818	0.14129	0.37014	0.30873	0.16736
		15.3	-6.18362	-1.65169	-0.85842	-1.30801	-7.05296	-3.43035	-1.76687	-3.26261	-7.6183	-2.89621		16.3	1.71077	0.30758	0.0731	0.18682	0.65577	0.21347	0.14536	0.37775	0.30138	0.16834
		15.35	-6.32527	-1.62086	-0.85821	-1.32477	-7.46562	-3.28708	-1.76756	-3.38861	-7.41877	-2.81944		16.35	1.72915	0.30362	0.07263	0.19186	0.65172	0.20875	0.14973	0.3842	0.29377	0.16978
		15.4	-6.5244	-1.60143	-0.86566	-1.35637	-7.93522	-3.17496	-1.78636	-3.546	-7.16333	-2.77068		16.4	1.74949	0.30009	0.07209	0.19653	0.64919	0.20449	0.1536	0.3905	0.28726	0.17101
		15.45	-6.70216	-1.57864	-0.87093	-1.38554	-8.44647	-3.06606	-1.80287	-3.71183	-6.90894	-2.7241		16.45	1.76586	0.29744	0.07176	0.20051	0.64681	0.20126	0.15697	0.39554	0.28229	0.17232
		15.5	-6.8765	-1.55829	-0.87674	-1.41589	-8.97236	-2.97228	-1.82215	-3.88305	-6.65635	-2.68824		16.5	1.77626	0.29464	0.07175	0.20507	0.64121	0.19807	0.16117	0.39977	0.27694	0.17452
		15.55	-7.097	-1.55256	-0.89035	-1.45725	-9.56894	-2.89622	-1.85645	-4.08932	-6.36925	-2.67051		16.55	1.78736	0.29106	0.07147	0.20968	0.63507	0.1942	0.16531	0.40394	0.27089	0.17644
		15.6	-7.29913	-1.53986	-0.9002	-1.49488	-10.2504	-2.81043	-1.8861	-4.31547	-6.07454	-2.6468		16.6	1.79905	0.28726	0.07111	0.21434	0.62882	0.19015	0.16943	0.40801	0.26475	0.17832
		15.65	-7.46855	-1.5125	-0.90281	-1.52605	-11.043	-2.70884	-1.90659	-4.56292	-5.77196	-2.61208		16.65	1.80712	0.28383	0.07103	0.21928	0.62154	0.18658	0.17397	0.41136	0.25915	0.18083
		15.7	-7.58204	-1.47148	-0.89731	-1.54765	-11.8587	-2.60456	-1.91539	-4.80106	-5.4991	-2.57096		16.7	1.80828	0.28026	0.07126	0.22475	0.61164	0.18313	0.17923	0.4135	0.25349	0.18415
		15.75	-7.73434	-1.44044	-0.89808	-1.58064	-12.5399	-2.5341	-1.93783	-5.0248	-5.27731	-2.5556		16.75	1.80389	0.27594	0.07154	0.23056	0.59938	0.17925	0.1849	0.41443	0.2472	0.18781
		15.8	-7.91234	-1.41232	-0.902	-1.62201	-13.2576	-2.46845	-1.9697	-5.28508	-5.04795	-2.54976		16.8	1.80117	0.27105	0.07157	0.23654	0.58722	0.17483	0.19058	0.41525	0.24049	0.1913
		15.85	-8.08564	-1.37966	-0.90482	-1.66562	-13.9033	-2.40636	-2.00281	-5.54789	-4.83834	-2.54776		16.85	1.79312	0.26612	0.07178	0.24259	0.57404	0.17062	0.19643	0.41477	0.23405	0.19511
		15.9	-8.29082	-1.35153	-0.91269	-1.72092	-14.3148	-2.36538	-2.04781	-5.79227	-4.67386	-2.56414		16.9	1.77965	0.26117	0.07215	0.24871	0.55999	0.16664	0.20243	0.41297	0.22795	0.19923
		15.95	-8.52511	-1.32423	-0.92398	-1.78597	-14.4838	-2.33905	-2.10143	-6.00956	-4.54598	-2.59344		16.95	1.76094	0.25621	0.0727	0.25488	0.54529	0.16291	0.20855	0.40989	0.22219	0.20361
		16	-8.81654	-1.30635	-0.94439	-1.8711	-14.4414	-2.3281	-2.17666	-6.24781	-4.42799	-2.64493		17	1.73717	0.25126	0.07343	0.26106	0.53009	0.15947	0.21475	0.40556	0.21684	0.20819
		16.05	-9.11053	-1.29022	-0.96671	-1.96129	-14.2325	-2.32011	-2.25737	-6.48073	-4.31736	-2.7019		17.05	1.70878	0.24631	0.07433	0.26725	0.51458	0.15632	0.22101	0.40011	0.21191	0.21295
		16.1	-9.3798	-1.26679	-0.98776	-2.05343	-13.9472	-2.31741	-2.3366	-6.66567	-4.24225	-2.76042		17.1	1.67624	0.2414	0.0754	0.27341	0.49893	0.15349	0.22727	0.39363	0.20744	0.2178
		16.15	-9.69041	-1.25809	-1.01791	-2.16114	-13.4932	-2.32665	-2.43516	-6.8596	-4.16562	-2.83748		17.15	1.64009	0.23653	0.07663	0.27951	0.48324	0.151	0.23348	0.38627	0.20342	0.2227
		16.2	-9.93708	-1.23421	-1.04029	-2.26252	-13.0193	-2.31266	-2.5252	-7.07155	-4.05942	-2.90027		17.2	1.60101	0.23172	0.07801	0.28553	0.46769	0.14885	0.2396	0.3782	0.19989	0.22756
		16.25	-10.1098	-1.19688	-1.05546	-2.35566	-12.5615	-2.28683	-2.60413	-7.26357	-3.95426	-2.95124		17.25	1.55966	0.22696	0.07952	0.29142	0.45236	0.14705	0.24556	0.36958	0.19683	0.23232
		16.3	-10.2536	-1.15763	-1.06886	-2.44733	-12.0419	-2.25678	-2.68203	-7.43575	-3.84465	-3.00037		17.3	1.51665	0.22227	0.08115	0.29715	0.43735	0.14559	0.25131	0.36057	0.19424	0.2369
		16.35	-10.4129	-1.11537	-1.08411	-2.54893	-11.4484	-2.22879	-2.7677	-7.56332	-3.73888	-3.05602		17.35	1.47252	0.21767	0.0829	0.30268	0.42273	0.14448	0.25679	0.3513	0.19211	0.24123
		16.4	-10.4852	-1.0609	-1.09403	-2.64645	-10.9177	-2.19323	-2.84629	-7.67279	-3.63735	-3.10444		17.4	1.42786	0.21315	0.08472	0.30796	0.40856	0.1437	0.26194	0.34193	0.19043	0.24523
		16.45	-10.5137	-1.00083	-1.1018	-2.74103	-10.4584	-2.15907	-2.91901	-7.74403	-3.55174	-3.14874		17.45	1.38312	0.20873	0.08662	0.31296	0.3949	0.14324	0.26669	0.33257	0.18915	0.24885
		16.5	-10.5569	-0.95016	-1.11704	-2.85125	-9.95657	-2.13719	-3.00845	-7.76809	-3.47687	-3.20955		17.5	1.33871	0.20442	0.08857	0.31762	0.38176	0.14307	0.27099	0.32333	0.18826	0.25203
		16.55	-10.544	-0.89257	-1.12929	-2.96185	-9.43612	-2.1071	-3.09718	-7.76436	-3.39092	-3.26731		17.55	1.29492	0.20021	0.09056	0.32191	0.36917	0.14317	0.27479	0.31429	0.18771	0.25472
		16.6	-10.4648	-0.82644	-1.13948	-3.07658	-8.91724	-2.07142	-3.18756	-7.73146	-3.3005	-3.32466		17.6	1.25209	0.19612	0.09257	0.32578	0.35715	0.1435	0.27805	0.30552	0.18745	0.25687
		16.65	-10.3533	-0.76684	-1.15406	-3.19962	-8.42979	-2.0455	-3.28699	-7.65941	-3.22519	-3.39195		17.65	1.21034	0.19215	0.09457	0.3292	0.3457	0.14405	0.28072	0.29707	0.18744	0.25849
		16.7	-10.2362	-0.7222	-1.1758	-3.33293	-7.95577	-2.03395	-3.40002	-7.53519	-3.1662	-3.47393		17.7	1.16985	0.18831	0.09656	0.33211	0.33482	0.14478	0.2828	0.28898	0.18764	0.25954
		16.75	-10.0895	-0.68216	-1.19989	-3.47333	-7.47471	-2.02559	-3.52123	-7.35939	-3.10918	-3.56275		17.75	1.13079	0.18459	0.09851	0.33452	0.3245	0.14564	0.28426	0.28128	0.18799	0.26004
		16.8	-9.89278	-0.65782	-1.22188	-3.59779	-7.04039	-2.02006	-3.63712	-7.17706	-3.05735	-3.65055		17.8	1.09317	0.18101	0.10041	0.33635	0.31473	0.14661	0.28509	0.27398	0.18845	0.26
		16.85	-9.68173	-0.63658	-1.24523	-3.7264	-6.6337	-2.01864	-3.75748	-6.96672	-3.0138	-3.74255		17.85	1.0571	0.17756	0.10224	0.33762	0.30552	0.14764	0.28531	0.2671	0.18897	0.25944
		16.9	-9.4604	-0.61847	-1.26999	-3.85934	-6.25435	-2.02139	-3.88211	-6.73526	-2.97843	-3.83822		17.9	1.02251	0.17424	0.104	0.33831	0.29682	0.14872	0.28495	0.26062	0.1895	0.25841
		16.95	-9.23179	-0.60345	-1.29612	-3.9965	-5.90195	-2.02814	-4.01048	-6.49006	-2.95096	-3.93672		17.95	0.98949	0.17106	0.10565	0.3384	0.28863	0.14979	0.28402	0.25454	0.19	0.25695
		17	-8.99997	-0.59151	-1.32356	-4.13761	-5.57632	-2.03885	-4.14171	-6.23793	-2.93119	-4.03685		18	0.95801	0.16801	0.10719	0.33789	0.28094	0.15083	0.28256	0.24885	0.19044	0.25508
		17.05	-8.76713	-0.58258	-1.35229	-4.2826	-5.27618	-2.05336	-4.2751	-5.98467	-2.91875	-4.1375			--
		17.1	-8.53642	-0.57662	-1.38223	-4.43094	-5.00093	-2.07151	-4.40931	-5.73544	-2.9133	-4.23704			--
		17.15	-8.30946	-0.57355	-1.41337	-4.58246	-4.74904	-2.09318	-4.54328	-5.49392	-2.91443	-4.33403			--
		17.2	-8.08843	-0.57324	-1.44555	-4.73625	-4.51968	-2.11808	-4.67512	-5.26346	-2.92161	-4.42644			--
		17.25	-7.87406	-0.57555	-1.47868	-4.89174	-4.31122	-2.14596	-4.80332	-5.04597	-2.93427	-4.51261			--
		17.3	-7.66777	-0.58035	-1.51264	-5.04791	-4.12251	-2.17652	-4.92582	-4.84289	-2.95187	-4.59058			--
		17.35	-7.47054	-0.58754	-1.54734	-5.20372	-3.95223	-2.20955	-5.04059	-4.65493	-2.97386	-4.65859			--
		17.4	-7.28291	-0.59691	-1.58259	-5.3578	-3.79908	-2.24465	-5.14553	-4.48234	-2.99952	-4.71507			--
		17.45	-7.1053	-0.6083	-1.61823	-5.50865	-3.66176	-2.28147	-5.23859	-4.32497	-3.02818	-4.75877			--
		17.5	-6.93798	-0.62154	-1.65409	-5.65467	-3.53899	-2.31966	-5.31796	-4.1823	-3.05916	-4.78885			--
		17.55	-6.78123	-0.63649	-1.69004	-5.79416	-3.42962	-2.35889	-5.38206	-4.05363	-3.0918	-4.80485			--
		17.6	-6.63486	-0.6529	-1.7258	-5.92512	-3.33241	-2.39864	-5.42974	-3.93814	-3.12528	-4.80692			--
		17.65	-6.49901	-0.67066	-1.76125	-6.0458	-3.2463	-2.43863	-5.46029	-3.83487	-3.15898	-4.79552			--
		17.7	-6.37351	-0.68959	-1.79621	-6.15438	-3.17026	-2.47845	-5.47351	-3.74281	-3.19222	-4.77158			--
		17.75	-6.25776	-0.70942	-1.83034	-6.24916	-3.10316	-2.51757	-5.46993	-3.6609	-3.22421	-4.73652			--
		17.8	-6.15215	-0.73006	-1.86351	-6.3284	-3.04428	-2.55565	-5.45006	-3.58825	-3.25439	-4.69157			--
		17.85	-6.05606	-0.75127	-1.8954	-6.39094	-2.99265	-2.59217	-5.41539	-3.52381	-3.28205	-4.63852			--
		17.9	-5.96902	-0.77295	-1.92595	-6.4362	-2.94743	-2.62693	-5.36744	-3.46658	-3.30685	-4.57892			--
		17.95	-5.89086	-0.79483	-1.95475	-6.46341	-2.90789	-2.65933	-5.30805	-3.41569	-3.32812	-4.51439			--
		18	-5.82153	-0.8168	-1.98159	-6.47238	-2.87344	-2.68902	-5.23895	-3.37034	-3.34547	-4.44629			--
															--
															--
															--
															--
															--
															--
															--
															--
															--
															--
															--
															--
															--
															--
															--
															--
															--
															--
															--
															--
															--
															--
															--
															--
															--
															--
															--
															--
															--
															--
															--
															--
															--
															--
															--
															--
															--
															--
															--
															--
															--
															--
															--
															--
															--
															--
															--
															--
															--
															--
															--
															--
															--
															--
															--
															--
															--
															--
															--
															--
															--
															--
															--
															--
															--
															--
															--
															--
															--
															--
															--
															--
															--
															--
															--
															--
															--
															--
															--
															--
															--
															--
															--
															--
															--
															--
															--
															--
															--
															--
															--
															--
															--
															--
															--
															--
															--
															--
															--
															--
															--
															--
															--
															--
															--
															--
															--
															--
															--
															--
															--
															--
															--
															--
															--
															--
															--
															--
															--
															--
															--
															--
															--
															--
															--
															--
															--
															--
															--
															--
															--
															--
															--
															--
															--
															--
															--
															--
															--
															--
															--
															--
															--
															--
															--
															--
															--
															--
															--
															--
															--
															--
															--
															--
															--
															--
															--
															--
															--
															--
															--
															--
															--
															--
															--
															--
															--
															--
															--
															--
															--
															--
															--
															--
															--
															--
															--
															--
															--
															--
															--
															--
															--
															--
															--
															--
															--
															--
															--
															--
															--
															--
															--
															--
															--
															--
															--
															--
															--
															--
															--
															--
															--
															--
															--
															--
															--
															--
															--
															--
															--
															--
															--
															--
															--
															--
															--
															--
															--
															--
															--
															--
															--
															--
															--
															--
															--
															--
															--
															--
															--
															--
															--
															--
															--
															--
															--
															--
															--
															--
															--
															--
															--
															--
															--
															--
															--
															--
															--
															--
															--
															--
															--
															--
															--
															--
															--
															--
															--
															--
															--
															--
															--
															--
															--
															--
															--
															--
															--
															--
															--
															--
															--
															--
															--
															--
															--
															--
															--
															--
															--

## Sheet: Supplementary Figure 14c
Supplementary Figure 14c
		Fe3C-650												Fe3C-650
		x	y	y	y	y	y	y	y	y	y	y		x	y	y	y	y	y	y	y	y	y	y
		1	-0.18044	-0.27376	-0.37092	-0.47342	-0.61168	-0.76497	-0.93826	-1.13795	-1.37246	-1.65308		2	0.05613	0.08572	0.1173	0.15176	0.2007	0.25916	0.33183	0.42538	0.54743	0.6963
		1.05	-0.18892	-0.28691	-0.3893	-0.49783	-0.6452	-0.81005	-0.99838	-1.21807	-1.47965	-1.79753		2.05	0.05708	0.08724	0.11951	0.15486	0.20532	0.26607	0.34222	0.44107	0.57007	0.72221
		1.1	-0.19733	-0.3	-0.40767	-0.52234	-0.67913	-0.85613	-1.06055	-1.30201	-1.59361	-1.95365		2.1	0.05803	0.08876	0.12173	0.15797	0.21001	0.27312	0.35294	0.45732	0.59314	0.74599
		1.15	-0.20567	-0.31302	-0.42602	-0.54697	-0.71351	-0.90328	-1.12492	-1.39009	-1.71503	-2.12285		2.15	0.05897	0.09027	0.12394	0.1611	0.21475	0.28033	0.36399	0.47413	0.61647	0.76677
		1.2	-0.21395	-0.32598	-0.44436	-0.57172	-0.74835	-0.95157	-1.19164	-1.48266	-1.84463	-2.30664		2.2	0.05991	0.09179	0.12617	0.16426	0.21958	0.28771	0.3754	0.49151	0.63981	0.78364
		1.25	-0.22215	-0.33886	-0.46269	-0.5966	-0.78367	-1.00106	-1.26087	-1.58008	-1.98325	-2.50679		2.25	0.06085	0.0933	0.12841	0.16745	0.22448	0.29529	0.3872	0.50945	0.66282	0.79574
		1.3	-0.23028	-0.35168	-0.481	-0.6216	-0.81951	-1.05181	-1.33277	-1.68275	-2.13176	-2.72525		2.3	0.06179	0.09483	0.13068	0.17072	0.22956	0.30325	0.39978	0.52871	0.68663	0.8044
		1.35	-0.23834	-0.36442	-0.49929	-0.64672	-0.85585	-1.10387	-1.4075	-1.79108	-2.29113	-2.96422		2.35	0.06272	0.09633	0.13292	0.17395	0.23461	0.3112	0.41233	0.54753	0.70733	0.80429
		1.4	-0.24632	-0.37709	-0.51757	-0.67199	-0.89276	-1.15735	-1.48531	-1.9056	-2.46257	-3.22638		2.4	0.0637	0.09792	0.1353	0.1774	0.24007	0.31992	0.42639	0.569	0.73072	0.80419
		1.45	-0.25422	-0.38968	-0.53582	-0.69739	-0.93023	-1.21229	-1.56635	-2.02678	-2.64723	-3.51454		2.45	0.0646	0.0994	0.13751	0.18063	0.24519	0.3281	0.43942	0.58779	0.74601	0.79122
		1.5	-0.26204	-0.40219	-0.55406	-0.72293	-0.9683	-1.26878	-1.65087	-2.15521	-2.84655	-3.83213		2.5	0.06582	0.10138	0.14046	0.18489	0.2519	0.3388	0.45646	0.61223	0.76497	0.77718
		1.55	-0.26978	-0.41461	-0.57227	-0.74862	-1.00699	-1.32693	-1.73912	-2.29153	-3.0621	-4.18304		2.55	0.06688	0.10312	0.14309	0.18876	0.25815	0.34903	0.47315	0.63599	0.78009	0.75936
		1.6	-0.27742	-0.42695	-0.59046	-0.77445	-1.04632	-1.3868	-1.83134	-2.4364	-3.29559	-4.57171		2.6	0.06798	0.10491	0.14579	0.19272	0.26454	0.35945	0.48983	0.6578	0.78685	0.73406
		1.65	-0.28499	-0.4392	-0.60862	-0.80044	-1.08634	-1.44851	-1.92785	-2.59063	-3.54907	-5.00349		2.65	0.06917	0.10686	0.14874	0.19707	0.27159	0.37102	0.50836	0.68073	0.78959	0.70587
		1.7	-0.29246	-0.45136	-0.62678	-0.82662	-1.12709	-1.51221	-2.02899	-2.7551	-3.82484	-5.48462		2.7	0.07016	0.10852	0.15128	0.20087	0.2779	0.38161	0.52542	0.7002	0.78608	0.67723
		1.75	-0.29985	-0.46343	-0.6449	-0.85295	-1.16858	-1.57795	-2.13505	-2.93069	-4.12536	-6.02229		2.75	0.07139	0.11053	0.15437	0.20549	0.28557	0.39456	0.54637	0.72312	0.78094	0.64813
		1.8	-0.30714	-0.47541	-0.663	-0.87946	-1.21086	-1.64589	-2.24643	-3.11847	-4.45356	-6.62524		2.8	0.07236	0.11216	0.15689	0.20933	0.2921	0.40571	0.56396	0.73815	0.76634	0.61778
		1.85	-0.31433	-0.48728	-0.68106	-0.90616	-1.25395	-1.71616	-2.36353	-3.31961	-4.81278	-7.30411		2.85	0.07343	0.11394	0.15965	0.21352	0.2992	0.41785	0.58272	0.75158	0.74861	0.58843
		1.9	-0.32143	-0.49906	-0.69912	-0.93306	-1.29794	-1.78895	-2.48685	-3.53548	-5.2069	-8.07174		2.9	0.07449	0.11573	0.16244	0.2178	0.30658	0.43063	0.60232	0.76307	0.72851	0.56015
		1.95	-0.32843	-0.51074	-0.71715	-0.96016	-1.34285	-1.86437	-2.61686	-3.76747	-5.64028	-8.94393		2.95	0.0753	0.1171	0.16462	0.22121	0.31256	0.44109	0.61744	0.76655	0.70566	0.53457
		2	-0.33532	-0.52231	-0.73516	-0.98749	-1.38873	-1.94264	-2.75413	-4.01728	-6.11807	-9.94016		3	0.07649	0.1191	0.16774	0.22602	0.32093	0.45561	0.63815	0.77134	0.68093	0.50796
		2.05	-0.34212	-0.53379	-0.75315	-1.01505	-1.43566	-2.02396	-2.89929	-4.28679	-6.64633	-11.0843		3.05	0.07744	0.12072	0.17032	0.23006	0.32808	0.46802	0.65413	0.76762	0.6541	0.48317
		2.1	-0.34881	-0.54516	-0.77113	-1.04287	-1.48369	-2.10855	-3.05304	-4.5781	-7.23201	-12.4031		3.1	0.07829	0.12217	0.17266	0.23378	0.33477	0.47971	0.66816	0.76056	0.62855	0.46093
		2.15	-0.3554	-0.55643	-0.7891	-1.07095	-1.53291	-2.19667	-3.21614	-4.89363	-7.88346	-13.9209		3.15	0.07904	0.12348	0.1748	0.23725	0.34117	0.49103	0.68071	0.75073	0.60381	0.44026
		2.2	-0.36187	-0.56758	-0.80704	-1.09931	-1.58336	-2.28852	-3.38938	-5.23599	-8.61017	-15.634		3.2	0.07976	0.12473	0.17683	0.24051	0.34709	0.50106	0.68945	0.73695	0.58039	0.42202
		2.25	-0.36823	-0.57862	-0.82499	-1.12797	-1.63515	-2.38446	-3.57378	-5.60836	-9.42353	-17.4288		3.25	0.08065	0.12626	0.17932	0.24451	0.35435	0.51336	0.69962	0.72146	0.55614	0.40327
		2.3	-0.37302	-0.58731	-0.83985	-1.15298	-1.68317	-2.47839	-3.76337	-6.00913	-10.3441	-18.9841		3.3	0.08133	0.12745	0.18128	0.24771	0.36026	0.52311	0.705	0.70424	0.53454	0.38723
		2.35	-0.37929	-0.59835	-0.85811	-1.18277	-1.73865	-2.58464	-3.97532	-6.45603	-11.3759	-19.3046		3.35	0.08226	0.12904	0.18383	0.25176	0.36741	0.53401	0.70803	0.68291	0.51169	0.37097
		2.4	-0.38319	-0.60575	-0.87141	-1.20626	-1.78647	-2.68361	-4.18678	-6.93246	-12.5643	-18.4992		3.4	0.08289	0.13015	0.1857	0.25485	0.37312	0.54269	0.70797	0.66213	0.49105	0.35624
		2.45	-0.39005	-0.61781	-0.89137	-1.23893	-1.84787	-2.8032	-4.43136	-7.46698	-13.832	-16.7264		3.45	0.08327	0.13086	0.18695	0.25704	0.37744	0.5496	0.70798	0.64657	0.47558	0.34494
		2.5	-0.39641	-0.62935	-0.91115	-1.27254	-1.914	-2.93771	-4.71831	-8.12435	-15.4357	-14.9045		3.5	0.08384	0.13188	0.18866	0.25989	0.38269	0.55693	0.70478	0.62733	0.45853	0.333
		2.55	-0.40038	-0.63716	-0.92571	-1.29927	-1.97116	-3.06238	-5.00085	-8.8115	-17.0346	-13.3179		3.55	0.0843	0.1327	0.19005	0.26222	0.38695	0.56229	0.69925	0.60938	0.44365	0.32275
		2.6	-0.40698	-0.64916	-0.94643	-1.33482	-2.04236	-3.21086	-5.32811	-9.59631	-18.225	-11.9151		3.6	0.08491	0.13378	0.19185	0.26516	0.39221	0.56885	0.69388	0.59194	0.42935	0.31287
		2.65	-0.41335	-0.66099	-0.96735	-1.37159	-2.11825	-3.37379	-5.69812	-10.5152	-18.5761	-10.6851		3.65	0.08536	0.13459	0.19324	0.2675	0.39642	0.57337	0.68611	0.57478	0.41594	0.30371
		2.7	-0.41803	-0.67013	-0.98438	-1.40303	-2.18674	-3.52778	-6.06251	-11.4541	-17.8314	-9.69771		3.7	0.08589	0.13554	0.19485	0.2702	0.40135	0.57912	0.6797	0.55921	0.4035	0.29502
		2.75	-0.42282	-0.67967	-1.00252	-1.43725	-2.26334	-3.7052	-6.49781	-12.6326	-16.4893	-8.78201		3.75	0.08636	0.13639	0.19631	0.27264	0.40562	0.58273	0.66968	0.54246	0.39105	0.28661
		2.8	-0.42764	-0.68922	-1.02062	-1.47134	-2.33975	-3.88296	-6.93654	-13.7861	-14.9539	-8.04423		3.8	0.08669	0.13701	0.19741	0.27459	0.40924	0.58606	0.66183	0.5291	0.38085	0.2795
		2.85	-0.43312	-0.69992	-1.04066	-1.50882	-2.42365	-4.07947	-7.42904	-15.0411	-13.5303	-7.3978		3.85	0.08725	0.13801	0.1991	0.27741	0.41426	0.59061	0.65306	0.51469	0.37	0.272
		2.9	-0.43834	-0.7103	-1.06047	-1.54662	-2.51059	-4.28918	-7.97362	-16.3225	-12.2544	-6.81711		3.9	0.08753	0.13855	0.20007	0.27909	0.41712	0.59145	0.64232	0.50146	0.36064	0.26573
		2.95	-0.44334	-0.72016	-1.07919	-1.58222	-2.59242	-4.48714	-8.4887	-17.1447	-11.2398	-6.36646		3.95	0.08805	0.13949	0.20173	0.28197	0.42249	0.59661	0.63458	0.48872	0.35076	0.25865
		3	-0.44981	-0.73279	-1.10298	-1.62734	-2.69668	-4.74328	-9.17622	-17.7553	-10.2195	-5.89696		4	0.08858	0.14047	0.20346	0.28501	0.4282	0.60178	0.6261	0.47579	0.34082	0.25152
		3.05	-0.45564	-0.74437	-1.12518	-1.67017	-2.79746	-4.99434	-9.85154	-17.4457	-9.38874	-5.52025		4.05	0.0889	0.1411	0.20465	0.28724	0.43272	0.60611	0.61949	0.46561	0.3328	0.24561
		3.1	-0.45976	-0.75323	-1.14345	-1.70762	-2.89093	-5.23786	-10.5251	-16.6515	-8.7017	-5.2035		4.1	0.0894	0.14203	0.2063	0.29015	0.43818	0.61057	0.61152	0.45478	0.3246	0.23972
		3.15	-0.46426	-0.76262	-1.16242	-1.74611	-2.98703	-5.49109	-11.2315	-15.63	-8.09377	-4.91548		4.15	0.08982	0.14282	0.20768	0.29255	0.4424	0.61243	0.60236	0.44468	0.31738	0.23474
		3.2	-0.47078	-0.77516	-1.18581	-1.79043	-3.09082	-5.75252	-11.9126	-14.5733	-7.59571	-4.68432		4.2	0.09031	0.14373	0.20933	0.29547	0.44775	0.61517	0.59223	0.43333	0.3091	0.22891
		3.25	-0.47702	-0.78765	-1.21009	-1.83832	-3.20815	-6.05988	-12.718	-13.4855	-7.09928	-4.44932		4.25	0.09069	0.1445	0.21085	0.29843	0.45389	0.61988	0.58333	0.42207	0.30036	0.22239
		3.3	-0.48299	-0.79946	-1.23285	-1.88294	-3.31705	-6.34401	-13.3917	-12.5655	-6.7052	-4.26333		4.3	0.09104	0.14525	0.21241	0.30165	0.46105	0.62605	0.57456	0.41048	0.29111	0.21531
		3.35	-0.49203	-0.81665	-1.2646	-1.94276	-3.45677	-6.69359	-14.0698	-11.6443	-6.33189	-4.09556		4.35	0.09154	0.14627	0.21438	0.30548	0.46887	0.63048	0.56285	0.39773	0.28151	0.20824
		3.4	-0.49745	-0.8279	-1.28731	-1.98912	-3.57437	-7.00464	-14.5438	-10.88	-6.01298	-3.94662		4.4	0.09213	0.14742	0.2166	0.30973	0.47742	0.63473	0.55093	0.3854	0.27228	0.20148
		3.45	-0.50031	-0.83444	-1.30175	-2.02094	-3.66168	-7.25134	-14.854	-10.3254	-5.76481	-3.82248		4.45	0.09266	0.14849	0.21868	0.31377	0.48524	0.63565	0.53656	0.3724	0.26292	0.19481
		3.5	-0.50725	-0.84793	-1.32739	-2.0709	-3.7838	-7.56546	-15.0197	-9.73917	-5.51618	-3.70496		4.5	0.09294	0.14915	0.22017	0.317	0.49199	0.63535	0.52261	0.36004	0.25392	0.1883
		3.55	-0.5143	-0.86139	-1.35246	-2.11886	-3.89867	-7.85157	-14.9707	-9.25464	-5.31214	-3.60939		4.55	0.0933	0.14997	0.22197	0.32082	0.49977	0.63433	0.50769	0.34729	0.24469	0.18166
		3.6	-0.5216	-0.87552	-1.37919	-2.1708	-4.02524	-8.16939	-14.8258	-8.79931	-5.1182	-3.5195		4.6	0.09372	0.15088	0.22384	0.32454	0.50602	0.62776	0.4903	0.33428	0.23584	0.17572
		3.65	-0.5281	-0.88825	-1.40361	-2.21885	-4.14346	-8.4594	-14.5171	-8.39894	-4.948	-3.44068		4.65	0.0944	0.15222	0.2264	0.32932	0.51331	0.61992	0.47283	0.32167	0.22742	0.17025
		3.7	-0.53477	-0.90129	-1.42866	-2.26852	-4.26802	-8.77336	-14.1893	-8.02248	-4.77874	-3.35822		4.7	0.09518	0.15372	0.2292	0.33444	0.52047	0.61049	0.45575	0.30972	0.21954	0.16529
		3.75	-0.5416	-0.91476	-1.45474	-2.32031	-4.39616	-9.07259	-13.7167	-7.67723	-4.63222	-3.29202		4.75	0.09587	0.15508	0.23179	0.33923	0.52712	0.60174	0.44109	0.29943	0.21268	0.16096
		3.8	-0.54585	-0.9237	-1.47321	-2.35935	-4.49973	-9.3261	-13.3204	-7.39602	-4.5043	-3.22922		4.8	0.09672	0.15669	0.23474	0.34448	0.53353	0.59186	0.42711	0.28998	0.20655	0.15732
		3.85	-0.55177	-0.93581	-1.49764	-2.40998	-4.63158	-9.63909	-12.8638	-7.0996	-4.37134	-3.16634		4.85	0.09742	0.158	0.23711	0.34856	0.5373	0.58161	0.41548	0.28249	0.20189	0.1548
		3.9	-0.55667	-0.94588	-1.51801	-2.45204	-4.73854	-9.85853	-12.4126	-6.86699	-4.27184	-3.12182		4.9	0.09854	0.16002	0.24057	0.35422	0.54245	0.57141	0.40443	0.27559	0.19779	0.15289
		3.95	-0.56183	-0.95674	-1.54068	-2.50094	-4.87327	-10.1842	-11.9842	-6.5949	-4.13895	-3.05284		4.95	0.0999	0.16244	0.24468	0.36077	0.54769	0.56016	0.39322	0.26875	0.19388	0.15135
		4	-0.56619	-0.9665	-1.56229	-2.54991	-5.0142	-10.5207	-11.5381	-6.32994	-4.00907	-2.98533		5	0.101	0.16444	0.24817	0.36663	0.55337	0.55266	0.38479	0.26322	0.19046	0.14974
		4.05	-0.56782	-0.97127	-1.5751	-2.58309	-5.12162	-10.7925	-11.1855	-6.11784	-3.89941	-2.92448		5.05	0.10232	0.1668	0.25216	0.37296	0.55788	0.54333	0.37615	0.25798	0.18754	0.14884
		4.1	-0.57204	-0.9806	-1.59564	-2.62977	-5.2579	-11.0984	-10.7961	-5.90413	-3.79347	-2.86906		5.1	0.10355	0.16898	0.25582	0.37867	0.56146	0.53529	0.36911	0.25379	0.18532	0.14835
		4.15	-0.5752	-0.98814	-1.6132	-2.67093	-5.37751	-11.3197	-10.4433	-5.73577	-3.71635	-2.83281		5.15	0.10465	0.17093	0.25907	0.3837	0.56465	0.52941	0.36404	0.25082	0.18383	0.14822
		4.2	-0.57738	-0.99459	-1.63053	-2.7155	-5.5177	-11.5806	-10.0525	-5.54329	-3.62467	-2.78745		5.2	0.10598	0.17322	0.26277	0.38907	0.56668	0.52244	0.35899	0.24823	0.18289	0.14878
		4.25	-0.5764	-0.99587	-1.64037	-2.75095	-5.6569	-11.8834	-9.66649	-5.33119	-3.51218	-2.72352		5.25	0.10727	0.17549	0.26653	0.39484	0.57052	0.51778	0.35492	0.24588	0.18183	0.14901
		4.3	-0.5744	-0.99556	-1.64828	-2.78588	-5.8106	-12.2316	-9.2624	-5.10074	-3.38394	-2.64665		5.3	0.10858	0.17774	0.27012	0.39996	0.57264	0.51308	0.35169	0.24439	0.18155	0.14991
		4.35	-0.57669	-1.0027	-1.66866	-2.84241	-6.01021	-12.5513	-8.81451	-4.86918	-3.26118	-2.57732		5.35	0.10995	0.1801	0.27391	0.40547	0.57558	0.50942	0.34901	0.24314	0.18137	0.15083
		4.4	-0.57731	-1.0074	-1.68625	-2.89737	-6.21855	-12.8263	-8.39326	-4.65742	-3.15054	-2.51612		5.4	0.11129	0.18241	0.27764	0.41096	0.5791	0.50703	0.34709	0.24227	0.18134	0.15174
		4.45	-0.57576	-1.00904	-1.70037	-2.94988	-6.42845	-12.9555	-7.98294	-4.4663	-3.05557	-2.4667		5.45	0.11263	0.18465	0.28105	0.41545	0.58049	0.50464	0.34614	0.24242	0.18227	0.15346
		4.5	-0.5695	-1.00272	-1.70195	-2.98324	-6.60785	-12.9871	-7.61654	-4.29219	-2.96563	-2.41667		5.5	0.11398	0.18692	0.2846	0.42042	0.58357	0.50375	0.34572	0.24266	0.18305	0.1549
		4.55	-0.56127	-0.99372	-1.70109	-3.01776	-6.80919	-12.9448	-7.25213	-4.12214	-2.87895	-2.36933		5.55	0.11529	0.18908	0.28786	0.42464	0.58547	0.50315	0.34603	0.24357	0.18441	0.15679
		4.6	-0.5566	-0.99108	-1.71113	-3.07071	-7.0335	-12.6894	-6.90298	-3.97659	-2.81287	-2.33971		5.6	0.1165	0.19113	0.29105	0.42921	0.5892	0.50394	0.34661	0.2443	0.18535	0.15811
		4.65	-0.55189	-0.98919	-1.72456	-3.13457	-7.29021	-12.3539	-6.57839	-3.84804	-2.75955	-2.32088		5.65	0.1176	0.19297	0.29393	0.43349	0.59406	0.5067	0.34834	0.24558	0.18646	0.1593
		4.7	-0.54436	-0.98327	-1.73346	-3.19562	-7.54641	-11.9577	-6.29326	-3.7414	-2.71981	-2.31142		5.7	0.11892	0.19511	0.29707	0.43755	0.59731	0.50912	0.35079	0.24783	0.18861	0.16151
		4.75	-0.5342	-0.97262	-1.73431	-3.24313	-7.77446	-11.593	-6.05957	-3.65271	-2.68594	-2.3025		5.75	0.12035	0.1975	0.30076	0.44283	0.60243	0.51172	0.35264	0.24941	0.19013	0.16323
		4.8	-0.52506	-0.96408	-1.73952	-3.29976	-8.0128	-11.2097	-5.85418	-3.58059	-2.6632	-2.30235		5.8	0.12165	0.19964	0.30405	0.44765	0.60837	0.51619	0.35572	0.25165	0.19193	0.16491
		4.85	-0.51595	-0.95488	-1.74151	-3.34431	-8.18833	-10.8684	-5.70862	-3.53719	-2.65553	-2.3104		5.85	0.1229	0.20177	0.3075	0.45334	0.61703	0.52219	0.35893	0.25351	0.1931	0.16584
		4.9	-0.51114	-0.95369	-1.75835	-3.41758	-8.41698	-10.5284	-5.57078	-3.50108	-2.65575	-2.3277		5.9	0.12395	0.20356	0.31054	0.459	0.6286	0.53166	0.3638	0.25596	0.19421	0.16622
		4.95	-0.50501	-0.95147	-1.77671	-3.50026	-8.659	-10.1799	-5.44379	-3.4742	-2.6641	-2.35273		5.95	0.12511	0.20548	0.31362	0.46442	0.64016	0.54255	0.3701	0.25955	0.1962	0.16724
		5	-0.49425	-0.94034	-1.77845	-3.55275	-8.86006	-9.93836	-5.34307	-3.44618	-2.66294	-2.36455		6	0.12636	0.20761	0.31715	0.47075	0.65248	0.55252	0.37531	0.26229	0.19758	0.1679
		5.05	-0.48972	-0.94022	-1.79893	-3.63627	-9.08146	-9.66505	-5.24584	-3.42517	-2.67017	-2.38636		6.05	0.12772	0.20993	0.32104	0.47787	0.66667	0.56371	0.38091	0.26512	0.19889	0.16842
		5.1	-0.4835	-0.93683	-1.81287	-3.70532	-9.25768	-9.44758	-5.17679	-3.41569	-2.68209	-2.40925		6.1	0.12915	0.21249	0.32562	0.48684	0.68387	0.57419	0.38469	0.26623	0.19874	0.16782
		5.15	-0.47789	-0.9334	-1.82386	-3.76239	-9.39979	-9.29333	-5.13171	-3.41362	-2.69534	-2.43053		6.15	0.13035	0.21471	0.32987	0.4962	0.70543	0.58814	0.38948	0.26732	0.19798	0.16621
		5.2	-0.47565	-0.93638	-1.84651	-3.83852	-9.53633	-9.12922	-5.09723	-3.42318	-2.71998	-2.46335		6.2	0.1318	0.21733	0.33476	0.50669	0.72975	0.60396	0.39512	0.26889	0.19751	0.16476
		5.25	-0.47043	-0.93397	-1.86028	-3.90272	-9.68797	-9.00674	-5.06329	-3.42548	-2.73577	-2.48691		6.25	0.13322	0.21997	0.33984	0.51787	0.75486	0.61754	0.39871	0.26902	0.19603	0.1627
		5.3	-0.46892	-0.93751	-1.88195	-3.97228	-9.80287	-8.90148	-5.04867	-3.441	-2.76164	-2.51892		6.3	0.13461	0.2226	0.34517	0.53059	0.78712	0.63488	0.40291	0.26882	0.19372	0.15949
		5.35	-0.46777	-0.9416	-1.9045	-4.04414	-9.93165	-8.81375	-5.03537	-3.45484	-2.78549	-2.54919		6.35	0.13606	0.22546	0.35113	0.54512	0.82264	0.64937	0.40438	0.26671	0.19005	0.15545
		5.4	-0.46786	-0.94716	-1.92798	-4.11507	-10.0674	-8.74848	-5.02497	-3.46678	-2.80638	-2.57634		6.4	0.13734	0.22811	0.35712	0.56119	0.86527	0.66362	0.40405	0.26289	0.18476	0.14993
		5.45	-0.47077	-0.95716	-1.95643	-4.18347	-10.1437	-8.70757	-5.04199	-3.49851	-2.84235	-2.61552		6.45	0.13873	0.23105	0.36387	0.57971	0.91502	0.67617	0.4019	0.25779	0.17844	0.1437
		5.5	-0.47132	-0.96293	-1.97803	-4.2435	-10.2437	-8.68935	-5.05813	-3.5253	-2.87251	-2.6486		6.5	0.14011	0.23394	0.37049	0.59796	0.96271	0.68358	0.39808	0.25225	0.17227	0.13808
		5.55	-0.47377	-0.97145	-2.00203	-4.29936	-10.307	-8.69019	-5.09098	-3.5634	-2.91088	-2.68788		6.55	0.14157	0.23707	0.37786	0.61896	1.01646	0.68663	0.39175	0.24515	0.16499	0.13193
		5.6	-0.47376	-0.97526	-2.01787	-4.34521	-10.4025	-8.70557	-5.11484	-3.58997	-2.9379	-2.71618		6.6	0.14306	0.24037	0.38594	0.64302	1.07502	0.6831	0.38223	0.23615	0.15647	0.12537
		5.65	-0.47622	-0.98174	-2.03421	-4.38535	-10.5142	-8.75292	-5.14294	-3.61381	-2.96028	-2.73912		6.65	0.14435	0.24347	0.39417	0.66959	1.13474	0.67129	0.36914	0.22511	0.14669	0.11859
		5.7	-0.48435	-0.99805	-2.06551	-4.4413	-10.5942	-8.81047	-5.19452	-3.65882	-3.00166	-2.7798		6.7	0.14573	0.24695	0.40393	0.70302	1.19839	0.64987	0.35174	0.21136	0.13507	0.11161
		5.75	-0.48978	-1.01046	-2.0933	-4.50222	-10.7263	-8.85506	-5.22879	-3.69107	-3.03341	-2.81315		6.75	0.14697	0.25023	0.41361	0.73862	1.25408	0.62524	0.33423	0.19784	0.12389	0.10582
		5.8	-0.4946	-1.02057	-2.11407	-4.54533	-10.8525	-8.94012	-5.27642	-3.7271	-3.0648	-2.84353		6.8	0.14849	0.25397	0.424	0.77563	1.28135	0.59802	0.31771	0.18574	0.11469	0.10307
		5.85	-0.49612	-1.02467	-2.12534	-4.57991	-11.036	-9.03604	-5.30986	-3.74773	-3.08177	-2.86051		6.85	0.15027	0.25816	0.4353	0.81517	1.28173	0.56986	0.30196	0.1746	0.10701	0.1028
		5.9	-0.49692	-1.02541	-2.12644	-4.59257	-11.2577	-9.18567	-5.34649	-3.76035	-3.08734	-2.86434		6.9	0.15187	0.26213	0.44654	0.85611	1.25275	0.53941	0.28572	0.16353	0.10034	0.10454
		5.95	-0.50156	-1.03196	-2.1341	-4.60595	-11.4622	-9.37374	-5.40615	-3.78831	-3.10447	-2.87758		6.95	0.15355	0.26633	0.45862	0.90052	1.20188	0.50853	0.26957	0.15279	0.09489	0.10827
		6	-0.50704	-1.04067	-2.14775	-4.63708	-11.7164	-9.52117	-5.44046	-3.80154	-3.11269	-2.88588		7	0.15531	0.2707	0.47125	0.94782	1.14559	0.48073	0.25488	0.14301	0.09073	0.11313
		6.05	-0.51327	-1.05042	-2.16289	-4.67203	-12.0163	-9.67484	-5.469	-3.80945	-3.11671	-2.89106		7.05	0.15729	0.27538	0.48421	0.99261	1.08219	0.45633	0.24235	0.13515	0.08907	0.11971
		6.1	-0.5163	-1.05568	-2.17498	-4.71909	-12.4339	-9.76067	-5.4492	-3.78561	-3.09803	-2.87947		7.1	0.1596	0.2806	0.49794	1.03625	1.02394	0.4361	0.23202	0.12897	0.0892	0.1272
		6.15	-0.51951	-1.05913	-2.17967	-4.75041	-12.9471	-9.85525	-5.40493	-3.73682	-3.05649	-2.84664		7.15	0.16217	0.28626	0.5124	1.07834	0.9712	0.41885	0.22328	0.12406	0.09076	0.13539
		6.2	-0.52437	-1.0652	-2.1879	-4.78548	-13.5289	-9.94911	-5.36019	-3.68876	-3.01633	-2.81575		7.2	0.16476	0.29194	0.52697	1.1188	0.92498	0.40373	0.21551	0.11991	0.09303	0.14368
		6.25	-0.52568	-1.06631	-2.19151	-4.82277	-14.1845	-9.95536	-5.28313	-3.62427	-2.96595	-2.77789		7.25	0.16745	0.2978	0.54184	1.15839	0.88707	0.39121	0.20894	0.11653	0.09576	0.15187
		6.3	-0.52758	-1.06667	-2.19036	-4.85064	-15.0369	-9.91425	-5.16436	-3.52742	-2.8893	-2.71762		7.3	0.1702	0.30376	0.55694	1.194	0.85123	0.37962	0.20295	0.11386	0.09932	0.16049
		6.35	-0.52826	-1.06597	-2.19112	-4.89478	-16.125	-9.72704	-4.995	-3.40478	-2.79723	-2.64794		7.35	0.17287	0.30963	0.57224	1.23008	0.81953	0.36879	0.19712	0.11126	0.10288	0.16898
		6.4	-0.52763	-1.0621	-2.18553	-4.93306	-17.5705	-9.39833	-4.76271	-3.24186	-2.67528	-2.55416		7.4	0.17577	0.31598	0.58864	1.26523	0.791	0.35903	0.19185	0.10921	0.10702	0.17796
		6.45	-0.52886	-1.06126	-2.1851	-4.98518	-19.5304	-8.93437	-4.48611	-3.05576	-2.53919	-2.45161		7.45	0.17847	0.32204	0.60501	1.29822	0.76289	0.34894	0.18628	0.10714	0.11131	0.18704
		6.5	-0.53173	-1.06411	-2.19231	-5.0503	-21.8123	-8.4374	-4.22238	-2.88534	-2.41801	-2.36326		7.5	0.18109	0.32793	0.62111	1.32959	0.73996	0.34042	0.18143	0.10545	0.11543	0.19566
		6.55	-0.53391	-1.06624	-2.20048	-5.12828	-24.7814	-7.84947	-3.92951	-2.70081	-2.28876	-2.27054		7.55	0.18383	0.33399	0.63718	1.35121	0.71825	0.3328	0.17734	0.10476	0.12034	0.20465
		6.6	-0.53342	-1.06467	-2.2061	-5.21832	-26.8837	-7.19263	-3.61592	-2.50736	-2.15482	-2.17578		7.6	0.18658	0.34013	0.65366	1.37075	0.69842	0.32563	0.17342	0.10429	0.12536	0.21374
		6.65	-0.53276	-1.06337	-2.21513	-5.33221	-24.482	-6.48352	-3.2834	-2.30502	-2.01621	-2.07945		7.65	0.18977	0.34711	0.67188	1.38568	0.67982	0.3191	0.17	0.10458	0.13123	0.22378
		6.7	-0.52958	-1.05877	-2.22434	-5.48001	-20.0914	-5.70548	-2.92327	-2.08846	-1.86926	-1.97964		7.7	0.1928	0.35408	0.69157	1.40146	0.65922	0.31108	0.16551	0.1044	0.13723	0.23453
		6.75	-0.52815	-1.05693	-2.23752	-5.63699	-16.6673	-4.99934	-2.59416	-1.89066	-1.73566	-1.89086		7.75	0.19581	0.36103	0.71177	1.41845	0.64176	0.30389	0.16129	0.10425	0.14297	0.24512
		6.8	-0.53437	-1.07054	-2.28271	-5.86914	-14.3138	-4.43546	-2.34008	-1.74487	-1.64512	-1.84341		7.8	0.19918	0.36861	0.73253	1.42504	0.62654	0.29804	0.15814	0.10531	0.14951	0.25617
		6.85	-0.53713	-1.08084	-2.33082	-6.13543	-12.5778	-3.99933	-2.1532	-1.64327	-1.58797	-1.82509		7.85	0.20228	0.37581	0.75343	1.42896	0.61098	0.29165	0.15458	0.10624	0.15595	0.26729
		6.9	-0.53584	-1.08668	-2.38117	-6.45214	-11.2176	-3.64723	-2.0095	-1.56962	-1.55189	-1.82606		7.9	0.20583	0.38369	0.7748	1.42776	0.59917	0.28712	0.15229	0.10817	0.16283	0.2785
		6.95	-0.53439	-1.09452	-2.44468	-6.84463	-10.0726	-3.35455	-1.89618	-1.51655	-1.53329	-1.84647		7.95	0.2098	0.3926	0.79905	1.41984	0.58604	0.28205	0.14988	0.11082	0.1709	0.29135
		7	-0.53299	-1.10287	-2.5121	-7.26587	-9.09934	-3.10767	-1.80165	-1.47413	-1.52265	-1.87555		8	0.21354	0.40143	0.82537	1.4138	0.57163	0.27575	0.14649	0.11296	0.17898	0.30499
		7.05	-0.53987	-1.12789	-2.61614	-7.79494	-8.37608	-2.93775	-1.74698	-1.46087	-1.53935	-1.93589		8.05	0.2173	0.41034	0.85242	1.4065	0.55871	0.26992	0.14332	0.11531	0.1871	0.31878
		7.1	-0.54993	-1.1597	-2.7362	-8.3719	-7.81607	-2.81987	-1.71816	-1.46557	-1.57216	-2.01443		8.1	0.22111	0.41952	0.88093	1.39473	0.54573	0.26394	0.14016	0.11804	0.1957	0.33328
		7.15	-0.55531	-1.18503	-2.85148	-8.96345	-7.40083	-2.75277	-1.7156	-1.48694	-1.61724	-2.10451		8.15	0.22513	0.42913	0.91108	1.38689	0.53529	0.25889	0.13739	0.12088	0.20429	0.3481
		7.2	-0.55909	-1.20783	-2.96429	-9.5602	-7.0525	-2.70158	-1.71873	-1.5109	-1.66393	-2.19703		8.2	0.22928	0.43897	0.94137	1.37478	0.52596	0.25445	0.13521	0.12433	0.21323	0.363
		7.25	-0.56665	-1.23639	-3.0842	-10.1488	-6.73956	-2.65202	-1.71951	-1.53311	-1.71043	-2.29189		8.25	0.23401	0.45028	0.97591	1.35273	0.51503	0.2494	0.13314	0.12904	0.22401	0.38016
		7.3	-0.57638	-1.27009	-3.21881	-10.7949	-6.47903	-2.61795	-1.72886	-1.56257	-1.76532	-2.39916		8.3	0.23857	0.46168	1.01483	1.33803	0.5042	0.24366	0.13013	0.13302	0.23474	0.39879
		7.35	-0.58688	-1.30434	-3.35342	-11.4291	-6.21195	-2.57178	-1.72866	-1.58474	-1.81484	-2.50413		8.35	0.24229	0.4712	1.04957	1.32928	0.49593	0.23889	0.12737	0.13607	0.24362	0.41506
		7.4	-0.59637	-1.33775	-3.49068	-12.0587	-5.9808	-2.53729	-1.73466	-1.61149	-1.86931	-2.61752		8.4	0.24718	0.48332	1.09048	1.31009	0.48704	0.23419	0.12543	0.14117	0.25525	0.43435
		7.45	-0.59751	-1.35721	-3.60954	-12.6651	-5.77255	-2.50815	-1.74131	-1.63584	-1.91928	-2.7268		8.45	0.25256	0.4972	1.14079	1.28674	0.47612	0.22811	0.12279	0.14705	0.26906	0.45777
		7.5	-0.60229	-1.38119	-3.72897	-13.181	-5.57253	-2.47194	-1.74106	-1.65481	-1.9651	-2.83302		8.5	0.25749	0.51029	1.19099	1.26297	0.4656	0.22208	0.12028	0.15284	0.2826	0.4808
		7.55	-0.61135	-1.41467	-3.87201	-13.7504	-5.42286	-2.45582	-1.75413	-1.68595	-2.02489	-2.95788		8.55	0.26322	0.52517	1.24307	1.23002	0.45518	0.21659	0.11927	0.16069	0.29829	0.50431
		7.6	-0.6222	-1.45116	-4.02106	-14.2602	-5.2733	-2.43537	-1.76397	-1.7154	-2.08506	-3.08733		8.6	0.26868	0.53969	1.29731	1.20316	0.44586	0.21128	0.11814	0.16806	0.3137	0.52805
		7.65	-0.63377	-1.49134	-4.18581	-14.7408	-5.15393	-2.43002	-1.78461	-1.75497	-2.15776	-3.2368		8.65	0.27395	0.55328	1.34656	1.18619	0.4402	0.20783	0.11788	0.17475	0.32746	0.54895
		7.7	-0.63339	-1.51167	-4.32764	-15.0936	-5.01725	-2.41579	-1.79731	-1.78544	-2.22107	-3.38342		8.7	0.28087	0.57002	1.38622	1.14896	0.43369	0.20565	0.12162	0.18593	0.3446	0.56445
		7.75	-0.63865	-1.5396	-4.47456	-15.2078	-4.86079	-2.38475	-1.79833	-1.80817	-2.28007	-3.53118		8.75	0.28829	0.58979	1.44289	1.10272	0.42183	0.20017	0.12442	0.19901	0.36656	0.58544
		7.8	-0.64649	-1.57456	-4.64007	-15.2837	-4.75901	-2.37924	-1.81676	-1.84624	-2.35588	-3.70013		8.8	0.29438	0.60678	1.50337	1.07726	0.41323	0.19513	0.12528	0.20866	0.3854	0.60736
		7.85	-0.65035	-1.60227	-4.79655	-15.2153	-4.64745	-2.36516	-1.82781	-1.87724	-2.4254	-3.86783		8.85	0.30029	0.62154	1.53133	1.05245	0.40855	0.19377	0.12965	0.21875	0.40022	0.61518
		7.9	-0.66309	-1.64618	-4.97691	-15.0716	-4.56864	-2.3651	-1.84986	-1.92046	-2.51046	-4.05451		8.9	0.30717	0.63982	1.57301	1.02327	0.40121	0.19069	0.13397	0.23087	0.41942	0.62665
		7.95	-0.6686	-1.682	-5.1647	-14.8895	-4.51147	-2.3793	-1.88189	-1.97219	-2.6075	-4.26768		8.95	0.31285	0.65442	1.60424	1.00834	0.39787	0.18944	0.13762	0.23995	0.43372	0.63502
		8	-0.67032	-1.71028	-5.34473	-14.4941	-4.41125	-2.3686	-1.89607	-2.00955	-2.69478	-4.48742		9	0.31878	0.66719	1.60183	0.99591	0.39863	0.19209	0.14444	0.24927	0.44325	0.63149
		8.05	-0.67612	-1.74482	-5.53162	-14.0117	-4.30614	-2.35175	-1.90628	-2.04551	-2.78448	-4.71862		9.05	0.32521	0.68244	1.61014	0.97802	0.39634	0.19289	0.151	0.26016	0.45618	0.63094
		8.1	-0.6848	-1.78555	-5.73669	-13.4862	-4.19641	-2.33121	-1.91514	-2.08319	-2.88218	-4.9739		9.1	0.33038	0.69501	1.62904	0.97196	0.39578	0.19329	0.15484	0.26773	0.4669	0.63556
		8.15	-0.69036	-1.81865	-5.91363	-12.9288	-4.09781	-2.31241	-1.9228	-2.11793	-2.97626	-5.23082		9.15	0.33594	0.70808	1.63897	0.96347	0.3953	0.19441	0.15995	0.27627	0.4773	0.63678
		8.2	-0.6955	-1.85225	-6.09199	-12.4538	-4.02492	-2.30559	-1.93834	-2.15949	-3.07871	-5.50054		9.2	0.3407	0.71962	1.66011	0.96298	0.39594	0.19502	0.16296	0.28254	0.48686	0.64276
		8.25	-0.70917	-1.90735	-6.33804	-11.9681	-3.94805	-2.30143	-1.9619	-2.2174	-3.21527	-5.84316		9.25	0.34547	0.73061	1.67724	0.96496	0.39783	0.19646	0.16622	0.28844	0.49526	0.64788
		8.3	-0.7143	-1.94255	-6.53099	-11.3676	-3.83543	-2.27248	-1.96405	-2.25408	-3.333	-6.19633		9.3	0.35031	0.74326	1.7067	0.96343	0.39718	0.19594	0.16866	0.29511	0.50669	0.6559
		8.35	-0.7225	-1.97502	-6.67734	-10.8235	-3.71887	-2.23294	-1.95505	-2.27692	-3.42792	-6.51001		9.35	0.35368	0.75273	1.75622	0.97499	0.39881	0.19475	0.1675	0.29768	0.5166	0.67238
		8.4	-0.73941	-2.03211	-6.89733	-10.3272	-3.62537	-2.21294	-1.96728	-2.32938	-3.57506	-6.92567		9.4	0.35784	0.76235	1.78432	0.98509	0.40233	0.19606	0.16895	0.30147	0.52427	0.6822
		8.45	-0.74824	-2.07802	-7.11108	-9.77376	-3.51453	-2.18389	-1.97303	-2.37957	-3.73845	-7.43437		9.45	0.36178	0.77654	1.8586	0.98298	0.39745	0.19074	0.16739	0.30748	0.54248	0.7028
		8.5	-0.76398	-2.13328	-7.32316	-9.24145	-3.39211	-2.14521	-1.97285	-2.42745	-3.9064	-7.97428		9.5	0.3651	0.78931	1.9589	0.99176	0.39495	0.18524	0.16338	0.31096	0.56139	0.7335
		8.55	-0.79441	-2.2244	-7.62526	-8.79752	-3.30027	-2.12961	-1.99834	-2.51206	-4.13821	-8.61432		9.55	0.36906	0.80304	2.01027	0.98027	0.38929	0.18116	0.16472	0.319	0.57888	0.74367
		8.6	-0.82808	-2.31514	-7.88126	-8.33595	-3.18989	-2.09981	-2.01303	-2.58809	-4.36735	-9.28837		9.6	0.37202	0.81957	2.12074	0.95962	0.37675	0.171	0.16293	0.32856	0.60858	0.76611
		8.65	-0.87287	-2.4179	-8.0915	-7.94341	-3.09239	-2.07444	-2.03161	-2.66685	-4.59011	-9.92347		9.65	0.3746	0.83457	2.26359	0.95089	0.36785	0.16162	0.15945	0.33587	0.64015	0.7992
		8.7	-0.94631	-2.60224	-8.56724	-7.75813	-3.08798	-2.12029	-2.12369	-2.84214	-4.95777	-10.591		9.7	0.37725	0.85328	2.39616	0.91907	0.35214	0.1499	0.15969	0.34937	0.68136	0.81454
		8.75	-1.01105	-2.78086	-9.0571	-7.42255	-3.03116	-2.13948	-2.20134	-3.0221	-5.3953	-11.438		9.75	0.37963	0.87491	2.58499	0.88364	0.33404	0.13554	0.15974	0.36573	0.73938	0.83263
		8.8	-1.07302	-2.92594	-9.30602	-6.99936	-2.91298	-2.10978	-2.23275	-3.14597	-5.75621	-12.2508		9.8	0.38132	0.89318	2.62203	0.83848	0.31622	0.12557	0.16552	0.38392	0.78293	0.80477
		8.85	-1.17405	-3.15174	-9.73779	-6.78935	-2.87398	-2.13608	-2.32091	-3.33413	-6.15809	-12.6515		9.85	0.38275	0.91723	2.54612	0.77259	0.29135	0.1145	0.17678	0.41114	0.8314	0.73797
		8.9	-1.2735	-3.38193	-10.1309	-6.49677	-2.80889	-2.15156	-2.40805	-3.54047	-6.64265	-13.0694		9.9	0.38353	0.93917	2.44273	0.71912	0.27039	0.10589	0.18704	0.43657	0.87051	0.67772
		8.95	-1.37947	-3.60354	-10.3877	-6.23905	-2.73829	-2.15634	-2.48075	-3.71721	-7.04471	-13.2977		9.95	0.38371	0.96361	2.24716	0.65997	0.24742	0.09938	0.20044	0.4668	0.89002	0.603
		9	-1.52543	-3.908	-10.8461	-6.15364	-2.74259	-2.21744	-2.61112	-3.95484	-7.44821	-13.1061		10	0.38417	0.99563	2.07272	0.60487	0.22411	0.09252	0.21426	0.5045	0.91275	0.5355
		9.05	-1.66899	-4.21595	-11.2487	-5.9885	-2.71884	-2.26556	-2.73756	-4.20521	-7.91522	-12.8978		10.05	0.38338	1.02112	1.82482	0.55255	0.2038	0.09311	0.22998	0.53689	0.86337	0.46725
		9.1	-1.81024	-4.49127	-11.3957	-5.73517	-2.63278	-2.26459	-2.8161	-4.39419	-8.30154	-12.8226		10.1	0.38224	1.05351	1.56504	0.49608	0.1816	0.09704	0.24924	0.57465	0.7785	0.39794
		9.15	-1.96785	-4.80692	-11.5902	-5.51836	-2.56636	-2.28237	-2.91827	-4.61614	-8.71463	-12.5883		10.15	0.38065	1.08637	1.36739	0.44903	0.16248	0.10195	0.26686	0.60876	0.69564	0.34419
		9.2	-2.11969	-5.09095	-11.5683	-5.24209	-2.45481	-2.26297	-2.98263	-4.79012	-9.07845	-12.4698		10.2	0.37668	1.09155	1.20609	0.41416	0.15116	0.11024	0.2786	0.60724	0.60814	0.30882
		9.25	-2.28622	-5.40045	-11.5268	-4.97989	-2.34347	-2.24504	-3.05147	-4.969	-9.42844	-12.3054		10.25	0.37297	1.10204	1.0475	0.37582	0.1387	0.12003	0.29325	0.60029	0.52285	0.27322
		9.3	-2.44935	-5.70652	-11.3421	-4.64657	-2.19621	-2.20503	-3.10625	-5.14956	-9.84652	-12.0843		10.3	0.36825	1.10447	0.9248	0.34319	0.12861	0.12828	0.3044	0.58147	0.45717	0.24624
		9.35	-2.61007	-5.97059	-10.9184	-4.21485	-1.96687	-2.09828	-3.09476	-5.24677	-10.2001	-12.0393		10.35	0.36115	1.07602	0.83585	0.32044	0.1242	0.13481	0.30658	0.54254	0.41011	0.2317
		9.4	-2.78798	-6.28524	-10.6735	-3.90676	-1.80347	-2.03965	-3.12777	-5.38656	-10.524	-11.8659		10.4	0.35268	1.03418	0.74715	0.2969	0.12074	0.14163	0.30643	0.49586	0.36538	0.21884
		9.45	-2.94705	-6.56576	-10.0681	-3.36888	-1.52788	-1.91197	-3.11419	-5.52873	-11.1227	-11.4712		10.45	0.34322	0.98626	0.67631	0.27686	0.1181	0.14601	0.30246	0.4541	0.33135	0.20897
		9.5	-3.10938	-6.81762	-9.33358	-2.76352	-1.19201	-1.73719	-3.05552	-5.61656	-11.7498	-11.1198		10.5	0.33269	0.92998	0.62601	0.26301	0.11737	0.14763	0.29346	0.41802	0.30847	0.20346
		9.55	-3.27558	-7.14776	-8.90882	-2.36506	-0.99778	-1.66816	-3.0937	-5.81783	-12.4045	-10.4278		10.55	0.32066	0.86591	0.58054	0.25082	0.11741	0.14806	0.2814	0.38316	0.28872	0.19914
		9.6	-3.42136	-7.42416	-8.13656	-1.75243	-0.69758	-1.53128	-3.0804	-6.01261	-13.4756	-9.45427		10.6	0.30896	0.81274	0.54793	0.24147	0.1167	0.14626	0.2694	0.35781	0.27462	0.19495
		9.65	-3.56957	-7.66396	-7.32397	-1.10875	-0.36209	-1.36401	-3.03292	-6.15694	-14.7052	-8.56106		10.65	0.29534	0.75587	0.52276	0.23482	0.11639	0.14239	0.25449	0.33451	0.26386	0.19171
		9.7	-3.71848	-7.96078	-6.51256	-0.4982	-0.08847	-1.25312	-3.04979	-6.43251	-16.4428	-7.32967		10.7	0.28177	0.70313	0.50009	0.22874	0.1158	0.13807	0.24002	0.31352	0.25395	0.18822
		9.75	-3.8638	-8.22161	-5.52558	0.21274	0.22252	-1.12104	-3.05378	-6.74392	-19.1156	-5.93219		10.75	0.26935	0.66209	0.48515	0.22422	0.1144	0.13281	0.22717	0.29809	0.2468	0.18463
		9.8	-4.00588	-8.5914	-4.88732	0.6246	0.35202	-1.10912	-3.15839	-7.17583	-19.7231	-4.8582		10.8	0.25578	0.62142	0.47485	0.22102	0.11273	0.1261	0.21304	0.2836	0.2411	0.18119
		9.85	-4.14407	-9.06175	-4.17649	0.95483	0.38961	-1.1723	-3.35537	-7.86332	-16.9772	-3.74908		10.85	0.2442	0.59149	0.4709	0.21904	0.11061	0.11932	0.20105	0.27334	0.23772	0.17814
		9.9	-4.26987	-9.50709	-3.50212	1.24208	0.42318	-1.22708	-3.53602	-8.55595	-13.9871	-2.90676		10.9	0.23411	0.57148	0.47227	0.21718	0.10733	0.11195	0.19071	0.26704	0.23625	0.17469
		9.95	-4.3933	-10.0583	-2.82826	1.43391	0.39298	-1.32929	-3.77878	-9.46712	-10.9936	-2.21954		10.95	0.22493	0.55373	0.47424	0.21523	0.10409	0.10505	0.18125	0.26139	0.23516	0.17144
		10	-4.51802	-10.561	-1.94895	1.70637	0.4039	-1.40718	-4.02437	-10.6431	-8.43595	-1.52096		11	0.21871	0.5467	0.48099	0.21385	0.10066	0.09896	0.17475	0.26041	0.23656	0.16868
		10.05	-4.63598	-11.3015	-1.39489	1.72455	0.29872	-1.55842	-4.33921	-11.8267	-6.50314	-1.24822		11.05	0.21317	0.54356	0.48864	0.21163	0.09654	0.09275	0.16913	0.26153	0.23871	0.16526
		10.1	-4.75451	-12.2447	-0.79857	1.67785	0.15257	-1.74881	-4.73898	-13.0334	-4.77062	-1.08303		11.1	0.2093	0.54556	0.49568	0.2089	0.0924	0.08751	0.16555	0.2652	0.24132	0.16158
		10.15	-4.85573	-13.1611	-0.228	1.64462	0.03439	-1.91231	-5.11949	-13.4866	-3.51751	-0.97847		11.15	0.20834	0.56146	0.50554	0.20566	0.08737	0.08289	0.16565	0.27675	0.24625	0.15686
		10.2	-4.92544	-14.5036	-0.1368	1.4407	-0.13373	-2.08198	-5.41026	-12.1715	-3.01769	-1.12951		11.2	0.20833	0.58263	0.5099	0.20079	0.08189	0.07929	0.16793	0.29175	0.24932	0.15043
		10.25	-5.00277	-16.3044	0.0018	1.22237	-0.32018	-2.27972	-5.75795	-10.3957	-2.53407	-1.2851		11.25	0.20841	0.60571	0.51523	0.19652	0.07667	0.07579	0.17054	0.31026	0.2532	0.144
		10.3	-5.05554	-18.3637	0.11377	1.03984	-0.47349	-2.44082	-6.01483	-8.78391	-2.20992	-1.41238		11.3	0.20977	0.62929	0.51506	0.19268	0.0727	0.0744	0.17488	0.32785	0.25404	0.13829
		10.35	-5.05959	-21.347	-0.02727	0.82075	-0.61507	-2.55174	-6.04632	-7.56811	-2.17193	-1.57932		11.35	0.21407	0.66593	0.50233	0.18668	0.06854	0.07634	0.18493	0.34738	0.24729	0.13068
		10.4	-5.04472	-26.4918	-0.22896	0.56859	-0.77218	-2.66298	-5.9844	-6.4646	-2.17275	-1.75951		11.4	0.21844	0.71373	0.49197	0.18052	0.06338	0.07777	0.19664	0.3759	0.24096	0.12167
		10.45	-5.00257	-30.243	-0.39234	0.36786	-0.89062	-2.72705	-5.81826	-5.6658	-2.16646	-1.88038		11.45	0.22212	0.74433	0.47896	0.17614	0.06096	0.08076	0.20594	0.38575	0.23258	0.11666
		10.5	-4.91662	-26.3496	-0.60909	0.19251	-0.97476	-2.73436	-5.55226	-5.17103	-2.21186	-1.96857		11.5	0.22858	0.79081	0.46068	0.17059	0.0584	0.08641	0.22095	0.39316	0.22032	0.11099
		10.55	-4.79508	-21.7279	-0.87523	0.00808	-1.05247	-2.71406	-5.22831	-4.77429	-2.2777	-2.04819		11.55	0.23339	0.84149	0.44925	0.16585	0.05507	0.08994	0.2347	0.40789	0.21169	0.10475
		10.6	-4.6438	-19.1356	-1.08707	-0.12562	-1.09317	-2.66091	-4.94693	-4.52791	-2.31798	-2.0821		11.6	0.2382	0.87914	0.43955	0.16276	0.05364	0.09413	0.24639	0.40993	0.20451	0.10169
		10.65	-4.43737	-17.1409	-1.36566	-0.26206	-1.11611	-2.56877	-4.639	-4.37723	-2.38842	-2.10535		11.65	0.24519	0.92989	0.42672	0.15885	0.05235	0.10052	0.26301	0.4065	0.1951	0.09872
		10.7	-4.22807	-15.4245	-1.62495	-0.38337	-1.12884	-2.47006	-4.35082	-4.23415	-2.44227	-2.11543		11.7	0.25045	0.96358	0.41862	0.15653	0.05199	0.1054	0.27479	0.40076	0.18921	0.09765
		10.75	-4.00943	-14.2781	-1.85175	-0.47349	-1.12186	-2.3651	-4.11963	-4.15997	-2.48717	-2.10817		11.75	0.25721	0.99621	0.4092	0.15417	0.05257	0.11197	0.28827	0.38863	0.18286	0.09807
		10.8	-3.75964	-13.194	-2.10467	-0.55202	-1.09626	-2.23545	-3.87673	-4.11498	-2.54153	-2.08881		11.8	0.26248	1.02369	0.40359	0.15263	0.05291	0.11681	0.29894	0.382	0.17882	0.09837
		10.85	-3.51954	-12.403	-2.33792	-0.60994	-1.0625	-2.11386	-3.68313	-4.11982	-2.60076	-2.06702		11.85	0.26764	1.03253	0.40057	0.15256	0.05465	0.12151	0.30563	0.37301	0.1772	0.10102
		10.9	-3.2664	-11.8197	-2.55218	-0.65057	-1.02021	-1.99426	-3.52831	-4.18629	-2.6668	-2.03848		11.9	0.27529	1.06339	0.39345	0.15066	0.05584	0.12872	0.31964	0.36278	0.17249	0.1027
		10.95	-3.03929	-11.217	-2.73141	-0.6749	-0.97509	-1.88045	-3.37589	-4.23558	-2.72218	-2.00338		11.95	0.2801	1.0936	0.39071	0.14955	0.05587	0.13276	0.33018	0.36082	0.16984	0.10275
		11	-2.84048	-10.8215	-2.8646	-0.68306	-0.93227	-1.78604	-3.27222	-4.34417	-2.78167	-1.96826		12	0.28593	1.09921	0.38868	0.14972	0.05804	0.13797	0.33668	0.35348	0.16908	0.10618
		11.05	-2.63781	-10.4283	-2.95816	-0.67958	-0.8858	-1.69049	-3.17309	-4.48124	-2.83326	-1.92031		12.05	0.29272	1.12291	0.38461	0.14856	0.05936	0.14416	0.34819	0.34701	0.16632	0.10828
		11.1	-2.4686	-10.1303	-2.97618	-0.65988	-0.84141	-1.60939	-3.09857	-4.63492	-2.85857	-1.86228		12.1	0.29722	1.14377	0.38676	0.14933	0.05998	0.14715	0.35545	0.34887	0.16671	0.10941
		11.15	-2.30439	-9.9994	-2.90048	-0.62443	-0.79704	-1.53916	-3.07329	-4.91945	-2.85894	-1.787		12.15	0.30293	1.15659	0.3869	0.14981	0.06159	0.15174	0.36267	0.34636	0.16667	0.11207
		11.2	-2.15155	-9.909	-2.74646	-0.58562	-0.7569	-1.47724	-3.0673	-5.24179	-2.79995	-1.698		12.2	0.3087	1.18815	0.38429	0.14857	0.062	0.15679	0.37485	0.34365	0.16407	0.11288
		11.25	-2.00408	-9.71959	-2.55912	-0.53393	-0.70813	-1.40531	-3.04411	-5.63438	-2.71631	-1.59468		12.25	0.31469	1.21892	0.3832	0.14792	0.06261	0.16176	0.38672	0.34211	0.16233	0.11406
		11.3	-1.89589	-9.61548	-2.41153	-0.51183	-0.68332	-1.36332	-3.05215	-5.97622	-2.62348	-1.52565		12.3	0.32063	1.25731	0.37842	0.14558	0.06276	0.16761	0.40182	0.33724	0.15821	0.11455
		11.35	-1.82792	-9.90272	-2.23759	-0.51544	-0.68775	-1.3692	-3.173	-6.23502	-2.46508	-1.48537		12.35	0.32529	1.30787	0.37577	0.14359	0.06191	0.17188	0.41821	0.33622	0.15441	0.11352
		11.4	-1.72784	-10.0338	-2.00989	-0.49158	-0.66844	-1.34466	-3.28163	-6.61121	-2.26965	-1.40987		12.4	0.33043	1.35124	0.3755	0.14283	0.06175	0.1761	0.43271	0.33644	0.15236	0.11359
		11.45	-1.68833	-10.3463	-1.9485	-0.5153	-0.68378	-1.36354	-3.41197	-6.5977	-2.17778	-1.40846		12.45	0.335	1.41652	0.37224	0.14037	0.06052	0.18064	0.45355	0.33479	0.1476	0.112
		11.5	-1.67271	-11.0712	-1.87614	-0.5499	-0.71544	-1.41769	-3.6672	-6.38496	-2.0711	-1.42882		12.5	0.33891	1.47938	0.36905	0.13805	0.05941	0.18477	0.47383	0.33269	0.14309	0.11058
		11.55	-1.60885	-11.3418	-1.76688	-0.55035	-0.71236	-1.41819	-3.84696	-6.31335	-1.95209	-1.40169		12.55	0.34428	1.54618	0.36193	0.13418	0.05896	0.19158	0.49982	0.32443	0.13639	0.11043
		11.6	-1.58618	-11.7819	-1.74663	-0.57594	-0.73081	-1.44954	-4.04372	-6.10209	-1.90616	-1.41884		12.6	0.34867	1.6334	0.35523	0.13017	0.0578	0.19769	0.5315	0.31733	0.1291	0.10917
		11.65	-1.57361	-12.5517	-1.73484	-0.61401	-0.76222	-1.50794	-4.35653	-5.74861	-1.86359	-1.45652		12.65	0.35372	1.68967	0.34837	0.12655	0.05805	0.2048	0.55826	0.30785	0.12294	0.11033
		11.7	-1.56743	-13.1533	-1.75452	-0.64991	-0.79012	-1.55695	-4.59313	-5.50585	-1.85592	-1.49548		12.7	0.35956	1.72722	0.33871	0.12183	0.05925	0.21409	0.58608	0.29376	0.11567	0.11337
		11.75	-1.58661	-14.1645	-1.80088	-0.70205	-0.83604	-1.64065	-4.90702	-5.20765	-1.87203	-1.56476		12.75	0.36358	1.79089	0.32892	0.11664	0.05934	0.22235	0.62355	0.2808	0.10713	0.11473
		11.8	-1.58535	-14.7873	-1.836	-0.73915	-0.86528	-1.69371	-5.13791	-5.03748	-1.88322	-1.61003		12.8	0.36838	1.80867	0.32085	0.11256	0.0607	0.23104	0.64892	0.26879	0.10097	0.11829
		11.85	-1.61566	-15.591	-1.91688	-0.79201	-0.91065	-1.76944	-5.32098	-4.92812	-1.9368	-1.6829		12.85	0.373	1.79712	0.31148	0.108	0.06264	0.24065	0.66817	0.25505	0.09475	0.1231
		11.9	-1.6312	-16.7027	-1.9633	-0.8423	-0.95597	-1.85946	-5.65089	-4.72439	-1.96056	-1.75571		12.9	0.37648	1.78147	0.30144	0.10303	0.06429	0.25014	0.68758	0.24108	0.08797	0.1277
		11.95	-1.62105	-16.9736	-1.96272	-0.85706	-0.96864	-1.89341	-5.86876	-4.63004	-1.95455	-1.77841		12.95	0.38247	1.73998	0.29393	0.09921	0.06708	0.26144	0.69418	0.22936	0.0835	0.13447
		12	-1.65973	-17.9137	-2.03522	-0.90735	-1.01612	-1.98012	-6.05097	-4.56056	-2.00964	-1.85626		13	0.38745	1.69109	0.28606	0.09524	0.06972	0.27251	0.69496	0.21776	0.07915	0.14119
		12.05	-1.6739	-18.6737	-2.06595	-0.94297	-1.05088	-2.05755	-6.32354	-4.4444	-2.03085	-1.91622		13.05	0.3914	1.62797	0.27756	0.09108	0.07239	0.28341	0.68584	0.20596	0.07523	0.14819
		12.1	-1.68354	-18.5099	-2.07763	-0.95545	-1.06483	-2.09095	-6.47431	-4.44509	-2.04558	-1.94276		13.1	0.39742	1.56536	0.27033	0.08729	0.07566	0.29675	0.67276	0.1952	0.07224	0.15677
		12.15	-1.70358	-18.8319	-2.12663	-0.99095	-1.09795	-2.15594	-6.64423	-4.42214	-2.08465	-1.99997		13.15	0.40174	1.50435	0.26307	0.08357	0.07846	0.30881	0.65575	0.18513	0.06963	0.16461
		12.2	-1.70368	-18.7458	-2.11102	-0.99923	-1.1109	-2.20474	-6.91951	-4.32727	-2.07652	-2.02846		13.2	0.40735	1.43732	0.25638	0.08011	0.0819	0.32266	0.63124	0.17562	0.06841	0.17398
		12.25	-1.71376	-18.4576	-2.09647	-1.00643	-1.12535	-2.25721	-7.19194	-4.25427	-2.07441	-2.0602		13.25	0.41496	1.37012	0.24969	0.0764	0.08606	0.34054	0.60437	0.16569	0.06774	0.1858
		12.3	-1.69973	-17.9809	-2.06126	-1.00634	-1.13058	-2.30373	-7.5427	-4.11786	-2.04902	-2.08116		13.3	0.42071	1.31369	0.2436	0.07305	0.08948	0.35636	0.57994	0.15712	0.06748	0.19621
		12.35	-1.69574	-16.9751	-1.96855	-0.97424	-1.11627	-2.32513	-7.92888	-3.98084	-1.99339	-2.07103		13.35	0.42796	1.25517	0.2378	0.0698	0.09358	0.37499	0.552	0.14877	0.06859	0.20867
		12.4	-1.70443	-16.1429	-1.90958	-0.95629	-1.11333	-2.35733	-8.27565	-3.89353	-1.96458	-2.07781		13.4	0.43459	1.19976	0.23191	0.06651	0.09755	0.39423	0.52458	0.14062	0.07014	0.22148
		12.45	-1.6855	-14.9885	-1.80096	-0.91496	-1.08883	-2.36477	-8.78343	-3.72613	-1.89295	-2.05401		13.45	0.44162	1.15098	0.22743	0.06409	0.10164	0.41213	0.49876	0.13441	0.07328	0.23391
		12.5	-1.68618	-13.9856	-1.682	-0.86872	-1.066	-2.37786	-9.30639	-3.552	-1.82098	-2.03158		13.5	0.451	1.10033	0.22245	0.06116	0.10673	0.43654	0.47171	0.1272	0.07727	0.25034
		12.55	-1.678	-12.988	-1.56762	-0.82928	-1.048	-2.41571	-9.99725	-3.31849	-1.74798	-2.0259		13.55	0.45717	1.05836	0.21735	0.05829	0.11053	0.45792	0.44969	0.1205	0.0802	0.26443
		12.6	-1.66074	-11.8348	-1.42002	-0.77067	-1.01368	-2.42617	-10.8569	-3.06192	-1.65013	-1.99369		13.6	0.4662	1.01742	0.21341	0.05611	0.11551	0.48123	0.42714	0.11516	0.08548	0.28049
		12.65	-1.66586	-11.026	-1.31803	-0.73532	-1.00108	-2.47639	-11.5578	-2.85209	-1.59047	-2.00001		13.65	0.47677	0.97778	0.209	0.05341	0.12111	0.5117	0.40529	0.10888	0.0911	0.30067
		12.7	-1.65596	-10.2666	-1.23889	-0.71156	-0.9932	-2.54797	-12.1169	-2.63724	-1.54096	-2.02572		13.7	0.48378	0.94387	0.2047	0.05108	0.12532	0.53618	0.38703	0.10361	0.09574	0.31699
		12.75	-1.64285	-9.27345	-1.09685	-0.65478	-0.96126	-2.58257	-12.72	-2.37103	-1.44891	-2.01117		13.75	0.49435	0.9092	0.20108	0.04927	0.13114	0.56345	0.3679	0.09929	0.10288	0.33591
		12.8	-1.64861	-8.60423	-1.01218	-0.62538	-0.95234	-2.65536	-12.6489	-2.1917	-1.4028	-2.03734		13.8	0.50547	0.87533	0.19684	0.04699	0.13724	0.59714	0.3493	0.09416	0.11014	0.35844
		12.85	-1.63286	-8.02737	-0.95514	-0.60681	-0.94408	-2.73322	-12.0596	-2.03575	-1.36702	-2.07344		13.85	0.51432	0.84401	0.19231	0.04466	0.14248	0.6297	0.33244	0.08911	0.11658	0.37993
		12.9	-1.62946	-7.35702	-0.86381	-0.57186	-0.9282	-2.81012	-11.1874	-1.85369	-1.31379	-2.10056		13.9	0.52298	0.81882	0.18869	0.04289	0.14743	0.65885	0.31878	0.08526	0.12283	0.39927
		12.95	-1.64319	-6.85637	-0.81431	-0.55817	-0.93266	-2.93593	-10.1719	-1.73882	-1.29806	-2.17191		13.95	0.53324	0.79294	0.1851	0.04139	0.15323	0.68816	0.30478	0.08195	0.13045	0.41913
		13	-1.61671	-6.4293	-0.78616	-0.54913	-0.92652	-3.03215	-9.22708	-1.64225	-1.2794	-2.22883		14	0.54453	0.76555	0.18078	0.03946	0.15965	0.72552	0.2899	0.07786	0.13885	0.44372
		13.05	-1.60797	-6.01754	-0.7475	-0.53611	-0.92297	-3.14969	-8.27208	-1.54504	-1.26123	-2.29712		14.05	0.55506	0.74241	0.17701	0.03796	0.16562	0.75801	0.27733	0.07468	0.14685	0.46513
		13.1	-1.60108	-5.61719	-0.71742	-0.52734	-0.92399	-3.29661	-7.4045	-1.46421	-1.25243	-2.38878		14.1	0.56777	0.71893	0.17322	0.03678	0.17271	0.78889	0.26454	0.07214	0.15649	0.48582
		13.15	-1.5749	-5.2784	-0.69386	-0.51802	-0.91679	-3.41748	-6.68173	-1.39221	-1.23802	-2.46477		14.15	0.57932	0.69656	0.16913	0.03541	0.17932	0.8214	0.25236	0.06934	0.16568	0.50692
		13.2	-1.57574	-4.97472	-0.67349	-0.51338	-0.92277	-3.59951	-6.01738	-1.33585	-1.24001	-2.58303		14.2	0.59014	0.6772	0.16562	0.0347	0.18557	0.84104	0.24196	0.06782	0.17457	0.52011
		13.25	-1.56155	-4.64576	-0.65672	-0.50896	-0.92563	-3.81603	-5.37151	-1.27952	-1.2419	-2.72824		14.25	0.60238	0.65687	0.16175	0.03411	0.19265	0.85804	0.23099	0.06658	0.1848	0.53151
		13.3	-1.54501	-4.3621	-0.63657	-0.50111	-0.92335	-4.00819	-4.86266	-1.22681	-1.23776	-2.85719		14.3	0.61454	0.63798	0.15795	0.03367	0.19969	0.87062	0.22074	0.06566	0.19516	0.53979
		13.35	-1.53511	-4.11745	-0.62611	-0.49886	-0.92861	-4.26293	-4.40956	-1.18829	-1.24657	-3.03242		14.35	0.62865	0.61955	0.1542	0.03367	0.2077	0.87396	0.21065	0.06564	0.20703	0.54222
		13.4	-1.52934	-3.87217	-0.60907	-0.4933	-0.93265	-4.5408	-3.99871	-1.14699	-1.25315	-3.22349		14.4	0.64191	0.60262	0.15049	0.03369	0.21531	0.8744	0.20128	0.0657	0.21865	0.54231
		13.45	-1.57182	-3.70844	-0.59872	-0.49689	-0.96025	-4.89964	-3.70806	-1.13197	-1.28778	-3.46658		14.45	0.65508	0.58743	0.14718	0.03426	0.22288	0.86178	0.19297	0.06683	0.23031	0.53435
		13.5	-1.58534	-3.5281	-0.5955	-0.50066	-0.98071	-5.33388	-3.40633	-1.11466	-1.32073	-3.76882		14.5	0.67057	0.57266	0.14385	0.03515	0.23158	0.84396	0.18466	0.06861	0.24379	0.52287
		13.55	-1.5928	-3.32152	-0.57421	-0.49352	-0.98827	-5.71324	-3.12932	-1.08078	-1.33327	-4.03176		14.55	0.68683	0.55823	0.14047	0.03629	0.24075	0.82085	0.1765	0.07092	0.25828	0.50785
		13.6	-1.65916	-3.19238	-0.56817	-0.50231	-1.03177	-6.28921	-2.93375	-1.08127	-1.39254	-4.41794		14.6	0.70414	0.54338	0.13686	0.03772	0.25065	0.79182	0.16813	0.07384	0.27432	0.48887
		13.65	-1.67881	-3.03804	-0.56405	-0.50584	-1.05686	-6.93268	-2.7231	-1.07035	-1.43678	-4.86189		14.65	0.72133	0.52969	0.13332	0.03908	0.2605	0.76485	0.1602	0.0767	0.29091	0.47076
		13.7	-1.71627	-2.89094	-0.549	-0.50535	-1.08238	-7.54967	-2.54713	-1.05626	-1.47615	-5.27077		14.7	0.73912	0.51708	0.13009	0.04098	0.2707	0.7314	0.15305	0.08063	0.30795	0.44893
		13.75	-1.80637	-2.8063	-0.55101	-0.52131	-1.14477	-8.46264	-2.42733	-1.07466	-1.56713	-5.83399		14.75	0.75846	0.50444	0.12675	0.04316	0.28184	0.69622	0.14585	0.08517	0.32681	0.42586
		13.8	-1.84964	-2.69934	-0.55211	-0.53017	-1.18653	-9.50134	-2.29142	-1.07921	-1.64043	-6.46658		14.8	0.77744	0.49239	0.12345	0.04535	0.29293	0.66301	0.139	0.0898	0.34604	0.40392
		13.85	-1.88473	-2.57267	-0.54274	-0.53191	-1.21824	-10.6115	-2.15355	-1.07234	-1.70009	-7.10138		14.85	0.79847	0.48066	0.1202	0.04794	0.30517	0.62854	0.13237	0.09528	0.36699	0.38125
		13.9	-1.95176	-2.45113	-0.52852	-0.53572	-1.26332	-11.8372	-2.04082	-1.07201	-1.77293	-7.7245		14.9	0.82128	0.46955	0.11697	0.05063	0.31843	0.59666	0.12587	0.1011	0.38997	0.35999
		13.95	-2.02864	-2.37055	-0.52737	-0.54756	-1.3224	-13.4065	-1.95817	-1.08751	-1.8723	-8.38841		14.95	0.8429	0.45911	0.11389	0.05328	0.33121	0.5673	0.11995	0.10689	0.41198	0.34042
		14	-2.07945	-2.26368	-0.52182	-0.55332	-1.37026	-15.5518	-1.85558	-1.09191	-1.96723	-9.15433		15	0.86613	0.44905	0.11092	0.0563	0.34494	0.53795	0.11445	0.11349	0.43398	0.32111
		14.05	-2.14247	-2.16334	-0.51367	-0.55935	-1.42264	-18.0205	-1.76944	-1.09882	-2.06737	-9.77611		15.05	0.89243	0.43836	0.10758	0.05945	0.36066	0.50954	0.10841	0.12058	0.45973	0.30194
		14.1	-2.21192	-2.09343	-0.51611	-0.57168	-1.4884	-21.0227	-1.70488	-1.1186	-2.1979	-10.225		15.1	0.91805	0.42771	0.10424	0.06256	0.37633	0.4828	0.10267	0.12773	0.48407	0.28392
		14.15	-2.25942	-1.9954	-0.50828	-0.57521	-1.53819	-23.2172	-1.62415	-1.12337	-2.31242	-10.4963		15.15	0.94481	0.41784	0.10109	0.06582	0.39269	0.45809	0.09752	0.13529	0.50642	0.26733
		14.2	-2.33148	-1.92095	-0.50391	-0.58393	-1.60213	-21.578	-1.56778	-1.13925	-2.44533	-10.3701		15.2	0.97227	0.40895	0.09815	0.06901	0.40949	0.43641	0.09286	0.14288	0.52696	0.25263
		14.25	-2.38861	-1.85758	-0.50436	-0.59258	-1.6655	-18.5583	-1.5157	-1.15638	-2.59494	-9.98366		15.25	1.0003	0.40027	0.09539	0.07258	0.42657	0.41495	0.08905	0.15122	0.53977	0.23863
		14.3	-2.44365	-1.78413	-0.50016	-0.59845	-1.72727	-15.9846	-1.46091	-1.16973	-2.74976	-9.4392		15.3	1.03222	0.39038	0.09207	0.07619	0.44657	0.3933	0.08447	0.16018	0.55435	0.22397
		14.35	-2.50846	-1.72138	-0.49967	-0.6076	-1.80255	-13.7836	-1.41577	-1.19104	-2.94039	-8.72751		15.35	1.06423	0.3814	0.08893	0.07954	0.46684	0.37463	0.08029	0.16881	0.56606	0.21107
		14.4	-2.55498	-1.64867	-0.49382	-0.61111	-1.86533	-12.1105	-1.36502	-1.20314	-3.12356	-8.04388		15.4	1.10041	0.37202	0.08569	0.0834	0.48967	0.35533	0.07656	0.17882	0.56957	0.19805
		14.45	-2.63204	-1.58604	-0.4896	-0.62002	-1.94795	-10.7724	-1.32795	-1.22647	-3.33781	-7.36941		15.45	1.13754	0.3631	0.08241	0.08684	0.51376	0.33837	0.07272	0.18844	0.57306	0.18606
		14.5	-2.69871	-1.53382	-0.4892	-0.62929	-2.03486	-9.60317	-1.29614	-1.25274	-3.58648	-6.71538		15.5	1.17122	0.35537	0.07963	0.09004	0.53554	0.32386	0.07006	0.19743	0.56771	0.17613
		14.55	-2.75614	-1.48792	-0.49012	-0.63755	-2.12252	-8.60496	-1.26725	-1.27915	-3.86157	-6.11144		15.55	1.21071	0.34771	0.0769	0.09397	0.56009	0.30904	0.06838	0.20824	0.55258	0.16648
		14.6	-2.82034	-1.43595	-0.48893	-0.64547	-2.22086	-7.69884	-1.23659	-1.30757	-4.18485	-5.533		15.6	1.25506	0.34011	0.07406	0.09802	0.58774	0.29485	0.06688	0.2199	0.53587	0.15707
		14.65	-2.86954	-1.37029	-0.48148	-0.64813	-2.3099	-6.92031	-1.19818	-1.32755	-4.52276	-5.02509		15.65	1.29551	0.33314	0.0715	0.1016	0.61286	0.28254	0.066	0.23058	0.51741	0.14907
		14.7	-2.95656	-1.31842	-0.47843	-0.65873	-2.43058	-6.27807	-1.175	-1.36454	-4.92308	-4.58961		15.7	1.34376	0.32583	0.06879	0.10584	0.64171	0.26967	0.06589	0.2433	0.49392	0.14103
		14.75	-3.0436	-1.27059	-0.47658	-0.66971	-2.56301	-5.69822	-1.15443	-1.40555	-5.38973	-4.1919		15.75	1.39165	0.3193	0.06621	0.10946	0.67111	0.25874	0.06557	0.2552	0.47531	0.1338
		14.8	-3.11778	-1.22682	-0.47456	-0.67833	-2.69196	-5.20396	-1.13465	-1.44392	-5.88758	-3.85099		15.8	1.42354	0.31482	0.06461	0.11221	0.68863	0.25128	0.06637	0.26371	0.45846	0.1296
		14.85	-3.22331	-1.18116	-0.47283	-0.6921	-2.85612	-4.75639	-1.12009	-1.49621	-6.48451	-3.54375		15.85	1.46589	0.31002	0.06305	0.11659	0.70685	0.24251	0.06923	0.27576	0.43353	0.12597
		14.9	-3.31352	-1.13727	-0.47083	-0.70357	-3.02429	-4.35462	-1.10502	-1.54784	-7.15817	-3.26984		15.9	1.50968	0.30537	0.06134	0.12032	0.72742	0.23463	0.07112	0.28721	0.4151	0.1221
		14.95	-3.40817	-1.09767	-0.46917	-0.71561	-3.19975	-4.02053	-1.09354	-1.60211	-7.85366	-3.04334		15.95	1.53555	0.30253	0.06049	0.1231	0.73566	0.22971	0.07336	0.29471	0.40122	0.12062
		15	-3.53784	-1.06504	-0.47098	-0.73474	-3.41917	-3.734	-1.09201	-1.67516	-8.60758	-2.85308		16	1.56406	0.29985	0.05982	0.12666	0.74122	0.22468	0.07672	0.30344	0.38558	0.11996
		15.05	-3.63952	-1.02743	-0.47012	-0.74802	-3.64544	-3.44258	-1.08334	-1.74408	-9.46992	-2.66005		16.05	1.59747	0.29649	0.05889	0.13049	0.74811	0.21895	0.08011	0.31326	0.36994	0.11895
		15.1	-3.75135	-0.98819	-0.46816	-0.76184	-3.89137	-3.18449	-1.0756	-1.81789	-10.2788	-2.49143		16.1	1.63403	0.29276	0.05782	0.13444	0.75517	0.21294	0.08352	0.3237	0.35494	0.11786
		15.15	-3.88935	-0.94913	-0.467	-0.78063	-4.17858	-2.96135	-1.07362	-1.90677	-10.9282	-2.35063		16.15	1.66436	0.28958	0.05683	0.13736	0.76148	0.20814	0.08587	0.33197	0.34415	0.11674
		15.2	-4.01752	-0.91321	-0.46602	-0.79856	-4.47706	-2.76899	-1.07296	-1.99771	-11.3303	-2.23191		16.2	1.67537	0.2889	0.05694	0.13979	0.75688	0.20644	0.0887	0.33624	0.33757	0.11808
		15.25	-4.18346	-0.90385	-0.47519	-0.82563	-4.8376	-2.63329	-1.09027	-2.11537	-11.2309	-2.1553		16.25	1.68503	0.29035	0.05752	0.14182	0.75512	0.20702	0.09095	0.33944	0.33604	0.11999
		15.3	-4.32439	-0.87528	-0.47663	-0.84498	-5.2312	-2.46499	-1.09403	-2.23081	-10.898	-2.05577		16.3	1.71377	0.28543	0.05601	0.14414	0.75996	0.20095	0.09262	0.34712	0.32471	0.11793
		15.35	-4.44921	-0.83727	-0.47365	-0.86106	-5.6338	-2.3065	-1.09267	-2.34291	-10.357	-1.96284		16.35	1.74347	0.27977	0.05421	0.14601	0.76529	0.19438	0.09379	0.35469	0.31328	0.11528
		15.4	-4.609	-0.81114	-0.47618	-0.88424	-6.14432	-2.17087	-1.10221	-2.48825	-9.52452	-1.88958		16.4	1.81895	0.27294	0.05133	0.14954	0.7885	0.18552	0.09527	0.37141	0.29941	0.11077
		15.45	-4.71917	-0.76793	-0.47016	-0.89746	-6.65195	-2.02451	-1.09785	-2.61804	-8.73783	-1.80571		16.45	1.89523	0.26584	0.04875	0.15405	0.80042	0.17639	0.09854	0.38928	0.28322	0.10808
		15.5	-4.86041	-0.73126	-0.4673	-0.91737	-7.19694	-1.91294	-1.10267	-2.76124	-7.99128	-1.74828		16.5	1.96815	0.25826	0.04676	0.16093	0.78981	0.16664	0.10526	0.40843	0.26358	0.10893
		15.55	-5.05919	-0.70866	-0.47238	-0.95016	-7.91948	-1.82675	-1.12447	-2.95785	-7.2135	-1.71547		16.55	2.03886	0.25118	0.04513	0.16858	0.77103	0.15753	0.11294	0.42711	0.24555	0.11148
		15.6	-5.23002	-0.68474	-0.47572	-0.9791	-8.74021	-1.73986	-1.14295	-3.16694	-6.51117	-1.6815		16.6	1.95981	0.24676	0.04748	0.17702	0.69732	0.15359	0.12486	0.41856	0.23194	0.1232
		15.65	-5.40404	-0.65624	-0.47722	-1.00831	-9.60019	-1.66239	-1.16076	-3.37618	-5.93292	-1.65401		16.65	1.72005	0.25249	0.0558	0.17965	0.61337	0.16378	0.13478	0.37789	0.23701	0.14061
		15.7	-5.60752	-0.63409	-0.48272	-1.045	-10.7268	-1.59401	-1.18823	-3.64066	-5.36986	-1.6383		16.7	1.73814	0.25202	0.05566	0.18199	0.6146	0.16266	0.13665	0.38219	0.23528	0.14151
		15.75	-5.74451	-0.59665	-0.48017	-1.07155	-11.8981	-1.51469	-1.20208	-3.88408	-4.90529	-1.61025		16.75	1.77277	0.25031	0.05469	0.18426	0.61965	0.16	0.13793	0.3893	0.23204	0.14106
		15.8	-5.9413	-0.56129	-0.48132	-1.10994	-12.9613	-1.46582	-1.22744	-4.10868	-4.59859	-1.60661		16.8	1.78872	0.24583	0.05392	0.18824	0.61062	0.1552	0.14163	0.39391	0.22446	0.14247
		15.85	-6.25281	-0.55844	-0.49993	-1.17414	-14.5313	-1.4553	-1.28785	-4.45141	-4.29568	-1.64486		16.85	1.80259	0.24127	0.05318	0.19227	0.60062	0.15041	0.14544	0.39792	0.21698	0.14409
		15.9	-6.46609	-0.53251	-0.50672	-1.22278	-16.2012	-1.41691	-1.32701	-4.76231	-4.01812	-1.65681		16.9	1.81388	0.23666	0.05249	0.19636	0.58967	0.14565	0.14937	0.4012	0.2096	0.14594
		15.95	-6.72164	-0.50325	-0.51482	-1.27957	-17.4669	-1.39563	-1.37195	-5.02138	-3.84617	-1.6819		16.95	1.82181	0.23199	0.05187	0.2005	0.57773	0.14093	0.15342	0.40358	0.20234	0.14805
		16	-7.03315	-0.48994	-0.53209	-1.35113	-18.6391	-1.39475	-1.43605	-5.32919	-3.69551	-1.72986		17	1.82593	0.22728	0.05133	0.20471	0.56488	0.13628	0.15761	0.40497	0.19521	0.15041
		16.05	-7.32827	-0.47355	-0.54817	-1.42239	-19.4709	-1.38627	-1.49956	-5.66118	-3.53252	-1.77441		17.05	1.82556	0.22253	0.05088	0.20896	0.55117	0.13171	0.16194	0.40521	0.18824	0.15305
		16.1	-7.60077	-0.45309	-0.56269	-1.49327	-19.5256	-1.3717	-1.56205	-6.00804	-3.3689	-1.81617		17.1	1.82026	0.21775	0.05053	0.21327	0.5367	0.12725	0.16641	0.40421	0.18145	0.15596
		16.15	-7.80337	-0.41324	-0.56774	-1.55221	-19.0183	-1.34037	-1.60697	-6.29264	-3.22325	-1.83866		17.15	1.80945	0.21296	0.0503	0.21763	0.52154	0.12291	0.17101	0.40187	0.17488	0.15914
		16.2	-8.0736	-0.37718	-0.57922	-1.62748	-18.0055	-1.33415	-1.66642	-6.49213	-3.15878	-1.88265		17.2	1.79302	0.20817	0.05019	0.22202	0.50586	0.11873	0.17574	0.39814	0.16855	0.16259
		16.25	-8.26142	-0.32995	-0.5864	-1.69888	-17.4024	-1.32441	-1.71799	-6.64221	-3.12569	-1.91982		17.25	1.77083	0.20337	0.05021	0.22645	0.48975	0.11471	0.1806	0.39303	0.16249	0.16629
		16.3	-8.46298	-0.24772	-0.5801	-1.7637	-16.2085	-1.2557	-1.75515	-6.92807	-2.93284	-1.92235		17.3	1.7429	0.19859	0.05036	0.23088	0.47336	0.11091	0.18555	0.38655	0.15676	0.17021
		16.35	-8.58305	-0.18314	-0.57246	-1.80698	-15.079	-1.19198	-1.77864	-7.18786	-2.75188	-1.91638		17.35	1.70955	0.19385	0.05065	0.23531	0.45683	0.10733	0.19057	0.3788	0.15137	0.17434
		16.4	-8.43748	-0.12827	-0.56146	-1.83328	-13.8694	-1.11523	-1.79473	-7.65587	-2.52355	-1.90174		17.4	1.67128	0.18913	0.05107	0.23973	0.44027	0.104	0.19566	0.36991	0.14636	0.17862
		16.45	-8.35327	-0.10048	-0.5634	-1.87791	-12.3819	-1.07032	-1.83807	-8.15385	-2.33761	-1.92169		17.45	1.62873	0.18447	0.05162	0.24409	0.42384	0.10095	0.20075	0.36005	0.14176	0.183
		16.5	-8.40335	-0.10084	-0.58809	-1.97585	-10.6565	-1.06846	-1.94344	-8.62315	-2.20236	-2.00856		17.5	1.58255	0.17987	0.05229	0.24838	0.40762	0.0982	0.20581	0.34938	0.1376	0.18744
		16.55	-8.38447	-0.10611	-0.61633	-2.08563	-9.22803	-1.07571	-2.06477	-8.9354	-2.09743	-2.11402		17.55	1.53349	0.17534	0.05307	0.25256	0.39171	0.09578	0.21079	0.33811	0.1339	0.19185
		16.6	-9.09063	-0.2079	-0.70526	-2.2987	-8.25307	-1.21992	-2.30211	-8.33203	-2.21065	-2.35379		17.6	1.48232	0.17089	0.05395	0.2566	0.37617	0.09369	0.21563	0.32643	0.13069	0.19616
		16.65	-10.8596	-0.4102	-0.84386	-2.52971	-8.27699	-1.50978	-2.54379	-7.2763	-2.596	-2.62346		17.65	1.42985	0.16654	0.05492	0.26043	0.36112	0.09194	0.22025	0.31455	0.12796	0.20028
		16.7	-10.6878	-0.34993	-0.84473	-2.59792	-8.01459	-1.48003	-2.59058	-7.30164	-2.54199	-2.65017		17.7	1.37662	0.16228	0.05597	0.26403	0.34656	0.09056	0.22458	0.30261	0.12573	0.20412
		16.75	-10.3537	-0.26056	-0.83342	-2.65938	-7.67065	-1.41884	-2.62567	-7.36202	-2.44218	-2.6586		17.75	1.32336	0.15814	0.05707	0.26734	0.33256	0.08952	0.22854	0.29079	0.12399	0.20757
		16.8	-10.1435	-0.22602	-0.84224	-2.74012	-7.16487	-1.39652	-2.69891	-7.27248	-2.36549	-2.71082		17.8	1.2705	0.15412	0.05823	0.27029	0.31916	0.08884	0.23204	0.27923	0.12272	0.21054
		16.85	-9.89212	-0.19154	-0.85095	-2.82258	-6.68027	-1.37498	-2.77476	-7.14196	-2.29287	-2.76599		17.85	1.21851	0.15023	0.05942	0.27281	0.30637	0.0885	0.23496	0.26803	0.12189	0.21291
		16.9	-9.60525	-0.15732	-0.85965	-2.90691	-6.21675	-1.35446	-2.85351	-6.97177	-2.22451	-2.82441		17.9	1.1676	0.14648	0.06064	0.27485	0.2942	0.08847	0.23725	0.25727	0.12149	0.21462
		16.95	-9.29	-0.12375	-0.86855	-2.99362	-5.774	-1.33542	-2.93571	-6.76365	-2.1609	-2.88662		17.95	1.1181	0.14288	0.06187	0.27634	0.28266	0.08874	0.2388	0.24702	0.12145	0.21558
		17	-8.95164	-0.09098	-0.87768	-3.08275	-5.3523	-1.31798	-3.02148	-6.52224	-2.10213	-2.95271		18	1.07013	0.13944	0.0631	0.2772	0.27176	0.08928	0.23954	0.23734	0.12173	0.21575
		17.05	-8.59628	-0.05929	-0.88721	-3.17467	-4.95173	-1.30248	-3.11122	-6.25239	-2.04855	-3.02302			--	--	--	--	--	--	--	--	--	--
		17.1	-8.22889	-0.02887	-0.89719	-3.26951	-4.57255	-1.28906	-3.20506	-5.96043	-2.00031	-3.09756			--	--	--	--	--	--	--	--	--	--
		17.15	-7.8546	-8e-06	-0.90781	-3.36771	-4.21486	-1.27808	-3.30335	-5.65234	-1.95773	-3.1765			--	--	--	--	--	--	--	--	--	--
		17.2	-7.47704	0.02721	-0.91907	-3.46925	-3.87892	-1.26956	-3.40596	-5.33521	-1.92079	-3.25952			--	--	--	--	--	--	--	--	--	--
		17.25	-7.09948	0.05258	-0.9311	-3.57445	-3.56451	-1.26369	-3.51302	-5.01491	-1.88964	-3.34645			--	--	--	--	--	--	--	--	--	--
		17.3	-6.72604	0.07595	-0.94394	-3.68325	-3.2722	-1.2606	-3.62408	-4.69758	-1.86437	-3.43647			--	--	--	--	--	--	--	--	--	--
		17.35	-6.3589	0.0972	-0.95767	-3.79576	-3.0016	-1.26037	-3.73881	-4.38808	-1.84494	-3.52879			--	--	--	--	--	--	--	--	--	--
		17.4	-5.99988	0.11627	-0.97232	-3.91199	-2.75226	-1.26302	-3.85664	-4.09041	-1.83123	-3.62233			--	--	--	--	--	--	--	--	--	--
		17.45	-5.65183	0.13308	-0.98787	-4.03143	-2.52424	-1.2685	-3.97622	-3.80843	-1.82307	-3.71515			--	--	--	--	--	--	--	--	--	--
		17.5	-5.31577	0.14758	-1.00438	-4.15407	-2.31664	-1.27684	-4.09655	-3.5441	-1.82032	-3.80557			--	--	--	--	--	--	--	--	--	--
		17.55	-4.99412	0.15969	-1.02184	-4.27916	-2.12926	-1.288	-4.21554	-3.29954	-1.82274	-3.89086			--	--	--	--	--	--	--	--	--	--
		17.6	-4.68738	0.16943	-1.04025	-4.40619	-1.96102	-1.30187	-4.33126	-3.07539	-1.83	-3.96851			--	--	--	--	--	--	--	--	--	--
		17.65	-4.39745	0.17682	-1.05951	-4.53375	-1.81138	-1.31825	-4.44059	-2.87245	-1.84163	-4.03509			--	--	--	--	--	--	--	--	--	--
		17.7	-4.12476	0.18182	-1.07968	-4.66103	-1.67925	-1.33711	-4.54085	-2.69022	-1.85733	-4.08773			--	--	--	--	--	--	--	--	--	--
		17.75	-3.87037	0.18454	-1.1006	-4.78594	-1.56373	-1.35809	-4.62822	-2.5284	-1.87641	-4.12313			--	--	--	--	--	--	--	--	--	--
		17.8	-3.63512	0.18498	-1.12222	-4.90653	-1.46392	-1.38103	-4.69902	-2.38615	-1.89835	-4.13858			--	--	--	--	--	--	--	--	--	--
		17.85	-3.41987	0.18323	-1.14437	-5.01999	-1.37886	-1.40555	-4.7493	-2.26252	-1.92236	-4.13188			--	--	--	--	--	--	--	--	--	--
		17.9	-3.22442	0.1793	-1.16707	-5.12405	-1.3074	-1.43149	-4.77616	-2.15603	-1.9479	-4.10222			--	--	--	--	--	--	--	--	--	--
		17.95	-3.04928	0.17334	-1.19003	-5.21505	-1.24855	-1.45832	-4.77669	-2.06545	-1.97395	-4.04958			--	--	--	--	--	--	--	--	--	--
		18	-2.89461	0.16539	-1.21317	-5.28967	-1.20139	-1.48569	-4.7492	-1.98941	-1.99973	-3.97512			--	--	--	--	--	--	--	--	--	--
															--
															--
															--
															--
															--
															--
															--
															--
															--
															--
															--
															--
															--
															--
															--
															--
															--
															--
															--
															--
															--
															--
															--
															--
															--
															--
															--
															--
															--
															--
															--
															--
															--
															--
															--
															--
															--
															--
															--
															--
															--
															--
															--
															--
															--
															--
															--
															--
															--
															--
															--
															--
															--
															--
															--
															--
															--
															--
															--
															--
															--
															--
															--
															--
															--
															--
															--
															--
															--
															--
															--
															--
															--
															--
															--
															--
															--
															--
															--
															--
															--
															--
															--
															--
															--
															--
															--
															--
															--
															--
															--
															--
															--
															--
															--
															--
															--
															--
															--
															--
															--
															--
															--
															--
															--
															--
															--
															--
															--
															--
															--
															--
															--
															--
															--
															--
															--
															--
															--
															--
															--
															--
															--
															--
															--
															--
															--
															--
															--
															--
															--
															--
															--
															--
															--
															--
															--
															--
															--
															--
															--
															--
															--
															--
															--
															--
															--
															--
															--
															--
															--
															--
															--
															--
															--
															--
															--
															--
															--
															--
															--
															--
															--
															--
															--
															--
															--
															--
															--
															--
															--
															--
															--
															--
															--
															--
															--
															--
															--
															--
															--
															--
															--
															--
															--
															--
															--
															--
															--
															--
															--
															--
															--
															--
															--
															--
															--
															--
															--
															--
															--
															--
															--
															--
															--
															--
															--
															--
															--
															--
															--
															--
															--
															--
															--
															--
															--
															--
															--
															--
															--
															--
															--
															--
															--
															--
															--
															--
															--
															--
															--
															--
															--
															--
															--
															--
															--
															--
															--
															--
															--
															--
															--
															--
															--
															--
															--
															--
															--
															--
															--
															--
															--
															--
															--
															--
															--
															--
															--
															--
															--
															--
															--
															--
															--
															--
															--
															--
															--
															--
															--
															--
															--
															--
															--
															--
															--
															--
															--
															--
															--
															--
															--
															--
															--
															--
															--
															--
															--
															--
															--
															--
															--
															--
															--
															--
															--
															--
															--
															--
															--

## Sheet: Supplementary Figure 14d
Supplementary Figure 14d
		Fe3C-625												Fe3C-625
		x	y	y	y	y	y	y	y	y	y	y		x	y	y	y	y	y	y	y	y	y	y
		1	-0.01051	-0.01587	-0.02137	-0.02137	-0.03448	-0.03448	-0.05091	-0.06017	-0.07034	-0.08162		2	0.02722	0.04115	0.05548	0.07037	0.09004	0.11129	0.13467	0.16093	0.19108	0.22662
		1.05	-0.01067	-0.01613	-0.02174	-0.02174	-0.0352	-0.0352	-0.05226	-0.06199	-0.07277	-0.08484		2.05	0.0276	0.04174	0.0563	0.07146	0.09153	0.11329	0.13735	0.16451	0.19592	0.23328
		1.1	-0.0108	-0.01634	-0.02205	-0.02205	-0.03583	-0.03583	-0.05351	-0.06371	-0.07512	-0.08803		2.1	0.02799	0.04235	0.05715	0.07258	0.09307	0.11537	0.14012	0.16824	0.20101	0.24034
		1.15	-0.0109	-0.01649	-0.02228	-0.02228	-0.03634	-0.03634	-0.05462	-0.06529	-0.07734	-0.09111		2.15	0.0284	0.04298	0.05803	0.07374	0.09467	0.11752	0.14302	0.17216	0.20637	0.24785
		1.2	-0.01095	-0.0166	-0.02244	-0.02244	-0.03675	-0.03675	-0.0556	-0.06674	-0.07944	-0.0941		2.2	0.02882	0.04363	0.05894	0.07495	0.09633	0.11977	0.14605	0.17627	0.21205	0.25587
		1.25	-0.01098	-0.01665	-0.02254	-0.02254	-0.03706	-0.03706	-0.05645	-0.06806	-0.08142	-0.097		2.25	0.02925	0.0443	0.05988	0.07621	0.09806	0.12212	0.14923	0.18061	0.21807	0.26447
		1.3	-0.01097	-0.01665	-0.02257	-0.02257	-0.03726	-0.03726	-0.05716	-0.06923	-0.08326	-0.09981		2.3	0.02901	0.04395	0.05941	0.07563	0.09736	0.12131	0.14835	0.17972	0.21727	0.26396
		1.35	-0.01092	-0.01659	-0.02252	-0.02252	-0.03736	-0.03736	-0.05773	-0.07025	-0.08496	-0.10249		2.35	0.02887	0.04373	0.05914	0.0753	0.09699	0.12092	0.14801	0.17951	0.21737	0.26466
		1.4	-0.01084	-0.01648	-0.02241	-0.02241	-0.03734	-0.03734	-0.05815	-0.07112	-0.0865	-0.10506		2.4	0.02876	0.04357	0.05893	0.07506	0.09672	0.12067	0.14783	0.17952	0.21772	0.26568
		1.45	-0.01072	-0.01633	-0.02222	-0.02222	-0.03721	-0.03721	-0.05841	-0.07181	-0.08788	-0.10748		2.45	0.02896	0.04389	0.05939	0.07568	0.09761	0.12192	0.14959	0.18203	0.22138	0.27119
		1.5	-0.01057	-0.01611	-0.02196	-0.02196	-0.03695	-0.03695	-0.0585	-0.07231	-0.08906	-0.10972		2.5	0.02915	0.04419	0.05981	0.07626	0.09843	0.12308	0.15125	0.18441	0.22489	0.27655
		1.55	-0.01038	-0.01584	-0.02163	-0.02163	-0.03659	-0.03659	-0.05844	-0.07265	-0.09007	-0.11183		2.55	0.02951	0.04474	0.06059	0.0773	0.09988	0.12508	0.15398	0.18822	0.23034	0.28463
		1.6	-0.01015	-0.01551	-0.02122	-0.02122	-0.03609	-0.03609	-0.05819	-0.07277	-0.09085	-0.11371		2.6	0.03004	0.04556	0.06174	0.07882	0.10197	0.12792	0.15784	0.19354	0.23788	0.29576
		1.65	-0.0099	-0.01514	-0.02074	-0.02074	-0.03549	-0.03549	-0.05778	-0.07272	-0.09145	-0.11543		2.65	0.0306	0.04644	0.06296	0.08045	0.10422	0.13097	0.16201	0.19931	0.24609	0.30802
		1.7	-0.0096	-0.0147	-0.02018	-0.02018	-0.03475	-0.03475	-0.05716	-0.07242	-0.09178	-0.11689		2.7	0.0314	0.04768	0.06469	0.08273	0.10735	0.13521	0.16777	0.20728	0.25748	0.32512
		1.75	-0.00927	-0.01421	-0.01955	-0.01955	-0.03388	-0.03388	-0.05635	-0.07189	-0.09186	-0.1181		2.75	0.03225	0.04899	0.06652	0.08517	0.11071	0.13977	0.17401	0.21598	0.27006	0.34436
		1.8	-0.0089	-0.01366	-0.01884	-0.01884	-0.03289	-0.03289	-0.05533	-0.07112	-0.09167	-0.11904		2.8	0.03325	0.05055	0.06869	0.08805	0.11468	0.1452	0.18146	0.22646	0.2854	0.3683
		1.85	-0.00849	-0.01306	-0.01805	-0.01805	-0.03176	-0.03176	-0.05411	-0.0701	-0.09119	-0.11968		2.85	0.03441	0.05233	0.07119	0.09137	0.11929	0.15153	0.19022	0.23891	0.30394	0.39802
		1.9	-0.00805	-0.01241	-0.01719	-0.01719	-0.03049	-0.03049	-0.05266	-0.06882	-0.0904	-0.12		2.9	0.03557	0.05414	0.07371	0.09475	0.12399	0.15802	0.19932	0.25205	0.32393	0.43119
		1.95	-0.00757	-0.01169	-0.01625	-0.01625	-0.02909	-0.02909	-0.05099	-0.06725	-0.08928	-0.11995		2.95	0.03694	0.05626	0.0767	0.09875	0.12959	0.16581	0.21032	0.26817	0.34904	0.47448
		2	-0.00706	-0.01093	-0.01523	-0.01523	-0.02755	-0.02755	-0.04908	-0.06538	-0.08779	-0.11951		3	0.03833	0.05844	0.07976	0.10286	0.13539	0.17396	0.22201	0.28564	0.37711	0.52537
		2.05	-0.0065	-0.01009	-0.01412	-0.01412	-0.02584	-0.02584	-0.04689	-0.06315	-0.08587	-0.11855		3.05	0.03981	0.06075	0.08302	0.10726	0.14163	0.18283	0.23491	0.30534	0.40984	0.58828
		2.1	-0.00591	-0.00921	-0.01294	-0.01294	-0.02401	-0.02401	-0.04446	-0.06063	-0.08357	-0.11715		3.1	0.04144	0.06329	0.08662	0.11215	0.14862	0.19285	0.24972	0.32854	0.44995	0.67121
		2.15	-0.00529	-0.00826	-0.01167	-0.01167	-0.02201	-0.02201	-0.04173	-0.05769	-0.08074	-0.11512		3.15	0.04302	0.06578	0.09017	0.11698	0.15559	0.20301	0.26504	0.35325	0.49485	0.77302
		2.2	-0.00463	-0.00727	-0.01033	-0.01033	-0.01987	-0.01987	-0.03874	-0.05442	-0.07747	-0.11253		3.2	0.04478	0.06854	0.0941	0.12237	0.16344	0.21457	0.2828	0.3828	0.55147	0.91672
		2.25	-0.00392	-0.0062	-0.00889	-0.00889	-0.01755	-0.01755	-0.03541	-0.05067	-0.07357	-0.10913		3.25	0.04656	0.07135	0.09812	0.12791	0.1716	0.2268	0.30207	0.41612	0.61987	1.11908
		2.3	-0.00319	-0.00507	-0.00734	-0.00734	-0.01482	-0.01482	-0.03077	-0.04467	-0.06577	-0.09893		3.3	0.04833	0.07415	0.10216	0.13351	0.17995	0.23953	0.32267	0.45333	0.70262	1.4185
		2.35	0.0009812	0.0013	0.0014	0.0014	0.0002022	0.0002022	-0.0059	-0.01281	-0.02458	-0.04475		3.35	0.05026	0.0772	0.10658	0.13968	0.18924	0.25395	0.34664	0.4987	0.81359	1.95213
		2.4	0.00466	0.00694	0.00915	0.00915	0.01362	0.01362	0.01662	0.01632	0.01354	0.00615		3.4	0.05212	0.08017	0.1109	0.14577	0.19856	0.26875	0.37212	0.5499	0.9553	3.00458
		2.45	0.00648	0.00972	0.01298	0.01298	0.02031	0.02031	0.02799	0.03115	0.03308	0.03241		3.45	0.05403	0.08322	0.11537	0.1521	0.2084	0.28469	0.40054	0.61069	1.14973	5.55242
		2.5	0.01147	0.01737	0.0235	0.0235	0.03859	0.03859	0.05897	0.07152	0.08647	0.10479		3.5	0.056	0.08639	0.12004	0.15879	0.21894	0.3022	0.43303	0.68561	1.43911	6.35732
		2.55	0.01362	0.0207	0.02811	0.02811	0.04678	0.04678	0.07342	0.09085	0.11285	0.14189		3.55	0.05788	0.08943	0.12454	0.1653	0.22941	0.32012	0.46788	0.77347	1.8682	3.3798
		2.6	0.01615	0.02459	0.03351	0.03351	0.05643	0.05643	0.09056	0.11395	0.1447	0.18737		3.6	0.05984	0.09259	0.12927	0.1722	0.24069	0.33992	0.50821	0.88531	2.57061	2.11157
		2.65	0.01883	0.02873	0.03926	0.03926	0.06679	0.06679	0.10929	0.13953	0.18056	0.2397		3.65	0.06176	0.09573	0.13398	0.17917	0.25233	0.36108	0.5539	1.0283	3.61741	1.52284
		2.7	0.01948	0.02976	0.04074	0.04074	0.06982	0.06982	0.1159	0.14957	0.19636	0.26579		3.7	0.06356	0.09869	0.13848	0.1859	0.26382	0.38269	0.60342	1.20397	3.93194	1.19115
		2.75	0.02091	0.03201	0.04392	0.04392	0.07592	0.07592	0.12817	0.16754	0.22374	0.30984		3.75	0.06544	0.10178	0.14321	0.19306	0.27631	0.40702	0.66283	1.44592	3.02524	0.96933
		2.8	0.02079	0.03186	0.04381	0.04381	0.07629	0.07629	0.13074	0.17289	0.23459	0.33201		3.8	0.06719	0.10468	0.14771	0.19996	0.28869	0.43219	0.72927	1.75943	2.20336	0.81927
		2.85	0.02047	0.03142	0.0433	0.0433	0.07604	0.07604	0.13259	0.17773	0.24566	0.35662		3.85	0.06884	0.10744	0.15202	0.20667	0.30103	0.4583	0.80331	2.12537	1.67306	0.70905
		2.9	0.01978	0.03041	0.04201	0.04201	0.07443	0.07443	0.13216	0.17971	0.25337	0.37792		3.9	0.07053	0.11029	0.15652	0.21378	0.31446	0.48806	0.8954	2.53255	1.3283	0.6206
		2.95	0.01767	0.02721	0.03769	0.03769	0.06739	0.06739	0.12196	0.16843	0.24266	0.37291		3.95	0.07207	0.1129	0.16069	0.22049	0.32752	0.51847	0.9987	2.73237	1.10566	0.55353
		3	0.0153	0.02361	0.03279	0.03279	0.05926	0.05926	0.10967	0.15423	0.22788	0.36233		4	0.07356	0.11544	0.1648	0.22721	0.34103	0.55153	1.1216	2.56777	0.94195	0.49766
		3.05	0.01202	0.01859	0.02589	0.02589	0.04726	0.04726	0.08944	0.12812	0.19429	0.31977		4.05	0.07502	0.11796	0.16894	0.23409	0.35531	0.5886	1.27547	2.21715	0.81808	0.45027
		3.1	0.00826	0.0128	0.01789	0.01789	0.03312	0.03312	0.06457	0.09477	0.14864	0.25518		4.1	0.07634	0.12026	0.17275	0.24056	0.36924	0.62704	1.45243	1.8683	0.72605	0.41189
		3.15	0.00401	0.00624	0.00876	0.00876	0.01655	0.01655	0.03359	0.05088	0.08328	0.15018		4.15	0.07762	0.12251	0.17655	0.24715	0.384	0.67064	1.67462	1.57069	0.64947	0.37751
		3.2	-0.00139	-0.00215	-0.00298	-0.00298	-0.00543	-0.00543	-0.0103	-0.01491	-0.02308	-0.03836		4.2	0.07884	0.12467	0.18025	0.25368	0.39918	0.71886	1.94664	1.34767	0.58834	0.34821
		3.25	-0.00662	-0.01029	-0.01445	-0.01445	-0.02735	-0.02735	-0.05639	-0.08724	-0.14751	-0.269		4.25	0.07997	0.12671	0.18378	0.26005	0.41459	0.77187	2.25833	1.17525	0.53779	0.3227
		3.3	-0.01292	-0.02017	-0.0285	-0.0285	-0.05511	-0.05511	-0.11918	-0.19171	-0.34055	-0.63425		4.3	0.08102	0.12864	0.18722	0.26644	0.43089	0.83375	2.60758	1.0351	0.49321	0.29908
		3.35	-0.02009	-0.03146	-0.04465	-0.04465	-0.0879	-0.0879	-0.19811	-0.33005	-0.61051	-1.1118		4.35	0.08202	0.13047	0.19052	0.2727	0.44754	0.90402	2.9413	0.92861	0.45651	0.27872
		3.4	-0.02644	-0.04152	-0.05923	-0.05923	-0.11879	-0.11879	-0.27972	-0.48353	-0.92746	-1.58116		4.4	0.08293	0.13219	0.19369	0.2789	0.46504	0.98723	3.08011	0.83687	0.42309	0.25957
		3.45	-0.03483	-0.05489	-0.07868	-0.07868	-0.161	-0.161	-0.3975	-0.71448	-1.40936	-2.12824		4.45	0.0838	0.13385	0.19687	0.28536	0.48447	1.09466	2.94999	0.75539	0.39146	0.24079
		3.5	-0.04264	-0.06743	-0.09717	-0.09717	-0.20306	-0.20306	-0.52757	-0.9876	-1.97077	-2.47865		4.5	0.08461	0.13545	0.19999	0.29191	0.50542	1.2327	2.60243	0.68544	0.36275	0.22321
		3.55	-0.05052	-0.0802	-0.11623	-0.11623	-0.24862	-0.24862	-0.68306	-1.33332	-2.6318	-2.6731		4.55	0.08534	0.13696	0.20311	0.29884	0.52957	1.42856	2.10665	0.61615	0.33313	0.20473
		3.6	-0.06011	-0.09579	-0.13965	-0.13965	-0.30602	-0.30602	-0.89183	-1.81239	-3.40469	-2.74161		4.6	0.08598	0.13839	0.20629	0.30641	0.55876	1.74251	1.64929	0.54757	0.30223	0.18499
		3.65	-0.06743	-0.1079	-0.15833	-0.15833	-0.35628	-0.35628	-1.10735	-2.3367	-3.97928	-2.60146		4.65	0.08651	0.13969	0.20943	0.31445	0.59315	2.28257	1.2979	0.48416	0.27207	0.16528
		3.7	-0.07637	-0.12274	-0.18129	-0.18129	-0.41912	-0.41912	-1.39094	-3.02428	-4.45775	-2.49037		4.7	0.08694	0.14087	0.21253	0.32301	0.6341	3.40465	1.0405	0.42714	0.24341	0.14608
		3.75	-0.08478	-0.13689	-0.20363	-0.20363	-0.48482	-0.48482	-1.72742	-3.82585	-4.61901	-2.32144		4.75	0.08718	0.14177	0.21531	0.33146	0.68056	6.72986	0.859	0.37879	0.21781	0.1285
		3.8	-0.09124	-0.14802	-0.22181	-0.22181	-0.54462	-0.54462	-2.08782	-4.62377	-4.47374	-2.13647		4.8	0.08733	0.14252	0.21789	0.33992	0.73311	20.4074	0.72849	0.3387	0.1956	0.1129
		3.85	-0.09913	-0.16163	-0.24403	-0.24403	-0.61844	-0.61844	-2.55194	-5.51792	-4.28482	-2.01622		4.85	0.08743	0.14318	0.22033	0.34832	0.79197	6.17578	0.63266	0.30584	0.17671	0.09935
		3.9	-0.1049	-0.17194	-0.26175	-0.26175	-0.68669	-0.68669	-3.06468	-6.21166	-3.91755	-1.86195		4.9	0.08747	0.1437	0.2225	0.3563	0.85531	3.35336	0.56157	0.27928	0.16097	0.08789
		3.95	-0.10954	-0.18048	-0.27696	-0.27696	-0.75195	-0.75195	-3.61528	-6.59684	-3.55478	-1.72839		4.95	0.08763	0.14443	0.22499	0.36496	0.92841	2.29602	0.5055	0.257	0.14743	0.07787
		4	-0.11327	-0.18774	-0.29072	-0.29072	-0.81994	-0.81994	-4.25637	-6.70125	-3.23412	-1.6215		5	0.08786	0.14524	0.22756	0.37378	1.00927	1.76434	0.4615	0.23857	0.13598	0.06929
		4.05	-0.1152	-0.19207	-0.30016	-0.30016	-0.8803	-0.8803	-4.90983	-6.38853	-2.89042	-1.49856		5.05	0.08824	0.14628	0.23048	0.38327	1.10086	1.43987	0.42578	0.223	0.12611	0.06185
		4.1	-0.11534	-0.19349	-0.30529	-0.30529	-0.93236	-0.93236	-5.54005	-5.91013	-2.60407	-1.39521		5.1	0.08888	0.14776	0.23413	0.39428	1.20903	1.21582	0.39565	0.20944	0.11736	0.05522
		4.15	-0.11404	-0.19261	-0.30707	-0.30707	-0.97983	-0.97983	-6.14174	-5.31998	-2.33476	-1.29297		5.15	0.08966	0.14947	0.23814	0.40601	1.32811	1.05791	0.37071	0.19788	0.10978	0.04956
		4.2	-0.1116	-0.18966	-0.30527	-0.30527	-1.01573	-1.01573	-6.5507	-4.67492	-2.07199	-1.18276		5.2	0.09066	0.15156	0.2428	0.41914	1.45918	0.93746	0.3493	0.18772	0.10303	0.04474
		4.25	-0.10655	-0.18242	-0.29697	-0.29697	-1.03622	-1.03622	-6.74813	-4.09071	-1.84784	-1.08577		5.25	0.09188	0.15399	0.24801	0.43331	1.58184	0.84333	0.33114	0.17901	0.09727	0.04118
		4.3	-0.10119	-0.1744	-0.28686	-0.28686	-1.04773	-1.04773	-6.64651	-3.50504	-1.61831	-0.97698		5.3	0.0933	0.15679	0.25385	0.44883	1.68687	0.76768	0.31529	0.17129	0.09217	0.03871
		4.35	-0.09366	-0.16239	-0.26969	-0.26969	-1.02888	-1.02888	-6.14892	-2.93596	-1.38664	-0.8576		5.35	0.09485	0.15979	0.25994	0.46444	1.72822	0.70735	0.30209	0.1649	0.08816	0.03804
		4.4	-0.08531	-0.14886	-0.24969	-0.24969	-0.99738	-0.99738	-5.47432	-2.42815	-1.17446	-0.7436		5.4	0.09659	0.16307	0.26646	0.4804	1.69327	0.65703	0.2908	0.15959	0.08515	0.03925
		4.45	-0.07717	-0.13502	-0.22766	-0.22766	-0.94106	-0.94106	-4.52362	-1.89277	-0.93579	-0.6064		5.45	0.09847	0.16661	0.27334	0.49653	1.60767	0.6153	0.28116	0.15518	0.08303	0.04193
		4.5	-0.06734	-0.11774	-0.19867	-0.19867	-0.83941	-0.83941	-3.40691	-1.36427	-0.68794	-0.45636		5.5	0.10039	0.17014	0.27995	0.51042	1.47239	0.58137	0.27374	0.15226	0.08248	0.04654
		4.55	-0.05875	-0.1023	-0.17192	-0.17192	-0.73358	-0.73358	-2.38034	-0.91341	-0.46988	-0.3207		5.55	0.10252	0.17401	0.28701	0.5241	1.33777	0.5518	0.26736	0.1501	0.08288	0.05225
		4.6	-0.04938	-0.08523	-0.14173	-0.14173	-0.59834	-0.59834	-1.42042	-0.51943	-0.27235	-0.19348		5.6	0.10466	0.17782	0.29368	0.53494	1.21297	0.52815	0.26286	0.14926	0.08468	0.05885
		4.65	-0.04063	-0.06934	-0.11357	-0.11357	-0.46429	-0.46429	-0.72475	-0.24809	-0.13221	-0.10032		5.65	0.1069	0.18175	0.30021	0.54317	1.09845	0.50776	0.25969	0.14962	0.08788	0.06651
		4.7	-0.03175	-0.05401	-0.08817	-0.08817	-0.36413	-0.36413	-0.37489	-0.12347	-0.06836	-0.05657		5.7	0.10926	0.18582	0.30671	0.54959	1.00482	0.4907	0.25765	0.15089	0.09203	0.07454
		4.75	-0.02075	-0.03591	-0.06031	-0.06031	-0.28878	-0.28878	-0.25887	-0.09552	-0.05692	-0.0474		5.75	0.11156	0.18966	0.31235	0.55191	0.92519	0.47739	0.2573	0.15355	0.09746	0.08301
		4.8	-0.00945	-0.01833	-0.03611	-0.03611	-0.29274	-0.29274	-0.33116	-0.14647	-0.09134	-0.07071		5.8	0.11403	0.19373	0.31803	0.55253	0.85739	0.4657	0.25783	0.15713	0.10384	0.09203
		4.85	0.00573	0.00506	-0.00464	-0.00464	-0.33599	-0.33599	-0.46897	-0.22815	-0.1445	-0.1068		5.85	0.11648	0.19766	0.32309	0.55092	0.8039	0.45741	0.25981	0.16175	0.11088	0.10095
		4.9	0.02332	0.03197	0.03085	0.03085	-0.43875	-0.43875	-0.63743	-0.32479	-0.20718	-0.14963		5.9	0.11892	0.20145	0.32748	0.54692	0.75834	0.4512	0.26303	0.16747	0.11874	0.11012
		4.95	0.04334	0.06252	0.07056	0.07056	-0.61806	-0.61806	-0.81743	-0.4286	-0.27484	-0.19605		5.95	0.12143	0.20527	0.33157	0.54195	0.72076	0.44695	0.26735	0.17409	0.12721	0.11943
		5	0.06637	0.09798	0.11747	0.11747	-0.84932	-0.84932	-0.98536	-0.52774	-0.33942	-0.23951		6	0.12385	0.20883	0.33495	0.53612	0.69148	0.44545	0.27302	0.18157	0.13597	0.12844
		5.05	0.09067	0.13537	0.16649	0.16649	-1.17358	-1.17358	-1.14652	-0.62422	-0.40252	-0.28191		6.05	0.12628	0.21228	0.3378	0.52934	0.66647	0.44566	0.27999	0.19011	0.14545	0.13773
		5.1	0.11594	0.17402	0.21599	0.21599	-1.631	-1.631	-1.30362	-0.71981	-0.46556	-0.32469		6.1	0.12869	0.2156	0.34031	0.52291	0.64737	0.44815	0.2882	0.19941	0.15519	0.14686
		5.15	0.1422	0.21415	0.26686	0.26686	-2.20075	-2.20075	-1.4504	-0.81066	-0.52568	-0.36542		6.15	0.13097	0.21862	0.3422	0.51657	0.63322	0.45315	0.29791	0.20961	0.16522	0.15579
		5.2	0.16819	0.25341	0.31448	0.31448	-2.93503	-2.93503	-1.59052	-0.89897	-0.58494	-0.40654		6.2	0.13323	0.2215	0.34369	0.51014	0.62173	0.46012	0.30929	0.22111	0.1761	0.16515
		5.25	0.19191	0.28791	0.35085	0.35085	-3.91116	-3.91116	-1.73885	-0.99327	-0.65016	-0.45483		6.25	0.13545	0.22428	0.34516	0.50517	0.61507	0.4696	0.32208	0.23331	0.18711	0.1743
		5.3	0.21596	0.32248	0.38495	0.38495	-5.05022	-5.05022	-1.87646	-1.08321	-0.71334	-0.50266		6.3	0.13754	0.22678	0.34618	0.50048	0.61143	0.48193	0.33708	0.247	0.19896	0.18374
		5.35	0.23686	0.35063	0.40436	0.40436	-6.42732	-6.42732	-2.02053	-1.17866	-0.78274	-0.55868		6.35	0.13962	0.22923	0.34723	0.49673	0.61041	0.4966	0.35406	0.26209	0.21165	0.19366
		5.4	0.25486	0.37243	0.40802	0.40802	-8.09021	-8.09021	-2.1713	-1.28081	-0.85972	-0.6245		6.4	0.14161	0.23155	0.34837	0.49455	0.61391	0.51533	0.37377	0.27871	0.22498	0.20362
		5.45	0.27197	0.39181	0.40388	0.40388	-9.96553	-9.96553	-2.31561	-1.38154	-0.93759	-0.69344		6.45	0.14354	0.23375	0.34939	0.49277	0.61929	0.53751	0.39689	0.2979	0.24006	0.21467
		5.5	0.28368	0.40019	0.37551	0.37551	-12.1944	-12.1944	-2.47601	-1.4951	-1.02859	-0.77817		6.5	0.14549	0.23604	0.35094	0.4929	0.62854	0.56382	0.42317	0.31897	0.25607	0.22607
		5.55	0.29422	0.40513	0.33624	0.33624	-14.81	-14.81	-2.63319	-1.61039	-1.1236	-0.86943		6.55	0.14732	0.23821	0.3526	0.4943	0.64236	0.59745	0.45552	0.34389	0.27421	0.23835
		5.6	0.30153	0.40336	0.28252	0.28252	-17.6558	-17.6558	-2.79487	-1.73123	-1.2254	-0.96949		6.6	0.1492	0.24052	0.35471	0.49688	0.65873	0.63671	0.4935	0.37268	0.29477	0.25202
		5.65	0.30458	0.39235	0.20811	0.20811	-20.327	-20.327	-2.96655	-1.86297	-1.33935	-1.08418		6.65	0.15099	0.24288	0.35745	0.50177	0.68176	0.68706	0.54012	0.40607	0.3172	0.26582
		5.7	0.3064	0.3782	0.12639	0.12639	-21.1279	-21.1279	-3.13495	-1.996	-1.45653	-1.20356		6.7	0.1528	0.24536	0.36069	0.50817	0.70997	0.75112	0.59937	0.44687	0.34343	0.28107
		5.75	0.30409	0.35604	0.03152	0.03152	-19.5568	-19.5568	-3.31297	-2.13843	-1.58338	-1.33307		6.75	0.15467	0.24815	0.36492	0.51708	0.74514	0.83156	0.67155	0.49311	0.37094	0.29542
		5.8	0.29895	0.32751	-0.07589	-0.07589	-17.5423	-17.5423	-3.49352	-2.28767	-1.71881	-1.47244		6.8	0.15645	0.25107	0.37007	0.52911	0.79271	0.94554	0.76772	0.54741	0.39909	0.30677
		5.85	0.29282	0.29747	-0.18117	-0.18117	-15.8282	-15.8282	-3.67606	-2.43984	-1.85684	-1.6127		6.85	0.15834	0.25439	0.37632	0.54385	0.85096	1.10041	0.88908	0.60558	0.42449	0.31325
		5.9	0.28333	0.26138	-0.29258	-0.29258	-14.3988	-14.3988	-3.86655	-2.60094	-2.00359	-1.76042		6.9	0.16016	0.25802	0.38402	0.56324	0.9301	1.32995	1.02816	0.6505	0.43439	0.30566
		5.95	0.27172	0.2217	-0.40513	-0.40513	-13.2581	-13.2581	-4.06142	-2.76829	-2.15639	-1.91253		6.95	0.162	0.26204	0.39328	0.5877	1.03874	1.7029	1.16011	0.66614	0.42291	0.28218
		6	0.25967	0.18285	-0.50703	-0.50703	-12.35	-12.35	-4.2621	-2.93976	-2.31098	-2.06245		7	0.16384	0.2664	0.40396	0.61718	1.18382	2.27025	1.18963	0.63247	0.38667	0.24456
		6.05	0.24382	0.1383	-0.61082	-0.61082	-11.5688	-11.5688	-4.47533	-3.12335	-2.47601	-2.21997		7.05	0.16555	0.271	0.41639	0.65417	1.39784	2.89083	1.06676	0.55425	0.33038	0.19633
		6.1	0.22799	0.09575	-0.70224	-0.70224	-10.93	-10.93	-4.69757	-3.31338	-2.64433	-2.37652		7.1	0.16718	0.27575	0.42998	0.69743	1.71123	2.78143	0.89307	0.46947	0.27344	0.1498
		6.15	0.21131	0.05457	-0.78052	-0.78052	-10.3889	-10.3889	-4.93462	-3.51284	-2.81747	-2.53275		7.15	0.16862	0.28022	0.44353	0.74399	2.15613	2.13502	0.74346	0.39742	0.22515	0.11112
		6.2	0.19092	0.00925	-0.85629	-0.85629	-9.89649	-9.89649	-5.19588	-3.73194	-3.00566	-2.69942		7.2	0.1699	0.2844	0.45681	0.79298	2.78096	1.62953	0.63024	0.34044	0.18637	0.08111
		6.25	0.17241	-0.02973	-0.91358	-0.91358	-9.48876	-9.48876	-5.47343	-3.9597	-3.19673	-2.86382		7.25	0.17112	0.28833	0.46944	0.84228	3.57385	1.31952	0.54982	0.29784	0.15678	0.06014
		6.3	0.15147	-0.06919	-0.9614	-0.9614	-9.11157	-9.11157	-5.78694	-4.21182	-3.40377	-3.03752		7.3	0.17227	0.29197	0.48126	0.8908	4.2861	1.11974	0.49106	0.26546	0.13409	0.04826
		6.35	0.1295	-0.10755	-1.00086	-1.00086	-8.76468	-8.76468	-6.13506	-4.48834	-3.62729	-3.22188		7.35	0.1735	0.29562	0.49289	0.94002	4.51685	0.98268	0.44649	0.24001	0.11613	0.04446
		6.4	0.10869	-0.1398	-1.02309	-1.02309	-8.46094	-8.46094	-6.53184	-4.79123	-3.86415	-3.41124		7.4	0.17482	0.29932	0.50437	0.98991	4.182	0.88381	0.41176	0.21958	0.10174	0.04698
		6.45	0.08478	-0.17384	-1.041	-1.041	-8.15007	-8.15007	-6.99895	-5.14213	-4.13381	-3.6236		7.45	0.17629	0.30324	0.51626	1.04278	3.61345	0.80639	0.38287	0.20216	0.08969	0.05346
		6.5	0.06252	-0.20218	-1.04698	-1.04698	-7.87016	-7.87016	-7.53364	-5.52877	-4.42191	-3.84506		7.5	0.17786	0.30731	0.52855	1.09942	3.09925	0.74428	0.35833	0.18694	0.07934	0.06156
		6.55	0.03897	-0.22801	-1.04148	-1.04148	-7.58721	-7.58721	-8.20376	-5.98634	-4.74817	-4.08728		7.55	0.17957	0.31162	0.5413	1.15967	2.67612	0.69343	0.33737	0.17367	0.07085	0.0707
		6.6	0.01481	-0.25257	-1.03168	-1.03168	-7.29068	-7.29068	-9.01818	-6.51846	-5.11481	-4.35323		7.6	0.18136	0.31614	0.55485	1.22717	2.33303	0.64843	0.31797	0.16112	0.06347	0.08058
		6.65	-0.00855	-0.27201	-1.01012	-1.01012	-7.00348	-7.00348	-10.0616	-7.12522	-5.50063	-4.61646		7.65	0.18318	0.32071	0.56876	1.3003	2.06546	0.60975	0.30062	0.14966	0.05765	0.09062
		6.7	-0.03358	-0.29096	-0.98324	-0.98324	-6.67545	-6.67545	-11.4776	-7.84332	-5.91906	-4.88387		7.7	0.1851	0.32553	0.5836	1.38265	1.84299	0.57461	0.2843	0.13873	0.05349	0.10129
		6.75	-0.05784	-0.30722	-0.95258	-0.95258	-6.34593	-6.34593	-13.3387	-8.56997	-6.28029	-5.08465		7.75	0.18703	0.33045	0.5992	1.4762	1.66063	0.54261	0.26887	0.12819	0.05095	0.11222
		6.8	-0.0823	-0.32021	-0.91207	-0.91207	-5.97319	-5.97319	-15.8505	-9.13588	-6.45565	-5.11876		7.8	0.18896	0.33544	0.61542	1.58021	1.50704	0.51342	0.25438	0.11825	0.05064	0.12357
		6.85	-0.10724	-0.33335	-0.87154	-0.87154	-5.55224	-5.55224	-17.5785	-9.16185	-6.2873	-4.90272		7.85	0.19082	0.3404	0.63237	1.6996	1.3739	0.48574	0.24021	0.10847	0.05229	0.13541
		6.9	-0.13197	-0.34593	-0.83135	-0.83135	-5.12374	-5.12374	-14.6992	-8.08461	-5.51467	-4.27668		7.9	0.1927	0.34549	0.65024	1.83622	1.26092	0.46031	0.2268	0.09916	0.05569	0.14757
		6.95	-0.15733	-0.35914	-0.79093	-0.79093	-4.618	-4.618	-10.2296	-6.15546	-4.2527	-3.32285		7.95	0.19458	0.35065	0.66899	1.99162	1.16264	0.43662	0.21399	0.09032	0.0607	0.16021
		7	-0.1824	-0.37578	-0.76321	-0.76321	-4.12286	-4.12286	-6.698	-4.16648	-2.92979	-2.33858		8	0.19638	0.35577	0.68854	2.16978	1.07653	0.41435	0.20164	0.0819	0.06681	0.17325
		7.05	-0.20824	-0.39904	-0.75695	-0.75695	-3.70896	-3.70896	-4.10895	-2.54714	-1.83534	-1.52876		8.05	0.19828	0.36113	0.70936	2.37067	1.00153	0.39385	0.19001	0.07416	0.07388	0.18684
		7.1	-0.23322	-0.42698	-0.77062	-0.77062	-3.36423	-3.36423	-2.43509	-1.49834	-1.12746	-1.00874		8.1	0.20001	0.3663	0.73083	2.59605	0.93426	0.37428	0.17866	0.06693	0.08153	0.20084
		7.15	-0.25738	-0.46129	-0.81226	-0.81226	-3.20326	-3.20326	-1.54179	-0.95924	-0.77297	-0.75861		8.15	0.20179	0.37162	0.75342	2.83495	0.87548	0.35635	0.16806	0.06066	0.08966	0.21531
		7.2	-0.27843	-0.49781	-0.87679	-0.87679	-3.27103	-3.27103	-1.14937	-0.74238	-0.64481	-0.68565		8.2	0.20365	0.37714	0.77732	3.0741	0.82361	0.33983	0.15811	0.05545	0.0982	0.23037
		7.25	-0.29642	-0.53305	-0.95031	-0.95031	-3.43615	-3.43615	-0.98196	-0.6656	-0.61429	-0.68968		8.25	0.20546	0.38264	0.80222	3.29223	0.77712	0.32433	0.14861	0.05134	0.10696	0.24594
		7.3	-0.30984	-0.56348	-1.02525	-1.02525	-3.6714	-3.6714	-0.93685	-0.66355	-0.63577	-0.73509		8.3	0.20745	0.38851	0.82869	3.44836	0.73661	0.31038	0.13991	0.04873	0.11599	0.26216
		7.35	-0.31897	-0.58739	-1.0928	-1.0928	-3.86724	-3.86724	-0.92546	-0.67976	-0.66813	-0.78792		8.35	0.20947	0.39453	0.8567	3.5137	0.69972	0.29722	0.1316	0.04759	0.12533	0.27923
		7.4	-0.32673	-0.60899	-1.15737	-1.15737	-4.00644	-4.00644	-0.92397	-0.69954	-0.70166	-0.8413		8.4	0.21147	0.40053	0.88559	3.48164	0.66688	0.28508	0.12384	0.04783	0.13468	0.29674
		7.45	-0.33107	-0.62531	-1.21598	-1.21598	-4.10834	-4.10834	-0.93495	-0.72562	-0.73857	-0.89713		8.45	0.21374	0.40706	0.91646	3.35329	0.63816	0.27422	0.11682	0.04963	0.14434	0.31516
		7.5	-0.33563	-0.64118	-1.27197	-1.27197	-4.11808	-4.11808	-0.9311	-0.7402	-0.76617	-0.9454		8.5	0.21606	0.41383	0.94956	3.16935	0.61137	0.26376	0.11	0.0525	0.15437	0.33485
		7.55	-0.3389	-0.6551	-1.32631	-3.00078	-4.10398	-1.68692	-0.93428	-0.75819	-0.79585	-0.99601		8.55	0.21837	0.42056	0.98327	2.96297	0.58771	0.25427	0.1038	0.05621	0.16429	0.35485
		7.6	-0.34148	-0.6678	-1.37946	-3.19199	-4.03821	-1.63757	-0.93137	-0.77138	-0.82187	-1.04487		8.6	0.22105	0.42812	1.02043	2.74333	0.56615	0.24546	0.09806	0.06096	0.17494	0.37667
		7.65	-0.34452	-0.68086	-1.43253	-3.3769	-3.93239	-1.58222	-0.92275	-0.77981	-0.84418	-1.09167		8.65	0.2237	0.43571	1.0596	2.54143	0.54606	0.23697	0.0925	0.06608	0.18575	0.39969
		7.7	-0.34682	-0.69314	-1.487	-3.56876	-3.81459	-1.53309	-0.9167	-0.78965	-0.86806	-1.14217		8.7	0.22659	0.44379	1.10078	2.3563	0.52839	0.22937	0.08763	0.07178	0.19688	0.42372
		7.75	-0.35023	-0.70675	-1.54252	-3.7496	-3.65099	-1.46874	-0.90017	-0.79191	-0.88656	-1.19018		8.75	0.22962	0.45236	1.14611	2.18521	0.51122	0.22177	0.08284	0.078	0.20878	0.4502
		7.8	-0.35187	-0.71795	-1.59749	-3.93433	-3.50043	-1.41803	-0.89018	-0.79798	-0.90804	-1.24287		8.8	0.23272	0.46119	1.19431	2.03584	0.49535	0.21455	0.07838	0.08444	0.22103	0.47831
		7.85	-0.35451	-0.73094	-1.65693	-4.11933	-3.33179	-1.36136	-0.87553	-0.8009	-0.92822	-1.29829		8.85	0.23594	0.47039	1.24611	1.90206	0.48039	0.20757	0.07426	0.09125	0.23386	0.50851
		7.9	-0.35776	-0.74473	-1.7179	-4.29011	-3.15093	-1.30133	-0.85749	-0.80121	-0.94703	-1.35564		8.9	0.23917	0.47986	1.30287	1.78242	0.46576	0.20051	0.07022	0.09829	0.24737	0.54172
		7.95	-0.35996	-0.75718	-1.77971	-4.45517	-2.98135	-1.24872	-0.84264	-0.80332	-0.96776	-1.41835		8.95	0.24306	0.49086	1.36649	1.66972	0.45223	0.19392	0.06705	0.1064	0.26254	0.57837
		8	-0.36416	-0.7729	-1.84738	-4.60468	-2.80274	-1.19095	-0.82368	-0.80291	-0.98811	-1.48585		9	0.24661	0.5015	1.43645	1.573	0.43857	0.18693	0.0636	0.11422	0.27807	0.61915
		8.05	-0.36716	-0.78702	-1.91539	-4.73806	-2.64143	-1.14217	-0.80904	-0.80517	-1.01121	-1.56043		9.05	0.25079	0.51364	1.513	1.47994	0.42582	0.18041	0.0615	0.12329	0.29546	0.66259
		8.1	-0.37112	-0.80266	-1.98689	-4.84676	-2.47706	-1.09015	-0.79143	-0.80538	-1.03392	-1.64023		9.1	0.25509	0.52653	1.60137	1.39479	0.41279	0.17348	0.05964	0.13286	0.31459	0.71237
		8.15	-0.37672	-0.82153	-2.06601	-4.93696	-2.32666	-1.04332	-0.77645	-0.8082	-1.06095	-1.73144		9.15	0.25935	0.53956	1.69612	1.3203	0.40054	0.16679	0.05855	0.14255	0.33448	0.76457
		8.2	-0.38356	-0.84298	-2.15196	-5.00471	-2.18946	-1.00152	-0.76417	-0.81366	-1.09241	-1.83513		9.2	0.26447	0.55439	1.78867	1.24942	0.38984	0.16121	0.06028	0.15382	0.35613	0.80887
		8.25	-0.39152	-0.86654	-2.24283	-5.04125	-2.05809	-0.96075	-0.75206	-0.81977	-1.12637	-1.94955		9.25	0.269	0.5685	1.89563	1.18993	0.37888	0.15499	0.06123	0.16432	0.37841	0.86052
		8.3	-0.40279	-0.89655	-2.34691	-5.05801	-1.94135	-0.92554	-0.74384	-0.83059	-1.16829	-2.0836		9.3	0.27403	0.58234	1.95844	1.14376	0.37253	0.15205	0.0659	0.17486	0.39726	0.87617
		8.35	-0.41412	-0.92759	-2.45748	-5.05588	-1.83931	-0.8967	-0.73951	-0.845	-1.21598	-2.23575		9.35	0.27935	0.59833	2.04594	1.08823	0.36264	0.14707	0.07085	0.18758	0.42162	0.89772
		8.4	-0.42894	-0.96482	-2.57822	-5.0227	-1.7391	-0.86684	-0.73495	-0.86095	-1.2687	-2.40552		9.4	0.28359	0.61083	2.11111	1.05587	0.35671	0.14394	0.0746	0.19686	0.43993	0.91082
		8.45	-0.44908	-1.01282	-2.72129	-4.98351	-1.65327	-0.84336	-0.73617	-0.88481	-1.33514	-2.60909		9.45	0.28791	0.62107	2.10717	1.04074	0.35665	0.14488	0.08016	0.20416	0.44968	0.88959
		8.5	-0.46655	-1.05687	-2.86128	-4.91747	-1.5773	-0.82463	-0.73982	-0.91018	-1.40478	-2.83188		9.5	0.29204	0.63281	2.1385	1.01299	0.35192	0.14296	0.0851	0.21332	0.46541	0.88286
		8.55	-0.48965	-1.11118	-3.01757	-4.83417	-1.50231	-0.805	-0.74433	-0.93929	-1.48359	-3.08281		9.55	0.29522	0.63866	2.1169	1.02186	0.35686	0.14615	0.08813	0.2159	0.46669	0.86901
		8.6	-0.51415	-1.17028	-3.19017	-4.75546	-1.44558	-0.79535	-0.7567	-0.97724	-1.57763	-3.37985		9.6	0.29855	0.64818	2.13978	1.00157	0.35316	0.14466	0.09199	0.22321	0.47919	0.86384
		8.65	-0.53805	-1.22809	-3.35729	-4.64247	-1.38573	-0.78338	-0.76727	-1.01407	-1.6734	-3.69969		9.65	0.30061	0.65283	2.18669	1.01756	0.35671	0.14527	0.09049	0.2234	0.4835	0.88931
		8.7	-0.56738	-1.29717	-3.54601	-4.53669	-1.33555	-0.77649	-0.78351	-1.05964	-1.78618	-4.07083		9.7	0.30263	0.65667	2.20154	1.03161	0.36085	0.14695	0.09043	0.22378	0.48505	0.89889
		8.75	-0.59305	-1.36102	-3.72947	-4.41899	-1.29321	-0.77398	-0.80218	-1.10725	-1.90565	-4.48742		9.75	0.30438	0.66513	2.32258	1.01203	0.35326	0.14117	0.08923	0.22933	0.50432	0.9427
		8.8	-0.61998	-1.42721	-3.91172	-4.2837	-1.24917	-0.77023	-0.82065	-1.15644	-2.03249	-4.94922		9.8	0.30528	0.67165	2.54195	1.01286	0.34841	0.13478	0.08292	0.23085	0.52479	1.05094
		8.85	-0.64631	-1.4934	-4.09364	-4.14669	-1.21074	-0.76939	-0.84143	-1.20899	-2.16944	-5.47075		9.85	0.30662	0.67981	2.6767	0.98164	0.33878	0.12859	0.0841	0.23827	0.54761	1.08395
		8.9	-0.67104	-1.55632	-4.26138	-3.98419	-1.16685	-0.76519	-0.85958	-1.25987	-2.31057	-6.05355		9.9	0.30716	0.69039	3.05398	0.9396	0.323	0.11674	0.08244	0.2478	0.59145	1.20603
		8.95	-0.70062	-1.63315	-4.46653	-3.86254	-1.14512	-0.77518	-0.89142	-1.32965	-2.49097	-6.78983		9.95	0.30755	0.69976	3.42896	0.89866	0.30897	0.10687	0.08356	0.2577	0.63496	1.28312
		9	-0.724	-1.6942	-4.6125	-3.67452	-1.09878	-0.7694	-0.90911	-1.38366	-2.65432	-7.57219		10	0.30775	0.71187	3.92373	0.84087	0.29022	0.09465	0.08829	0.27261	0.69916	1.29026
		9.05	-0.75654	-1.77927	-4.82022	-3.54607	-1.07849	-0.78118	-0.94529	-1.4649	-2.87595	-8.6029		10.05	0.30756	0.72517	4.50768	0.77956	0.27002	0.08164	0.0951	0.29041	0.78564	1.21882
		9.1	-0.78575	-1.85746	-4.99343	-3.38332	-1.04797	-0.78692	-0.9767	-1.54334	-3.1091	-9.84261		10.1	0.30713	0.73961	4.64463	0.71531	0.24906	0.06952	0.10511	0.31168	0.89038	1.0442
		9.15	-0.8199	-1.94386	-5.15436	-3.20769	-1.00909	-0.78814	-1.00714	-1.62577	-3.36347	-11.3372		10.15	0.30616	0.75601	4.54364	0.65281	0.2273	0.05631	0.11557	0.3366	1.05191	0.88323
		9.2	-0.86916	-2.07303	-5.43936	-3.15062	-1.0208	-0.82408	-1.07333	-1.75983	-3.72697	-13.4367		10.2	0.30489	0.77085	3.89639	0.59966	0.20861	0.04664	0.1262	0.36118	1.21613	0.74005
		9.25	-0.91237	-2.1789	-5.59188	-2.98041	-0.98245	-0.82784	-1.11176	-1.86311	-4.05562	-15.9914		10.25	0.30314	0.78854	3.1836	0.54563	0.18882	0.03757	0.13813	0.39165	1.43264	0.61212
		9.3	-0.98494	-2.35802	-5.95484	-3.00342	-1.01794	-0.88211	-1.20295	-2.03877	-4.50478	-19.2904		10.3	0.30096	0.8056	2.59591	0.49843	0.17109	0.03233	0.1496	0.42349	1.57644	0.51295
		9.35	-1.05177	-2.53216	-6.2798	-2.9615	-1.03762	-0.93009	-1.29214	-2.22403	-5.03257	-25.5965		10.35	0.29835	0.82278	2.13207	0.45542	0.15463	0.03154	0.16104	0.45801	1.52378	0.43244
		9.4	-1.12658	-2.70149	-6.4872	-2.86116	-1.01543	-0.94919	-1.35683	-2.37533	-5.46764	-32.6436		10.4	0.29549	0.84088	1.78308	0.41663	0.13943	0.0342	0.1723	0.49614	1.32192	0.36754
		9.45	-1.22263	-2.91928	-6.85504	-2.92544	-1.05506	-1.00834	-1.45936	-2.56716	-5.90534	-27.1024		10.45	0.29208	0.85546	1.51938	0.38333	0.12655	0.03974	0.18235	0.53061	1.06939	0.31718
		9.5	-1.31079	-3.12292	-7.12555	-2.87699	-1.05536	-1.04549	-1.54579	-2.75213	-6.40475	-22.6366		10.5	0.28842	0.87233	1.30322	0.35137	0.11398	0.0461	0.19284	0.56978	0.86222	0.27306
		9.55	-1.41339	-3.32133	-7.32581	-2.86778	-1.04241	-1.06609	-1.61112	-2.88201	-6.64212	-21.5913		10.55	0.2845	0.88256	1.14843	0.32617	0.1045	0.05232	0.20091	0.59495	0.7143	0.24157
		9.6	-1.5063	-3.52346	-7.51247	-2.7727	-1.01426	-1.08433	-1.68171	-3.04551	-7.08616	-19.2342		10.6	0.27994	0.89089	1.00616	0.30093	0.09544	0.05934	0.20915	0.61062	0.58815	0.21281
		9.65	-1.60132	-3.66336	-7.32588	-2.48962	-0.8632	-1.01265	-1.66519	-3.07628	-7.18621	-19.4195		10.65	0.27577	0.89963	0.8926	0.27862	0.08756	0.06573	0.21707	0.6176	0.49719	0.18935
		9.7	-1.69669	-3.82023	-7.28714	-2.31632	-0.7623	-0.97241	-1.67428	-3.13427	-7.30851	-19.326		10.7	0.27107	0.89694	0.80617	0.26084	0.08222	0.07119	0.22185	0.59837	0.432	0.17326
		9.75	-1.77995	-3.95817	-6.99342	-1.88974	-0.57124	-0.88404	-1.65245	-3.19377	-7.66855	-17.1718		10.75	0.26611	0.88988	0.72494	0.24329	0.07759	0.07695	0.22627	0.56408	0.37512	0.15917
		9.8	-1.86166	-4.02652	-6.27121	-1.19122	-0.23014	-0.69373	-1.5376	-3.12539	-7.74768	-15.1734		10.8	0.26136	0.87771	0.66224	0.22897	0.07435	0.08154	0.22878	0.5258	0.33437	0.14919
		9.85	-1.94516	-4.1863	-6.05267	-0.86029	-0.09527	-0.64337	-1.54869	-3.22903	-8.25086	-12.9796		10.85	0.25568	0.85203	0.60682	0.21627	0.07262	0.08566	0.22828	0.47721	0.30063	0.14247
		9.9	-2.01907	-4.27507	-5.27955	-0.16827	0.19387	-0.49681	-1.47804	-3.2445	-8.7362	-9.88769		10.9	0.25038	0.8246	0.55842	0.20477	0.07145	0.08941	0.22717	0.43373	0.27301	0.13719
		9.95	-2.09263	-4.38647	-4.68017	0.34742	0.39578	-0.404	-1.44978	-3.30497	-9.29828	-7.67516		10.95	0.24448	0.7886	0.5211	0.19596	0.07139	0.09179	0.22289	0.3948	0.2532	0.1345
		10	-2.16589	-4.5226	-4.035	0.81725	0.55049	-0.34623	-1.45725	-3.43646	-10.266	-5.49515		11	0.238	0.74725	0.4877	0.18811	0.07184	0.09352	0.21681	0.35919	0.23653	0.13279
		10.05	-2.23498	-4.65951	-3.31247	1.24712	0.67544	-0.30701	-1.48055	-3.60205	-11.4683	-3.56705		11.05	0.23174	0.70894	0.46241	0.1821	0.07236	0.09415	0.21009	0.33221	0.22457	0.13167
		10.1	-2.30432	-4.85797	-2.75979	1.47031	0.69886	-0.33459	-1.56938	-3.89888	-13.4941	-2.26927		11.1	0.22491	0.66834	0.44207	0.17754	0.07322	0.09385	0.20182	0.30857	0.21547	0.13131
		10.15	-2.37197	-5.03228	-1.94708	1.76268	0.75146	-0.34244	-1.64181	-4.19966	-14.4424	-0.99126		11.15	0.21797	0.6316	0.42658	0.17401	0.07379	0.0926	0.19333	0.29001	0.20873	0.13085
		10.2	-2.43924	-5.26269	-1.381	1.87261	0.73332	-0.39447	-1.75833	-4.6103	-13.9507	-0.35799		11.2	0.21103	0.59822	0.41658	0.17191	0.0743	0.09048	0.1846	0.27538	0.20451	0.13072
		10.25	-2.50684	-5.51763	-0.71079	1.96116	0.70374	-0.45592	-1.89351	-5.13869	-10.9099	0.14011		11.25	0.20427	0.57012	0.41068	0.17052	0.07436	0.08763	0.17627	0.2644	0.20195	0.13035
		10.3	-2.5715	-5.80691	-0.14239	1.97966	0.65181	-0.5307	-2.04695	-5.78992	-7.94718	0.3771		11.3	0.19764	0.54634	0.41056	0.17037	0.07415	0.08389	0.16794	0.25674	0.20184	0.13022
		10.35	-2.63773	-6.16035	0.32342	1.93927	0.57866	-0.62129	-2.22846	-6.64996	-5.58634	0.43926		11.35	0.19154	0.52515	0.41141	0.17042	0.07394	0.08035	0.16031	0.24979	0.20204	0.13022
		10.4	-2.70412	-6.55803	0.74995	1.88294	0.50297	-0.71469	-2.4248	-7.7516	-3.73874	0.43552		11.4	0.18704	0.51473	0.4162	0.17046	0.07283	0.07667	0.1549	0.2482	0.20399	0.12952
		10.45	-2.76386	-7.04314	0.95274	1.76189	0.40493	-0.8217	-2.64322	-9.16754	-2.68267	0.30771		11.45	0.18308	0.50667	0.42366	0.171	0.07174	0.07296	0.14991	0.24805	0.2073	0.12916
		10.5	-2.83015	-7.61864	1.1785	1.65466	0.31287	-0.92946	-2.88447	-11.1323	-1.81084	0.19524		11.5	0.17992	0.50163	0.43092	0.17123	0.07053	0.06967	0.14599	0.24908	0.21072	0.1286
		10.55	-2.88553	-8.26264	1.21665	1.52313	0.21802	-1.03377	-3.11592	-13.2284	-1.43569	0.04078		11.55	0.17924	0.50915	0.43864	0.1707	0.06848	0.06715	0.14557	0.25672	0.21487	0.12681
		10.6	-2.94161	-9.12441	1.15468	1.35755	0.10595	-1.15392	-3.38459	-15.1172	-1.23497	-0.15048		11.6	0.17828	0.5136	0.44593	0.17049	0.06692	0.06484	0.14462	0.26295	0.21898	0.12557
		10.65	-2.99878	-10.0991	1.12271	1.22111	0.00874	-1.26488	-3.64976	-14.9667	-1.06898	-0.3029		11.65	0.17925	0.52529	0.4485	0.16935	0.06522	0.06406	0.14663	0.27174	0.22083	0.12342
		10.7	-3.03925	-11.197	0.96799	1.07215	-0.08701	-1.36501	-3.8673	-12.7279	-1.08056	-0.4662		11.7	0.18139	0.54076	0.44679	0.16765	0.06364	0.06455	0.15055	0.28095	0.22026	0.12083
		10.75	-3.0815	-12.6498	0.77893	0.91177	-0.18986	-1.47242	-4.08612	-10.305	-1.1199	-0.63619		11.75	0.18338	0.55532	0.44643	0.1665	0.06231	0.06493	0.15411	0.28999	0.22024	0.11873
		10.8	-3.10906	-14.1669	0.6066	0.77435	-0.27629	-1.55903	-4.23913	-8.58527	-1.16312	-0.77326		11.8	0.18766	0.57699	0.43847	0.16433	0.06126	0.06779	0.16137	0.29782	0.2156	0.1161
		10.85	-3.1216	-15.8962	0.35765	0.61909	-0.36679	-1.63793	-4.31709	-7.20091	-1.26573	-0.91998		11.85	0.1912	0.59925	0.43465	0.16259	0.05983	0.06956	0.16775	0.30812	0.21315	0.11341
		10.9	-3.13095	-17.6025	0.14216	0.47828	-0.44969	-1.70847	-4.35251	-6.16546	-1.34143	-1.04555		11.9	0.19535	0.61703	0.43014	0.16189	0.05972	0.07248	0.17408	0.31226	0.2101	0.11258
		10.95	-3.11135	-18.2477	-0.1002	0.34263	-0.52057	-1.75134	-4.29094	-5.47664	-1.43934	-1.15367		11.95	0.20105	0.64159	0.42125	0.1601	0.05948	0.07698	0.18334	0.31541	0.20443	0.11116
		11	-3.07569	-17.7065	-0.35306	0.20691	-0.58691	-1.77966	-4.17276	-4.93734	-1.53747	-1.25179		12	0.20704	0.67527	0.41424	0.15782	0.05826	0.08105	0.19416	0.32369	0.19945	0.10851
		11.05	-3.02228	-16.507	-0.57525	0.0925	-0.63668	-1.78616	-4.03037	-4.58465	-1.61853	-1.32308		12.05	0.21319	0.69919	0.40839	0.15698	0.05869	0.08589	0.20355	0.32418	0.19547	0.10848
		11.1	-2.94339	-15.0407	-0.82675	-0.02429	-0.67981	-1.77349	-3.85294	-4.33759	-1.71353	-1.38715		12.1	0.22079	0.74183	0.39872	0.15382	0.05752	0.09174	0.218	0.3287	0.18864	0.10586
		11.15	-2.84535	-13.7593	-1.06042	-0.12608	-0.70942	-1.74315	-3.67464	-4.17549	-1.79701	-1.43217		12.15	0.22822	0.77063	0.39336	0.15295	0.05825	0.09765	0.2295	0.32741	0.18488	0.10645
		11.2	-2.72781	-12.6428	-1.30302	-0.22012	-0.72849	-1.69726	-3.49599	-4.09	-1.88694	-1.46702		12.2	0.23756	0.81116	0.38124	0.14951	0.05852	0.10603	0.2461	0.32207	0.17718	0.10608
		11.25	-2.59136	-11.7139	-1.53912	-0.30384	-0.73723	-1.63953	-3.32894	-4.06034	-1.97461	-1.49024		12.25	0.24766	0.85942	0.37085	0.146	0.05861	0.1148	0.26485	0.31785	0.17003	0.10574
		11.3	-2.43555	-10.8789	-1.78229	-0.37582	-0.73338	-1.56656	-3.16224	-4.09373	-2.07307	-1.50288		12.3	0.25769	0.8813	0.36303	0.14452	0.06125	0.12406	0.2783	0.30801	0.16607	0.10943
		11.35	-2.28034	-10.1136	-2.0371	-0.45172	-0.73223	-1.49777	-3.00531	-4.12063	-2.17779	-1.52079		12.35	0.27022	0.90189	0.34861	0.14057	0.06472	0.13686	0.29485	0.29202	0.1593	0.11427
		11.4	-2.12114	-9.55083	-2.23854	-0.50625	-0.72173	-1.42846	-2.88361	-4.21626	-2.26811	-1.52267		12.4	0.28059	0.91348	0.34393	0.1399	0.06824	0.14626	0.30549	0.28506	0.15788	0.11953
		11.45	-1.95625	-8.97502	-2.45428	-0.56239	-0.71079	-1.35711	-2.75828	-4.3322	-2.37365	-1.52617		12.45	0.29241	0.90031	0.3357	0.13897	0.07424	0.15812	0.31173	0.27288	0.15705	0.1281
		11.5	-1.79859	-8.44772	-2.65163	-0.6167	-0.70218	-1.29176	-2.643	-4.44519	-2.47291	-1.52879		12.5	0.30378	0.89158	0.32997	0.13847	0.0797	0.16898	0.31729	0.26489	0.15727	0.1359
		11.55	-1.64701	-8.09879	-2.76456	-0.65669	-0.69291	-1.2362	-2.57294	-4.64867	-2.53844	-1.5167		12.55	0.31384	0.87516	0.32769	0.13975	0.08565	0.1781	0.31881	0.26009	0.16006	0.14409
		11.6	-1.49571	-7.66624	-2.91237	-0.70836	-0.68822	-1.18015	-2.48235	-4.81891	-2.61827	-1.51362		12.6	0.32379	0.85577	0.32643	0.14178	0.09212	0.18688	0.31876	0.25662	0.16401	0.15267
		11.65	-1.36515	-7.40177	-3.01353	-0.76514	-0.69504	-1.14552	-2.43919	-5.00269	-2.65879	-1.51493		12.65	0.33155	0.8458	0.33074	0.14582	0.09744	0.19256	0.31902	0.25839	0.16967	0.15963
		11.7	-1.24792	-7.24324	-3.10496	-0.83239	-0.71256	-1.12678	-2.42811	-5.17121	-2.67573	-1.5257		12.7	0.33929	0.82927	0.33432	0.15026	0.10373	0.19848	0.31767	0.25948	0.17597	0.16743
		11.75	-1.12696	-7.0305	-3.21439	-0.89939	-0.72717	-1.10183	-2.40075	-5.33666	-2.70341	-1.53642		12.75	0.34607	0.82799	0.34182	0.15545	0.10838	0.20269	0.31942	0.26421	0.18234	0.17342
		11.8	-1.03419	-7.08061	-3.31081	-0.98609	-0.76364	-1.11255	-2.45486	-5.44102	-2.6946	-1.56933		12.8	0.35255	0.82513	0.35052	0.16156	0.11348	0.20656	0.32063	0.26961	0.18958	0.17981
		11.85	-0.91614	-6.98414	-3.39511	-1.05325	-0.78081	-1.09499	-2.46354	-5.60414	-2.69199	-1.57855		12.85	0.35872	0.8287	0.36104	0.16805	0.11792	0.20985	0.32325	0.27643	0.19688	0.18558
		11.9	-0.82471	-6.97696	-3.54853	-1.14634	-0.81787	-1.10331	-2.50199	-5.64315	-2.72156	-1.62268		12.9	0.36457	0.83964	0.37399	0.17503	0.12155	0.21237	0.32737	0.28507	0.20436	0.19065
		11.95	-0.73868	-7.14856	-3.66831	-1.24108	-0.86089	-1.12651	-2.59733	-5.63957	-2.71941	-1.66788		12.95	0.37086	0.85384	0.38742	0.18196	0.12498	0.21513	0.33242	0.29409	0.21175	0.19564
		12	-0.6274	-7.27419	-3.72097	-1.30341	-0.87932	-1.12148	-2.67961	-5.72675	-2.6886	-1.67635		13	0.37678	0.88027	0.40468	0.18936	0.12684	0.2166	0.33976	0.30612	0.2193	0.1993
		12.05	-0.54277	-7.4525	-3.85603	-1.39408	-0.91901	-1.1434	-2.78101	-5.68364	-2.70569	-1.72307		13.05	0.3839	0.9059	0.42001	0.19597	0.12908	0.2193	0.34753	0.31701	0.2263	0.20338
		12.1	-0.43421	-7.78814	-3.8667	-1.44302	-0.93232	-1.14474	-2.93505	-5.67585	-2.64887	-1.72401		13.1	0.39166	0.94989	0.43681	0.20123	0.12888	0.22147	0.35949	0.33044	0.23178	0.20512
		12.15	-0.35089	-8.08365	-3.97549	-1.52141	-0.96611	-1.16918	-3.08056	-5.60268	-2.65764	-1.76473		13.15	0.39975	0.99665	0.45515	0.20709	0.12874	0.22356	0.37197	0.34529	0.23794	0.20695
		12.2	-0.26559	-8.74166	-3.99225	-1.57679	-0.99137	-1.2043	-3.33905	-5.42457	-2.60708	-1.78817		13.2	0.40914	1.04847	0.46865	0.21033	0.12796	0.22723	0.38677	0.35804	0.24145	0.20784
		12.25	-0.17581	-9.48987	-3.9714	-1.60877	-1.00091	-1.22934	-3.63501	-5.26772	-2.54565	-1.79541		13.25	0.41895	1.12209	0.48139	0.21145	0.12463	0.23068	0.40694	0.37285	0.24229	0.20573
		12.3	-0.12267	-10.247	-4.05151	-1.68169	-1.0438	-1.29981	-3.90998	-5.07697	-2.55124	-1.85759		13.3	0.4297	1.19503	0.49121	0.21194	0.12214	0.23569	0.4281	0.38561	0.24228	0.20428
		12.35	-0.07799	-11.582	-4.05469	-1.7363	-1.08512	-1.40606	-4.30881	-4.77564	-2.51544	-1.92229		13.35	0.44151	1.28288	0.49361	0.2086	0.11839	0.24295	0.45508	0.39418	0.23737	0.20099
		12.4	-0.04195	-12.3651	-4.12039	-1.79551	-1.12419	-1.48877	-4.54908	-4.65981	-2.53229	-1.98902		13.4	0.45361	1.37701	0.49478	0.20501	0.11495	0.25117	0.48474	0.40113	0.2316	0.19793
		12.45	-0.0455	-13.3677	-4.19713	-1.87599	-1.19359	-1.63869	-4.77141	-4.47683	-2.56544	-2.10184		13.45	0.46654	1.46316	0.48928	0.1994	0.11285	0.26232	0.51539	0.40032	0.22338	0.19653
		12.5	-0.04888	-14.1977	-4.25311	-1.93925	-1.25091	-1.77388	-4.94693	-4.3572	-2.5953	-2.20052		13.5	0.47971	1.55704	0.48064	0.19229	0.11073	0.27521	0.55047	0.3954	0.2129	0.19533
		12.55	-0.0735	-14.5686	-4.35113	-2.01885	-1.3224	-1.91253	-5.02356	-4.29821	-2.65711	-2.31333		13.55	0.49293	1.628	0.47148	0.18596	0.11069	0.28924	0.58109	0.38705	0.20393	0.19713
		12.6	-0.11707	-14.7294	-4.45828	-2.10547	-1.40443	-2.06231	-5.06279	-4.25982	-2.73195	-2.43661		13.6	0.50624	1.67387	0.45708	0.17781	0.11212	0.30592	0.60787	0.37163	0.19366	0.20147
		12.65	-0.15393	-14.5409	-4.61226	-2.20121	-1.48337	-2.1693	-5.06794	-4.30626	-2.82927	-2.54524		13.65	0.5195	1.70686	0.44488	0.17077	0.11438	0.32284	0.63091	0.35728	0.18521	0.20734
		12.7	-0.21787	-14.2799	-4.77001	-2.30821	-1.5796	-2.29906	-5.05308	-4.3401	-2.93654	-2.67054		13.7	0.53202	1.70109	0.43135	0.1639	0.11831	0.34028	0.64167	0.3408	0.17864	0.21579
		12.75	-0.26576	-14.1041	-4.9384	-2.4063	-1.65943	-2.38878	-5.07615	-4.4309	-3.04511	-2.77348		13.75	0.54426	1.68041	0.41753	0.15694	0.12278	0.35846	0.64645	0.32398	0.17287	0.22543
		12.8	-0.32792	-13.8588	-5.13106	-2.51873	-1.75177	-2.48474	-5.08964	-4.53401	-3.16949	-2.88747		13.8	0.55596	1.63945	0.40488	0.15099	0.12814	0.37603	0.64143	0.30863	0.16967	0.23629
		12.85	-0.38868	-13.6898	-5.32899	-2.62788	-1.83878	-2.56868	-5.1267	-4.66133	-3.29675	-2.99582		13.85	0.56738	1.58422	0.39094	0.14459	0.1341	0.39455	0.62933	0.29238	0.16727	0.24833
		12.9	-0.44414	-13.5702	-5.538	-2.73336	-1.91811	-2.63686	-5.18634	-4.82134	-3.42924	-3.09761		13.9	0.57825	1.53493	0.37991	0.13953	0.1398	0.41154	0.61624	0.27957	0.16658	0.25977
		12.95	-0.50524	-13.5351	-5.73778	-2.83272	-1.99487	-2.70841	-5.26885	-4.98973	-3.56167	-3.20034		13.95	0.58793	1.47043	0.36808	0.13471	0.14611	0.42736	0.59515	0.26689	0.16765	0.27161
		13	-0.55215	-13.5206	-5.9419	-2.91685	-2.05195	-2.75102	-5.38274	-5.21392	-3.69767	-3.28721		14	0.59792	1.41444	0.35717	0.13006	0.15222	0.44361	0.57585	0.25535	0.16901	0.28337
		13.05	-0.61384	-13.6168	-6.10667	-2.98963	-2.11008	-2.8141	-5.52033	-5.41884	-3.82384	-3.37916		14.05	0.6074	1.36309	0.34792	0.12637	0.1582	0.45815	0.55689	0.24598	0.17155	0.29435
		13.1	-0.65875	-13.8606	-6.19047	-3.00932	-2.12744	-2.84623	-5.73236	-5.66609	-3.91971	-3.43474		14.1	0.6162	1.3065	0.33772	0.12252	0.16442	0.4721	0.53494	0.23637	0.17476	0.30529
		13.15	-0.71101	-13.9578	-6.26633	-3.0275	-2.14619	-2.88002	-5.95224	-5.93739	-4.02176	-3.49276		14.15	0.62583	1.26122	0.32928	0.11926	0.17046	0.48621	0.51687	0.22845	0.17829	0.31598
		13.2	-0.76872	-14.2431	-6.22338	-3.00197	-2.14578	-2.92394	-6.23909	-6.15704	-4.07279	-3.52975		14.2	0.63506	1.21666	0.3209	0.11618	0.17649	0.49949	0.49856	0.22102	0.18226	0.32622
		13.25	-0.81658	-14.4506	-6.03871	-2.90823	-2.10062	-2.93736	-6.63238	-6.37947	-4.06196	-3.51606		14.25	0.64448	1.17808	0.3135	0.11349	0.18238	0.51233	0.48231	0.21466	0.18645	0.33601
		13.3	-0.88261	-14.5518	-5.81969	-2.81378	-2.06568	-2.97713	-7.07412	-6.53641	-4.03282	-3.5104		14.3	0.65466	1.14095	0.30636	0.11102	0.18862	0.52529	0.46636	0.20881	0.1913	0.34596
		13.35	-0.94753	-14.64	-5.45404	-2.66094	-2.00071	-3.0216	-7.68537	-6.54577	-3.91485	-3.46738		14.35	0.66481	1.10541	0.29931	0.10865	0.19487	0.53776	0.45082	0.20332	0.19638	0.35552
		13.4	-1.02152	-14.3647	-5.07755	-2.50626	-1.93894	-3.07752	-8.39637	-6.47542	-3.78111	-3.4266		14.4	0.6759	1.07386	0.29293	0.10658	0.20134	0.55048	0.43672	0.19855	0.20188	0.36512
		13.45	-1.10755	-14.0882	-4.69505	-2.35647	-1.88973	-3.17808	-9.22795	-6.24424	-3.6265	-3.40664		14.45	0.68645	1.0426	0.28644	0.10459	0.20771	0.56195	0.42262	0.19404	0.20749	0.37389
		13.5	-1.1933	-13.4761	-4.28079	-2.18978	-1.83158	-3.2902	-10.2497	-5.90522	-3.44175	-3.38268		14.5	0.69788	1.01379	0.28053	0.10302	0.21442	0.57285	0.40949	0.19036	0.21371	0.38235
		13.55	-1.29179	-12.8655	-3.95019	-2.06322	-1.80387	-3.44482	-11.225	-5.56422	-3.30239	-3.40635		14.55	0.70961	0.986	0.27459	0.1015	0.22126	0.58337	0.39663	0.18688	0.22016	0.39043
		13.6	-1.39907	-12.2844	-3.62901	-1.9424	-1.78659	-3.65264	-12.1062	-5.15558	-3.16489	-3.46375		14.6	0.72129	0.96004	0.26906	0.10033	0.22811	0.59227	0.3846	0.18411	0.22684	0.39747
		13.65	-1.50725	-11.6077	-3.35612	-1.84137	-1.78148	-3.87821	-12.7221	-4.80475	-3.05973	-3.54708		14.65	0.73435	0.93502	0.26373	0.09946	0.23559	0.60075	0.37291	0.18191	0.23428	0.40427
		13.7	-1.62111	-11.1131	-3.14818	-1.77182	-1.80003	-4.15168	-12.7303	-4.50169	-2.99704	-3.67707		14.7	0.74667	0.91055	0.25822	0.09858	0.24279	0.60771	0.36142	0.17979	0.24149	0.40989
		13.75	-1.73826	-10.5829	-2.95212	-1.70666	-1.82366	-4.45662	-12.3274	-4.21985	-2.94674	-3.83067		14.75	0.76008	0.88817	0.25334	0.09825	0.25046	0.61323	0.35093	0.17867	0.24934	0.41466
		13.8	-1.86004	-10.1733	-2.80971	-1.66748	-1.86622	-4.79343	-11.6246	-4.00659	-2.9357	-4.01793		14.8	0.77326	0.86513	0.24803	0.09787	0.25816	0.61726	0.34011	0.17754	0.25723	0.4183
		13.85	-1.98404	-9.7578	-2.67406	-1.63124	-1.91384	-5.17589	-10.7558	-3.8032	-2.93457	-4.23384		14.85	0.78611	0.84405	0.24321	0.09788	0.26569	0.61915	0.33032	0.17713	0.26501	0.42053
		13.9	-2.09817	-9.38211	-2.56955	-1.60714	-1.96445	-5.54746	-10.0221	-3.65473	-2.9514	-4.44954		14.9	0.80043	0.82329	0.23843	0.09823	0.27395	0.61987	0.32068	0.17732	0.27354	0.422
		13.95	-2.21636	-9.12078	-2.49719	-1.59935	-2.02852	-5.95293	-9.27953	-3.53974	-2.99259	-4.68771		14.95	0.81349	0.80293	0.23346	0.09845	0.28167	0.61896	0.31122	0.17741	0.28145	0.42214
		14	-2.33315	-8.79299	-2.41598	-1.58582	-2.08929	-6.37648	-8.63043	-3.42927	-3.0323	-4.93211		15	0.82799	0.78413	0.22902	0.09929	0.29003	0.61646	0.30264	0.17853	0.28998	0.42137
		14.05	-2.43362	-8.54897	-2.36611	-1.58487	-2.15175	-6.78071	-8.11235	-3.35663	-3.08537	-5.16672		15.05	0.84255	0.76534	0.22425	0.09997	0.29842	0.61333	0.29391	0.17949	0.29842	0.41989
		14.1	-2.54445	-8.31003	-2.31617	-1.58484	-2.22041	-7.22169	-7.59953	-3.28703	-3.14649	-5.41368		15.1	0.85672	0.74871	0.22011	0.10102	0.30654	0.60876	0.28636	0.18112	0.30649	0.4175
		14.15	-2.64132	-8.06515	-2.27247	-1.5854	-2.28499	-7.65679	-7.18782	-3.23165	-3.20901	-5.65512		15.15	0.87255	0.73178	0.21583	0.10239	0.31552	0.60294	0.27873	0.18331	0.31525	0.41427
		14.2	-2.73035	-7.84645	-2.23688	-1.5882	-2.34898	-8.09486	-6.81677	-3.18513	-3.2754	-5.89092		15.2	0.88758	0.71609	0.2117	0.10369	0.32402	0.59669	0.27163	0.18545	0.32337	0.41056
		14.25	-2.81791	-7.63034	-2.20278	-1.59101	-2.41293	-8.53279	-6.49925	-3.14682	-3.34448	-6.1203		15.25	0.90464	0.70156	0.20803	0.10567	0.33346	0.58929	0.26532	0.18872	0.33213	0.4063
		14.3	-2.89946	-7.43234	-2.17717	-1.59729	-2.4797	-8.98825	-6.21286	-3.11787	-3.42193	-6.35271		15.3	0.92263	0.68657	0.20397	0.10757	0.34334	0.5814	0.25865	0.19197	0.34107	0.40146
		14.35	-2.98401	-7.23018	-2.14895	-1.60214	-2.54809	-9.45529	-5.94491	-3.09051	-3.50278	-6.57996		15.35	0.94061	0.67352	0.2005	0.10977	0.35308	0.5733	0.25306	0.19573	0.34956	0.39656
		14.4	-3.05857	-7.04313	-2.12716	-1.60871	-2.6163	-9.9278	-5.71298	-3.07106	-3.58876	-6.80381		15.4	0.96089	0.6602	0.1969	0.11238	0.36394	0.56417	0.24745	0.20021	0.35866	0.391
		14.45	-3.13572	-6.86004	-2.10347	-1.6139	-2.68537	-10.3909	-5.49286	-3.05237	-3.67696	-7.00954		15.45	0.98059	0.64791	0.19344	0.11489	0.37439	0.5553	0.24227	0.20459	0.36708	0.38546
		14.5	-3.22599	-6.68221	-2.08199	-1.62268	-2.76501	-10.8546	-5.2961	-3.04348	-3.77871	-7.20647		15.5	1.00185	0.63622	0.1903	0.11802	0.38558	0.54547	0.23777	0.20997	0.37551	0.37955
		14.55	-3.30726	-6.51116	-2.06191	-1.63026	-2.84292	-11.3022	-5.11182	-3.03542	-3.88289	-7.3867		15.55	1.02437	0.62432	0.18685	0.12109	0.39727	0.53556	0.23302	0.21538	0.38395	0.37335
		14.6	-3.40693	-6.33967	-2.03956	-1.63959	-2.93069	-11.7067	-4.94334	-3.03372	-3.99684	-7.53916		15.6	1.04633	0.61368	0.18388	0.12444	0.40861	0.52565	0.2292	0.22119	0.39145	0.36735
		14.65	-3.50413	-6.18499	-2.02461	-1.65275	-3.02556	-12.0717	-4.79207	-3.04076	-4.12434	-7.67239		15.65	1.07011	0.60237	0.18065	0.12812	0.42079	0.51474	0.22529	0.2276	0.39885	0.36073
		14.7	-3.60699	-6.01828	-2.002	-1.66195	-3.12075	-12.3601	-4.6415	-3.04403	-4.2517	-7.76911		15.7	1.09266	0.59208	0.17768	0.1317	0.43224	0.50444	0.22194	0.23383	0.40515	0.35451
		14.75	-3.72248	-5.86941	-1.98626	-1.67763	-3.22988	-12.5539	-4.51422	-3.06083	-4.39575	-7.83347		15.75	1.11625	0.58204	0.17494	0.13584	0.44409	0.49359	0.21923	0.24088	0.41077	0.34826
		14.8	-3.83492	-5.71729	-1.96748	-1.69028	-3.33882	-12.6398	-4.3856	-3.07482	-4.54212	-7.85769		15.8	1.13997	0.57223	0.17217	0.13994	0.45584	0.48302	0.21668	0.24791	0.4157	0.34214
		14.85	-3.96626	-5.56814	-1.94783	-1.7058	-3.45822	-12.6028	-4.27158	-3.09607	-4.6955	-7.84155		15.85	1.16298	0.56326	0.16983	0.14436	0.46707	0.47274	0.215	0.25528	0.41949	0.33654
		14.9	-4.09618	-5.43478	-1.93522	-1.72513	-3.58731	-12.4648	-4.16977	-3.12601	-4.86392	-7.79463		15.9	1.1871	0.55377	0.16726	0.14896	0.47866	0.46203	0.2133	0.26295	0.42264	0.3307
		14.95	-4.22787	-5.28943	-1.91451	-1.73926	-3.71304	-12.236	-4.06513	-3.14981	-5.02579	-7.71296		15.95	1.20966	0.54522	0.16509	0.15361	0.48929	0.45208	0.21233	0.27053	0.42465	0.32557
		15	-4.37667	-5.16027	-1.90136	-1.76149	-3.85826	-11.9312	-3.97984	-3.18917	-5.20604	-7.60696		16	1.23344	0.5365	0.16298	0.1588	0.50023	0.4418	0.21186	0.2788	0.42589	0.32056
		15.05	-4.51434	-5.02408	-1.88355	-1.77836	-3.99973	-11.5858	-3.89057	-3.22285	-5.38508	-7.48121		16.05	1.2572	0.52797	0.16079	0.16379	0.51087	0.43203	0.21139	0.2868	0.42658	0.31579
		15.1	-4.66588	-4.89915	-1.86843	-1.79954	-4.15001	-11.2165	-3.81745	-3.26507	-5.56405	-7.34359		16.1	1.27973	0.52031	0.15912	0.16916	0.52062	0.42292	0.21191	0.29502	0.4263	0.31189
		15.15	-4.81941	-4.78261	-1.85775	-1.82366	-4.31403	-10.8139	-3.75048	-3.31528	-5.75766	-7.18819		16.15	1.3034	0.51163	0.15705	0.1747	0.53056	0.41307	0.21226	0.30347	0.42522	0.30758
		15.2	-4.97443	-4.6594	-1.84181	-1.84478	-4.47663	-10.4201	-3.68454	-3.3626	-5.94281	-7.02969		16.2	1.32576	0.50359	0.1552	0.18013	0.53957	0.40402	0.21297	0.31156	0.42358	0.30388
		15.25	-5.14842	-4.55353	-1.83499	-1.87584	-4.66508	-10.0243	-3.6368	-3.42861	-6.14422	-6.86903		16.25	1.34859	0.49547	0.15344	0.18598	0.54835	0.39494	0.21418	0.32002	0.42123	0.30049
		15.3	-5.31388	-4.44038	-1.82433	-1.90271	-4.85768	-9.62558	-3.58378	-3.49219	-6.34862	-6.69943		16.3	1.37084	0.48705	0.15144	0.19155	0.55649	0.38588	0.21518	0.32802	0.41829	0.29702
		15.35	-5.49307	-4.33431	-1.81579	-1.93432	-5.06159	-9.25813	-3.54332	-3.56456	-6.54681	-6.54154		16.35	1.39154	0.47985	0.15002	0.19728	0.5636	0.37804	0.21699	0.33585	0.41523	0.29464
		15.4	-5.67419	-4.23782	-1.81231	-1.96972	-5.28624	-8.8898	-3.50964	-3.64805	-6.75474	-6.37965		16.4	1.412	0.47126	0.14819	0.20325	0.57005	0.36908	0.21875	0.34373	0.41089	0.29179
		15.45	-5.85231	-4.13752	-1.80491	-2.00247	-5.51008	-8.5501	-3.47649	-3.72924	-6.94733	-6.22667		16.45	1.4318	0.46333	0.14651	0.20902	0.57586	0.36094	0.22065	0.35118	0.40662	0.28944
		15.5	-6.0517	-4.05121	-1.80521	-2.04492	-5.76241	-8.22393	-3.45837	-3.82886	-7.13689	-6.0808		16.5	1.45077	0.45556	0.14506	0.21517	0.58082	0.35304	0.22314	0.35865	0.40195	0.28764
		15.55	-6.24266	-3.95599	-1.80075	-2.08329	-6.02434	-7.90389	-3.43492	-3.92778	-7.32093	-5.93349		16.55	1.46906	0.44697	0.14332	0.22129	0.5849	0.34461	0.2255	0.3658	0.39645	0.2856
		15.6	-6.45243	-3.86774	-1.79921	-2.12798	-6.29977	-7.61382	-3.42286	-4.03659	-7.4797	-5.80203		16.6	1.48486	0.43911	0.14198	0.22744	0.58769	0.33702	0.22836	0.37241	0.39101	0.28432
		15.65	-6.66915	-3.78124	-1.7992	-2.17524	-6.60062	-7.32269	-3.41346	-4.15581	-7.62506	-5.66845		16.65	1.49786	0.43023	0.14057	0.23393	0.58865	0.32876	0.23157	0.37864	0.38442	0.28309
		15.7	-6.8948	-3.68965	-1.79588	-2.22292	-6.90421	-7.05668	-3.40604	-4.27526	-7.7388	-5.54717		16.7	1.509	0.42133	0.13921	0.2404	0.58846	0.32069	0.23492	0.38427	0.37764	0.28212
		15.75	-7.14636	-3.60722	-1.79878	-2.28057	-7.23805	-6.80505	-3.41136	-4.41279	-7.82404	-5.43685		16.75	1.51743	0.41238	0.13804	0.24702	0.58682	0.31284	0.23862	0.38929	0.37062	0.28159
		15.8	-7.39861	-3.52002	-1.79891	-2.33748	-7.58101	-6.56589	-3.41613	-4.5519	-7.8824	-5.33235		16.8	1.52116	0.40298	0.13679	0.25321	0.58315	0.30489	0.24211	0.39299	0.36309	0.28096
		15.85	-7.67302	-3.44157	-1.80403	-2.40287	-7.93606	-6.352	-3.43302	-4.70187	-7.90423	-5.24518		16.85	1.5216	0.39359	0.13573	0.25939	0.57805	0.29722	0.24579	0.39586	0.3555	0.28068
		15.9	-7.95338	-3.36084	-1.80856	-2.46968	-8.31097	-6.13969	-3.45067	-4.85898	-7.89801	-5.15907		16.9	1.5186	0.38425	0.13485	0.26556	0.57158	0.28987	0.24966	0.39782	0.34795	0.28073
		15.95	-8.25277	-3.28112	-1.81427	-2.54204	-8.68508	-5.94965	-3.47547	-5.01954	-7.86055	-5.08797		16.95	1.51203	0.37497	0.13418	0.27168	0.56384	0.28286	0.25367	0.39885	0.3405	0.28108
		16	-8.56707	-3.21148	-1.82625	-2.62271	-9.07945	-5.77154	-3.51103	-5.19497	-7.79542	-5.02773		17	1.50194	0.36578	0.1337	0.27773	0.55495	0.27621	0.25776	0.39894	0.33322	0.28169
		16.05	-8.87818	-3.13144	-1.83306	-2.70128	-9.47392	-5.59807	-3.54278	-5.36791	-7.71354	-4.96946		17.05	1.48829	0.35669	0.13343	0.28367	0.54502	0.26994	0.2619	0.39806	0.32617	0.28252
		16.1	-9.20624	-3.06597	-1.84786	-2.78999	-9.85623	-5.4519	-3.58918	-5.54796	-7.61271	-4.93189		17.1	1.4713	0.34772	0.13335	0.28948	0.53421	0.26406	0.26604	0.39625	0.3194	0.28352
		16.15	-9.53535	-2.99764	-1.86139	-2.87884	-10.2433	-5.30088	-3.63463	-5.73265	-7.48965	-4.89187		17.15	1.4511	0.3389	0.13346	0.29511	0.52267	0.25859	0.27012	0.39355	0.31295	0.28464
		16.2	-9.86649	-2.92608	-1.87352	-2.96942	-10.6036	-5.16224	-3.68184	-5.91253	-7.35937	-4.86003		17.2	1.42798	0.33022	0.13376	0.30054	0.51055	0.25352	0.27408	0.39003	0.30684	0.28581
		16.25	-10.1985	-2.86463	-1.89108	-3.0665	-10.9449	-5.03626	-3.73839	-6.09899	-7.21925	-4.83945		17.25	1.40226	0.32172	0.13422	0.30572	0.49801	0.24885	0.27788	0.38575	0.3011	0.28697
		16.3	-10.5228	-2.79168	-1.90238	-3.15981	-11.2524	-4.90654	-3.78869	-6.27684	-7.0694	-4.81498		17.3	1.37429	0.3134	0.13483	0.31062	0.4852	0.24458	0.28145	0.3808	0.29573	0.28806
		16.35	-10.8336	-2.73291	-1.92018	-3.25919	-11.5027	-4.80362	-3.84998	-6.44959	-6.93126	-4.80948		17.35	1.34442	0.30528	0.13556	0.31519	0.47222	0.24068	0.28475	0.37528	0.29074	0.28903
		16.4	-11.1532	-2.67345	-1.93773	-3.36031	-11.7005	-4.69457	-3.91212	-6.62036	-6.77299	-4.80166		17.4	1.31301	0.29736	0.13641	0.3194	0.45921	0.23715	0.28771	0.36929	0.2861	0.28982
		16.45	-11.4506	-2.60715	-1.95204	-3.46147	-11.8428	-4.59138	-3.97327	-6.78076	-6.6221	-4.79755		17.45	1.28047	0.28966	0.13734	0.3232	0.44629	0.23396	0.29031	0.36292	0.28181	0.29038
		16.5	-11.7352	-2.55214	-1.97217	-3.56954	-11.9144	-4.50275	-4.04437	-6.93654	-6.47624	-4.80602		17.5	1.24716	0.28218	0.13833	0.32658	0.43352	0.23107	0.29249	0.35628	0.27784	0.29067
		16.55	-12.0003	-2.49466	-1.98962	-3.67534	-11.9125	-4.41075	-4.11308	-7.07983	-6.32281	-4.81203		17.55	1.2134	0.27493	0.13936	0.32948	0.42101	0.22847	0.29422	0.34944	0.27415	0.29064
		16.6	-12.2475	-2.44325	-2.01024	-3.78572	-11.8353	-4.33384	-4.18794	-7.20609	-6.18303	-4.82873		17.6	1.17946	0.26792	0.14039	0.33188	0.40879	0.22612	0.29549	0.3425	0.27073	0.29029
		16.65	-12.5026	-2.39915	-2.03452	-3.90166	-11.6619	-4.26065	-4.26926	-7.31373	-6.03665	-4.8505		17.65	1.14567	0.26115	0.1414	0.33376	0.39693	0.22397	0.29626	0.33551	0.26752	0.28958
		16.7	-12.7296	-2.35415	-2.05797	-4.01885	-11.4292	-4.19113	-4.35157	-7.40041	-5.89558	-4.87499		17.7	1.11223	0.25462	0.14237	0.33509	0.38547	0.22201	0.29653	0.32855	0.26449	0.28852
		16.75	-12.9358	-2.31267	-2.08364	-4.14125	-11.1393	-4.12895	-4.43912	-7.46378	-5.76145	-4.90592		17.75	1.07933	0.24834	0.14328	0.33585	0.37442	0.22017	0.29629	0.32165	0.26161	0.28709
		16.8	-13.1293	-2.27352	-2.1067	-4.25656	-10.8011	-4.06852	-4.52062	-7.49024	-5.62961	-4.93304		17.8	1.04716	0.2423	0.14408	0.33604	0.36383	0.21844	0.29555	0.31487	0.25882	0.2853
		16.85	-13.2976	-2.23745	-2.13092	-4.37436	-10.4357	-4.01447	-4.6045	-7.48973	-5.50612	-4.96399		17.85	1.01587	0.23651	0.14477	0.33565	0.35368	0.21676	0.29433	0.30823	0.25609	0.28317
		16.9	-13.4373	-2.20445	-2.15629	-4.49455	-10.0542	-3.96662	-4.69033	-7.46222	-5.39132	-4.9982		17.9	0.98554	0.23096	0.14532	0.33468	0.344	0.21511	0.29263	0.30175	0.25339	0.28071
		16.95	-13.5452	-2.17447	-2.18272	-4.61676	-9.66643	-3.92474	-4.77744	-7.40856	-5.28546	-5.03486		17.95	0.95628	0.22565	0.14571	0.33315	0.33478	0.21345	0.29049	0.29546	0.25069	0.27795
		17	-13.6176	-2.14729	-2.21005	-4.74053	-9.28019	-3.88844	-4.86502	-7.33079	-5.18849	-5.07305		18	0.92814	0.22058	0.14592	0.33105	0.32601	0.32601	0.32601	0.32601	0.32601	0.2749
		17.05	-13.6537	-2.12294	-2.23828	-4.86549	-8.90098	-3.85754	-4.9523	-7.23124	-5.10032	-5.11187			--	--	--	--	--	--	--	--	--	--
		17.1	-13.6516	-2.10117	-2.26713	-4.99084	-8.53359	-3.83155	-5.03815	-7.11331	-5.02063	-5.15017			--	--	--	--	--	--	--	--	--	--
		17.15	-13.6118	-2.0819	-2.29656	-5.11599	-8.18076	-3.81019	-5.12159	-6.9803	-4.94903	-5.18692			--	--	--	--	--	--	--	--	--	--
		17.2	-13.5352	-2.06494	-2.32638	-5.2402	-7.84444	-3.79301	-5.20153	-6.83582	-4.885	-5.22101			--	--	--	--	--	--	--	--	--	--
		17.25	-13.4241	-2.05008	-2.35638	-5.36238	-7.52596	-3.77955	-5.27667	-6.68337	-4.82793	-5.25128			--	--	--	--	--	--	--	--	--	--
		17.3	-13.2815	-2.03715	-2.38636	-5.48158	-7.2258	-3.76934	-5.34586	-6.52614	-4.77714	-5.2767			--	--	--	--	--	--	--	--	--	--
		17.35	-13.1117	-2.02598	-2.41614	-5.59661	-6.94406	-3.76195	-5.40788	-6.36689	-4.73195	-5.29628			--	--	--	--	--	--	--	--	--	--
		17.4	-12.919	-2.01639	-2.4455	-5.70627	-6.68045	-3.7569	-5.46159	-6.20801	-4.69161	-5.30919			--	--	--	--	--	--	--	--	--	--
		17.45	-12.7076	-2.00814	-2.47415	-5.8092	-6.43452	-3.75362	-5.50596	-6.05152	-4.65529	-5.31472			--	--	--	--	--	--	--	--	--	--
		17.5	-12.4818	-2.00101	-2.50186	-5.9042	-6.20549	-3.7516	-5.54022	-5.89893	-4.62221	-5.31245			--	--	--	--	--	--	--	--	--	--
		17.55	-12.2459	-1.99481	-2.52835	-5.98989	-5.99257	-3.75033	-5.56365	-5.75133	-4.59158	-5.30206			--	--	--	--	--	--	--	--	--	--
		17.6	-12.0037	-1.98941	-2.55346	-6.06521	-5.79474	-3.74938	-5.57592	-5.60943	-4.56268	-5.28354			--	--	--	--	--	--	--	--	--	--
		17.65	-11.7588	-1.98453	-2.57678	-6.12881	-5.6112	-3.7481	-5.57674	-5.47379	-4.53467	-5.25697			--	--	--	--	--	--	--	--	--	--
		17.7	-11.5144	-1.98004	-2.59809	-6.17977	-5.44095	-3.74608	-5.56621	-5.34455	-4.50689	-5.22268			--	--	--	--	--	--	--	--	--	--
		17.75	-11.2726	-1.97576	-2.61716	-6.21738	-5.28295	-3.74283	-5.5447	-5.22171	-4.4787	-5.18116			--	--	--	--	--	--	--	--	--	--
		17.8	-11.0363	-1.97149	-2.6336	-6.24083	-5.1364	-3.73781	-5.51258	-5.10514	-4.44944	-5.13293			--	--	--	--	--	--	--	--	--	--
		17.85	-10.8065	-1.96704	-2.64719	-6.25007	-5.00023	-3.73061	-5.47074	-4.99454	-4.4186	-5.07876			--	--	--	--	--	--	--	--	--	--
		17.9	-10.5856	-1.96232	-2.65764	-6.24474	-4.87372	-3.72081	-5.41981	-4.88955	-4.38569	-5.01924			--	--	--	--	--	--	--	--	--	--
		17.95	-10.3744	-1.95711	-2.66467	-6.22516	-4.75594	-3.70802	-5.36084	-4.78973	-4.35033	-4.95515			--	--	--	--	--	--	--	--	--	--
		18	-10.1743	-1.95134	-2.66805	-6.19162	-4.64619	-3.69192	-5.29469	-4.69465	-4.31219	-4.88712			--	--	--	--	--	--	--	--	--	--
															--	--	--	--	--	--	--	--	--	--
															--	--	--	--	--	--	--	--	--	--
															--	--	--	--	--	--	--	--	--	--
															--	--	--	--	--	--	--	--	--	--
															--	--	--	--	--	--	--	--	--	--
															--	--	--	--	--	--	--	--	--	--
															--	--	--	--	--	--	--	--	--	--
															--	--	--	--	--	--	--	--	--	--
															--	--	--	--	--	--	--	--	--	--
															--	--	--	--	--	--	--	--	--	--
															--	--	--	--	--	--	--	--	--	--
															--	--	--	--	--	--	--	--	--	--
															--	--	--	--	--	--	--	--	--	--
															--	--	--	--	--	--	--	--	--	--
															--	--	--	--	--	--	--	--	--	--
															--	--	--	--	--	--	--	--	--	--
															--	--	--	--	--	--	--	--	--	--
															--	--	--	--	--	--	--	--	--	--
															--	--	--	--	--	--	--	--	--	--
															--	--	--	--	--	--	--	--	--	--
															--	--	--	--	--	--	--	--	--	--
															--	--	--	--	--	--	--	--	--	--
															--	--	--	--	--	--	--	--	--	--
															--	--	--	--	--	--	--	--	--	--
															--	--	--	--	--	--	--	--	--	--
															--	--	--	--	--	--	--	--	--	--
															--	--	--	--	--	--	--	--	--	--
															--	--	--	--	--	--	--	--	--	--
															--	--	--	--	--	--	--	--	--	--
															--	--	--	--	--	--	--	--	--	--
															--	--	--	--	--	--	--	--	--	--
															--	--	--	--	--	--	--	--	--	--
															--	--	--	--	--	--	--	--	--	--
															--	--	--	--	--	--	--	--	--	--
															--	--	--	--	--	--	--	--	--	--
															--	--	--	--	--	--	--	--	--	--
															--	--	--	--	--	--	--	--	--	--
															--	--	--	--	--	--	--	--	--	--
															--	--	--	--	--	--	--	--	--	--
															--	--	--	--	--	--	--	--	--	--
															--	--	--	--	--	--	--	--	--	--
															--	--	--	--	--	--	--	--	--	--
															--	--	--	--	--	--	--	--	--	--
															--	--	--	--	--	--	--	--	--	--
															--	--	--	--	--	--	--	--	--	--
															--	--	--	--	--	--	--	--	--	--
															--	--	--	--	--	--	--	--	--	--
															--	--	--	--	--	--	--	--	--	--
															--	--	--	--	--	--	--	--	--	--
															--	--	--	--	--	--	--	--	--	--
															--	--	--	--	--	--	--	--	--	--
															--	--	--	--	--	--	--	--	--	--
															--	--	--	--	--	--	--	--	--	--
															--	--	--	--	--	--	--	--	--	--
															--	--	--	--	--	--	--	--	--	--
															--	--	--	--	--	--	--	--	--	--
															--	--	--	--	--	--	--	--	--	--
															--	--	--	--	--	--	--	--	--	--
															--	--	--	--	--	--	--	--	--	--
															--	--	--	--	--	--	--	--	--	--
															--	--	--	--	--	--	--	--	--	--
															--	--	--	--	--	--	--	--	--	--
															--	--	--	--	--	--	--	--	--	--
															--	--	--	--	--	--	--	--	--	--
															--	--	--	--	--	--	--	--	--	--
															--	--	--	--	--	--	--	--	--	--
															--	--	--	--	--	--	--	--	--	--
															--	--	--	--	--	--	--	--	--	--
															--	--	--	--	--	--	--	--	--	--
															--	--	--	--	--	--	--	--	--	--
															--	--	--	--	--	--	--	--	--	--
															--	--	--	--	--	--	--	--	--	--
															--	--	--	--	--	--	--	--	--	--
															--	--	--	--	--	--	--	--	--	--
															--	--	--	--	--	--	--	--	--	--
															--	--	--	--	--	--	--	--	--	--
															--	--	--	--	--	--	--	--	--	--
															--	--	--	--	--	--	--	--	--	--
															--	--	--	--	--	--	--	--	--	--
															--	--	--	--	--	--	--	--	--	--
															--	--	--	--	--	--	--	--	--	--
															--	--	--	--	--	--	--	--	--	--
															--	--	--	--	--	--	--	--	--	--
															--	--	--	--	--	--	--	--	--	--
															--	--	--	--	--	--	--	--	--	--
															--	--	--	--	--	--	--	--	--	--
															--	--	--	--	--	--	--	--	--	--
															--	--	--	--	--	--	--	--	--	--
															--	--	--	--	--	--	--	--	--	--
															--	--	--	--	--	--	--	--	--	--
															--	--	--	--	--	--	--	--	--	--
															--	--	--	--	--	--	--	--	--	--
															--	--	--	--	--	--	--	--	--	--
															--	--	--	--	--	--	--	--	--	--
															--	--	--	--	--	--	--	--	--	--
															--	--	--	--	--	--	--	--	--	--
															--	--	--	--	--	--	--	--	--	--
															--	--	--	--	--	--	--	--	--	--
															--	--	--	--	--	--	--	--	--	--
															--	--	--	--	--	--	--	--	--	--
															--	--	--	--	--	--	--	--	--	--
															--	--	--	--	--	--	--	--	--	--
															--	--	--	--	--	--	--	--	--	--
															--	--	--	--	--	--	--	--	--	--
															--	--	--	--	--	--	--	--	--	--
															--	--	--	--	--	--	--	--	--	--
															--	--	--	--	--	--	--	--	--	--
															--	--	--	--	--	--	--	--	--	--
															--	--	--	--	--	--	--	--	--	--
															--	--	--	--	--	--	--	--	--	--
															--	--	--	--	--	--	--	--	--	--
															--	--	--	--	--	--	--	--	--	--
															--	--	--	--	--	--	--	--	--	--
															--	--	--	--	--	--	--	--	--	--
															--	--	--	--	--	--	--	--	--	--
															--	--	--	--	--	--	--	--	--	--
															--	--	--	--	--	--	--	--	--	--
															--	--	--	--	--	--	--	--	--	--
															--	--	--	--	--	--	--	--	--	--
															--	--	--	--	--	--	--	--	--	--
															--	--	--	--	--	--	--	--	--	--
															--	--	--	--	--	--	--	--	--	--
															--	--	--	--	--	--	--	--	--	--
															--	--	--	--	--	--	--	--	--	--
															--	--	--	--	--	--	--	--	--	--
															--	--	--	--	--	--	--	--	--	--
															--	--	--	--	--	--	--	--	--	--
															--	--	--	--	--	--	--	--	--	--
															--	--	--	--	--	--	--	--	--	--
															--	--	--	--	--	--	--	--	--	--
															--	--	--	--	--	--	--	--	--	--
															--	--	--	--	--	--	--	--	--	--
															--	--	--	--	--	--	--	--	--	--
															--	--	--	--	--	--	--	--	--	--
															--	--	--	--	--	--	--	--	--	--
															--	--	--	--	--	--	--	--	--	--
															--	--	--	--	--	--	--	--	--	--
															--	--	--	--	--	--	--	--	--	--
															--	--	--	--	--	--	--	--	--	--
															--	--	--	--	--	--	--	--	--	--
															--	--	--	--	--	--	--	--	--	--
															--	--	--	--	--	--	--	--	--	--
															--	--	--	--	--	--	--	--	--	--
															--	--	--	--	--	--	--	--	--	--
															--	--	--	--	--	--	--	--	--	--
															--	--	--	--	--	--	--	--	--	--
															--	--	--	--	--	--	--	--	--	--
															--	--	--	--	--	--	--	--	--	--
															--	--	--	--	--	--	--	--	--	--
															--	--	--	--	--	--	--	--	--	--
															--	--	--	--	--	--	--	--	--	--
															--	--	--	--	--	--	--	--	--	--
															--	--	--	--	--	--	--	--	--	--
															--	--	--	--	--	--	--	--	--	--
															--	--	--	--	--	--	--	--	--	--
															--	--	--	--	--	--	--	--	--	--
															--	--	--	--	--	--	--	--	--	--
															--	--	--	--	--	--	--	--	--	--
															--	--	--	--	--	--	--	--	--	--
															--	--	--	--	--	--	--	--	--	--
															--	--	--	--	--	--	--	--	--	--
															--	--	--	--	--	--	--	--	--	--
															--	--	--	--	--	--	--	--	--	--
															--	--	--	--	--	--	--	--	--	--
															--	--	--	--	--	--	--	--	--	--
															--	--	--	--	--	--	--	--	--	--
															--	--	--	--	--	--	--	--	--	--
															--	--	--	--	--	--	--	--	--	--
															--	--	--	--	--	--	--	--	--	--
															--	--	--	--	--	--	--	--	--	--
															--	--	--	--	--	--	--	--	--	--
															--	--	--	--	--	--	--	--	--	--
															--	--	--	--	--	--	--	--	--	--
															--	--	--	--	--	--	--	--	--	--
															--	--	--	--	--	--	--	--	--	--
															--	--	--	--	--	--	--	--	--	--
															--	--	--	--	--	--	--	--	--	--
															--	--	--	--	--	--	--	--	--	--
															--	--	--	--	--	--	--	--	--	--
															--	--	--	--	--	--	--	--	--	--
															--	--	--	--	--	--	--	--	--	--
															--	--	--	--	--	--	--	--	--	--
															--	--	--	--	--	--	--	--	--	--
															--	--	--	--	--	--	--	--	--	--
															--	--	--	--	--	--	--	--	--	--
															--	--	--	--	--	--	--	--	--	--
															--	--	--	--	--	--	--	--	--	--
															--	--	--	--	--	--	--	--	--	--
															--	--	--	--	--	--	--	--	--	--
															--	--	--	--	--	--	--	--	--	--
															--	--	--	--	--	--	--	--	--	--
															--	--	--	--	--	--	--	--	--	--
															--	--	--	--	--	--	--	--	--	--
															--	--	--	--	--	--	--	--	--	--
															--	--	--	--	--	--	--	--	--	--
															--	--	--	--	--	--	--	--	--	--
															--	--	--	--	--	--	--	--	--	--
															--	--	--	--	--	--	--	--	--	--
															--	--	--	--	--	--	--	--	--	--
															--	--	--	--	--	--	--	--	--	--
															--	--	--	--	--	--	--	--	--	--
															--	--	--	--	--	--	--	--	--	--
															--	--	--	--	--	--	--	--	--	--
															--	--	--	--	--	--	--	--	--	--
															--	--	--	--	--	--	--	--	--	--
															--	--	--	--	--	--	--	--	--	--
															--	--	--	--	--	--	--	--	--	--
															--	--	--	--	--	--	--	--	--	--
															--	--	--	--	--	--	--	--	--	--
															--	--	--	--	--	--	--	--	--	--
															--	--	--	--	--	--	--	--	--	--
															--	--	--	--	--	--	--	--	--	--
															--	--	--	--	--	--	--	--	--	--
															--	--	--	--	--	--	--	--	--	--
															--	--	--	--	--	--	--	--	--	--
															--	--	--	--	--	--	--	--	--	--
															--	--	--	--	--	--	--	--	--	--
															--	--	--	--	--	--	--	--	--	--
															--	--	--	--	--	--	--	--	--	--
															--	--	--	--	--	--	--	--	--	--
															--	--	--	--	--	--	--	--	--	--
															--	--	--	--	--	--	--	--	--	--
															--	--	--	--	--	--	--	--	--	--
															--	--	--	--	--	--	--	--	--	--
															--	--	--	--	--	--	--	--	--	--
															--	--	--	--	--	--	--	--	--	--
															--	--	--	--	--	--	--	--	--	--
															--	--	--	--	--	--	--	--	--	--
															--	--	--	--	--	--	--	--	--	--
															--	--	--	--	--	--	--	--	--	--
															--	--	--	--	--	--	--	--	--	--
															--	--	--	--	--	--	--	--	--	--
															--	--	--	--	--	--	--	--	--	--
															--	--	--	--	--	--	--	--	--	--
															--	--	--	--	--	--	--	--	--	--
															--	--	--	--	--	--	--	--	--	--
															--	--	--	--	--	--	--	--	--	--
															--	--	--	--	--	--	--	--	--	--
															--	--	--	--	--	--	--	--	--	--
															--	--	--	--	--	--	--	--	--	--
															--	--	--	--	--	--	--	--	--	--
															--	--	--	--	--	--	--	--	--	--
															--	--	--	--	--	--	--	--	--	--
															--	--	--	--	--	--	--	--	--	--
															--	--	--	--	--	--	--	--	--	--
															--	--	--	--	--	--	--	--	--	--
															--	--	--	--	--	--	--	--	--	--
															--	--	--	--	--	--	--	--	--	--
															--	--	--	--	--	--	--	--	--	--
															--	--	--	--	--	--	--	--	--	--
															--	--	--	--	--	--	--	--	--	--
															--	--	--	--	--	--	--	--	--	--
															--	--	--	--	--	--	--	--	--	--
															--	--	--	--	--	--	--	--	--	--
															--	--	--	--	--	--	--	--	--	--
															--	--	--	--	--	--	--	--	--	--
															--	--	--	--	--	--	--	--	--	--
															--	--	--	--	--	--	--	--	--	--
															--	--	--	--	--	--	--	--	--	--
															--	--	--	--	--	--	--	--	--	--
															--	--	--	--	--	--	--	--	--	--
															--	--	--	--	--	--	--	--	--	--
															--	--	--	--	--	--	--	--	--	--
															--	--	--	--	--	--	--	--	--	--
															--	--	--	--	--	--	--	--	--	--
															--	--	--	--	--	--	--	--	--	--
															--	--	--	--	--	--	--	--	--	--
															--	--	--	--	--	--	--	--	--	--
															--	--	--	--	--	--	--	--	--	--
															--	--	--	--	--	--	--	--	--	--
															--	--	--	--	--	--	--	--	--	--
															--	--	--	--	--	--	--	--	--	--
															--	--	--	--	--	--	--	--	--	--
															--	--	--	--	--	--	--	--	--	--
															--	--	--	--	--	--	--	--	--	--
															--	--	--	--	--	--	--	--	--	--
															--	--	--	--	--	--	--	--	--	--
															--	--	--	--	--	--	--	--	--	--
															--	--	--	--	--	--	--	--	--	--
															--	--	--	--	--	--	--	--	--	--
															--	--	--	--	--	--	--	--	--	--
															--	--	--	--	--	--	--	--	--	--
															--	--	--	--	--	--	--	--	--	--
															--	--	--	--	--	--	--	--	--	--
															--	--	--	--	--	--	--	--	--	--
															--	--	--	--	--	--	--	--	--	--
															--	--	--	--	--	--	--	--	--	--
															--	--	--	--	--	--	--	--	--	--
															--	--	--	--	--	--	--	--	--	--
															--	--	--	--	--	--	--	--	--	--
															--	--	--	--	--	--	--	--	--	--
															--	--	--	--	--	--	--	--	--	--
															--	--	--	--	--	--	--	--	--	--
															--	--	--	--	--	--	--	--	--	--
															--	--	--	--	--	--	--	--	--	--
															--	--	--	--	--	--	--	--	--	--
															--	--	--	--	--	--	--	--	--	--
															--	--	--	--	--	--	--	--	--	--
															--	--	--	--	--	--	--	--	--	--
															--	--	--	--	--	--	--	--	--	--
															--	--	--	--	--	--	--	--	--	--
															--	--	--	--	--	--	--	--	--	--
															--	--	--	--	--	--	--	--	--	--
															--	--	--	--	--	--	--	--	--	--
															--	--	--	--	--	--	--	--	--	--
															--	--	--	--	--	--	--	--	--	--
															--	--	--	--	--	--	--	--	--	--
															--	--	--	--	--	--	--	--	--	--
															--	--	--	--	--	--	--	--	--	--
															--	--	--	--	--	--	--	--	--	--
															--	--	--	--	--	--	--	--	--	--
															--	--	--	--	--	--	--	--	--	--
															--	--	--	--	--	--	--	--	--	--
															--	--	--	--	--	--	--	--	--	--
															--	--	--	--	--	--	--	--	--	--
															--	--	--	--	--	--	--	--	--	--
															--	--	--	--	--	--	--	--	--	--
															--	--	--	--	--	--	--	--	--	--
															--	--	--	--	--	--	--	--	--	--
															--	--	--	--	--	--	--	--	--	--
															--	--	--	--	--	--	--	--	--	--
															--	--	--	--	--	--	--	--	--	--
															--	--	--	--	--	--	--	--	--	--
															--	--	--	--	--	--	--	--	--	--
															--	--	--	--	--	--	--	--	--	--
															--	--	--	--	--	--	--	--	--	--
															--	--	--	--	--	--	--	--	--	--
															--	--	--	--	--	--	--	--	--	--
															--	--	--	--	--	--	--	--	--	--
															--	--	--	--	--	--	--	--	--	--
															--	--	--	--	--	--	--	--	--	--
															--	--	--	--	--	--	--	--	--	--
															--	--	--	--	--	--	--	--	--	--
															--	--	--	--	--	--	--	--	--	--
															--	--	--	--	--	--	--	--	--	--
															--	--	--	--	--	--	--	--	--	--
															--	--	--	--	--	--	--	--	--	--
															--	--	--	--	--	--	--	--	--	--
															--	--	--	--	--	--	--	--	--	--
															--	--	--	--	--	--	--	--	--	--
															--	--	--	--	--	--	--	--	--	--
															--	--	--	--	--	--	--	--	--	--
															--	--	--	--	--	--	--	--	--	--
															--	--	--	--	--	--	--	--	--	--
															--	--	--	--	--	--	--	--	--	--
															--	--	--	--	--	--	--	--	--	--
															--	--	--	--	--	--	--	--	--	--
															--	--	--	--	--	--	--	--	--	--
															--	--	--	--	--	--	--	--	--	--
															--	--	--	--	--	--	--	--	--	--
															--	--	--	--	--	--	--	--	--	--
															--	--	--	--	--	--	--	--	--	--
															--	--	--	--	--	--	--	--	--	--
															--	--	--	--	--	--	--	--	--	--
															--	--	--	--	--	--	--	--	--	--
															--	--	--	--	--	--	--	--	--	--
															--	--	--	--	--	--	--	--	--	--
															--	--	--	--	--	--	--	--	--	--
															--	--	--	--	--	--	--	--	--	--
															--	--	--	--	--	--	--	--	--	--
															--	--	--	--	--	--	--	--	--	--
															--	--	--	--	--	--	--	--	--	--
															--	--	--	--	--	--	--	--	--	--
															--	--	--	--	--	--	--	--	--	--
															--	--	--	--	--	--	--	--	--	--
															--	--	--	--	--	--	--	--	--	--
															--	--	--	--	--	--	--	--	--	--
															--	--	--	--	--	--	--	--	--	--
															--	--	--	--	--	--	--	--	--	--
															--	--	--	--	--	--	--	--	--	--
															--	--	--	--	--	--	--	--	--	--
															--	--	--	--	--	--	--	--	--	--
															--	--	--	--	--	--	--	--	--	--
															--	--	--	--	--	--	--	--	--	--
															--	--	--	--	--	--	--	--	--	--
															--	--	--	--	--	--	--	--	--	--
															--	--	--	--	--	--	--	--	--	--
															--	--	--	--	--	--	--	--	--	--
															--	--	--	--	--	--	--	--	--	--
															--	--	--	--	--	--	--	--	--	--
															--	--	--	--	--	--	--	--	--	--
															--	--	--	--	--	--	--	--	--	--
															--	--	--	--	--	--	--	--	--	--
															--	--	--	--	--	--	--	--	--	--
															--	--	--	--	--	--	--	--	--	--
															--	--	--	--	--	--	--	--	--	--
															--	--	--	--	--	--	--	--	--	--
															--	--	--	--	--	--	--	--	--	--
															--	--	--	--	--	--	--	--	--	--
															--	--	--	--	--	--	--	--	--	--
															--	--	--	--	--	--	--	--	--	--
															--	--	--	--	--	--	--	--	--	--
															--	--	--	--	--	--	--	--	--	--
															--	--	--	--	--	--	--	--	--	--
															--	--	--	--	--	--	--	--	--	--
															--	--	--	--	--	--	--	--	--	--
															--	--	--	--	--	--	--	--	--	--
															--	--	--	--	--	--	--	--	--	--
															--	--	--	--	--	--	--	--	--	--
															--	--	--	--	--	--	--	--	--	--
															--	--	--	--	--	--	--	--	--	--
															--	--	--	--	--	--	--	--	--	--
															--	--	--	--	--	--	--	--	--	--
															--	--	--	--	--	--	--	--	--	--
															--	--	--	--	--	--	--	--	--	--
															--	--	--	--	--	--	--	--	--	--
															--	--	--	--	--	--	--	--	--	--
															--	--	--	--	--	--	--	--	--	--
															--	--	--	--	--	--	--	--	--	--
															--	--	--	--	--	--	--	--	--	--
															--	--	--	--	--	--	--	--	--	--
															--	--	--	--	--	--	--	--	--	--
															--	--	--	--	--	--	--	--	--	--
															--	--	--	--	--	--	--	--	--	--
															--	--	--	--	--	--	--	--	--	--
															--	--	--	--	--	--	--	--	--	--
															--	--	--	--	--	--	--	--	--	--
															--	--	--	--	--	--	--	--	--	--
															--	--	--	--	--	--	--	--	--	--
															--	--	--	--	--	--	--	--	--	--
															--	--	--	--	--	--	--	--	--	--
															--	--	--	--	--	--	--	--	--	--
															--	--	--	--	--	--	--	--	--	--
															--	--	--	--	--	--	--	--	--	--
															--	--	--	--	--	--	--	--	--	--
															--	--	--	--	--	--	--	--	--	--
															--	--	--	--	--	--	--	--	--	--
															--	--	--	--	--	--	--	--	--	--
															--	--	--	--	--	--	--	--	--	--
															--	--	--	--	--	--	--	--	--	--
															--	--	--	--	--	--	--	--	--	--
															--	--	--	--	--	--	--	--	--	--
															--	--	--	--	--	--	--	--	--	--
															--	--	--	--	--	--	--	--	--	--
															--	--	--	--	--	--	--	--	--	--
															--	--	--	--	--	--	--	--	--	--
															--	--	--	--	--	--	--	--	--	--
															--	--	--	--	--	--	--	--	--	--
															--	--	--	--	--	--	--	--	--	--
															--	--	--	--	--	--	--	--	--	--
															--	--	--	--	--	--	--	--	--	--
															--	--	--	--	--	--	--	--	--	--
															--	--	--	--	--	--	--	--	--	--
															--	--	--	--	--	--	--	--	--	--
															--	--	--	--	--	--	--	--	--	--
															--	--	--	--	--	--	--	--	--	--
															--	--	--	--	--	--	--	--	--	--
															--	--	--	--	--	--	--	--	--	--
															--	--	--	--	--	--	--	--	--	--
															--	--	--	--	--	--	--	--	--	--
															--	--	--	--	--	--	--	--	--	--
															--	--	--	--	--	--	--	--	--	--
															--	--	--	--	--	--	--	--	--	--
															--	--	--	--	--	--	--	--	--	--
															--	--	--	--	--	--	--	--	--	--
															--	--	--	--	--	--	--	--	--	--
															--	--	--	--	--	--	--	--	--	--
															--	--	--	--	--	--	--	--	--	--
															--	--	--	--	--	--	--	--	--	--
															--	--	--	--	--	--	--	--	--	--
															--	--	--	--	--	--	--	--	--	--
															--	--	--	--	--	--	--	--	--	--
															--	--	--	--	--	--	--	--	--	--
															--	--	--	--	--	--	--	--	--	--
															--	--	--	--	--	--	--	--	--	--
															--	--	--	--	--	--	--	--	--	--
															--	--	--	--	--	--	--	--	--	--
															--	--	--	--	--	--	--	--	--	--
															--	--	--	--	--	--	--	--	--	--
															--	--	--	--	--	--	--	--	--	--
															--	--	--	--	--	--	--	--	--	--
															--	--	--	--	--	--	--	--	--	--
															--	--	--	--	--	--	--	--	--	--
															--	--	--	--	--	--	--	--	--	--
															--	--	--	--	--	--	--	--	--	--
															--	--	--	--	--	--	--	--	--	--
															--	--	--	--	--	--	--	--	--	--
															--	--	--	--	--	--	--	--	--	--
															--	--	--	--	--	--	--	--	--	--
															--	--	--	--	--	--	--	--	--	--
															--	--	--	--	--	--	--	--	--	--
															--	--	--	--	--	--	--	--	--	--
															--	--	--	--	--	--	--	--	--	--
															--	--	--	--	--	--	--	--	--	--
															--	--	--	--	--	--	--	--	--	--
															--	--	--	--	--	--	--	--	--	--
															--	--	--	--	--	--	--	--	--	--
															--	--	--	--	--	--	--	--	--	--
															--	--	--	--	--	--	--	--	--	--
															--	--	--	--	--	--	--	--	--	--
															--	--	--	--	--	--	--	--	--	--
															--	--	--	--	--	--	--	--	--	--
															--	--	--	--	--	--	--	--	--	--
															--	--	--	--	--	--	--	--	--	--
															--	--	--	--	--	--	--	--	--	--
															--	--	--	--	--	--	--	--	--	--
															--	--	--	--	--	--	--	--	--	--
															--	--	--	--	--	--	--	--	--	--
															--	--	--	--	--	--	--	--	--	--
															--	--	--	--	--	--	--	--	--	--
															--	--	--	--	--	--	--	--	--	--
															--	--	--	--	--	--	--	--	--	--
															--	--	--	--	--	--	--	--	--	--
															--	--	--	--	--	--	--	--	--	--
															--	--	--	--	--	--	--	--	--	--
															--	--	--	--	--	--	--	--	--	--
															--	--	--	--	--	--	--	--	--	--
															--	--	--	--	--	--	--	--	--	--
															--	--	--	--	--	--	--	--	--	--
															--	--	--	--	--	--	--	--	--	--
															--	--	--	--	--	--	--	--	--	--
															--	--	--	--	--	--	--	--	--	--
															--	--	--	--	--	--	--	--	--	--
															--	--	--	--	--	--	--	--	--	--
															--	--	--	--	--	--	--	--	--	--
															--	--	--	--	--	--	--	--	--	--
															--	--	--	--	--	--	--	--	--	--
															--	--	--	--	--	--	--	--	--	--
															--	--	--	--	--	--	--	--	--	--
															--	--	--	--	--	--	--	--	--	--
															--	--	--	--	--	--	--	--	--	--
															--	--	--	--	--	--	--	--	--	--
															--	--	--	--	--	--	--	--	--	--
															--	--	--	--	--	--	--	--	--	--
															--	--	--	--	--	--	--	--	--	--
															--	--	--	--	--	--	--	--	--	--
															--	--	--	--	--	--	--	--	--	--
															--	--	--	--	--	--	--	--	--	--
															--	--	--	--	--	--	--	--	--	--
															--	--	--	--	--	--	--	--	--	--
															--	--	--	--	--	--	--	--	--	--
															--	--	--	--	--	--	--	--	--	--
															--	--	--	--	--	--	--	--	--	--
															--	--	--	--	--	--	--	--	--	--
															--	--	--	--	--	--	--	--	--	--
															--	--	--	--	--	--	--	--	--	--
															--	--	--	--	--	--	--	--	--	--
															--	--	--	--	--	--	--	--	--	--
															--	--	--	--	--	--	--	--	--	--
															--	--	--	--	--	--	--	--	--	--
															--	--	--	--	--	--	--	--	--	--
															--	--	--	--	--	--	--	--	--	--
															--	--	--	--	--	--	--	--	--	--
															--	--	--	--	--	--	--	--	--	--
															--	--	--	--	--	--	--	--	--	--
															--	--	--	--	--	--	--	--	--	--
															--	--	--	--	--	--	--	--	--	--
															--	--	--	--	--	--	--	--	--	--
															--	--	--	--	--	--	--	--	--	--
															--	--	--	--	--	--	--	--	--	--
															--	--	--	--	--	--	--	--	--	--
															--	--	--	--	--	--	--	--	--	--
															--	--	--	--	--	--	--	--	--	--
															--	--	--	--	--	--	--	--	--	--
															--	--	--	--	--	--	--	--	--	--
															--	--	--	--	--	--	--	--	--	--
															--	--	--	--	--	--	--	--	--	--
															--	--	--	--	--	--	--	--	--	--
															--	--	--	--	--	--	--	--	--	--
															--	--	--	--	--	--	--	--	--	--
															--	--	--	--	--	--	--	--	--	--
															--	--	--	--	--	--	--	--	--	--
															--	--	--	--	--	--	--	--	--	--
															--	--	--	--	--	--	--	--	--	--
															--	--	--	--	--	--	--	--	--	--
															--	--	--	--	--	--	--	--	--	--
															--	--	--	--	--	--	--	--	--	--
															--	--	--	--	--	--	--	--	--	--
															--	--	--	--	--	--	--	--	--	--
															--	--	--	--	--	--	--	--	--	--
															--	--	--	--	--	--	--	--	--	--
															--	--	--	--	--	--	--	--	--	--
															--	--	--	--	--	--	--	--	--	--
															--	--	--	--	--	--	--	--	--	--
															--	--	--	--	--	--	--	--	--	--
															--	--	--	--	--	--	--	--	--	--
															--	--	--	--	--	--	--	--	--	--
															--	--	--	--	--	--	--	--	--	--
															--	--	--	--	--	--	--	--	--	--
															--	--	--	--	--	--	--	--	--	--
															--	--	--	--	--	--	--	--	--	--
															--	--	--	--	--	--	--	--	--	--
															--	--	--	--	--	--	--	--	--	--
															--	--	--	--	--	--	--	--	--	--
															--	--	--	--	--	--	--	--	--	--
															--	--	--	--	--	--	--	--	--	--
															--	--	--	--	--	--	--	--	--	--
															--	--	--	--	--	--	--	--	--	--
															--	--	--	--	--	--	--	--	--	--
															--	--	--	--	--	--	--	--	--	--
															--	--	--	--	--	--	--	--	--	--
															--	--	--	--	--	--	--	--	--	--
															--	--	--	--	--	--	--	--	--	--
															--	--	--	--	--	--	--	--	--	--
															--	--	--	--	--	--	--	--	--	--
															--	--	--	--	--	--	--	--	--	--
															--	--	--	--	--	--	--	--	--	--
															--	--	--	--	--	--	--	--	--	--
															--	--	--	--	--	--	--	--	--	--
															--	--	--	--	--	--	--	--	--	--
															--	--	--	--	--	--	--	--	--	--
															--	--	--	--	--	--	--	--	--	--
															--	--	--	--	--	--	--	--	--	--
															--	--	--	--	--	--	--	--	--	--
															--	--	--	--	--	--	--	--	--	--
															--	--	--	--	--	--	--	--	--	--
															--	--	--	--	--	--	--	--	--	--
															--	--	--	--	--	--	--	--	--	--
															--	--	--	--	--	--	--	--	--	--
															--	--	--	--	--	--	--	--	--	--
															--	--	--	--	--	--	--	--	--	--
															--	--	--	--	--	--	--	--	--	--
															--	--	--	--	--	--	--	--	--	--
															--	--	--	--	--	--	--	--	--	--
															--	--	--	--	--	--	--	--	--	--
															--	--	--	--	--	--	--	--	--	--
															--	--	--	--	--	--	--	--	--	--
															--	--	--	--	--	--	--	--	--	--
															--	--	--	--	--	--	--	--	--	--
															--	--	--	--	--	--	--	--	--	--
															--	--	--	--	--	--	--	--	--	--
															--	--	--	--	--	--	--	--	--	--
															--	--	--	--	--	--	--	--	--	--
															--	--	--	--	--	--	--	--	--	--
															--	--	--	--	--	--	--	--	--	--
															--	--	--	--	--	--	--	--	--	--
															--	--	--	--	--	--	--	--	--	--
															--	--	--	--	--	--	--	--	--	--
															--	--	--	--	--	--	--	--	--	--
															--	--	--	--	--	--	--	--	--	--
															--	--	--	--	--	--	--	--	--	--
															--	--	--	--	--	--	--	--	--	--
															--	--	--	--	--	--	--	--	--	--
															--	--	--	--	--	--	--	--	--	--
															--	--	--	--	--	--	--	--	--	--
															--	--	--	--	--	--	--	--	--	--
															--	--	--	--	--	--	--	--	--	--
															--	--	--	--	--	--	--	--	--	--
															--	--	--	--	--	--	--	--	--	--
															--	--	--	--	--	--	--	--	--	--
															--	--	--	--	--	--	--	--	--	--
															--	--	--	--	--	--	--	--	--	--
															--	--	--	--	--	--	--	--	--	--
															--	--	--	--	--	--	--	--	--	--
															--	--	--	--	--	--	--	--	--	--
															--	--	--	--	--	--	--	--	--	--
															--	--	--	--	--	--	--	--	--	--
															--	--	--	--	--	--	--	--	--	--
															--	--	--	--	--	--	--	--	--	--
															--	--	--	--	--	--	--	--	--	--
															--	--	--	--	--	--	--	--	--	--
															--	--	--	--	--	--	--	--	--	--
															--	--	--	--	--	--	--	--	--	--
															--	--	--	--	--	--	--	--	--	--
															--	--	--	--	--	--	--	--	--	--
															--	--	--	--	--	--	--	--	--	--
															--	--	--	--	--	--	--	--	--	--
															--	--	--	--	--	--	--	--	--	--
															--	--	--	--	--	--	--	--	--	--
															--	--	--	--	--	--	--	--	--	--
															--	--	--	--	--	--	--	--	--	--
															--	--	--	--	--	--	--	--	--	--
															--	--	--	--	--	--	--	--	--	--
															--	--	--	--	--	--	--	--	--	--
															--	--	--	--	--	--	--	--	--	--
															--	--	--	--	--	--	--	--	--	--
															--	--	--	--	--	--	--	--	--	--
															--	--	--	--	--	--	--	--	--	--
															--	--	--	--	--	--	--	--	--	--
															--	--	--	--	--	--	--	--	--	--
															--	--	--	--	--	--	--	--	--	--
															--	--	--	--	--	--	--	--	--	--
															--	--	--	--	--	--	--	--	--	--
															--	--	--	--	--	--	--	--	--	--
															--	--	--	--	--	--	--	--	--	--
															--	--	--	--	--	--	--	--	--	--
															--	--	--	--	--	--	--	--	--	--
															--	--	--	--	--	--	--	--	--	--
															--	--	--	--	--	--	--	--	--	--
															--	--	--	--	--	--	--	--	--	--
															--	--	--	--	--	--	--	--	--	--
															--	--	--	--	--	--	--	--	--	--
															--	--	--	--	--	--	--	--	--	--
															--	--	--	--	--	--	--	--	--	--
															--	--	--	--	--	--	--	--	--	--
															--	--	--	--	--	--	--	--	--	--
															--	--	--	--	--	--	--	--	--	--
															--	--	--	--	--	--	--	--	--	--
															--	--	--	--	--	--	--	--	--	--
															--	--	--	--	--	--	--	--	--	--
															--	--	--	--	--	--	--	--	--	--
															--	--	--	--	--	--	--	--	--	--
															--	--	--	--	--	--	--	--	--	--
															--	--	--	--	--	--	--	--	--	--
															--	--	--	--	--	--	--	--	--	--
															--	--	--	--	--	--	--	--	--	--
															--	--	--	--	--	--	--	--	--	--
															--	--	--	--	--	--	--	--	--	--
															--	--	--	--	--	--	--	--	--	--
															--	--	--	--	--	--	--	--	--	--
															--	--	--	--	--	--	--	--	--	--
															--	--	--	--	--	--	--	--	--	--
															--	--	--	--	--	--	--	--	--	--
															--	--	--	--	--	--	--	--	--	--
															--	--	--	--	--	--	--	--	--	--
															--	--	--	--	--	--	--	--	--	--
															--	--	--	--	--	--	--	--	--	--
															--	--	--	--	--	--	--	--	--	--
															--	--	--	--	--	--	--	--	--	--
															--	--	--	--	--	--	--	--	--	--
															--	--	--	--	--	--	--	--	--	--
															--	--	--	--	--	--	--	--	--	--
															--	--	--	--	--	--	--	--	--	--
															--	--	--	--	--	--	--	--	--	--
															--	--	--	--	--	--	--	--	--	--
															--	--	--	--	--	--	--	--	--	--
															--	--	--	--	--	--	--	--	--	--
															--	--	--	--	--	--	--	--	--	--
															--	--	--	--	--	--	--	--	--	--
															--	--	--	--	--	--	--	--	--	--
															--	--	--	--	--	--	--	--	--	--
															--	--	--	--	--	--	--	--	--	--
															--	--	--	--	--	--	--	--	--	--
															--	--	--	--	--	--	--	--	--	--
															--	--	--	--	--	--	--	--	--	--
															--	--	--	--	--	--	--	--	--	--
															--	--	--	--	--	--	--	--	--	--
															--	--	--	--	--	--	--	--	--	--
															--	--	--	--	--	--	--	--	--	--
															--	--	--	--	--	--	--	--	--	--
															--	--	--	--	--	--	--	--	--	--
															--	--	--	--	--	--	--	--	--	--
															--	--	--	--	--	--	--	--	--	--
															--	--	--	--	--	--	--	--	--	--
															--	--	--	--	--	--	--	--	--	--
															--	--	--	--	--	--	--	--	--	--
															--	--	--	--	--	--	--	--	--	--
															--	--	--	--	--	--	--	--	--	--
															--	--	--	--	--	--	--	--	--	--
															--	--	--	--	--	--	--	--	--	--
															--	--	--	--	--	--	--	--	--	--
															--	--	--	--	--	--	--	--	--	--
															--	--	--	--	--	--	--	--	--	--
															--	--	--	--	--	--	--	--	--	--
															--	--	--	--	--	--	--	--	--	--
															--	--	--	--	--	--	--	--	--	--
															--	--	--	--	--	--	--	--	--	--
															--	--	--	--	--	--	--	--	--	--
															--	--	--	--	--	--	--	--	--	--
															--	--	--	--	--	--	--	--	--	--
															--	--	--	--	--	--	--	--	--	--
															--	--	--	--	--	--	--	--	--	--
															--	--	--	--	--	--	--	--	--	--
															--	--	--	--	--	--	--	--	--	--
															--	--	--	--	--	--	--	--	--	--
															--	--	--	--	--	--	--	--	--	--
															--	--	--	--	--	--	--	--	--	--
															--	--	--	--	--	--	--	--	--	--
															--	--	--	--	--	--	--	--	--	--
															--	--	--	--	--	--	--	--	--	--
															--	--	--	--	--	--	--	--	--	--
															--	--	--	--	--	--	--	--	--	--
															--	--	--	--	--	--	--	--	--	--
															--	--	--	--	--	--	--	--	--	--
															--	--	--	--	--	--	--	--	--	--
															--	--	--	--	--	--	--	--	--	--
															--	--	--	--	--	--	--	--	--	--
															--	--	--	--	--	--	--	--	--	--
															--	--	--	--	--	--	--	--	--	--
															--	--	--	--	--	--	--	--	--	--
															--	--	--	--	--	--	--	--	--	--
															--	--	--	--	--	--	--	--	--	--
															--	--	--	--	--	--	--	--	--	--
															--	--	--	--	--	--	--	--	--	--
															--	--	--	--	--	--	--	--	--	--
															--	--	--	--	--	--	--	--	--	--
															--	--	--	--	--	--	--	--	--	--
															--	--	--	--	--	--	--	--	--	--
															--	--	--	--	--	--	--	--	--	--
															--	--	--	--	--	--	--	--	--	--
															--	--	--	--	--	--	--	--	--	--
															--	--	--	--	--	--	--	--	--	--
															--	--	--	--	--	--	--	--	--	--
															--	--	--	--	--	--	--	--	--	--
															--	--	--	--	--	--	--	--	--	--
															--	--	--	--	--	--	--	--	--	--
															--	--	--	--	--	--	--	--	--	--
															--	--	--	--	--	--	--	--	--	--
															--	--	--	--	--	--	--	--	--	--
															--	--	--	--	--	--	--	--	--	--
															--	--	--	--	--	--	--	--	--	--
															--	--	--	--	--	--	--	--	--	--
															--	--	--	--	--	--	--	--	--	--
															--	--	--	--	--	--	--	--	--	--
															--	--	--	--	--	--	--	--	--	--
															--	--	--	--	--	--	--	--	--	--
															--	--	--	--	--	--	--	--	--	--
															--	--	--	--	--	--	--	--	--	--
															--	--	--	--	--	--	--	--	--	--
															--	--	--	--	--	--	--	--	--	--
															--	--	--	--	--	--	--	--	--	--
															--	--	--	--	--	--	--	--	--	--
															--	--	--	--	--	--	--	--	--	--
															--	--	--	--	--	--	--	--	--	--
															--	--	--	--	--	--	--	--	--	--
															--	--	--	--	--	--	--	--	--	--
															--	--	--	--	--	--	--	--	--	--
															--	--	--	--	--	--	--	--	--	--
															--	--	--	--	--	--	--	--	--	--
															--	--	--	--	--	--	--	--	--	--
															--	--	--	--	--	--	--	--	--	--
															--	--	--	--	--	--	--	--	--	--
															--	--	--	--	--	--	--	--	--	--
															--	--	--	--	--	--	--	--	--	--
															--	--	--	--	--	--	--	--	--	--
															--	--	--	--	--	--	--	--	--	--
															--	--	--	--	--	--	--	--	--	--
															--	--	--	--	--	--	--	--	--	--
															--	--	--	--	--	--	--	--	--	--
															--	--	--	--	--	--	--	--	--	--
															--	--	--	--	--	--	--	--	--	--
															--	--	--	--	--	--	--	--	--	--
															--	--	--	--	--	--	--	--	--	--
															--	--	--	--	--	--	--	--	--	--
															--	--	--	--	--	--	--	--	--	--
															--	--	--	--	--	--	--	--	--	--
															--	--	--	--	--	--	--	--	--	--
															--	--	--	--	--	--	--	--	--	--
															--	--	--	--	--	--	--	--	--	--
															--	--	--	--	--	--	--	--	--	--
															--	--	--	--	--	--	--	--	--	--
															--	--	--	--	--	--	--	--	--	--
															--	--	--	--	--	--	--	--	--	--
															--	--	--	--	--	--	--	--	--	--
															--	--	--	--	--	--	--	--	--	--
															--	--	--	--	--	--	--	--	--	--
															--	--	--	--	--	--	--	--	--	--
															--	--	--	--	--	--	--	--	--	--
															--	--	--	--	--	--	--	--	--	--
															--	--	--	--	--	--	--	--	--	--
															--	--	--	--	--	--	--	--	--	--
															--	--	--	--	--	--	--	--	--	--
															--	--	--	--	--	--	--	--	--	--
															--	--	--	--	--	--	--	--	--	--
															--	--	--	--	--	--	--	--	--	--
															--	--	--	--	--	--	--	--	--	--
															--	--	--	--	--	--	--	--	--	--
															--	--	--	--	--	--	--	--	--	--
															--	--	--	--	--	--	--	--	--	--
															--	--	--	--	--	--	--	--	--	--
															--	--	--	--	--	--	--	--	--	--
															--	--	--	--	--	--	--	--	--	--
															--	--	--	--	--	--	--	--	--	--
															--	--	--	--	--	--	--	--	--	--
															--	--	--	--	--	--	--	--	--	--
															--	--	--	--	--	--	--	--	--	--
															--	--	--	--	--	--	--	--	--	--
															--	--	--	--	--	--	--	--	--	--
															--	--	--	--	--	--	--	--	--	--
															--	--	--	--	--	--	--	--	--	--
															--	--	--	--	--	--	--	--	--	--
															--	--	--	--	--	--	--	--	--	--
															--	--	--	--	--	--	--	--	--	--
															--	--	--	--	--	--	--	--	--	--
															--	--	--	--	--	--	--	--	--	--
															--	--	--	--	--	--	--	--	--	--
															--	--	--	--	--	--	--	--	--	--
															--	--	--	--	--	--	--	--	--	--
															--	--	--	--	--	--	--	--	--	--
															--	--	--	--	--	--	--	--	--	--
															--	--	--	--	--	--	--	--	--	--
															--	--	--	--	--	--	--	--	--	--
															--	--	--	--	--	--	--	--	--	--
															--	--	--	--	--	--	--	--	--	--
															--	--	--	--	--	--	--	--	--	--
															--	--	--	--	--	--	--	--	--	--
															--	--	--	--	--	--	--	--	--	--
															--	--	--	--	--	--	--	--	--	--
															--	--	--	--	--	--	--	--	--	--
															--	--	--	--	--	--	--	--	--	--
															--	--	--	--	--	--	--	--	--	--
															--	--	--	--	--	--	--	--	--	--
															--	--	--	--	--	--	--	--	--	--
															--	--	--	--	--	--	--	--	--	--
															--	--	--	--	--	--	--	--	--	--
															--	--	--	--	--	--	--	--	--	--
															--	--	--	--	--	--	--	--	--	--
															--	--	--	--	--	--	--	--	--	--
															--	--	--	--	--	--	--	--	--	--
															--	--	--	--	--	--	--	--	--	--
															--	--	--	--	--	--	--	--	--	--
															--	--	--	--	--	--	--	--	--	--
															--	--	--	--	--	--	--	--	--	--
															--	--	--	--	--	--	--	--	--	--
															--	--	--	--	--	--	--	--	--	--
															--	--	--	--	--	--	--	--	--	--
															--	--	--	--	--	--	--	--	--	--
															--	--	--	--	--	--	--	--	--	--
															--	--	--	--	--	--	--	--	--	--
															--	--	--	--	--	--	--	--	--	--
															--	--	--	--	--	--	--	--	--	--
															--	--	--	--	--	--	--	--	--	--
															--	--	--	--	--	--	--	--	--	--
															--	--	--	--	--	--	--	--	--	--
															--	--	--	--	--	--	--	--	--	--
															--	--	--	--	--	--	--	--	--	--
															--	--	--	--	--	--	--	--	--	--
															--	--	--	--	--	--	--	--	--	--
															--	--	--	--	--	--	--	--	--	--
															--	--	--	--	--	--	--	--	--	--
															--	--	--	--	--	--	--	--	--	--
															--	--	--	--	--	--	--	--	--	--
															--	--	--	--	--	--	--	--	--	--
															--	--	--	--	--	--	--	--	--	--
															--	--	--	--	--	--	--	--	--	--
															--	--	--	--	--	--	--	--	--	--
															--	--	--	--	--	--	--	--	--	--
															--	--	--	--	--	--	--	--	--	--
															--	--	--	--	--	--	--	--	--	--
															--	--	--	--	--	--	--	--	--	--
															--	--	--	--	--	--	--	--	--	--
															--	--	--	--	--	--	--	--	--	--
															--	--	--	--	--	--	--	--	--	--
															--	--	--	--	--	--	--	--	--	--
															--	--	--	--	--	--	--	--	--	--
															--	--	--	--	--	--	--	--	--	--
															--	--	--	--	--	--	--	--	--	--
															--	--	--	--	--	--	--	--	--	--
															--	--	--	--	--	--	--	--	--	--
															--	--	--	--	--	--	--	--	--	--
															--	--	--	--	--	--	--	--	--	--
															--	--	--	--	--	--	--	--	--	--
															--	--	--	--	--	--	--	--	--	--
															--	--	--	--	--	--	--	--	--	--
															--	--	--	--	--	--	--	--	--	--
															--	--	--	--	--	--	--	--	--	--
															--	--	--	--	--	--	--	--	--	--
															--	--	--	--	--	--	--	--	--	--
															--	--	--	--	--	--	--	--	--	--
															--	--	--	--	--	--	--	--	--	--
															--	--	--	--	--	--	--	--	--	--
															--	--	--	--	--	--	--	--	--	--
															--	--	--	--	--	--	--	--	--	--
															--	--	--	--	--	--	--	--	--	--
															--	--	--	--	--	--	--	--	--	--
															--	--	--	--	--	--	--	--	--	--
															--	--	--	--	--	--	--	--	--	--
															--	--	--	--	--	--	--	--	--	--
															--	--	--	--	--	--	--	--	--	--
															--	--	--	--	--	--	--	--	--	--
															--	--	--	--	--	--	--	--	--	--
															--	--	--	--	--	--	--	--	--	--
															--	--	--	--	--	--	--	--	--	--
															--	--	--	--	--	--	--	--	--	--
															--	--	--	--	--	--	--	--	--	--
															--	--	--	--	--	--	--	--	--	--
															--	--	--	--	--	--	--	--	--	--
															--	--	--	--	--	--	--	--	--	--
															--	--	--	--	--	--	--	--	--	--
															--	--	--	--	--	--	--	--	--	--
															--	--	--	--	--	--	--	--	--	--
															--	--	--	--	--	--	--	--	--	--
															--	--	--	--	--	--	--	--	--	--
															--	--	--	--	--	--	--	--	--	--
															--	--	--	--	--	--	--	--	--	--
															--	--	--	--	--	--	--	--	--	--
															--	--	--	--	--	--	--	--	--	--
															--	--	--	--	--	--	--	--	--	--
															--	--	--	--	--	--	--	--	--	--
															--	--	--	--	--	--	--	--	--	--
															--	--	--	--	--	--	--	--	--	--
															--	--	--	--	--	--	--	--	--	--
															--	--	--	--	--	--	--	--	--	--
															--	--	--	--	--	--	--	--	--	--
															--	--	--	--	--	--	--	--	--	--
															--	--	--	--	--	--	--	--	--	--
															--	--	--	--	--	--	--	--	--	--
															--	--	--	--	--	--	--	--	--	--
															--	--	--	--	--	--	--	--	--	--
															--	--	--	--	--	--	--	--	--	--
															--	--	--	--	--	--	--	--	--	--
															--	--	--	--	--	--	--	--	--	--
															--	--	--	--	--	--	--	--	--	--
															--	--	--	--	--	--	--	--	--	--
															--	--	--	--	--	--	--	--	--	--
															--	--	--	--	--	--	--	--	--	--
															--	--	--	--	--	--	--	--	--	--
															--	--	--	--	--	--	--	--	--	--
															--	--	--	--	--	--	--	--	--	--
															--	--	--	--	--	--	--	--	--	--
															--	--	--	--	--	--	--	--	--	--
															--	--	--	--	--	--	--	--	--	--
															--	--	--	--	--	--	--	--	--	--
															--	--	--	--	--	--	--	--	--	--
															--	--	--	--	--	--	--	--	--	--
															--	--	--	--	--	--	--	--	--	--
															--	--	--	--	--	--	--	--	--	--
															--	--	--	--	--	--	--	--	--	--
															--	--	--	--	--	--	--	--	--	--
															--	--	--	--	--	--	--	--	--	--
															--	--	--	--	--	--	--	--	--	--
															--	--	--	--	--	--	--	--	--	--
															--	--	--	--	--	--	--	--	--	--
															--	--	--	--	--	--	--	--	--	--
															--	--	--	--	--	--	--	--	--	--
															--	--	--	--	--	--	--	--	--	--
															--	--	--	--	--	--	--	--	--	--
															--	--	--	--	--	--	--	--	--	--
															--	--	--	--	--	--	--	--	--	--
															--	--	--	--	--	--	--	--	--	--
															--	--	--	--	--	--	--	--	--	--
															--	--	--	--	--	--	--	--	--	--
															--	--	--	--	--	--	--	--	--	--
															--	--	--	--	--	--	--	--	--	--
															--	--	--	--	--	--	--	--	--	--
															--	--	--	--	--	--	--	--	--	--
															--	--	--	--	--	--	--	--	--	--
															--	--	--	--	--	--	--	--	--	--
															--	--	--	--	--	--	--	--	--	--
															--	--	--	--	--	--	--	--	--	--
															--	--	--	--	--	--	--	--	--	--
															--	--	--	--	--	--	--	--	--	--
															--	--	--	--	--	--	--	--	--	--
															--	--	--	--	--	--	--	--	--	--
															--	--	--	--	--	--	--	--	--	--
															--	--	--	--	--	--	--	--	--	--
															--	--	--	--	--	--	--	--	--	--
															--	--	--	--	--	--	--	--	--	--
															--	--	--	--	--	--	--	--	--	--
															--	--	--	--	--	--	--	--	--	--
															--	--	--	--	--	--	--	--	--	--
															--	--	--	--	--	--	--	--	--	--
															--	--	--	--	--	--	--	--	--	--
															--	--	--	--	--	--	--	--	--	--
															--	--	--	--	--	--	--	--	--	--
															--	--	--	--	--	--	--	--	--	--
															--	--	--	--	--	--	--	--	--	--
															--	--	--	--	--	--	--	--	--	--
															--	--	--	--	--	--	--	--	--	--
															--	--	--	--	--	--	--	--	--	--
															--	--	--	--	--	--	--	--	--	--
															--	--	--	--	--	--	--	--	--	--
															--	--	--	--	--	--	--	--	--	--
															--	--	--	--	--	--	--	--	--	--
															--	--	--	--	--	--	--	--	--	--
															--	--	--	--	--	--	--	--	--	--
															--	--	--	--	--	--	--	--	--	--
															--	--	--	--	--	--	--	--	--	--
															--	--	--	--	--	--	--	--	--	--
															--	--	--	--	--	--	--	--	--	--
															--	--	--	--	--	--	--	--	--	--
															--	--	--	--	--	--	--	--	--	--
															--	--	--	--	--	--	--	--	--	--
															--	--	--	--	--	--	--	--	--	--
															--	--	--	--	--	--	--	--	--	--
															--	--	--	--	--	--	--	--	--	--
															--	--	--	--	--	--	--	--	--	--
															--	--	--	--	--	--	--	--	--	--
															--	--	--	--	--	--	--	--	--	--
															--	--	--	--	--	--	--	--	--	--
															--	--	--	--	--	--	--	--	--	--
															--	--	--	--	--	--	--	--	--	--
															--	--	--	--	--	--	--	--	--	--
															--	--	--	--	--	--	--	--	--	--
															--	--	--	--	--	--	--	--	--	--
															--	--	--	--	--	--	--	--	--	--
															--	--	--	--	--	--	--	--	--	--
															--	--	--	--	--	--	--	--	--	--
															--	--	--	--	--	--	--	--	--	--
															--	--	--	--	--	--	--	--	--	--
															--	--	--	--	--	--	--	--	--	--
															--	--	--	--	--	--	--	--	--	--
															--	--	--	--	--	--	--	--	--	--
															--	--	--	--	--	--	--	--	--	--
															--	--	--	--	--	--	--	--	--	--
															--	--	--	--	--	--	--	--	--	--
															--	--	--	--	--	--	--	--	--	--
															--	--	--	--	--	--	--	--	--	--
															--	--	--	--	--	--	--	--	--	--
															--	--	--	--	--	--	--	--	--	--
															--	--	--	--	--	--	--	--	--	--
															--	--	--	--	--	--	--	--	--	--
															--	--	--	--	--	--	--	--	--	--
															--	--	--	--	--	--	--	--	--	--
															--	--	--	--	--	--	--	--	--	--
															--	--	--	--	--	--	--	--	--	--
															--	--	--	--	--	--	--	--	--	--
															--	--	--	--	--	--	--	--	--	--
															--	--	--	--	--	--	--	--	--	--
															--	--	--	--	--	--	--	--	--	--
															--	--	--	--	--	--	--	--	--	--
															--	--	--	--	--	--	--	--	--	--
															--	--	--	--	--	--	--	--	--	--
															--	--	--	--	--	--	--	--	--	--
															--	--	--	--	--	--	--	--	--	--
															--	--	--	--	--	--	--	--	--	--
															--	--	--	--	--	--	--	--	--	--
															--	--	--	--	--	--	--	--	--	--
															--	--	--	--	--	--	--	--	--	--
															--	--	--	--	--	--	--	--	--	--
															--	--	--	--	--	--	--	--	--	--
															--	--	--	--	--	--	--	--	--	--
															--	--	--	--	--	--	--	--	--	--
															--	--	--	--	--	--	--	--	--	--
															--	--	--	--	--	--	--	--	--	--
															--	--	--	--	--	--	--	--	--	--
															--	--	--	--	--	--	--	--	--	--
															--	--	--	--	--	--	--	--	--	--
															--	--	--	--	--	--	--	--	--	--
															--	--	--	--	--	--	--	--	--	--
															--	--	--	--	--	--	--	--	--	--
															--	--	--	--	--	--	--	--	--	--
															--	--	--	--	--	--	--	--	--	--
															--	--	--	--	--	--	--	--	--	--
															--	--	--	--	--	--	--	--	--	--
															--	--	--	--	--	--	--	--	--	--
															--	--	--	--	--	--	--	--	--	--
															--	--	--	--	--	--	--	--	--	--
															--	--	--	--	--	--	--	--	--	--
															--	--	--	--	--	--	--	--	--	--
															--	--	--	--	--	--	--	--	--	--
															--	--	--	--	--	--	--	--	--	--
															--	--	--	--	--	--	--	--	--	--
															--	--	--	--	--	--	--	--	--	--
															--	--	--	--	--	--	--	--	--	--
															--	--	--	--	--	--	--	--	--	--
															--	--	--	--	--	--	--	--	--	--
															--	--	--	--	--	--	--	--	--	--
															--	--	--	--	--	--	--	--	--	--
															--	--	--	--	--	--	--	--	--	--
															--	--	--	--	--	--	--	--	--	--
															--	--	--	--	--	--	--	--	--	--
															--	--	--	--	--	--	--	--	--	--
															--	--	--	--	--	--	--	--	--	--
															--	--	--	--	--	--	--	--	--	--
															--	--	--	--	--	--	--	--	--	--
															--	--	--	--	--	--	--	--	--	--
															--	--	--	--	--	--	--	--	--	--
															--	--	--	--	--	--	--	--	--	--
															--	--	--	--	--	--	--	--	--	--
															--	--	--	--	--	--	--	--	--	--
															--	--	--	--	--	--	--	--	--	--
															--	--	--	--	--	--	--	--	--	--
															--	--	--	--	--	--	--	--	--	--
															--	--	--	--	--	--	--	--	--	--
															--	--	--	--	--	--	--	--	--	--
															--	--	--	--	--	--	--	--	--	--
															--	--	--	--	--	--	--	--	--	--
															--	--	--	--	--	--	--	--	--	--
															--	--	--	--	--	--	--	--	--	--
															--	--	--	--	--	--	--	--	--	--
															--	--	--	--	--	--	--	--	--	--
															--	--	--	--	--	--	--	--	--	--
															--	--	--	--	--	--	--	--	--	--
															--	--	--	--	--	--	--	--	--	--
															--	--	--	--	--	--	--	--	--	--
															--	--	--	--	--	--	--	--	--	--
															--	--	--	--	--	--	--	--	--	--
															--	--	--	--	--	--	--	--	--	--
															--	--	--	--	--	--	--	--	--	--
															--	--	--	--	--	--	--	--	--	--
															--	--	--	--	--	--	--	--	--	--
															--	--	--	--	--	--	--	--	--	--
															--	--	--	--	--	--	--	--	--	--
															--	--	--	--	--	--	--	--	--	--
															--	--	--	--	--	--	--	--	--	--
															--	--	--	--	--	--	--	--	--	--
															--	--	--	--	--	--	--	--	--	--
															--	--	--	--	--	--	--	--	--	--
															--	--	--	--	--	--	--	--	--	--
															--	--	--	--	--	--	--	--	--	--
															--	--	--	--	--	--	--	--	--	--
															--	--	--	--	--	--	--	--	--	--
															--	--	--	--	--	--	--	--	--	--
															--	--	--	--	--	--	--	--	--	--
															--	--	--	--	--	--	--	--	--	--
															--	--	--	--	--	--	--	--	--	--
															--	--	--	--	--	--	--	--	--	--
															--	--	--	--	--	--	--	--	--	--
															--	--	--	--	--	--	--	--	--	--
															--	--	--	--	--	--	--	--	--	--
															--	--	--	--	--	--	--	--	--	--
															--	--	--	--	--	--	--	--	--	--
															--	--	--	--	--	--	--	--	--	--
															--	--	--	--	--	--	--	--	--	--
															--	--	--	--	--	--	--	--	--	--
															--	--	--	--	--	--	--	--	--	--
															--	--	--	--	--	--	--	--	--	--
															--	--	--	--	--	--	--	--	--	--
															--	--	--	--	--	--	--	--	--	--
															--	--	--	--	--	--	--	--	--	--
															--	--	--	--	--	--	--	--	--	--
															--	--	--	--	--	--	--	--	--	--
															--	--	--	--	--	--	--	--	--	--
															--	--	--	--	--	--	--	--	--	--
															--	--	--	--	--	--	--	--	--	--
															--	--	--	--	--	--	--	--	--	--
															--	--	--	--	--	--	--	--	--	--
															--	--	--	--	--	--	--	--	--	--
															--	--	--	--	--	--	--	--	--	--
															--	--	--	--	--	--	--	--	--	--
															--	--	--	--	--	--	--	--	--	--
															--	--	--	--	--	--	--	--	--	--
															--	--	--	--	--	--	--	--	--	--
															--	--	--	--	--	--	--	--	--	--
															--	--	--	--	--	--	--	--	--	--
															--	--	--	--	--	--	--	--	--	--
															--	--	--	--	--	--	--	--	--	--
															--	--	--	--	--	--	--	--	--	--
															--	--	--	--	--	--	--	--	--	--
															--	--	--	--	--	--	--	--	--	--
															--	--	--	--	--	--	--	--	--	--
															--	--	--	--	--	--	--	--	--	--
															--	--	--	--	--	--	--	--	--	--
															--	--	--	--	--	--	--	--	--	--
															--	--	--	--	--	--	--	--	--	--
															--	--	--	--	--	--	--	--	--	--
															--	--	--	--	--	--	--	--	--	--
															--	--	--	--	--	--	--	--	--	--
															--	--	--	--	--	--	--	--	--	--
															--	--	--	--	--	--	--	--	--	--
															--	--	--	--	--	--	--	--	--	--
															--	--	--	--	--	--	--	--	--	--
															--	--	--	--	--	--	--	--	--	--
															--	--	--	--	--	--	--	--	--	--
															--	--	--	--	--	--	--	--	--	--
															--	--	--	--	--	--	--	--	--	--
															--	--	--	--	--	--	--	--	--	--
															--	--	--	--	--	--	--	--	--	--
															--	--	--	--	--	--	--	--	--	--
															--	--	--	--	--	--	--	--	--	--
															--	--	--	--	--	--	--	--	--	--
															--	--	--	--	--	--	--	--	--	--
															--	--	--	--	--	--	--	--	--	--
															--	--	--	--	--	--	--	--	--	--
															--	--	--	--	--	--	--	--	--	--
															--	--	--	--	--	--	--	--	--	--
															--	--	--	--	--	--	--	--	--	--
															--	--	--	--	--	--	--	--	--	--
															--	--	--	--	--	--	--	--	--	--
															--	--	--	--	--	--	--	--	--	--
															--	--	--	--	--	--	--	--	--	--
															--	--	--	--	--	--	--	--	--	--
															--	--	--	--	--	--	--	--	--	--
															--	--	--	--	--	--	--	--	--	--
															--	--	--	--	--	--	--	--	--	--
															--	--	--	--	--	--	--	--	--	--
															--	--	--	--	--	--	--	--	--	--
															--	--	--	--	--	--	--	--	--	--
															--	--	--	--	--	--	--	--	--	--
															--	--	--	--	--	--	--	--	--	--
															--	--	--	--	--	--	--	--	--	--
															--	--	--	--	--	--	--	--	--	--
															--	--	--	--	--	--	--	--	--	--
															--	--	--	--	--	--	--	--	--	--
															--	--	--	--	--	--	--	--	--	--
															--	--	--	--	--	--	--	--	--	--
															--	--	--	--	--	--	--	--	--	--
															--	--	--	--	--	--	--	--	--	--
															--	--	--	--	--	--	--	--	--	--
															--	--	--	--	--	--	--	--	--	--
															--	--	--	--	--	--	--	--	--	--
															--	--	--	--	--	--	--	--	--	--
															--	--	--	--	--	--	--	--	--	--
															--	--	--	--	--	--	--	--	--	--
															--	--	--	--	--	--	--	--	--	--
															--	--	--	--	--	--	--	--	--	--
															--	--	--	--	--	--	--	--	--	--
															--	--	--	--	--	--	--	--	--	--
															--	--	--	--	--	--	--	--	--	--
															--	--	--	--	--	--	--	--	--	--
															--	--	--	--	--	--	--	--	--	--
															--	--	--	--	--	--	--	--	--	--
															--	--	--	--	--	--	--	--	--	--
															--	--	--	--	--	--	--	--	--	--
															--	--	--	--	--	--	--	--	--	--
															--	--	--	--	--	--	--	--	--	--
															--	--	--	--	--	--	--	--	--	--
															--	--	--	--	--	--	--	--	--	--
															--	--	--	--	--	--	--	--	--	--
															--	--	--	--	--	--	--	--	--	--
															--	--	--	--	--	--	--	--	--	--
															--	--	--	--	--	--	--	--	--	--
															--	--	--	--	--	--	--	--	--	--
															--	--	--	--	--	--	--	--	--	--
															--	--	--	--	--	--	--	--	--	--
															--	--	--	--	--	--	--	--	--	--
															--	--	--	--	--	--	--	--	--	--
															--	--	--	--	--	--	--	--	--	--
															--	--	--	--	--	--	--	--	--	--
															--	--	--	--	--	--	--	--	--	--
															--	--	--	--	--	--	--	--	--	--
															--	--	--	--	--	--	--	--	--	--
															--	--	--	--	--	--	--	--	--	--
															--	--	--	--	--	--	--	--	--	--
															--	--	--	--	--	--	--	--	--	--
															--	--	--	--	--	--	--	--	--	--
															--	--	--	--	--	--	--	--	--	--
															--	--	--	--	--	--	--	--	--	--
															--	--	--	--	--	--	--	--	--	--
															--	--	--	--	--	--	--	--	--	--
															--	--	--	--	--	--	--	--	--	--
															--	--	--	--	--	--	--	--	--	--
															--	--	--	--	--	--	--	--	--	--
															--	--	--	--	--	--	--	--	--	--
															--	--	--	--	--	--	--	--	--	--
															--	--	--	--	--	--	--	--	--	--
															--	--	--	--	--	--	--	--	--	--
															--	--	--	--	--	--	--	--	--	--
															--	--	--	--	--	--	--	--	--	--
															--	--	--	--	--	--	--	--	--	--
															--	--	--	--	--	--	--	--	--	--
															--	--	--	--	--	--	--	--	--	--
															--	--	--	--	--	--	--	--	--	--
															--	--	--	--	--	--	--	--	--	--
															--	--	--	--	--	--	--	--	--	--
															--	--	--	--	--	--	--	--	--	--
															--	--	--	--	--	--	--	--	--	--
															--	--	--	--	--	--	--	--	--	--
															--	--	--	--	--	--	--	--	--	--
															--	--	--	--	--	--	--	--	--	--
															--	--	--	--	--	--	--	--	--	--
															--	--	--	--	--	--	--	--	--	--
															--	--	--	--	--	--	--	--	--	--
															--	--	--	--	--	--	--	--	--	--
															--	--	--	--	--	--	--	--	--	--
															--	--	--	--	--	--	--	--	--	--
															--	--	--	--	--	--	--	--	--	--
															--	--	--	--	--	--	--	--	--	--
															--	--	--	--	--	--	--	--	--	--
															--	--	--	--	--	--	--	--	--	--
															--	--	--	--	--	--	--	--	--	--
															--	--	--	--	--	--	--	--	--	--
															--	--	--	--	--	--	--	--	--	--
															--	--	--	--	--	--	--	--	--	--
															--	--	--	--	--	--	--	--	--	--
															--	--	--	--	--	--	--	--	--	--
															--	--	--	--	--	--	--	--	--	--
															--	--	--	--	--	--	--	--	--	--
															--	--	--	--	--	--	--	--	--	--
															--	--	--	--	--	--	--	--	--	--
															--	--	--	--	--	--	--	--	--	--
															--	--	--	--	--	--	--	--	--	--
															--	--	--	--	--	--	--	--	--	--
															--	--	--	--	--	--	--	--	--	--
															--	--	--	--	--	--	--	--	--	--
															--	--	--	--	--	--	--	--	--	--
															--	--	--	--	--	--	--	--	--	--
															--	--	--	--	--	--	--	--	--	--
															--	--	--	--	--	--	--	--	--	--
															--	--	--	--	--	--	--	--	--	--
															--	--	--	--	--	--	--	--	--	--
															--	--	--	--	--	--	--	--	--	--
															--	--	--	--	--	--	--	--	--	--
															--	--	--	--	--	--	--	--	--	--
															--	--	--	--	--	--	--	--	--	--
															--	--	--	--	--	--	--	--	--	--
															--	--	--	--	--	--	--	--	--	--
															--	--	--	--	--	--	--	--	--	--
															--	--	--	--	--	--	--	--	--	--
															--	--	--	--	--	--	--	--	--	--
															--	--	--	--	--	--	--	--	--	--
															--	--	--	--	--	--	--	--	--	--
															--	--	--	--	--	--	--	--	--	--
															--	--	--	--	--	--	--	--	--	--
															--	--	--	--	--	--	--	--	--	--
															--	--	--	--	--	--	--	--	--	--
															--	--	--	--	--	--	--	--	--	--
															--	--	--	--	--	--	--	--	--	--
															--	--	--	--	--	--	--	--	--	--
															--	--	--	--	--	--	--	--	--	--
															--	--	--	--	--	--	--	--	--	--
															--	--	--	--	--	--	--	--	--	--
															--	--	--	--	--	--	--	--	--	--
															--	--	--	--	--	--	--	--	--	--
															--	--	--	--	--	--	--	--	--	--
															--	--	--	--	--	--	--	--	--	--
															--	--	--	--	--	--	--	--	--	--
															--	--	--	--	--	--	--	--	--	--
															--	--	--	--	--	--	--	--	--	--
															--	--	--	--	--	--	--	--	--	--
															--	--	--	--	--	--	--	--	--	--
															--	--	--	--	--	--	--	--	--	--
															--	--	--	--	--	--	--	--	--	--
															--	--	--	--	--	--	--	--	--	--
															--	--	--	--	--	--	--	--	--	--
															--	--	--	--	--	--	--	--	--	--
															--	--	--	--	--	--	--	--	--	--
															--	--	--	--	--	--	--	--	--	--
															--	--	--	--	--	--	--	--	--	--
															--	--	--	--	--	--	--	--	--	--
															--	--	--	--	--	--	--	--	--	--
															--	--	--	--	--	--	--	--	--	--
															--	--	--	--	--	--	--	--	--	--
															--	--	--	--	--	--	--	--	--	--
															--	--	--	--	--	--	--	--	--	--
															--	--	--	--	--	--	--	--	--	--
															--	--	--	--	--	--	--	--	--	--
															--	--	--	--	--	--	--	--	--	--
															--	--	--	--	--	--	--	--	--	--
															--	--	--	--	--	--	--	--	--	--
															--	--	--	--	--	--	--	--	--	--
															--	--	--	--	--	--	--	--	--	--
															--	--	--	--	--	--	--	--	--	--
															--	--	--	--	--	--	--	--	--	--
															--	--	--	--	--	--	--	--	--	--
															--	--	--	--	--	--	--	--	--	--
															--	--	--	--	--	--	--	--	--	--
															--	--	--	--	--	--	--	--	--	--
															--	--	--	--	--	--	--	--	--	--
															--	--	--	--	--	--	--	--	--	--
															--	--	--	--	--	--	--	--	--	--
															--	--	--	--	--	--	--	--	--	--
															--	--	--	--	--	--	--	--	--	--
															--	--	--	--	--	--	--	--	--	--
															--	--	--	--	--	--	--	--	--	--
															--	--	--	--	--	--	--	--	--	--
															--	--	--	--	--	--	--	--	--	--
															--	--	--	--	--	--	--	--	--	--
															--	--	--	--	--	--	--	--	--	--
															--	--	--	--	--	--	--	--	--	--
															--	--	--	--	--	--	--	--	--	--
															--	--	--	--	--	--	--	--	--	--
															--	--	--	--	--	--	--	--	--	--
															--	--	--	--	--	--	--	--	--	--
															--	--	--	--	--	--	--	--	--	--
															--	--	--	--	--	--	--	--	--	--
															--	--	--	--	--	--	--	--	--	--
															--	--	--	--	--	--	--	--	--	--
															--	--	--	--	--	--	--	--	--	--
															--	--	--	--	--	--	--	--	--	--
															--	--	--	--	--	--	--	--	--	--
															--	--	--	--	--	--	--	--	--	--
															--	--	--	--	--	--	--	--	--	--
															--	--	--	--	--	--	--	--	--	--
															--	--	--	--	--	--	--	--	--	--
															--	--	--	--	--	--	--	--	--	--
															--	--	--	--	--	--	--	--	--	--
															--	--	--	--	--	--	--	--	--	--
															--	--	--	--	--	--	--	--	--	--
															--	--	--	--	--	--	--	--	--	--
															--	--	--	--	--	--	--	--	--	--
															--	--	--	--	--	--	--	--	--	--
															--	--	--	--	--	--	--	--	--	--
															--	--	--	--	--	--	--	--	--	--
															--	--	--	--	--	--	--	--	--	--
															--	--	--	--	--	--	--	--	--	--
															--	--	--	--	--	--	--	--	--	--
															--	--	--	--	--	--	--	--	--	--
															--	--	--	--	--	--	--	--	--	--
															--	--	--	--	--	--	--	--	--	--
															--	--	--	--	--	--	--	--	--	--
															--	--	--	--	--	--	--	--	--	--
															--	--	--	--	--	--	--	--	--	--
															--	--	--	--	--	--	--	--	--	--
															--	--	--	--	--	--	--	--	--	--
															--	--	--	--	--	--	--	--	--	--
															--	--	--	--	--	--	--	--	--	--
															--	--	--	--	--	--	--	--	--	--
															--	--	--	--	--	--	--	--	--	--
															--	--	--	--	--	--	--	--	--	--
															--	--	--	--	--	--	--	--	--	--
															--	--	--	--	--	--	--	--	--	--
															--	--	--	--	--	--	--	--	--	--
															--	--	--	--	--	--	--	--	--	--
															--	--	--	--	--	--	--	--	--	--
															--	--	--	--	--	--	--	--	--	--
															--	--	--	--	--	--	--	--	--	--
															--	--	--	--	--	--	--	--	--	--
															--	--	--	--	--	--	--	--	--	--
															--	--	--	--	--	--	--	--	--	--
															--	--	--	--	--	--	--	--	--	--
															--	--	--	--	--	--	--	--	--	--
															--	--	--	--	--	--	--	--	--	--
															--	--	--	--	--	--	--	--	--	--
															--	--	--	--	--	--	--	--	--	--
															--	--	--	--	--	--	--	--	--	--
															--	--	--	--	--	--	--	--	--	--
															--	--	--	--	--	--	--	--	--	--
															--	--	--	--	--	--	--	--	--	--
															--	--	--	--	--	--	--	--	--	--
															--	--	--	--	--	--	--	--	--	--
															--	--	--	--	--	--	--	--	--	--
															--	--	--	--	--	--	--	--	--	--
															--	--	--	--	--	--	--	--	--	--
															--	--	--	--	--	--	--	--	--	--
															--	--	--	--	--	--	--	--	--	--
															--	--	--	--	--	--	--	--	--	--
															--	--	--	--	--	--	--	--	--	--
															--	--	--	--	--	--	--	--	--	--
															--	--	--	--	--	--	--	--	--	--
															--	--	--	--	--	--	--	--	--	--
															--	--	--	--	--	--	--	--	--	--
															--	--	--	--	--	--	--	--	--	--
															--	--	--	--	--	--	--	--	--	--
															--	--	--	--	--	--	--	--	--	--
															--	--	--	--	--	--	--	--	--	--
															--	--	--	--	--	--	--	--	--	--
															--	--	--	--	--	--	--	--	--	--
															--	--	--	--	--	--	--	--	--	--
															--	--	--	--	--	--	--	--	--	--
															--	--	--	--	--	--	--	--	--	--
															--	--	--	--	--	--	--	--	--	--
															--	--	--	--	--	--	--	--	--	--
															--	--	--	--	--	--	--	--	--	--
															--	--	--	--	--	--	--	--	--	--
															--	--	--	--	--	--	--	--	--	--
															--	--	--	--	--	--	--	--	--	--
															--	--	--	--	--	--	--	--	--	--
															--	--	--	--	--	--	--	--	--	--
															--	--	--	--	--	--	--	--	--	--
															--	--	--	--	--	--	--	--	--	--
															--	--	--	--	--	--	--	--	--	--
															--	--	--	--	--	--	--	--	--	--
															--	--	--	--	--	--	--	--	--	--
															--	--	--	--	--	--	--	--	--	--
															--	--	--	--	--	--	--	--	--	--
															--	--	--	--	--	--	--	--	--	--
															--	--	--	--	--	--	--	--	--	--
															--	--	--	--	--	--	--	--	--	--
															--	--	--	--	--	--	--	--	--	--
															--	--	--	--	--	--	--	--	--	--
															--	--	--	--	--	--	--	--	--	--
															--	--	--	--	--	--	--	--	--	--
															--	--	--	--	--	--	--	--	--	--
															--	--	--	--	--	--	--	--	--	--
															--	--	--	--	--	--	--	--	--	--
															--	--	--	--	--	--	--	--	--	--
															--	--	--	--	--	--	--	--	--	--
															--	--	--	--	--	--	--	--	--	--
															--	--	--	--	--	--	--	--	--	--
															--	--	--	--	--	--	--	--	--	--
															--	--	--	--	--	--	--	--	--	--
															--	--	--	--	--	--	--	--	--	--
															--	--	--	--	--	--	--	--	--	--
															--	--	--	--	--	--	--	--	--	--
															--	--	--	--	--	--	--	--	--	--
															--	--	--	--	--	--	--	--	--	--
															--	--	--	--	--	--	--	--	--	--
															--	--	--	--	--	--	--	--	--	--
															--	--	--	--	--	--	--	--	--	--
															--	--	--	--	--	--	--	--	--	--
															--	--	--	--	--	--	--	--	--	--
															--	--	--	--	--	--	--	--	--	--
															--	--	--	--	--	--	--	--	--	--
															--	--	--	--	--	--	--	--	--	--
															--	--	--	--	--	--	--	--	--	--
															--	--	--	--	--	--	--	--	--	--
															--	--	--	--	--	--	--	--	--	--
															--	--	--	--	--	--	--	--	--	--
															--	--	--	--	--	--	--	--	--	--
															--	--	--	--	--	--	--	--	--	--
															--	--	--	--	--	--	--	--	--	--
															--	--	--	--	--	--	--	--	--	--
															--	--	--	--	--	--	--	--	--	--
															--	--	--	--	--	--	--	--	--	--
															--	--	--	--	--	--	--	--	--	--
															--	--	--	--	--	--	--	--	--	--
															--	--	--	--	--	--	--	--	--	--
															--	--	--	--	--	--	--	--	--	--
															--	--	--	--	--	--	--	--	--	--
															--	--	--	--	--	--	--	--	--	--
															--	--	--	--	--	--	--	--	--	--
															--	--	--	--	--	--	--	--	--	--
															--	--	--	--	--	--	--	--	--	--
															--	--	--	--	--	--	--	--	--	--
															--	--	--	--	--	--	--	--	--	--
															--	--	--	--	--	--	--	--	--	--
															--	--	--	--	--	--	--	--	--	--
															--	--	--	--	--	--	--	--	--	--
															--	--	--	--	--	--	--	--	--	--
															--	--	--	--	--	--	--	--	--	--
															--	--	--	--	--	--	--	--	--	--
															--	--	--	--	--	--	--	--	--	--
															--	--	--	--	--	--	--	--	--	--
															--	--	--	--	--	--	--	--	--	--
															--	--	--	--	--	--	--	--	--	--
															--	--	--	--	--	--	--	--	--	--
															--	--	--	--	--	--	--	--	--	--
															--	--	--	--	--	--	--	--	--	--
															--	--	--	--	--	--	--	--	--	--
															--	--	--	--	--	--	--	--	--	--
															--	--	--	--	--	--	--	--	--	--
															--	--	--	--	--	--	--	--	--	--
															--	--	--	--	--	--	--	--	--	--
															--	--	--	--	--	--	--	--	--	--
															--	--	--	--	--	--	--	--	--	--
															--	--	--	--	--	--	--	--	--	--
															--	--	--	--	--	--	--	--	--	--
															--	--	--	--	--	--	--	--	--	--
															--	--	--	--	--	--	--	--	--	--
															--	--	--	--	--	--	--	--	--	--
															--	--	--	--	--	--	--	--	--	--
															--	--	--	--	--	--	--	--	--	--
															--	--	--	--	--	--	--	--	--	--
															--	--	--	--	--	--	--	--	--	--
															--	--	--	--	--	--	--	--	--	--
															--	--	--	--	--	--	--	--	--	--
															--	--	--	--	--	--	--	--	--	--
															--	--	--	--	--	--	--	--	--	--
															--	--	--	--	--	--	--	--	--	--
															--	--	--	--	--	--	--	--	--	--
															--	--	--	--	--	--	--	--	--	--
															--	--	--	--	--	--	--	--	--	--
															--	--	--	--	--	--	--	--	--	--
															--	--	--	--	--	--	--	--	--	--
															--	--	--	--	--	--	--	--	--	--
															--	--	--	--	--	--	--	--	--	--
															--	--	--	--	--	--	--	--	--	--
															--	--	--	--	--	--	--	--	--	--
															--	--	--	--	--	--	--	--	--	--
															--	--	--	--	--	--	--	--	--	--
															--	--	--	--	--	--	--	--	--	--
															--	--	--	--	--	--	--	--	--	--
															--	--	--	--	--	--	--	--	--	--
															--	--	--	--	--	--	--	--	--	--
															--	--	--	--	--	--	--	--	--	--
															--	--	--	--	--	--	--	--	--	--
															--	--	--	--	--	--	--	--	--	--
															--	--	--	--	--	--	--	--	--	--
															--	--	--	--	--	--	--	--	--	--
															--	--	--	--	--	--	--	--	--	--
															--	--	--	--	--	--	--	--	--	--
															--	--	--	--	--	--	--	--	--	--
															--	--	--	--	--	--	--	--	--	--
															--	--	--	--	--	--	--	--	--	--
															--	--	--	--	--	--	--	--	--	--
															--	--	--	--	--	--	--	--	--	--
															--	--	--	--	--	--	--	--	--	--
															--	--	--	--	--	--	--	--	--	--
															--	--	--	--	--	--	--	--	--	--
															--	--	--	--	--	--	--	--	--	--
															--	--	--	--	--	--	--	--	--	--
															--	--	--	--	--	--	--	--	--	--
															--	--	--	--	--	--	--	--	--	--
															--	--	--	--	--	--	--	--	--	--
															--	--	--	--	--	--	--	--	--	--
															--	--	--	--	--	--	--	--	--	--
															--	--	--	--	--	--	--	--	--	--
															--	--	--	--	--	--	--	--	--	--
															--	--	--	--	--	--	--	--	--	--
															--	--	--	--	--	--	--	--	--	--
															--	--	--	--	--	--	--	--	--	--
															--	--	--	--	--	--	--	--	--	--
															--	--	--	--	--	--	--	--	--	--
															--	--	--	--	--	--	--	--	--	--
															--	--	--	--	--	--	--	--	--	--
															--	--	--	--	--	--	--	--	--	--
															--	--	--	--	--	--	--	--	--	--
															--	--	--	--	--	--	--	--	--	--
															--	--	--	--	--	--	--	--	--	--
															--	--	--	--	--	--	--	--	--	--
															--	--	--	--	--	--	--	--	--	--
															--	--	--	--	--	--	--	--	--	--
															--	--	--	--	--	--	--	--	--	--
															--	--	--	--	--	--	--	--	--	--
[truncated: 158,930 more rows]

## Sheet: Supplementary Figure 14e
Supplementary Figure 14e
		Fe3C-600												Fe3C-600
		x	y	y	y	y	y	y	y	y	y	y		x	y	y	y	y	y	y	y	y	y	y
		1	-0.12341	-0.18684	-0.25241	-0.32092	-0.41208	-0.5113	-0.62106	-0.74441	-0.88523	-1.04848		2	0.05952	0.09085	0.12421	0.16053	0.21196	0.27327	0.34958	0.44895	0.58356	0.76616
		1.05	-0.13031	-0.19748	-0.26714	-0.34026	-0.43818	-0.54567	-0.66579	-0.80235	-0.96031	-1.14614		2.05	0.06081	0.0929	0.12717	0.16462	0.21799	0.28215	0.36285	0.4692	0.6145	0.809
		1.1	-0.13727	-0.20824	-0.28211	-0.36001	-0.46502	-0.58134	-0.71269	-0.86386	-1.04111	-1.25285		2.1	0.06209	0.09494	0.13011	0.16872	0.22406	0.29118	0.37651	0.49023	0.64654	0.85051
		1.15	-0.14429	-0.21912	-0.2973	-0.38016	-0.49262	-0.61837	-0.76193	-0.92925	-1.12826	-1.36979		2.15	0.06335	0.09695	0.13303	0.17281	0.23018	0.30036	0.39055	0.51203	0.67941	0.88891
		1.2	-0.15137	-0.23013	-0.31274	-0.40073	-0.52104	-0.65687	-0.81372	-0.99893	-1.22252	-1.4984		2.2	0.0646	0.09894	0.13594	0.1769	0.23634	0.30971	0.40498	0.53457	0.7127	0.92212
		1.25	-0.15851	-0.24127	-0.32842	-0.42175	-0.55032	-0.69694	-0.86826	-1.07334	-1.32473	-1.64029		2.25	0.06583	0.10091	0.13883	0.18098	0.24254	0.31921	0.4198	0.5578	0.74585	0.94796
		1.3	-0.16571	-0.25254	-0.34436	-0.44323	-0.58051	-0.73868	-0.9258	-1.15295	-1.43585	-1.79732		2.3	0.06687	0.10259	0.14132	0.18455	0.2481	0.32794	0.43376	0.58004	0.77669	0.96491
		1.35	-0.17297	-0.26393	-0.36055	-0.46519	-0.61165	-0.78222	-0.98658	-1.23828	-1.55694	-1.97166		2.35	0.06788	0.10424	0.14379	0.18813	0.25376	0.337	0.44859	0.6041	0.80932	0.97744
		1.4	-0.18028	-0.27546	-0.37701	-0.48764	-0.64379	-0.82768	-1.05088	-1.32993	-1.68924	-2.16581		2.4	0.0688	0.10574	0.14605	0.19144	0.25905	0.34562	0.4629	0.62734	0.83868	0.97996
		1.45	-0.18765	-0.28711	-0.39373	-0.51059	-0.67697	-0.87515	-1.11895	-1.42849	-1.83406	-2.38263		2.45	0.06986	0.10747	0.14863	0.19518	0.26496	0.35509	0.47822	0.65085	0.86204	0.96436
		1.5	-0.19508	-0.2989	-0.41072	-0.53408	-0.71125	-0.92481	-1.19116	-1.53472	-1.99302	-2.62554		2.5	0.07091	0.10919	0.15122	0.19897	0.27104	0.36493	0.49431	0.67505	0.88177	0.94001
		1.55	-0.20256	-0.31081	-0.428	-0.55812	-0.74671	-0.97679	-1.26784	-1.64941	-2.16787	-2.89846		2.55	0.072	0.11097	0.1539	0.20289	0.27732	0.37514	0.51093	0.69909	0.89603	0.9092
		1.6	-0.21008	-0.32286	-0.44556	-0.58271	-0.78338	-1.03123	-1.34935	-1.7734	-2.3606	-3.20593		2.6	0.07302	0.11265	0.15644	0.20664	0.2834	0.38515	0.52728	0.72162	0.90332	0.87381
		1.65	-0.21767	-0.33504	-0.46343	-0.60791	-0.82135	-1.08835	-1.43616	-1.90777	-2.5736	-3.55347		2.65	0.07405	0.11433	0.159	0.21043	0.28958	0.39534	0.54375	0.74257	0.90313	0.83498
		1.7	-0.22531	-0.34735	-0.48158	-0.63372	-0.86067	-1.14828	-1.52866	-2.05351	-2.80936	-3.94728		2.7	0.07527	0.11634	0.16203	0.21488	0.29678	0.40708	0.56229	0.76385	0.89625	0.79309
		1.75	-0.23299	-0.3598	-0.50005	-0.66015	-0.90141	-1.21122	-1.62736	-2.21186	-3.07091	-4.39493		2.75	0.07637	0.11816	0.16481	0.21904	0.30363	0.41851	0.58051	0.78326	0.88531	0.75416
		1.8	-0.24073	-0.37239	-0.51883	-0.68725	-0.94365	-1.27739	-1.7328	-2.38417	-3.36164	-4.90537		2.8	0.07751	0.12004	0.16768	0.22329	0.3106	0.42996	0.59793	0.79759	0.86565	0.71473
		1.85	-0.24851	-0.38511	-0.53794	-0.71503	-0.98747	-1.347	-1.84555	-2.57194	-3.68545	-5.48951		2.85	0.07891	0.12233	0.17115	0.22842	0.31892	0.44344	0.61746	0.80934	0.83846	0.67329
		1.9	-0.25634	-0.39797	-0.55737	-0.74349	-1.03292	-1.42024	-1.96618	-2.77675	-4.04671	-6.16052		2.9	0.08004	0.12421	0.17406	0.2328	0.32624	0.45556	0.63474	0.8163	0.81042	0.63689
		1.95	-0.26422	-0.41097	-0.57714	-0.7727	-1.08013	-1.49742	-2.09545	-3.00053	-4.45068	-6.93535		2.95	0.08095	0.12573	0.17642	0.23641	0.33234	0.46563	0.64805	0.81624	0.78114	0.60495
		2	-0.27214	-0.4241	-0.59725	-0.80265	-1.12913	-1.57872	-2.23399	-3.24519	-4.90316	-7.83539		3	0.08207	0.1276	0.17929	0.24072	0.33944	0.47685	0.66097	0.81005	0.74703	0.57237
		2.05	-0.28011	-0.43738	-0.61771	-0.83338	-1.18004	-1.66447	-2.38264	-3.51307	-5.41122	-8.8899		3.05	0.0831	0.12931	0.18194	0.24471	0.34598	0.48685	0.67034	0.79741	0.71238	0.54236
		2.1	-0.28812	-0.45078	-0.63851	-0.86489	-1.23292	-1.75488	-2.54218	-3.80652	-5.98288	-10.1394		3.1	0.08399	0.13081	0.18426	0.24824	0.35181	0.49559	0.67708	0.78258	0.68122	0.51654
		2.15	-0.29617	-0.46434	-0.6597	-0.89724	-1.28792	-1.85034	-2.7136	-4.12849	-6.62826	-11.6455		3.15	0.08493	0.13238	0.18671	0.25193	0.35785	0.50436	0.68252	0.76577	0.65161	0.49286
		2.2	-0.30426	-0.47803	-0.68124	-0.93044	-1.34507	-1.95109	-2.89779	-4.48188	-7.3591	-13.5064		3.2	0.08592	0.13403	0.18927	0.25582	0.3642	0.51344	0.68722	0.74812	0.6238	0.47099
		2.25	-0.31239	-0.49186	-0.70316	-0.96451	-1.40451	-2.05749	-3.09582	-4.87021	-8.19053	-15.8995		3.25	0.08689	0.13567	0.19183	0.25969	0.37055	0.52234	0.69087	0.73057	0.59874	0.45154
		2.3	-0.3188	-0.50301	-0.72135	-0.99369	-1.45758	-2.15649	-3.28777	-5.26285	-9.08008	-19.0138		3.3	0.08772	0.13707	0.19403	0.26306	0.37603	0.52961	0.6916	0.71222	0.57594	0.43435
		2.35	-0.32214	-0.50949	-0.73319	-1.01484	-1.50076	-2.24511	-3.47365	-5.66987	-10.078	-23.8538		3.35	0.0887	0.13872	0.19659	0.26692	0.38222	0.5374	0.69107	0.69228	0.55317	0.41751
		2.4	-0.32598	-0.51669	-0.74595	-1.03711	-1.54547	-2.3364	-3.66613	-6.09867	-11.1845	-33.5108		3.4	0.08986	0.14065	0.19957	0.27138	0.38916	0.54549	0.68863	0.67073	0.53064	0.40126
		2.45	-0.33439	-0.53119	-0.7694	-1.07451	-1.61349	-2.46485	-3.92172	-6.64758	-12.6198	-28.9933		3.45	0.09078	0.14219	0.20197	0.275	0.39479	0.55148	0.68414	0.65092	0.51126	0.38736
		2.5	-0.34161	-0.54398	-0.79076	-1.10978	-1.68051	-2.59669	-4.1943	-7.25735	-14.3652	-21.7523		3.5	0.09158	0.14354	0.2041	0.27821	0.39968	0.55597	0.67753	0.63134	0.49327	0.37463
		2.55	-0.34944	-0.55779	-0.8137	-1.14757	-1.7523	-2.73853	-4.49037	-7.934	-16.4957	-17.9282		3.55	0.09251	0.14511	0.20653	0.28183	0.40506	0.5604	0.66965	0.61156	0.47587	0.36249
		2.6	-0.35601	-0.56972	-0.83419	-1.18245	-1.82124	-2.87977	-4.79516	-8.65826	-19.0593	-15.4273		3.6	0.09345	0.14669	0.20899	0.2855	0.41045	0.56457	0.66164	0.59333	0.46012	0.35149
		2.65	-0.36387	-0.58371	-0.85777	-1.22193	-1.89809	-3.03596	-5.13238	-9.47389	-22.109	-13.5661		3.65	0.09422	0.14801	0.21108	0.28866	0.41515	0.56782	0.65344	0.57665	0.44587	0.34141
		2.7	-0.37339	-0.60055	-0.88593	-1.26877	-1.98876	-3.21999	-5.53117	-10.459	-24.5825	-12.0409		3.7	0.09505	0.14942	0.2133	0.29202	0.42006	0.5709	0.64468	0.56032	0.43218	0.33176
		2.75	-0.37989	-0.6127	-0.90754	-1.307	-2.06824	-3.39178	-5.92491	-11.4995	-23.5027	-10.8569		3.75	0.09603	0.15108	0.21589	0.29587	0.42549	0.5737	0.63466	0.54369	0.41873	0.32245
		2.8	-0.39043	-0.63123	-0.93838	-1.35817	-2.16766	-3.59594	-6.37768	-12.6893	-20.4603	-9.88393		3.8	0.09667	0.15219	0.2177	0.29867	0.42952	0.5752	0.6252	0.52908	0.4068	0.31397
		2.85	-0.40224	-0.65221	-0.97371	-1.41759	-2.28489	-3.83994	-6.92517	-14.151	-17.5933	-9.01216		3.85	0.09723	0.15319	0.21934	0.30125	0.43325	0.57625	0.6159	0.51546	0.39572	0.30604
		2.9	-0.41055	-0.66763	-1.00104	-1.46599	-2.38651	-4.06347	-7.45264	-15.606	-15.5371	-8.31407		3.9	0.09799	0.1545	0.22144	0.30442	0.43752	0.57676	0.60494	0.50096	0.3844	0.29818
		2.95	-0.41981	-0.68436	-1.02983	-1.51567	-2.48822	-4.28375	-7.9687	-16.9029	-14.0137	-7.763		3.95	0.09856	0.15551	0.22309	0.30698	0.44087	0.5762	0.59415	0.48763	0.37406	0.29096
		3	-0.43273	-0.70724	-1.06832	-1.58049	-2.61713	-4.5554	-8.58733	-18.032	-12.6662	-7.26298		4	0.09916	0.15658	0.22485	0.3097	0.44451	0.57599	0.58418	0.47538	0.3645	0.28422
		3.05	-0.44643	-0.73144	-1.1089	-1.64864	-2.75206	-4.83783	-9.21832	-18.4194	-11.5804	-6.84634		4.05	0.09979	0.15769	0.22672	0.31266	0.44864	0.57637	0.57481	0.46363	0.35514	0.27749
		3.1	-0.45855	-0.75308	-1.14567	-1.71127	-2.87831	-5.10583	-9.8144	-18.0894	-10.7294	-6.50312		4.1	0.10041	0.15882	0.22863	0.31573	0.45302	0.57701	0.56599	0.45258	0.34625	0.27102
		3.15	-0.47134	-0.77592	-1.18449	-1.77747	-3.01194	-5.38914	-10.4291	-17.2912	-9.99889	-6.19936		4.15	0.10101	0.15992	0.23052	0.31883	0.45768	0.57851	0.55879	0.44311	0.33843	0.26518
		3.2	-0.48329	-0.79761	-1.22211	-1.843	-3.14764	-5.6824	-11.055	-16.2941	-9.36128	-5.92466		4.2	0.10129	0.16052	0.23173	0.32113	0.46171	0.58023	0.55255	0.43431	0.33076	0.25912
		3.25	-0.49378	-0.81704	-1.25665	-1.9047	-3.27904	-5.97203	-11.6541	-15.3016	-8.82312	-5.68643		4.25	0.10168	0.1613	0.23319	0.32373	0.46575	0.58055	0.54433	0.42446	0.3227	0.25305
		3.3	-0.50447	-0.83666	-1.29115	-1.96575	-3.4077	-6.25155	-12.1776	-14.371	-8.37096	-5.48332		4.3	0.10217	0.16225	0.23493	0.32676	0.47052	0.58162	0.53691	0.4154	0.31522	0.24738
		3.35	-0.51738	-0.86012	-1.33196	-2.03719	-3.55638	-6.5691	-12.7021	-13.4514	-7.94174	-5.28991		4.35	0.10231	0.16265	0.23593	0.32893	0.47464	0.58285	0.53002	0.40653	0.30755	0.24125
		3.4	-0.53185	-0.88651	-1.37801	-2.11795	-3.72404	-6.92097	-13.1696	-12.574	-7.54912	-5.11737		4.4	0.10259	0.16331	0.23737	0.33183	0.47978	0.5838	0.52149	0.39629	0.29893	0.2345
		3.45	-0.54265	-0.90682	-1.41476	-2.18466	-3.86734	-7.22392	-13.4525	-11.865	-7.23367	-4.97683		4.45	0.10297	0.16415	0.23913	0.33531	0.48584	0.58501	0.51265	0.38591	0.29024	0.22773
		3.5	-0.55442	-0.92859	-1.4534	-2.25358	-4.01227	-7.51939	-13.5958	-11.2314	-6.95124	-4.84917		4.5	0.10315	0.16467	0.24044	0.3382	0.49125	0.5855	0.50369	0.37575	0.28172	0.22103
		3.55	-0.56772	-0.95311	-1.49676	-2.33054	-4.17242	-7.83533	-13.627	-10.6411	-6.68955	-4.73339		4.55	0.10336	0.16527	0.24193	0.34147	0.49725	0.58552	0.49376	0.36498	0.27282	0.21408
		3.6	-0.57856	-0.97386	-1.53496	-2.40096	-4.32414	-8.13402	-13.5548	-10.1347	-6.46279	-4.63352		4.6	0.10358	0.16589	0.24348	0.34486	0.50321	0.5842	0.48276	0.35385	0.26385	0.20721
		3.65	-0.58764	-0.99162	-1.5685	-2.46425	-4.46377	-8.40688	-13.4037	-9.69218	-6.25612	-4.53721		4.65	0.10384	0.16659	0.2451	0.34825	0.5084	0.58042	0.47047	0.3426	0.25518	0.20084
		3.7	-0.59778	-1.01126	-1.60518	-2.53289	-4.61371	-8.6898	-13.186	-9.27572	-6.05866	-4.44419		4.7	0.10408	0.16723	0.24663	0.35145	0.51291	0.57536	0.45816	0.33185	0.24704	0.19498
		3.75	-0.60731	-1.03044	-1.64239	-2.60458	-4.77256	-8.97451	-12.8872	-8.88792	-5.88176	-4.36679		4.75	0.10428	0.1678	0.24802	0.35434	0.51637	0.56867	0.44571	0.32156	0.23946	0.18968
		3.8	-0.61096	-1.03986	-1.66453	-2.6535	-4.89344	-9.19267	-12.5829	-8.56357	-5.72546	-4.29196		4.8	0.10478	0.16884	0.25007	0.35794	0.51921	0.55908	0.43193	0.3111	0.23224	0.1851
		3.85	-0.61565	-1.05072	-1.68843	-2.70439	-5.01616	-9.40344	-12.2719	-8.26204	-5.57422	-4.2157		4.85	0.10539	0.17004	0.25226	0.36148	0.52096	0.54872	0.41922	0.30199	0.22624	0.18163
		3.9	-0.62284	-1.06617	-1.7203	-2.76891	-5.16329	-9.62638	-11.9051	-7.96114	-5.42977	-4.14806		4.9	0.10616	0.17147	0.25475	0.3653	0.52266	0.53916	0.40823	0.29433	0.22139	0.17906
		3.95	-0.62707	-1.07667	-1.74444	-2.82151	-5.28889	-9.79917	-11.5519	-7.6984	-5.30127	-4.08595		4.95	0.10715	0.17325	0.25773	0.3696	0.52376	0.52861	0.39733	0.28711	0.2171	0.17718
		4	-0.63116	-1.08696	-1.76845	-2.87452	-5.41691	-9.96862	-11.2226	-7.45634	-5.17941	-4.02536		5	0.10809	0.17491	0.26042	0.37328	0.52391	0.51908	0.38833	0.2814	0.21391	0.17606
		4.05	-0.63303	-1.09394	-1.78828	-2.92343	-5.5449	-10.139	-10.9089	-7.22392	-5.0576	-3.96184		5.05	0.1092	0.17684	0.26344	0.37724	0.52416	0.51089	0.38106	0.27705	0.21177	0.17578
		4.1	-0.63407	-1.09962	-1.80647	-2.97091	-5.67402	-10.3052	-10.6113	-7.00525	-4.93974	-3.89837		5.1	0.11049	0.17904	0.26686	0.38169	0.52476	0.50345	0.37461	0.27331	0.21012	0.17591
		4.15	-0.63088	-1.09844	-1.81451	-3.00429	-5.78491	-10.458	-10.3641	-6.82008	-4.83686	-3.84105		5.15	0.11178	0.18121	0.27014	0.38572	0.52463	0.49665	0.36928	0.27052	0.20923	0.17662
		4.2	-0.62289	-1.08901	-1.80948	-3.01819	-5.86917	-10.5949	-10.1419	-6.64056	-4.72656	-3.77115		5.2	0.11337	0.18384	0.27398	0.39009	0.52367	0.48928	0.36421	0.26832	0.2091	0.17821
		4.25	-0.62011	-1.0883	-1.81807	-3.05298	-5.98585	-10.725	-9.8712	-6.44815	-4.61408	-3.70356		5.25	0.11501	0.18656	0.27796	0.39468	0.52344	0.48345	0.36023	0.26675	0.20931	0.17996
		4.3	-0.61558	-1.08495	-1.82334	-3.08463	-6.10364	-10.8571	-9.62514	-6.27418	-4.51218	-3.64249		5.3	0.11679	0.18951	0.28234	0.39998	0.52453	0.47913	0.35712	0.26557	0.20968	0.18173
		4.35	-0.60673	-1.07406	-1.81646	-3.0981	-6.19858	-10.9784	-9.38945	-6.09513	-4.39729	-3.56565		5.35	0.11863	0.19254	0.28676	0.40512	0.52518	0.47498	0.35442	0.26479	0.21043	0.18385
		4.4	-0.60091	-1.06865	-1.81944	-3.13036	-6.33645	-11.114	-9.10291	-5.88945	-4.26788	-3.48104		5.4	0.12014	0.19498	0.29021	0.40886	0.5254	0.47263	0.35348	0.26523	0.21189	0.18618
		4.45	-0.59494	-1.06336	-1.82371	-3.16781	-6.49452	-11.2491	-8.80882	-5.68369	-4.1388	-3.39699		5.45	0.12172	0.19751	0.29367	0.41241	0.52535	0.47066	0.35315	0.26625	0.21386	0.18895
		4.5	-0.58642	-1.0536	-1.82075	-3.19434	-6.63764	-11.3438	-8.52386	-5.48698	-4.01277	-3.31233		5.5	0.12344	0.20022	0.29734	0.41603	0.5251	0.46874	0.35307	0.2676	0.21621	0.1921
		4.55	-0.5767	-1.04229	-1.81676	-3.22332	-6.79827	-11.4125	-8.22257	-5.28595	-3.88479	-3.22665		5.55	0.12503	0.20268	0.30049	0.4188	0.52458	0.46791	0.3542	0.26991	0.21923	0.19563
		4.6	-0.5655	-1.02893	-1.81078	-3.25233	-6.96603	-11.4241	-7.91635	-5.09156	-3.76307	-3.14607		5.6	0.12674	0.20531	0.30387	0.42196	0.52515	0.46854	0.35643	0.27298	0.22277	0.19949
		4.65	-0.55448	-1.01632	-1.80698	-3.28646	-7.13782	-11.3469	-7.6138	-4.91395	-3.65659	-3.07849		5.65	0.12848	0.20799	0.30737	0.42536	0.52618	0.4694	0.35863	0.27593	0.22617	0.2032
		4.7	-0.5414	-1.00044	-1.79857	-3.31449	-7.29626	-11.2138	-7.33585	-4.75648	-3.56352	-3.01996		5.7	0.13024	0.21072	0.31094	0.42887	0.52747	0.47053	0.36099	0.27898	0.22963	0.20697
		4.75	-0.52537	-0.97998	-1.78372	-3.33359	-7.43173	-11.0244	-7.08469	-4.62145	-3.48609	-2.97236		5.75	0.13201	0.21342	0.31442	0.43235	0.52957	0.47318	0.36464	0.28296	0.23369	0.21105
		4.8	-0.51312	-0.96691	-1.78286	-3.37806	-7.59446	-10.7542	-6.83176	-4.49906	-3.42376	-2.94069		5.8	0.13369	0.21597	0.31767	0.43559	0.53189	0.47636	0.36871	0.28717	0.23785	0.21511
		4.85	-0.5024	-0.95648	-1.78605	-3.42684	-7.73931	-10.4677	-6.61908	-4.40452	-3.38103	-2.92404		5.85	0.13545	0.21866	0.32115	0.43918	0.53446	0.47942	0.37254	0.2912	0.24188	0.21912
		4.9	-0.49001	-0.94353	-1.78581	-3.47029	-7.86367	-10.2082	-6.45081	-4.33613	-3.35503	-2.91897		5.9	0.13715	0.22123	0.32444	0.4426	0.53746	0.48344	0.37721	0.2958	0.24627	0.22329
		4.95	-0.47958	-0.9347	-1.79383	-3.52847	-7.99108	-9.93138	-6.29429	-4.27931	-3.33963	-2.9242		5.95	0.13875	0.22364	0.32753	0.44599	0.54122	0.48853	0.38264	0.30083	0.25082	0.2274
		5	-0.46904	-0.92509	-1.79884	-3.57645	-8.07881	-9.69212	-6.17692	-4.24269	-3.3353	-2.93559		6	0.14038	0.22618	0.33105	0.45039	0.54639	0.49401	0.38762	0.30512	0.25456	0.23079
		5.05	-0.46049	-0.91874	-1.80839	-3.62845	-8.1574	-9.49237	-6.09097	-4.22428	-3.34323	-2.95636		6.05	0.1419	0.22859	0.33448	0.45495	0.55214	0.4998	0.3925	0.30907	0.25786	0.23371
		5.1	-0.45252	-0.91377	-1.82101	-3.68609	-8.23841	-9.31414	-6.01809	-4.2129	-3.35605	-2.98134		6.1	0.14344	0.23103	0.33802	0.45997	0.55952	0.50774	0.39897	0.31402	0.2617	0.23683
		5.15	-0.44612	-0.91105	-1.83574	-3.74163	-8.29507	-9.15795	-5.96657	-4.21411	-3.37707	-3.01212		6.15	0.14501	0.23359	0.34195	0.46598	0.5687	0.51684	0.4057	0.31874	0.26508	0.23942
		5.2	-0.44633	-0.92012	-1.86975	-3.8238	-8.35525	-8.99312	-5.92199	-4.22595	-3.41036	-3.05654		6.2	0.14648	0.23606	0.34588	0.47219	0.57779	0.52489	0.41104	0.32216	0.26737	0.24114
		5.25	-0.44397	-0.92499	-1.8973	-3.89609	-8.40728	-8.8653	-5.89354	-4.24377	-3.44555	-3.10078		6.25	0.14783	0.23837	0.34969	0.47847	0.58724	0.53295	0.41601	0.32507	0.2691	0.24233
		5.3	-0.44136	-0.92955	-1.92501	-3.97093	-8.47758	-8.76949	-5.87209	-4.26132	-3.47879	-3.14293		6.3	0.14911	0.24068	0.35384	0.48617	0.60021	0.5439	0.42207	0.32795	0.27019	0.24256
		5.35	-0.44063	-0.93736	-1.95749	-4.04997	-8.5386	-8.6798	-5.85745	-4.28376	-3.51614	-3.18893		6.35	0.15027	0.24284	0.35794	0.49423	0.61442	0.55555	0.42799	0.33032	0.27059	0.24205
		5.4	-0.43857	-0.94092	-1.97776	-4.09824	-8.55537	-8.63474	-5.87354	-4.32116	-3.55973	-3.23533		6.4	0.15131	0.24482	0.36177	0.50192	0.62809	0.56637	0.43311	0.33207	0.27055	0.24121
		5.45	-0.44122	-0.95195	-2.00794	-4.15556	-8.57098	-8.59849	-5.89823	-4.36571	-3.6099	-3.28817		6.45	0.15225	0.24669	0.36567	0.51035	0.64397	0.57863	0.43836	0.33335	0.26975	0.2395
		5.5	-0.44687	-0.96823	-2.04608	-4.22192	-8.58658	-8.5636	-5.92721	-4.41556	-3.66591	-3.34726		6.5	0.15313	0.24853	0.3697	0.51955	0.66218	0.59249	0.44392	0.33436	0.2684	0.23711
		5.55	-0.45392	-0.98545	-2.08145	-4.27386	-8.57804	-8.55428	-5.97808	-4.47942	-3.73096	-3.41181		6.55	0.15399	0.25042	0.37407	0.52983	0.68209	0.60565	0.44763	0.33355	0.26548	0.23347
		5.6	-0.46145	-1.00304	-2.11604	-4.32254	-8.57888	-8.57537	-6.04659	-4.55391	-3.80315	-3.48147		6.6	0.15464	0.25205	0.37825	0.54042	0.70324	0.61814	0.44976	0.33122	0.26122	0.2287
		5.65	-0.46764	-1.01856	-2.14804	-4.36952	-8.58705	-8.59945	-6.11234	-4.62519	-3.8724	-3.54849		6.65	0.15513	0.25346	0.38228	0.55143	0.72603	0.63019	0.45057	0.32762	0.25584	0.22296
		5.7	-0.47681	-1.03875	-2.18643	-4.42455	-8.60725	-8.62785	-6.17749	-4.69577	-3.94166	-3.6163		6.7	0.15551	0.25487	0.38683	0.56456	0.75278	0.64077	0.44817	0.32108	0.24795	0.21525
		5.75	-0.48651	-1.05867	-2.22136	-4.46957	-8.62684	-8.68921	-6.2653	-4.78012	-4.01959	-3.68947		6.75	0.15595	0.25639	0.3916	0.57828	0.77982	0.64858	0.44379	0.31351	0.23961	0.20753
		5.8	-0.4947	-1.07546	-2.25	-4.50357	-8.63986	-8.76122	-6.36032	-4.86791	-4.09859	-3.76197		6.8	0.15639	0.25797	0.39666	0.59309	0.80759	0.65272	0.43669	0.3043	0.23029	0.19942
		5.85	-0.50546	-1.09667	-2.28599	-4.54998	-8.67021	-8.82975	-6.44846	-4.95114	-4.17524	-3.83399		6.85	0.15656	0.25927	0.40182	0.60954	0.83667	0.65108	0.42503	0.29193	0.21874	0.18998
		5.9	-0.51633	-1.11703	-2.31819	-4.58728	-8.69707	-8.91874	-6.55163	-5.0433	-4.25715	-3.90877		6.9	0.15701	0.26101	0.40758	0.62668	0.86224	0.6445	0.41208	0.27974	0.20809	0.18205
		5.95	-0.52399	-1.13125	-2.33944	-4.60824	-8.71982	-9.03045	-6.6688	-5.14177	-4.34085	-3.98238		6.95	0.15761	0.263	0.41372	0.64413	0.8818	0.63211	0.39745	0.26737	0.19813	0.17554
		6	-0.53056	-1.14406	-2.36115	-4.63991	-8.78346	-9.15074	-6.77067	-5.22299	-4.40931	-4.04342		7	0.15812	0.26487	0.41978	0.66155	0.89532	0.61519	0.38151	0.25475	0.18853	0.16996
		6.05	-0.53727	-1.15663	-2.38231	-4.6736	-8.8642	-9.27927	-6.8663	-5.2951	-4.46878	-4.09626		7.05	0.15883	0.26703	0.42612	0.67858	0.90126	0.5961	0.36615	0.2433	0.18048	0.16626
		6.1	-0.54493	-1.16931	-2.40087	-4.70174	-8.96148	-9.45756	-6.98942	-5.38115	-4.53561	-4.15292		7.1	0.1596	0.26924	0.43244	0.69472	0.89995	0.5758	0.35143	0.23287	0.17372	0.16403
		6.15	-0.54841	-1.17533	-2.41118	-4.72613	-9.08643	-9.66384	-7.11269	-5.45953	-4.59292	-4.19994		7.15	0.16053	0.27166	0.43888	0.71016	0.89456	0.55696	0.33854	0.22403	0.16846	0.16311
		6.2	-0.549	-1.17748	-2.41867	-4.75394	-9.22445	-9.84851	-7.2058	-5.51346	-4.63079	-4.23132		7.2	0.1615	0.2741	0.44518	0.72486	0.88805	0.54064	0.32761	0.2166	0.16428	0.16291
		6.25	-0.55158	-1.18243	-2.43011	-4.7894	-9.38455	-10.0362	-7.28529	-5.55371	-4.65709	-4.25326		7.25	0.16243	0.27638	0.45098	0.73775	0.87887	0.52585	0.31811	0.21037	0.16112	0.1634
		6.3	-0.55012	-1.17963	-2.42961	-4.81637	-9.60059	-10.293	-7.37046	-5.58218	-4.66687	-4.25765		7.3	0.16372	0.27917	0.45726	0.75002	0.86916	0.51377	0.31078	0.20587	0.15944	0.16499
		6.35	-0.54784	-1.17495	-2.42602	-4.84221	-9.84559	-10.5672	-7.44106	-5.59379	-4.6612	-4.2483		7.35	0.16519	0.28224	0.46397	0.7631	0.86278	0.50457	0.30505	0.2023	0.15824	0.16671
		6.4	-0.54819	-1.17446	-2.42833	-4.8752	-10.0993	-10.8206	-7.48922	-5.59125	-4.64636	-4.23285		7.4	0.16668	0.28533	0.47067	0.77659	0.85947	0.49764	0.30049	0.19933	0.15723	0.1683
		6.45	-0.54794	-1.17213	-2.42721	-4.90749	-10.4023	-11.1023	-7.51976	-5.56826	-4.6128	-4.2008		7.45	0.1682	0.28845	0.47732	0.78915	0.85374	0.49045	0.29606	0.19666	0.15668	0.17034
		6.5	-0.54893	-1.17094	-2.42656	-4.94244	-10.7603	-11.4101	-7.53201	-5.52678	-4.56339	-4.15537		7.5	0.1699	0.29192	0.48485	0.80406	0.85007	0.48393	0.29177	0.1939	0.15599	0.17238
		6.55	-0.54827	-1.1678	-2.42612	-4.98876	-11.1944	-11.6688	-7.48408	-5.44411	-4.48424	-4.08773		7.55	0.17166	0.29555	0.49286	0.82114	0.84964	0.47869	0.2879	0.19114	0.15507	0.17414
		6.6	-0.54671	-1.16301	-2.42369	-5.03768	-11.6937	-11.8626	-7.38122	-5.32537	-4.37877	-3.99956		7.6	0.17328	0.29898	0.50078	0.8385	0.84781	0.47268	0.28352	0.18803	0.15395	0.17585
		6.65	-0.54674	-1.16029	-2.42395	-5.09434	-12.2815	-11.9741	-7.22517	-5.17374	-4.25026	-3.8942		7.65	0.17495	0.30252	0.50896	0.85656	0.84599	0.46698	0.27934	0.18503	0.15297	0.17772
		6.7	-0.5457	-1.15627	-2.4259	-5.17302	-13.0799	-11.913	-6.96802	-4.95829	-4.07669	-3.75563		7.7	0.17679	0.30638	0.51776	0.87567	0.84408	0.46164	0.27542	0.18227	0.15228	0.17995
		6.75	-0.54754	-1.15766	-2.43764	-5.27147	-14.0154	-11.6864	-6.67341	-4.73146	-3.9009	-3.61952		7.75	0.17856	0.31022	0.52707	0.89764	0.8426	0.4557	0.27082	0.1788	0.15104	0.18194
		6.8	-0.54516	-1.15332	-2.44436	-5.37557	-15.133	-11.2959	-6.3419	-4.49059	-3.7185	-3.48028		7.8	0.18036	0.31416	0.53684	0.92177	0.842	0.45005	0.26623	0.1752	0.14965	0.18392
		6.85	-0.54124	-1.14723	-2.4531	-5.50793	-16.6536	-10.6782	-5.93216	-4.20633	-3.50772	-3.32172		7.85	0.18269	0.31892	0.54749	0.9441	0.83972	0.44577	0.26311	0.17312	0.14987	0.18726
		6.9	-0.54237	-1.15124	-2.48129	-5.68001	-18.5002	-10.0079	-5.54736	-3.95181	-3.32621	-3.19232		7.9	0.18493	0.32365	0.55862	0.96836	0.83534	0.44005	0.25899	0.17034	0.14979	0.19071
		6.95	-0.53961	-1.15144	-2.51047	-5.87178	-20.6229	-9.34348	-5.20042	-3.73136	-3.17395	-3.08914		7.95	0.18702	0.32822	0.56995	0.99476	0.8308	0.43386	0.25436	0.16705	0.14935	0.194
		7	-0.5348	-1.14971	-2.54154	-6.08545	-22.9135	-8.69713	-4.87728	-3.53049	-3.038	-3.00068		8	0.18947	0.33343	0.5823	1.02042	0.82386	0.42775	0.25017	0.16447	0.14996	0.19839
		7.05	-0.52903	-1.14832	-2.57802	-6.31965	-24.3513	-8.14124	-4.61258	-3.37203	-2.93563	-2.94109		8.05	0.19175	0.33841	0.59464	1.04611	0.81468	0.42066	0.24539	0.16158	0.15056	0.20294
		7.1	-0.52183	-1.14604	-2.6172	-6.56982	-23.891	-7.66531	-4.39417	-3.24564	-2.85793	-2.90227		8.1	0.19411	0.34364	0.60796	1.07488	0.80581	0.41352	0.24038	0.15844	0.15113	0.20772
		7.15	-0.51566	-1.14604	-2.66091	-6.8284	-22.3322	-7.27679	-4.22091	-3.14898	-2.80259	-2.88192		8.15	0.19627	0.34867	0.62155	1.10306	0.79204	0.40429	0.23423	0.15483	0.15193	0.21306
		7.2	-0.50639	-1.14051	-2.69434	-7.06393	-20.786	-6.96879	-4.08507	-3.07411	-2.76088	-2.86983		8.2	0.19843	0.35372	0.63531	1.13122	0.77936	0.39592	0.22857	0.15157	0.15298	0.21852
		7.25	-0.50043	-1.14029	-2.73464	-7.30351	-19.3986	-6.71332	-3.975	-3.01587	-2.73174	-2.86799		8.25	0.20085	0.35921	0.64986	1.15945	0.76802	0.38868	0.22366	0.14894	0.15461	0.22446
		7.3	-0.5017	-1.15253	-2.79371	-7.56255	-18.2758	-6.51766	-3.89788	-2.98151	-2.72315	-2.88565		8.3	0.20292	0.36427	0.66463	1.18781	0.75271	0.37939	0.21744	0.1456	0.15618	0.23071
		7.35	-0.50092	-1.16051	-2.843	-7.7951	-17.4462	-6.36341	-3.83796	-2.95593	-2.71896	-2.90469		8.35	0.2048	0.36914	0.68	1.2193	0.73745	0.36976	0.21076	0.14181	0.1575	0.23698
		7.4	-0.49677	-1.16162	-2.87731	-7.99012	-16.8296	-6.2398	-3.78896	-2.93419	-2.71447	-2.92001		8.4	0.20692	0.37437	0.6958	1.24778	0.72318	0.36133	0.20502	0.13895	0.15963	0.24381
		7.45	-0.49618	-1.16942	-2.92414	-8.21076	-16.2184	-6.12466	-3.74645	-2.91859	-2.71672	-2.94331		8.45	0.20934	0.38034	0.71386	1.27805	0.70811	0.35263	0.19909	0.13625	0.16244	0.25175
		7.5	-0.49634	-1.17817	-2.97285	-8.4462	-15.6339	-6.00141	-3.69696	-2.89766	-2.71526	-2.96506		8.5	0.21161	0.38646	0.7349	1.31661	0.69018	0.34173	0.19134	0.13229	0.16508	0.26071
		7.55	-0.49349	-1.1807	-3.00897	-8.6604	-15.1265	-5.88146	-3.64443	-2.87177	-2.70762	-2.97987		8.55	0.21354	0.39193	0.755	1.35303	0.67369	0.33169	0.18406	0.12863	0.16763	0.2693
		7.6	-0.49033	-1.18261	-3.04532	-8.88876	-14.5923	-5.75042	-3.58456	-2.84039	-2.69573	-2.99185		8.6	0.21572	0.39775	0.77541	1.38393	0.65891	0.32309	0.17792	0.12608	0.17099	0.27837
		7.65	-0.49025	-1.18946	-3.08917	-9.13493	-14.0701	-5.61906	-3.52387	-2.80893	-2.6849	-3.00654		8.65	0.21801	0.4042	0.79934	1.41085	0.63941	0.31237	0.17058	0.12364	0.1756	0.28961
		7.7	-0.49121	-1.19842	-3.13756	-9.39513	-13.5757	-5.49553	-3.468	-2.78139	-2.67813	-3.02643		8.7	0.22012	0.41059	0.82541	1.43728	0.61895	0.30094	0.16261	0.12105	0.18051	0.30187
		7.75	-0.48838	-1.20029	-3.17531	-9.65844	-13.0521	-5.35214	-3.39773	-2.74181	-2.66048	-3.03711		8.75	0.22241	0.41715	0.85141	1.45917	0.60244	0.29167	0.15604	0.11945	0.18568	0.31405
		7.8	-0.48984	-1.2084	-3.22102	-9.94277	-12.5125	-5.19536	-3.31817	-2.69602	-2.63922	-3.0472		8.8	0.22525	0.42484	0.88044	1.47307	0.58651	0.28301	0.15007	0.11902	0.19219	0.32794
		7.85	-0.48977	-1.21672	-3.27174	-10.218	-12.1248	-5.10341	-3.28087	-2.68192	-2.64428	-3.08081		8.85	0.22817	0.43306	0.91362	1.48249	0.56908	0.27343	0.14346	0.11884	0.19961	0.34392
		7.9	-0.48231	-1.21311	-3.30807	-10.4985	-11.7152	-5.00002	-3.23552	-2.66023	-2.64165	-3.1079		8.9	0.23117	0.44155	0.94913	1.48788	0.55283	0.26433	0.13709	0.11914	0.20751	0.36098
		7.95	-0.47759	-1.213	-3.34888	-10.803	-11.2659	-4.87311	-3.17431	-2.62713	-2.63079	-3.13039		8.95	0.23465	0.45119	0.98909	1.48536	0.53721	0.25561	0.1311	0.1205	0.21673	0.38028
		8	-0.47063	-1.21175	-3.39519	-11.1282	-10.8876	-4.77853	-3.13508	-2.61108	-2.63515	-3.16892		9	0.23827	0.46138	1.03362	1.4783	0.52185	0.24684	0.12501	0.12235	0.22682	0.40177
		8.05	-0.46154	-1.20722	-3.43976	-11.4772	-10.5046	-4.67702	-3.09063	-2.59064	-2.63592	-3.20593		9.05	0.24186	0.4716	1.07918	1.4584	0.50676	0.23841	0.11957	0.12528	0.23768	0.42409
		8.1	-0.45017	-1.19845	-3.47845	-11.8263	-10.1202	-4.56893	-3.04039	-2.56489	-2.63204	-3.24079		9.1	0.24562	0.48221	1.12707	1.4337	0.49299	0.23066	0.11477	0.12896	0.2492	0.4475
		8.15	-0.43535	-1.18556	-3.52096	-12.2498	-9.71374	-4.45013	-2.98389	-2.53477	-2.62591	-3.27836		9.15	0.24927	0.49234	1.17327	1.41216	0.4822	0.22439	0.11092	0.13272	0.26009	0.46986
		8.2	-0.42293	-1.17602	-3.56659	-12.667	-9.34249	-4.33842	-2.93012	-2.5064	-2.62159	-3.31895		9.2	0.253	0.50235	1.21475	1.38108	0.47275	0.21935	0.10875	0.13769	0.27119	0.48996
		8.25	-0.40794	-1.16257	-3.60601	-13.0457	-9.03523	-4.25024	-2.88954	-2.4865	-2.62329	-3.36503		9.25	0.25767	0.51427	1.25696	1.33658	0.46322	0.21491	0.10834	0.14502	0.28456	0.51011
		8.3	-0.38671	-1.13915	-3.63847	-13.4816	-8.69626	-4.14386	-2.83582	-2.4552	-2.61507	-3.40606		9.3	0.26306	0.52742	1.29587	1.29129	0.45561	0.2119	0.10982	0.15374	0.29876	0.5279
		8.35	-0.36769	-1.11759	-3.67219	-13.9194	-8.32673	-4.01617	-2.76669	-2.41205	-2.59785	-3.44348		9.35	0.26906	0.54205	1.33703	1.24675	0.44809	0.20902	0.11204	0.16352	0.31441	0.54589
		8.4	-0.35474	-1.10719	-3.72469	-14.3588	-8.00793	-3.90875	-2.71133	-2.38137	-2.59418	-3.49756		9.4	0.27516	0.55646	1.37074	1.20904	0.44287	0.20758	0.11554	0.1734	0.32916	0.55965
		8.45	-0.34067	-1.09626	-3.78432	-14.8021	-7.69009	-3.80133	-2.65627	-2.35176	-2.59433	-3.56427		9.45	0.28151	0.57094	1.39769	1.17816	0.43991	0.20757	0.1202	0.18342	0.34314	0.5698
		8.5	-0.31473	-1.06375	-3.81722	-15.1673	-7.30909	-3.65906	-2.57467	-2.2979	-2.57213	-3.62025		9.5	0.28836	0.58663	1.42759	1.1522	0.43744	0.20767	0.12498	0.19377	0.3579	0.58075
		8.55	-0.28988	-1.03054	-3.84044	-15.3764	-6.96385	-3.52415	-2.49455	-2.24287	-2.54633	-3.67112		9.55	0.29535	0.60276	1.45782	1.13005	0.43533	0.20786	0.12985	0.20416	0.37283	0.59144
		8.6	-0.27133	-1.00902	-3.88192	-15.4961	-6.67472	-3.41361	-2.43116	-2.20268	-2.53619	-3.74097		9.6	0.30227	0.61893	1.48948	1.1118	0.43332	0.20786	0.1344	0.21424	0.3877	0.60238
		8.65	-0.24481	-0.97736	-3.93231	-15.6077	-6.36766	-3.29541	-2.36245	-2.15843	-2.52707	-3.83242		9.65	0.30945	0.63604	1.52407	1.09454	0.4309	0.20753	0.13894	0.22471	0.4035	0.61393
		8.7	-0.21463	-0.93783	-3.9737	-15.5073	-6.04496	-3.16397	-2.28222	-2.10321	-2.50877	-3.9281		9.7	0.31636	0.65349	1.5662	1.07745	0.42681	0.20575	0.14245	0.23501	0.42038	0.62771
		8.75	-0.19518	-0.91528	-4.03008	-15.213	-5.76837	-3.05063	-2.21465	-2.06014	-2.50359	-4.03941		9.75	0.32274	0.66965	1.60711	1.06676	0.42414	0.20441	0.14545	0.24405	0.43576	0.64088
		8.8	-0.17646	-0.8972	-4.10517	-14.8424	-5.52931	-2.95635	-2.16067	-2.02978	-2.51532	-4.18439		9.8	0.32945	0.68597	1.64282	1.06031	0.42352	0.20441	0.14927	0.25313	0.45033	0.65203
		8.85	-0.15249	-0.87037	-4.17727	-14.3213	-5.27792	-2.85315	-2.09882	-1.99216	-2.52412	-4.35168		9.85	0.33625	0.70336	1.68467	1.05101	0.42118	0.20325	0.15279	0.26288	0.46671	0.66448
		8.9	-0.13083	-0.84624	-4.24954	-13.6901	-5.03573	-2.75082	-2.03672	-1.95455	-2.53561	-4.53852		9.9	0.34275	0.7205	1.7316	1.04409	0.41875	0.20159	0.15556	0.27205	0.48331	0.67837
		8.95	-0.11157	-0.82826	-4.33943	-13.0224	-4.81102	-2.65676	-1.98112	-1.92477	-2.56219	-4.77057		9.95	0.34892	0.73822	1.78346	1.03051	0.41332	0.19817	0.15806	0.2821	0.50205	0.6921
		9	-0.0919	-0.80853	-4.42504	-12.295	-4.58495	-2.55878	-1.92167	-1.89181	-2.59044	-5.03642		10	0.3546	0.75624	1.8557	1.02025	0.40706	0.19309	0.15866	0.29135	0.52313	0.71194
		9.05	-0.08102	-0.80642	-4.54784	-11.6478	-4.37977	-2.47063	-1.87173	-1.87182	-2.64123	-5.3559		10.05	0.36036	0.77433	1.92824	1.01169	0.40174	0.18856	0.15966	0.30073	0.54451	0.73095
		9.1	-0.07681	-0.81652	-4.68697	-11.0305	-4.19059	-2.3896	-1.82843	-1.86087	-2.70871	-5.72316		10.1	0.36595	0.79352	1.99747	0.99231	0.393	0.18267	0.16178	0.3123	0.56878	0.74466
		9.15	-0.08374	-0.84311	-4.82487	-10.4593	-4.01964	-2.31605	-1.79216	-1.85833	-2.78534	-6.10232		10.15	0.37125	0.81352	2.08159	0.97217	0.38308	0.1755	0.16333	0.32437	0.59661	0.76023
		9.2	-0.10831	-0.9073	-5.03847	-10.0498	-3.893	-2.26959	-1.78256	-1.88933	-2.90967	-6.53938		10.2	0.37632	0.83296	2.15164	0.9505	0.37341	0.16907	0.16606	0.33699	0.62385	0.76882
		9.25	-0.1521	-1.01899	-5.37541	-9.75262	-3.80466	-2.25226	-1.80551	-1.96663	-3.11296	-7.10869		10.25	0.3811	0.85319	2.21442	0.92308	0.36177	0.16191	0.16976	0.3513	0.65356	0.77058
		9.3	-0.2147	-1.17218	-5.79409	-9.53842	-3.75295	-2.26145	-1.85744	-2.08354	-3.37694	-7.74108		10.3	0.38552	0.87338	2.27055	0.89536	0.34993	0.15474	0.17387	0.36615	0.68436	0.76782
		9.35	-0.28613	-1.34589	-6.25604	-9.30499	-3.70344	-2.27617	-1.91983	-2.22045	-3.68255	-8.44455		10.35	0.38907	0.89139	2.29652	0.86613	0.33811	0.14844	0.17883	0.38071	0.71135	0.75566
		9.4	-0.3738	-1.54869	-6.74687	-9.11231	-3.6717	-2.30423	-1.99882	-2.3805	-4.01617	-9.11574		10.4	0.39189	0.91114	2.29462	0.8255	0.3219	0.14064	0.18553	0.39877	0.74126	0.72971
		9.45	-0.47595	-1.7768	-7.25653	-8.9558	-3.65802	-2.34623	-2.09435	-2.56238	-4.37261	-9.73135		10.45	0.39435	0.93171	2.27389	0.78471	0.30528	0.133	0.19287	0.4182	0.77105	0.69855
		9.5	-0.58166	-2.00941	-7.74814	-8.75642	-3.63552	-2.38526	-2.19089	-2.75027	-4.74429	-10.3537		10.5	0.39619	0.95077	2.22947	0.74711	0.28989	0.12665	0.20035	0.43704	0.795	0.66483
		9.55	-0.68999	-2.24408	-8.21591	-8.53772	-3.60693	-2.42167	-2.28765	-2.94172	-5.12453	-10.9541		10.55	0.39769	0.96904	2.16041	0.71151	0.27545	0.12173	0.20835	0.45576	0.81126	0.62877
		9.6	-0.80171	-2.47941	-8.64381	-8.27981	-3.55988	-2.44719	-2.378	-3.13023	-5.50733	-11.5397		10.6	0.39844	0.98483	2.05137	0.67533	0.26149	0.11901	0.21735	0.47346	0.81138	0.58791
		9.65	-0.91202	-2.71146	-9.03737	-8.00637	-3.50637	-2.46948	-2.46754	-3.32247	-5.90793	-12.12		10.65	0.39793	0.99954	1.91342	0.63463	0.24581	0.11712	0.22729	0.49168	0.79818	0.54167
		9.7	-1.0163	-2.92817	-9.3577	-7.66351	-3.4171	-2.46792	-2.53812	-3.50055	-6.31735	-12.7343		10.7	0.39701	1.01385	1.7831	0.59693	0.23096	0.11601	0.23683	0.50913	0.7782	0.49958
		9.75	-1.13008	-3.14972	-9.59638	-7.30696	-3.30959	-2.45338	-2.59964	-3.66959	-6.71326	-13.2886		10.75	0.39534	1.02499	1.65707	0.56251	0.21758	0.11622	0.24565	0.52337	0.74867	0.46167
		9.8	-1.25185	-3.38212	-9.79763	-7.01089	-3.22555	-2.45459	-2.67596	-3.85377	-7.11755	-13.7233		10.8	0.39262	1.03199	1.5298	0.52924	0.20506	0.11774	0.25395	0.53353	0.70919	0.42596
		9.85	-1.37026	-3.60903	-9.94306	-6.6839	-3.12417	-2.44541	-2.74629	-4.04062	-7.56019	-14.1205		10.85	0.38971	1.03708	1.41863	0.49981	0.19407	0.11975	0.26133	0.54056	0.6696	0.39551
		9.9	-1.4872	-3.82469	-9.98514	-6.33194	-3.00226	-2.42071	-2.80325	-4.21535	-8.00758	-14.4653		10.9	0.38615	1.03748	1.32239	0.4743	0.18486	0.12203	0.26706	0.54258	0.63115	0.37024
		9.95	-1.60317	-4.04324	-9.98805	-5.94268	-2.85702	-2.38252	-2.85383	-4.39822	-8.52284	-14.6191		10.95	0.38104	1.02981	1.23176	0.45054	0.17687	0.12453	0.27074	0.53762	0.59143	0.34801
		10	-1.722	-4.24799	-9.79121	-5.44728	-2.64723	-2.30019	-2.86986	-4.55497	-9.08109	-14.7223		11	0.37413	1.01391	1.14556	0.42759	0.16959	0.12676	0.2722	0.5263	0.55178	0.32785
		10.05	-1.84322	-4.45217	-9.53822	-4.99239	-2.45084	-2.22569	-2.89246	-4.71983	-9.67572	-14.5662		11.05	0.36678	0.99659	1.06537	0.40507	0.16236	0.12859	0.27296	0.51355	0.51472	0.30883
		10.1	-1.96101	-4.66684	-9.29862	-4.55945	-2.26695	-2.16246	-2.93001	-4.92088	-10.4127	-13.9248		11.1	0.36011	0.98095	0.99917	0.38555	0.15599	0.12989	0.27326	0.50165	0.48404	0.29284
		10.15	-2.07393	-4.86336	-8.92706	-4.08798	-2.05817	-2.08086	-2.95229	-5.11752	-11.2749	-13.0866		11.15	0.35286	0.96042	0.94982	0.37075	0.15137	0.13005	0.27087	0.48767	0.46061	0.28138
		10.2	-2.18666	-5.06672	-8.5858	-3.68503	-1.88337	-2.02146	-2.99329	-5.33885	-12.2318	-12.1255		11.2	0.34466	0.93387	0.90375	0.35735	0.14764	0.12996	0.26674	0.47033	0.43836	0.2716
		10.25	-2.29881	-5.27928	-8.2243	-3.29224	-1.71645	-1.96948	-3.04553	-5.59531	-13.4142	-11.0386		11.25	0.33668	0.90788	0.86004	0.34438	0.14404	0.12979	0.26263	0.45353	0.41743	0.26226
		10.3	-2.40346	-5.47878	-7.83341	-2.92318	-1.56127	-1.9228	-3.10008	-5.86359	-14.7897	-10.007		11.3	0.32847	0.88136	0.82384	0.33319	0.14081	0.12879	0.25745	0.43754	0.40006	0.25432
		10.35	-2.49909	-5.67878	-7.51165	-2.62605	-1.44393	-1.89797	-3.16864	-6.14882	-16.2378	-9.09217		11.35	0.31976	0.85237	0.79455	0.32409	0.13824	0.12702	0.25079	0.42131	0.38576	0.24808
		10.4	-2.60355	-5.92636	-7.14211	-2.29911	-1.32163	-1.87834	-3.25901	-6.52495	-18.0662	-8.04462		11.4	0.31096	0.82189	0.76741	0.31601	0.13621	0.12522	0.24363	0.40462	0.37239	0.24272
		10.45	-2.70756	-6.18092	-6.71806	-1.9745	-1.20322	-1.86198	-3.35713	-6.949	-19.5624	-7.08046		11.45	0.30304	0.79378	0.74148	0.30854	0.13452	0.12388	0.2373	0.38915	0.35975	0.23783
		10.5	-2.80613	-6.43522	-6.31194	-1.69306	-1.10593	-1.85622	-3.46139	-7.39528	-19.4861	-6.28036		11.5	0.29616	0.76942	0.72133	0.30278	0.13325	0.12252	0.23153	0.37616	0.34984	0.23408
		10.55	-2.90854	-6.71452	-5.93044	-1.44994	-1.02968	-1.86544	-3.58269	-7.89053	-17.8446	-5.60536		11.55	0.28943	0.74497	0.70429	0.29829	0.1325	0.12111	0.22552	0.3635	0.34127	0.23128
		10.6	-2.99722	-7.01998	-5.66351	-1.30347	-1.00732	-1.90789	-3.73107	-8.43258	-15.6285	-5.09007		11.6	0.28322	0.72216	0.68799	0.29414	0.1319	0.11995	0.22002	0.35171	0.33313	0.22869
		10.65	-3.08	-7.37736	-5.3963	-1.18053	-1.00288	-1.96362	-3.90066	-9.06224	-13.4174	-4.61095		11.65	0.27844	0.70378	0.67248	0.29037	0.13153	0.11951	0.21607	0.34198	0.32563	0.22635
		10.7	-3.16012	-7.74908	-5.09477	-1.05749	-0.99568	-2.01571	-4.06982	-9.719	-11.6235	-4.19596		11.7	0.27538	0.69156	0.65783	0.28656	0.13102	0.11972	0.21406	0.33513	0.31896	0.2239
		10.75	-3.23339	-8.14627	-4.8342	-0.96919	-1.00232	-2.07285	-4.23898	-10.3396	-10.1899	-3.87739		11.75	0.27374	0.6859	0.64589	0.28272	0.13001	0.11996	0.21357	0.33158	0.31381	0.22123
		10.8	-3.30284	-8.60701	-4.62199	-0.91759	-1.0262	-2.13945	-4.41488	-10.8805	-8.98707	-3.63383		11.8	0.27257	0.68202	0.63678	0.27967	0.12915	0.12016	0.21332	0.32906	0.30991	0.21911
		10.85	-3.36428	-9.07949	-4.42455	-0.8807	-1.05258	-2.20308	-4.58069	-11.2832	-8.03803	-3.44512		11.85	0.27211	0.68182	0.63154	0.27736	0.12816	0.12009	0.21356	0.32856	0.30774	0.21736
		10.9	-3.41101	-9.55308	-4.28103	-0.86962	-1.08457	-2.26142	-4.722	-11.4555	-7.31722	-3.31536		11.9	0.27223	0.68392	0.62854	0.27563	0.12724	0.12004	0.21425	0.32927	0.30658	0.21596
		10.95	-3.4339	-10.048	-4.22544	-0.90024	-1.13021	-2.31631	-4.83057	-11.3326	-6.75925	-3.241		11.95	0.27268	0.68916	0.62822	0.27405	0.12589	0.11955	0.21524	0.33175	0.30659	0.21444
		11	-3.43685	-10.578	-4.22252	-0.95207	-1.17939	-2.36164	-4.9004	-10.9587	-6.30076	-3.19208		12	0.27372	0.69845	0.62989	0.27241	0.12405	0.1188	0.21693	0.33637	0.30755	0.21261
		11.05	-3.44692	-11.1867	-4.16395	-0.97794	-1.21442	-2.39832	-4.9597	-10.502	-5.85595	-3.12401		12.05	0.27516	0.70957	0.6322	0.27091	0.12218	0.11815	0.21909	0.34193	0.30883	0.21078
		11.1	-3.4568	-11.7824	-4.06998	-0.98458	-1.23633	-2.42449	-5.00387	-10.057	-5.47818	-3.05261		12.1	0.27686	0.72237	0.63499	0.26943	0.12021	0.11752	0.22162	0.34842	0.31036	0.20883
		11.15	-3.42631	-12.1741	-4.06511	-1.01476	-1.25539	-2.42682	-4.98011	-9.61748	-5.25089	-3.01382		12.15	0.27953	0.73835	0.63648	0.26771	0.11829	0.11761	0.22549	0.35603	0.31141	0.20669
		11.2	-3.37389	-12.487	-4.1361	-1.07372	-1.28229	-2.42237	-4.9183	-9.13473	-5.088	-3.0005		12.2	0.2829	0.75594	0.63766	0.26632	0.11671	0.11831	0.23016	0.36408	0.31232	0.20484
		11.25	-3.32616	-12.794	-4.18414	-1.1234	-1.30504	-2.41679	-4.85596	-8.68032	-4.92247	-2.9803		12.25	0.28655	0.77246	0.63756	0.26526	0.11571	0.11968	0.23511	0.37104	0.31258	0.20351
		11.3	-3.25988	-12.9258	-4.24482	-1.16908	-1.3187	-2.39536	-4.76456	-8.28751	-4.79631	-2.95802		12.3	0.2911	0.79268	0.63598	0.26372	0.11456	0.12169	0.24145	0.379	0.31212	0.20178
		11.35	-3.17211	-12.8394	-4.35457	-1.22298	-1.32805	-2.35874	-4.63762	-7.93244	-4.72231	-2.94455		12.35	0.29588	0.81517	0.63479	0.26211	0.11321	0.1237	0.24829	0.38785	0.31167	0.19983
		11.4	-3.08407	-12.6641	-4.48999	-1.28333	-1.33897	-2.32101	-4.50152	-7.58157	-4.66532	-2.9388		12.4	0.30086	0.83618	0.63347	0.2611	0.1125	0.12622	0.25514	0.39539	0.31109	0.19865
		11.45	-3.01147	-12.496	-4.61051	-1.34066	-1.35233	-2.29199	-4.38365	-7.25536	-4.60264	-2.93505		12.45	0.30676	0.86046	0.6318	0.26009	0.11188	0.12939	0.26324	0.40356	0.31025	0.19754
		11.5	-2.93714	-12.2405	-4.73967	-1.39792	-1.36474	-2.26278	-4.27267	-6.99432	-4.56543	-2.93692		12.5	0.31291	0.88417	0.63074	0.25965	0.11173	0.13289	0.27142	0.41097	0.30964	0.19708
		11.55	-2.85417	-11.8852	-4.91202	-1.46858	-1.38105	-2.23211	-4.15432	-6.75156	-4.55519	-2.95133		12.55	0.32023	0.91036	0.62786	0.259	0.1119	0.13756	0.28115	0.41774	0.30813	0.19688
		11.6	-2.77571	-11.5343	-5.08313	-1.541	-1.39992	-2.20603	-4.04609	-6.52503	-4.54308	-2.96811		12.6	0.3273	0.93907	0.62449	0.25759	0.11142	0.14191	0.29123	0.42514	0.30612	0.19583
		11.65	-2.71395	-11.2651	-5.23114	-1.61303	-1.42492	-2.19406	-3.96843	-6.3329	-4.52405	-2.98869		12.65	0.3331	0.96385	0.62339	0.25683	0.11099	0.14525	0.29952	0.43188	0.30513	0.1951
		11.7	-2.66153	-11.0838	-5.34245	-1.68265	-1.45524	-2.19548	-3.92563	-6.19259	-4.49738	-3.00903		12.7	0.33924	0.98564	0.62258	0.25683	0.11141	0.14918	0.30758	0.43678	0.30448	0.19552
		11.75	-2.6062	-10.9542	-5.4111	-1.73978	-1.48172	-2.19933	-3.90672	-6.11702	-4.47041	-3.02073		12.75	0.34507	1.00843	0.62262	0.2568	0.11154	0.15268	0.31548	0.44239	0.30408	0.19564
		11.8	-2.55206	-10.8257	-5.47976	-1.79239	-1.50527	-2.20182	-3.8909	-6.06491	-4.45557	-3.03309		12.8	0.35061	1.03211	0.62391	0.25694	0.11144	0.15573	0.32317	0.44884	0.30415	0.19559
		11.85	-2.48904	-10.6849	-5.54748	-1.83913	-1.52363	-2.19952	-3.87921	-6.05712	-4.45763	-3.04375		12.85	0.3555	1.05415	0.62608	0.2573	0.11129	0.15825	0.33001	0.45527	0.30462	0.19555
		11.9	-2.42209	-10.541	-5.62155	-1.88617	-1.54131	-2.19656	-3.87185	-6.07431	-4.47167	-3.05677		12.9	0.36043	1.07634	0.62894	0.25793	0.11123	0.16073	0.33683	0.46188	0.30541	0.19568
		11.95	-2.33862	-10.3635	-5.69093	-1.92603	-1.55136	-2.18402	-3.86136	-6.12891	-4.49521	-3.06274		12.95	0.36563	1.10125	0.63088	0.25809	0.11091	0.16343	0.34447	0.46876	0.30557	0.19539
		12	-2.24313	-10.1764	-5.7399	-1.95562	-1.5538	-2.16416	-3.8536	-6.22532	-4.52086	-3.05916		13	0.37009	1.12902	0.6322	0.25743	0.10972	0.16545	0.35223	0.47678	0.30505	0.19388
		12.05	-2.14755	-9.99314	-5.78058	-1.98229	-1.55455	-2.14336	-3.8487	-6.33809	-4.54615	-3.05341		13.05	0.37403	1.15711	0.63264	0.25632	0.10822	0.1672	0.35988	0.4846	0.30396	0.19186
		12.1	-2.04922	-9.80305	-5.81173	-2.0051	-1.55234	-2.11947	-3.84353	-6.46762	-4.56953	-3.04355		13.1	0.37751	1.19099	0.63036	0.25366	0.10562	0.16874	0.36875	0.49311	0.30097	0.18812
		12.15	-1.96266	-9.68087	-5.81561	-2.02586	-1.55365	-2.10502	-3.86059	-6.61346	-4.57862	-3.03346		13.15	0.38049	1.22918	0.62928	0.25103	0.1025	0.16961	0.3779	0.50397	0.2982	0.18365
		12.2	-1.88678	-9.59612	-5.81836	-2.05037	-1.55986	-2.09877	-3.89203	-6.76516	-4.58561	-3.0295		13.2	0.38371	1.26825	0.62817	0.24866	0.09966	0.17082	0.38746	0.51446	0.29542	0.17951
		12.25	-1.82515	-9.55171	-5.83731	-2.08498	-1.5749	-2.10379	-3.93463	-6.89224	-4.59228	-3.03736		13.25	0.38696	1.30981	0.62516	0.2457	0.09671	0.17242	0.39795	0.52382	0.29152	0.17506
		12.3	-1.76835	-9.56283	-5.8296	-2.11609	-1.59126	-2.11542	-4.00034	-7.03399	-4.58289	-3.04265		13.3	0.3901	1.35677	0.61946	0.2417	0.09333	0.17438	0.40999	0.53211	0.28589	0.16974
		12.35	-1.70893	-9.56748	-5.80649	-2.13939	-1.60232	-2.1228	-4.0691	-7.19252	-4.56773	-3.04152		13.35	0.3928	1.40786	0.61103	0.23671	0.0896	0.17658	0.42324	0.53841	0.27857	0.16372
		12.4	-1.6683	-9.61607	-5.79642	-2.16776	-1.61993	-2.14116	-4.14962	-7.32384	-4.55773	-3.05188		13.4	0.39525	1.46252	0.60065	0.23111	0.08579	0.1791	0.43763	0.54225	0.27007	0.15746
		12.45	-1.63199	-9.70034	-5.77995	-2.1977	-1.64083	-2.16688	-4.25216	-7.46256	-4.54416	-3.06602		13.45	0.39754	1.52269	0.58755	0.22461	0.08188	0.1822	0.4539	0.54246	0.25994	0.15089
		12.5	-1.606	-9.80153	-5.77747	-2.23212	-1.66621	-2.1996	-4.36308	-7.58541	-4.5396	-3.08931		13.5	0.39971	1.58765	0.57333	0.21781	0.07808	0.18569	0.47173	0.53962	0.24909	0.14447
		12.55	-1.5884	-9.97573	-5.77886	-2.27634	-1.70191	-2.24883	-4.50882	-7.68515	-4.53106	-3.12414		13.55	0.40191	1.64974	0.55849	0.21113	0.07501	0.18973	0.48978	0.53213	0.23827	0.1392
		12.6	-1.55611	-10.1112	-5.75427	-2.30621	-1.72549	-2.28451	-4.65019	-7.79252	-4.50708	-3.14212		13.6	0.40483	1.70631	0.54364	0.20485	0.07299	0.19476	0.5081	0.52002	0.22792	0.13569
		12.65	-1.52845	-10.1861	-5.73111	-2.32472	-1.73979	-2.30832	-4.76272	-7.89524	-4.49212	-3.15366		13.65	0.40773	1.75608	0.52755	0.19832	0.07166	0.20044	0.52636	0.50337	0.21735	0.13336
		12.7	-1.52571	-10.3267	-5.72727	-2.35275	-1.76589	-2.35073	-4.89264	-7.9608	-4.49158	-3.18375		13.7	0.40978	1.79746	0.50993	0.19125	0.07067	0.20613	0.54372	0.48335	0.20636	0.13165
		12.75	-1.52221	-10.4373	-5.7035	-2.36816	-1.78347	-2.38509	-5.01727	-8.03998	-4.4855	-3.20394		13.75	0.4116	1.83015	0.49408	0.18488	0.07015	0.21152	0.55934	0.46432	0.19668	0.13081
		12.8	-1.51879	-10.5093	-5.66576	-2.37327	-1.79382	-2.412	-5.13507	-8.13635	-4.47771	-3.21653		13.8	0.41409	1.85077	0.47971	0.17922	0.07046	0.21741	0.5733	0.44545	0.18829	0.13146
		12.85	-1.52408	-10.5662	-5.6148	-2.36826	-1.79892	-2.43496	-5.24324	-8.23347	-4.46841	-3.22386		13.85	0.4167	1.86037	0.46575	0.17377	0.07128	0.22356	0.58554	0.4265	0.18053	0.13302
		12.9	-1.54194	-10.6349	-5.55153	-2.35721	-1.80345	-2.46179	-5.35907	-8.33117	-4.4586	-3.23168		13.9	0.41884	1.85861	0.45217	0.16847	0.07232	0.22944	0.59512	0.40813	0.17336	0.13502
		12.95	-1.55866	-10.7075	-5.47068	-2.34021	-1.8051	-2.48847	-5.48955	-8.42155	-4.43645	-3.23416		13.95	0.42183	1.85269	0.44014	0.16373	0.07376	0.23583	0.6041	0.39146	0.16713	0.13777
		13	-1.56592	-10.7277	-5.34998	-2.30212	-1.79106	-2.49806	-5.61216	-8.51998	-4.38911	-3.21361		14	0.42538	1.85077	0.42957	0.15939	0.07519	0.24247	0.61412	0.37692	0.16144	0.14061
		13.05	-1.57962	-10.753	-5.20329	-2.25122	-1.77082	-2.50464	-5.73868	-8.5979	-4.32538	-3.18321		14.05	0.42751	1.83571	0.41911	0.15517	0.07654	0.24797	0.61944	0.36304	0.1563	0.1433
		13.1	-1.58946	-10.7708	-4.99412	-2.17282	-1.73401	-2.49913	-5.88468	-8.64423	-4.21693	-3.12535		14.1	0.42997	1.81314	0.40916	0.15117	0.07822	0.25379	0.62267	0.3497	0.15174	0.14657
		13.15	-1.60533	-10.7202	-4.74479	-2.07236	-1.68438	-2.48256	-6.03105	-8.70031	-4.08873	-3.04958		14.15	0.4343	1.79446	0.40022	0.14743	0.08034	0.26119	0.6279	0.33724	0.14753	0.15076
		13.2	-1.63016	-10.6674	-4.50416	-1.97634	-1.63999	-2.47407	-6.19348	-8.71928	-3.96274	-2.98085		14.2	0.43884	1.77618	0.39182	0.1438	0.08246	0.26883	0.63284	0.32565	0.14356	0.15507
		13.25	-1.65988	-10.6271	-4.25485	-1.87784	-1.59624	-2.47049	-6.38343	-8.66791	-3.823	-2.91088		14.25	0.4439	1.75433	0.38356	0.14017	0.08483	0.27716	0.63668	0.31423	0.13981	0.15993
		13.3	-1.68874	-10.578	-3.98416	-1.7709	-1.54814	-2.46621	-6.60914	-8.52839	-3.6587	-2.83189		14.3	0.45059	1.73133	0.37569	0.13656	0.08772	0.28723	0.64063	0.30298	0.13634	0.16593
		13.35	-1.71742	-10.5212	-3.69905	-1.65766	-1.49665	-2.46127	-6.86939	-8.28967	-3.47458	-2.7459		14.35	0.45779	1.70906	0.36803	0.13288	0.09071	0.29814	0.64443	0.29207	0.1329	0.17233
		13.4	-1.75442	-10.4656	-3.40466	-1.54052	-1.44539	-2.462	-7.17511	-7.95728	-3.27975	-2.65965		14.4	0.46475	1.68375	0.36034	0.12911	0.0937	0.30926	0.64622	0.28135	0.1296	0.17889
		13.45	-1.79289	-10.4021	-3.10685	-1.42296	-1.39496	-2.46801	-7.54459	-7.52518	-3.07553	-2.57445		14.45	0.4714	1.652	0.35264	0.12536	0.0968	0.32043	0.64431	0.27086	0.12674	0.18577
		13.5	-1.83233	-10.3035	-2.81717	-1.30899	-1.34694	-2.47854	-7.97247	-7.04001	-2.8743	-2.49431		14.5	0.47892	1.61441	0.34529	0.12177	0.1004	0.3327	0.63893	0.26071	0.12469	0.19368
		13.55	-1.88072	-10.2332	-2.56038	-1.21049	-1.31077	-2.50575	-8.45915	-6.54027	-2.69765	-2.43502		14.55	0.48685	1.57387	0.33806	0.11821	0.10428	0.3458	0.63092	0.25079	0.12315	0.20228
		13.6	-1.93463	-10.2038	-2.35491	-1.13705	-1.29194	-2.55604	-9.01439	-6.06645	-2.55946	-2.40663		14.6	0.49455	1.53143	0.33095	0.11471	0.1082	0.359	0.62036	0.24129	0.12213	0.2111
		13.65	-1.97664	-10.201	-2.19566	-1.08526	-1.28321	-2.61577	-9.6225	-5.62176	-2.44895	-2.39763		14.65	0.50295	1.48679	0.32415	0.11137	0.11253	0.37316	0.60728	0.23222	0.12194	0.22078
		13.7	-2.01905	-10.2165	-2.04646	-1.03752	-1.27678	-2.68142	-10.2789	-5.18837	-2.34611	-2.39509		14.7	0.5114	1.44365	0.31751	0.10805	0.11688	0.38783	0.5934	0.22349	0.12212	0.23076
		13.75	-2.07469	-10.2074	-1.90432	-0.99155	-1.27438	-2.75582	-10.9369	-4.8085	-2.25769	-2.40139		14.75	0.51936	1.40279	0.31125	0.10491	0.12108	0.40214	0.57906	0.21545	0.12272	0.24054
		13.8	-2.12899	-10.2051	-1.80159	-0.9638	-1.28303	-2.84398	-11.5685	-4.49698	-2.19967	-2.42879		14.8	0.52827	1.36076	0.30559	0.10216	0.12582	0.41713	0.56291	0.20821	0.12454	0.25117
		13.85	-2.17167	-10.2011	-1.72952	-0.94951	-1.29671	-2.93595	-12.1337	-4.23355	-2.16051	-2.46741		14.85	0.53852	1.31848	0.3001	0.0995	0.13116	0.43387	0.54577	0.20118	0.12727	0.2631
		13.9	-2.21548	-10.1908	-1.66464	-0.93748	-1.31163	-3.03083	-12.5763	-3.99952	-2.12834	-2.50985		14.9	0.54947	1.27712	0.29458	0.09681	0.13685	0.45188	0.52829	0.19427	0.13059	0.27589
		13.95	-2.26164	-10.1298	-1.61046	-0.93049	-1.33096	-3.13595	-12.9142	-3.79936	-2.10779	-2.56274		14.95	0.56075	1.23703	0.28882	0.09395	0.1427	0.4712	0.51078	0.18723	0.13422	0.28942
		14	-2.28232	-9.99219	-1.57327	-0.92873	-1.34599	-3.22788	-13.1743	-3.63232	-2.09176	-2.61196		15	0.57096	1.19743	0.28269	0.09097	0.14826	0.49006	0.49301	0.18019	0.13792	0.30261
		14.05	-2.29242	-9.90782	-1.54897	-0.92997	-1.35807	-3.30673	-13.1992	-3.49373	-2.07956	-2.65528		15.05	0.58053	1.15989	0.27675	0.08818	0.15365	0.50812	0.47574	0.17371	0.14191	0.31531
		14.1	-2.32224	-9.80736	-1.51834	-0.92969	-1.37563	-3.40504	-13.0616	-3.3625	-2.07239	-2.70993		15.1	0.5899	1.12471	0.27097	0.08549	0.15895	0.52619	0.45923	0.16757	0.1461	0.32795
		14.15	-2.35389	-9.62007	-1.48996	-0.93188	-1.39733	-3.52244	-12.8681	-3.23982	-2.07153	-2.77872		15.15	0.59862	1.09256	0.26553	0.083	0.16396	0.54328	0.44391	0.16201	0.15034	0.33991
		14.2	-2.36967	-9.40949	-1.46992	-0.936	-1.41554	-3.6335	-12.5971	-3.13163	-2.07157	-2.84563		15.2	0.60815	1.06133	0.26046	0.08087	0.16941	0.56028	0.42882	0.15714	0.15545	0.35205
		14.25	-2.38702	-9.17347	-1.44956	-0.94016	-1.4351	-3.75671	-12.2182	-3.02816	-2.074	-2.92057		15.25	0.61805	1.03054	0.25537	0.07884	0.17511	0.57736	0.41382	0.15253	0.16106	0.3643
		14.3	-2.40518	-8.88914	-1.43189	-0.94668	-1.45857	-3.90373	-11.7577	-2.93036	-2.08252	-3.01259		15.3	0.62775	0.99943	0.24981	0.07662	0.18083	0.59497	0.39855	0.14766	0.1668	0.37676
		14.35	-2.40504	-8.58557	-1.41933	-0.95343	-1.47714	-4.04941	-11.268	-2.83898	-2.08937	-3.10542		15.35	0.63657	0.97096	0.24441	0.07445	0.18613	0.61165	0.38447	0.14306	0.17222	0.38839
		14.4	-2.39175	-8.29184	-1.40934	-0.959	-1.4906	-4.19148	-10.7457	-2.75294	-2.09346	-3.19653		15.4	0.64611	0.9447	0.23953	0.07269	0.19171	0.6274	0.37137	0.13925	0.17822	0.39953
		14.45	-2.38199	-8.01974	-1.3987	-0.96363	-1.50437	-4.34318	-10.1859	-2.67324	-2.09915	-3.29352		15.45	0.65529	0.91933	0.23438	0.0707	0.19711	0.64405	0.35854	0.13515	0.18403	0.41091
		14.5	-2.38394	-7.75686	-1.39033	-0.9707	-1.52481	-4.52591	-9.60147	-2.60375	-2.11399	-3.41173		15.5	0.66308	0.8964	0.2295	0.06885	0.20185	0.65873	0.34691	0.13139	0.18927	0.42082
		14.55	-2.38156	-7.50764	-1.38672	-0.97926	-1.54561	-4.72418	-9.03341	-2.54228	-2.1324	-3.54143		15.55	0.67176	0.87406	0.22515	0.06769	0.20714	0.6697	0.33577	0.12889	0.19548	0.42882
		14.6	-2.37816	-7.27797	-1.38401	-0.98723	-1.56564	-4.93205	-8.49975	-2.48684	-2.15192	-3.67726		15.6	0.68141	0.85079	0.22034	0.06636	0.21295	0.68198	0.324	0.12612	0.20234	0.43748
		14.65	-2.38841	-7.05291	-1.38016	-0.99616	-1.59213	-5.17556	-7.9859	-2.43828	-2.17946	-3.83575		15.65	0.69094	0.8282	0.21535	0.0649	0.21869	0.69466	0.31241	0.12319	0.20918	0.44607
		14.7	-2.39196	-6.83414	-1.37641	-1.00359	-1.61571	-5.4294	-7.51629	-2.39237	-2.20592	-4.00076		15.7	0.69978	0.8069	0.21042	0.06345	0.2241	0.70639	0.30141	0.12036	0.21577	0.45381
		14.75	-2.39847	-6.6285	-1.36955	-1.00879	-1.63826	-5.68978	-7.09732	-2.34978	-2.23179	-4.16832		15.75	0.70799	0.7881	0.20611	0.06243	0.22916	0.71441	0.29177	0.11834	0.2221	0.45921
		14.8	-2.42522	-6.45007	-1.36832	-1.01962	-1.67327	-5.99723	-6.71547	-2.32244	-2.27385	-4.36579		15.8	0.71703	0.76965	0.20186	0.0616	0.23464	0.72103	0.28226	0.11671	0.22903	0.46369
		14.85	-2.45743	-6.27619	-1.37115	-1.03366	-1.71507	-6.35625	-6.35528	-2.30255	-2.32662	-4.59557		15.85	0.72583	0.75241	0.19776	0.06086	0.23998	0.72645	0.27332	0.11528	0.23588	0.46723
		14.9	-2.48762	-6.1037	-1.37468	-1.04773	-1.75814	-6.75476	-6.01872	-2.28488	-2.38353	-4.84789		15.9	0.73547	0.73708	0.19421	0.06057	0.24562	0.72897	0.26535	0.1147	0.24311	0.46902
		14.95	-2.50067	-5.93548	-1.37995	-1.05987	-1.79528	-7.18139	-5.70532	-2.26582	-2.43798	-5.11554		15.95	0.74584	0.72295	0.19092	0.06051	0.25154	0.73006	0.25794	0.11455	0.25071	0.46986
		15	-2.51374	-5.76421	-1.37715	-1.06674	-1.82832	-7.62877	-5.40752	-2.24092	-2.48768	-5.38738		16	0.75738	0.7098	0.18792	0.06081	0.25799	0.72873	0.25101	0.11507	0.25892	0.46921
		15.05	-2.53214	-5.60589	-1.37225	-1.07243	-1.86216	-8.09601	-5.14145	-2.21864	-2.53911	-5.66248		16.05	0.769	0.69622	0.18488	0.06144	0.26464	0.72314	0.24411	0.1162	0.26741	0.46596
		15.1	-2.55308	-5.44608	-1.36313	-1.0757	-1.89555	-8.59401	-4.89542	-2.19566	-2.59094	-5.94632		16.1	0.78093	0.68427	0.18215	0.0622	0.27131	0.71713	0.23795	0.1176	0.27586	0.46232
		15.15	-2.58455	-5.28545	-1.34803	-1.07676	-1.93071	-9.11117	-4.67175	-2.173	-2.64381	-6.22842		16.15	0.79491	0.6729	0.17964	0.06342	0.27895	0.70872	0.23209	0.11984	0.28535	0.45726
		15.2	-2.63404	-5.13869	-1.33632	-1.08241	-1.97814	-9.68901	-4.47121	-2.16093	-2.71287	-6.52882		16.2	0.8091	0.66019	0.17665	0.06466	0.2869	0.69833	0.22563	0.12216	0.29527	0.45076
		15.25	-2.67978	-5.0073	-1.3293	-1.08973	-2.02728	-10.31	-4.2885	-2.15357	-2.78835	-6.83522		16.25	0.82277	0.64807	0.17371	0.06591	0.29461	0.68732	0.2195	0.12453	0.30486	0.44372
		15.3	-2.71716	-4.86644	-1.31815	-1.09301	-2.07177	-10.9858	-4.10413	-2.14043	-2.86193	-7.1478		16.3	0.83754	0.63574	0.17071	0.06747	0.30295	0.67395	0.21338	0.1275	0.31505	0.4352
		15.35	-2.76225	-4.70867	-1.29675	-1.0915	-2.11492	-11.6831	-3.92542	-2.12197	-2.93244	-7.44522		16.35	0.85286	0.62354	0.16768	0.06921	0.31161	0.65939	0.20738	0.13081	0.32545	0.42585
		15.4	-2.81279	-4.57436	-1.28227	-1.09449	-2.16544	-12.3976	-3.77393	-2.11395	-3.01529	-7.72583		16.4	0.86728	0.61175	0.16465	0.07087	0.31986	0.64486	0.20163	0.13402	0.33526	0.4164
		15.45	-2.84375	-4.43102	-1.2633	-1.09139	-2.20438	-13.1498	-3.62072	-2.09706	-3.08922	-8.00043		16.45	0.88129	0.6012	0.1619	0.07257	0.32783	0.63084	0.19654	0.13734	0.34449	0.40728
		15.5	-2.87779	-4.28574	-1.2387	-1.08515	-2.23977	-13.8552	-3.4776	-2.07727	-3.15714	-8.23249		16.5	0.89601	0.59123	0.15932	0.07452	0.33612	0.61632	0.19184	0.14109	0.3537	0.3979
		15.55	-2.93944	-4.17535	-1.22562	-1.08964	-2.29708	-14.4517	-3.36518	-2.07777	-3.25286	-8.39983		16.55	0.91039	0.58116	0.15667	0.0765	0.34432	0.60133	0.18722	0.14493	0.36252	0.3882
		15.6	-2.98802	-4.05742	-1.21156	-1.09124	-2.35129	-15.0278	-3.24676	-2.0743	-3.35396	-8.55257		16.6	0.92565	0.57106	0.15393	0.07856	0.35298	0.58631	0.18257	0.14898	0.37158	0.37838
		15.65	-3.02348	-3.92965	-1.19279	-1.08773	-2.3976	-15.4984	-3.12503	-2.06369	-3.45148	-8.67352		16.65	0.94302	0.56204	0.15143	0.08085	0.36253	0.57218	0.17834	0.15351	0.38118	0.36911
		15.7	-3.05933	-3.79179	-1.16789	-1.08061	-2.44084	-15.7723	-3.00344	-2.04863	-3.54706	-8.74508		16.7	0.96097	0.55227	0.1487	0.08332	0.37251	0.5568	0.17394	0.1584	0.39066	0.35903
		15.75	-3.11146	-3.6674	-1.14472	-1.07704	-2.49211	-15.7374	-2.90064	-2.04131	-3.64924	-8.73998		16.75	0.97909	0.54208	0.14578	0.08583	0.38269	0.54096	0.16946	0.16344	0.39977	0.34861
		15.8	-3.16665	-3.54912	-1.12392	-1.0752	-2.54948	-15.4579	-2.80484	-2.03843	-3.76502	-8.67882		16.8	0.9967	0.53114	0.14266	0.08847	0.39277	0.5239	0.16498	0.16873	0.40779	0.33751
		15.85	-3.22339	-3.42791	-1.10058	-1.07215	-2.60697	-15.0099	-2.71209	-2.03478	-3.88321	-8.57485		16.85	1.01469	0.52037	0.13957	0.09121	0.40304	0.50706	0.16073	0.17425	0.41507	0.32658
		15.9	-3.29902	-3.31925	-1.08134	-1.07488	-2.67946	-14.4113	-2.63552	-2.04246	-4.01974	-8.41901		16.9	1.03305	0.50977	0.1365	0.09405	0.41347	0.49047	0.15674	0.18	0.42143	0.31587
		15.95	-3.37788	-3.21755	-1.06432	-1.07957	-2.75788	-13.7585	-2.56729	-2.05486	-4.16764	-8.23307		16.95	1.05178	0.49932	0.13346	0.09699	0.42403	0.4742	0.15302	0.18596	0.42677	0.30544
		16	-3.46188	-3.13263	-1.05351	-1.08874	-2.84665	-13.0733	-2.51259	-2.07645	-4.3331	-8.01531		17	1.07085	0.48905	0.13045	0.10002	0.43469	0.45831	0.14958	0.19213	0.43098	0.29532
		16.05	-3.55603	-3.06172	-1.04757	-1.1018	-2.94633	-12.3534	-2.46772	-2.10603	-4.51386	-7.75423		17.05	1.09025	0.47894	0.12747	0.10314	0.44542	0.44282	0.14643	0.19848	0.43394	0.28554
		16.1	-3.66372	-2.98186	-1.03794	-1.11576	-3.05457	-11.694	-2.42443	-2.13823	-4.70328	-7.49922		17.1	1.10998	0.46899	0.12454	0.10634	0.45618	0.42774	0.14359	0.20502	0.4356	0.27614
		16.15	-3.77758	-2.92127	-1.03661	-1.1357	-3.17909	-11.0568	-2.39516	-2.18284	-4.91909	-7.23339		17.15	1.12997	0.4592	0.12165	0.10961	0.4669	0.41312	0.14106	0.21172	0.43592	0.26713
		16.2	-3.88168	-2.86217	-1.03567	-1.15344	-3.30373	-10.4287	-2.36323	-2.22575	-5.14564	-6.95042		17.2	1.15018	0.44958	0.11881	0.11297	0.47752	0.39895	0.13886	0.21857	0.43485	0.25854
		16.25	-3.99207	-2.79422	-1.03046	-1.16993	-3.43153	-9.85419	-2.32932	-2.26763	-5.37408	-6.67772		17.25	1.17057	0.44012	0.11603	0.11638	0.48798	0.38525	0.137	0.22554	0.43244	0.25038
		16.3	-4.11544	-2.73027	-1.0276	-1.18989	-3.57641	-9.2959	-2.3006	-2.31794	-5.62509	-6.39893		17.3	1.19106	0.43082	0.11331	0.11987	0.49819	0.37201	0.13548	0.23262	0.42874	0.24267
		16.35	-4.23755	-2.67293	-1.0269	-1.21061	-3.728	-8.77968	-2.27615	-2.37184	-5.88561	-6.13018		17.35	1.21161	0.42169	0.11065	0.12341	0.50806	0.35925	0.13431	0.23978	0.42385	0.23541
		16.4	-4.35925	-2.60973	-1.02266	-1.22904	-3.87831	-8.31194	-2.24948	-2.42279	-6.13916	-5.87873		17.4	1.23214	0.41271	0.10807	0.12701	0.5175	0.34693	0.13349	0.24701	0.41784	0.22862
		16.45	-4.49738	-2.5389	-1.0152	-1.24911	-4.03825	-7.89218	-2.22446	-2.4771	-6.38911	-5.64979		17.45	1.2525	0.40389	0.10555	0.13066	0.52639	0.33509	0.13301	0.25426	0.41086	0.2223
		16.5	-4.64436	-2.47505	-1.01065	-1.27257	-4.21155	-7.50781	-2.20649	-2.53911	-6.64254	-5.43703		17.5	1.27265	0.39523	0.10312	0.13436	0.53464	0.32368	0.13288	0.26151	0.40305	0.21645
		16.55	-4.7942	-2.41218	-1.00601	-1.29602	-4.39	-7.14796	-2.18963	-2.60262	-6.8881	-5.23409		17.55	1.29244	0.38673	0.10077	0.13811	0.54213	0.31271	0.13309	0.26873	0.39454	0.21107
		16.6	-4.95971	-2.33664	-0.99753	-1.32048	-4.58641	-6.79181	-2.16986	-2.67068	-7.14194	-5.03231		17.6	1.31172	0.37838	0.09852	0.1419	0.54874	0.30217	0.13362	0.27586	0.38547	0.20618
		16.65	-5.13184	-2.26227	-0.99045	-1.34835	-4.80239	-6.4635	-2.15523	-2.7478	-7.40366	-4.84795		17.65	1.3304	0.37018	0.09635	0.14573	0.5544	0.29205	0.13447	0.28289	0.376	0.20176
		16.7	-5.291	-2.20404	-0.9887	-1.3758	-5.02398	-6.15584	-2.14571	-2.82815	-7.65035	-4.67177		17.7	1.34825	0.36214	0.09429	0.14959	0.55896	0.28235	0.13563	0.28974	0.36624	0.19782
		16.75	-5.45793	-2.1409	-0.98511	-1.4031	-5.25957	-5.85554	-2.13475	-2.91162	-7.87849	-4.49855		17.75	1.36515	0.35425	0.09233	0.15348	0.56238	0.27304	0.13707	0.29639	0.3563	0.19435
		16.8	-5.61635	-2.09561	-0.98697	-1.42986	-5.49832	-5.5812	-2.1296	-2.99749	-8.06011	-4.33793		17.8	1.38086	0.34652	0.09048	0.1574	0.56454	0.26413	0.13879	0.30276	0.34629	0.19134
		16.85	-5.77954	-2.05286	-0.9896	-1.45753	-5.75066	-5.32682	-2.12706	-3.08829	-8.20295	-4.18996		17.85	1.3953	0.33893	0.08874	0.16134	0.56546	0.25559	0.14075	0.30882	0.3363	0.18878
		16.9	-5.94866	-2.01283	-0.99313	-1.48633	-6.01773	-5.09113	-2.12736	-3.18451	-8.29966	-4.05428		17.9	1.40819	0.33148	0.08712	0.16531	0.56505	0.24742	0.14295	0.3145	0.3264	0.18667
		16.95	-6.12381	-1.97538	-0.99748	-1.51619	-6.29999	-4.87281	-2.13033	-3.2862	-8.34561	-3.93032		17.95	1.41942	0.32418	0.08561	0.16929	0.56335	0.2396	0.14537	0.31976	0.31667	0.18498
		17	-6.30504	-1.94031	-1.00258	-1.54708	-6.59782	-4.67061	-2.13586	-3.3934	-8.33877	-3.81749		18	1.42881	0.31703	0.08423	0.17329	0.56036	0.23214	0.14798	0.32456	0.30715	0.1837
		17.05	-6.49301	-1.90763	-1.00844	-1.57907	-6.9117	-4.48346	-2.14397	-3.50631	-8.27938	-3.71528			--	--	--	--	--	--	--	--	--	--
		17.1	-6.68822	-1.87719	-1.01505	-1.61218	-7.24205	-4.31013	-2.1546	-3.62514	-8.17075	-3.62305			--	--	--	--	--	--	--	--	--	--
		17.15	-6.89067	-1.84889	-1.02231	-1.64635	-7.58819	-4.1498	-2.16764	-3.7497	-8.01876	-3.54033			--	--	--	--	--	--	--	--	--	--
		17.2	-7.10144	-1.82276	-1.03029	-1.68174	-7.94961	-4.00167	-2.18321	-3.88017	-7.83004	-3.46671			--	--	--	--	--	--	--	--	--	--
		17.25	-7.32029	-1.79856	-1.03886	-1.71819	-8.32466	-3.86473	-2.20108	-4.01624	-7.61326	-3.40154			--	--	--	--	--	--	--	--	--	--
		17.3	-7.548	-1.77628	-1.04804	-1.7558	-8.71105	-3.73829	-2.2213	-4.15779	-7.37615	-3.34442			--	--	--	--	--	--	--	--	--	--
		17.35	-7.78468	-1.75572	-1.05774	-1.79451	-9.1053	-3.6215	-2.24374	-4.30444	-7.12636	-3.29481			--	--	--	--	--	--	--	--	--	--
		17.4	-8.03155	-1.7369	-1.068	-1.83449	-9.50282	-3.51371	-2.26853	-4.45602	-6.8699	-3.25238			--	--	--	--	--	--	--	--	--	--
		17.45	-8.28821	-1.71967	-1.07871	-1.87555	-9.89586	-3.41437	-2.29547	-4.61148	-6.61285	-3.21668			--	--	--	--	--	--	--	--	--	--
		17.5	-8.5556	-1.7039	-1.08987	-1.91781	-10.2765	-3.3227	-2.32459	-4.77039	-6.35909	-3.1873			--	--	--	--	--	--	--	--	--	--
		17.55	-8.83413	-1.68954	-1.10143	-1.96128	-10.633	-3.23826	-2.35586	-4.9316	-6.11206	-3.16392			--	--	--	--	--	--	--	--	--	--
		17.6	-9.12416	-1.67648	-1.11335	-2.00593	-10.9526	-3.16052	-2.38923	-5.09385	-5.87422	-3.1462			--	--	--	--	--	--	--	--	--	--
		17.65	-9.42568	-1.66453	-1.12555	-2.05173	-11.2217	-3.08885	-2.4246	-5.25582	-5.64717	-3.13372			--	--	--	--	--	--	--	--	--	--
		17.7	-9.73933	-1.65375	-1.13803	-2.0987	-11.4254	-3.02301	-2.46198	-5.41545	-5.43213	-3.1263			--	--	--	--	--	--	--	--	--	--
		17.75	-10.0654	-1.64393	-1.15075	-2.14689	-11.5529	-2.96241	-2.50136	-5.57117	-5.2294	-3.12361			--	--	--	--	--	--	--	--	--	--
		17.8	-10.4039	-1.63509	-1.16366	-2.19625	-11.5957	-2.90681	-2.54267	-5.72041	-5.03945	-3.1254			--	--	--	--	--	--	--	--	--	--
		17.85	-10.7543	-1.62699	-1.17667	-2.24673	-11.5531	-2.85562	-2.5858	-5.86123	-4.86198	-3.13133			--	--	--	--	--	--	--	--	--	--
		17.9	-11.1173	-1.6197	-1.18983	-2.29848	-11.4277	-2.80871	-2.63086	-5.99097	-4.69679	-3.14129			--	--	--	--	--	--	--	--	--	--
		17.95	-11.4911	-1.61302	-1.20301	-2.3513	-11.2297	-2.76561	-2.67763	-6.10727	-4.54348	-3.1549			--	--	--	--	--	--	--	--	--	--
		18	-11.8753	-1.6069	-1.21621	-2.40533	-10.9712	-2.72604	-2.72617	-6.20797	-4.40142	-3.172			--	--	--	--	--	--	--	--	--	--
[truncated: 301 more rows]

## Sheet: Supplementary Figure 14f
Supplementary Figure 14f
[truncated: 644 more rows]

[truncated: 1 more sheets: Supplementary Figure 14g]
