# Supplementary material for: Highly anisotropic Fe3C microflakes constructed by solid-state phase transformation for efficient microwave absorption
Source: Nat Commun. 2024 Feb 19;15:1497. doi: 10.1038/s41467-024-45815-w (PMC10876570; doi:10.1038/s41467-024-45815-w)
Supplement: Supplementary file 3 — Source Data [file 41467_2024_45815_MOESM3_ESM.zip › Source Data NCOMMS-23-11138B/Supplementary Fig. 15.xlsx]

## Sheet: Supplementary Figure 15
α	0.01		0.02		0.1		0.2		0.5
	0	1.32354	0	1.50333	0	3.25059	0	3.26574	0	2.41894
	0.0999	0.52262	0.0999	0.56634	0.0999	1.54666	0.0999	1.56194	0.0999	1.16997
	0.1998	0.34115	0.1998	0.4877	0.1998	0.95973	0.1998	0.99776	0.1998	0.80442
	0.2997	0.36108	0.2997	0.3668	0.2997	0.63323	0.2997	0.68585	0.2997	0.4693
	0.3996	0.24745	0.3996	0.24326	0.3996	0.4941	0.3996	0.50228	0.3996	0.2835
	0.4995	0.24817	0.4995	0.25469	0.4995	0.3221	0.4995	0.34217	0.4995	0.25005
	0.5994	0.16819	0.5994	0.12991	0.5994	0.28568	0.5994	0.3188	0.5994	0.22411
	0.6993	0.13908	0.6993	0.19247	0.6993	0.3092	0.6993	0.28903	0.6993	0.16201
	0.7992	0.17072	0.7992	0.20896	0.7992	0.28306	0.7992	0.22994	0.7992	0.13535
	0.8991	0.17741	0.8991	0.17265	0.8991	0.2324	0.8991	0.18104	0.8991	0.18356
	0.999	0.18599	0.999	0.15917	0.999	0.17254	0.999	0.1566	0.999	0.16556
	1.0989	0.11977	1.0989	0.15331	1.0989	0.14844	1.0989	0.17632	1.0989	0.14477
	1.1988	0.13738	1.1988	0.1389	1.1988	0.1659	1.1988	0.17632	1.1988	0.15797
	1.2987	0.15897	1.2987	0.12705	1.2987	0.18078	1.2987	0.17323	1.2987	0.15003
	1.3986	0.13488	1.3986	0.14752	1.3986	0.17763	1.3986	0.154	1.3986	0.13427
	1.4985	0.1419	1.4985	0.13368	1.4985	0.15045	1.4985	0.15171	1.4985	0.13048
	1.5984	0.14556	1.5984	0.13573	1.5984	0.15386	1.5984	0.16317	1.5984	0.13452
	1.6983	0.14496	1.6983	0.14728	1.6983	0.15559	1.6983	0.16631	1.6983	0.12456
	1.7982	0.15287	1.7982	0.13969	1.7982	0.16442	1.7982	0.14652	1.7982	0.12371
	1.8981	0.13863	1.8981	0.13535	1.8981	0.16002	1.8981	0.12164	1.8981	0.12849
	1.998	0.14993	1.998	0.14868	1.998	0.15099	1.998	0.12708	1.998	0.1361
	2.0979	0.13943	2.0979	0.13705	2.0979	0.14276	2.0979	0.12846	2.0979	0.12096
	2.1978	0.146	2.1978	0.13418	2.1978	0.13557	2.1978	0.13098	2.1978	0.11971
	2.2977	0.13495	2.2977	0.13782	2.2977	0.1337	2.2977	0.12894	2.2977	0.13231
	2.3976	0.1314	2.3976	0.11929	2.3976	0.13919	2.3976	0.12073	2.3976	0.12678
	2.4975	0.14521	2.4975	0.13965	2.4975	0.13099	2.4975	0.13277	2.4975	0.12128
	2.5974	0.15479	2.5974	0.15085	2.5974	0.13222	2.5974	0.13521	2.5974	0.1286
	2.6973	0.14241	2.6973	0.13062	2.6973	0.14148	2.6973	0.13047	2.6973	0.1243
	2.7972	0.14075	2.7972	0.14253	2.7972	0.14354	2.7972	0.12067	2.7972	0.11885
	2.8971	0.14549	2.8971	0.14866	2.8971	0.15313	2.8971	0.11646	2.8971	0.11692
	2.997	0.14436	2.997	0.15128	2.997	0.14217	2.997	0.12362	2.997	0.12184
	3.0969	0.14628	3.0969	0.14493	3.0969	0.13968	3.0969	0.12982	3.0969	0.11109
	3.1968	0.15911	3.1968	0.15625	3.1968	0.14596	3.1968	0.12733	3.1968	0.1172
	3.2967	0.16105	3.2967	0.15522	3.2967	0.14922	3.2967	0.11645	3.2967	0.11968
	3.3966	0.15644	3.3966	0.14488	3.3966	0.14179	3.3966	0.11997	3.3966	0.11814
	3.4965	0.14121	3.4965	0.14313	3.4965	0.13893	3.4965	0.12123	3.4965	0.1153
	3.5964	0.15774	3.5964	0.14498	3.5964	0.1363	3.5964	0.1188	3.5964	0.12152
	3.6963	0.15423	3.6963	0.15571	3.6963	0.14101	3.6963	0.11295	3.6963	0.1195
	3.7962	0.15099	3.7962	0.14784	3.7962	0.1374	3.7962	0.11757	3.7962	0.11144
	3.8961	0.15314	3.8961	0.14979	3.8961	0.14074	3.8961	0.11867	3.8961	0.11343
	3.996	0.18013	3.996	0.16412	3.996	0.13934	3.996	0.11681	3.996	0.1158
	4.0959	0.16909	4.0959	0.15987	4.0959	0.1352	4.0959	0.11821	4.0959	0.10895
	4.1958	0.16735	4.1958	0.14756	4.1958	0.13323	4.1958	0.11238	4.1958	0.10885
	4.2957	0.16053	4.2957	0.16447	4.2957	0.13634	4.2957	0.11462	4.2957	0.11582
	4.3956	0.15878	4.3956	0.17597	4.3956	0.14515	4.3956	0.11916	4.3956	0.11863
	4.4955	0.17847	4.4955	0.17192	4.4955	0.14327	4.4955	0.12241	4.4955	0.11405
	4.5954	0.19104	4.5954	0.17185	4.5954	0.14686	4.5954	0.1151	4.5954	0.11394
	4.6953	0.18907	4.6953	0.18209	4.6953	0.14267	4.6953	0.11086	4.6953	0.11561
	4.7952	0.19506	4.7952	0.18767	4.7952	0.14275	4.7952	0.11256	4.7952	0.11153
	4.8951	0.19476	4.8951	0.19295	4.8951	0.14562	4.8951	0.1123	4.8951	0.10826
	4.995	0.20333	4.995	0.19228	4.995	0.13942	4.995	0.11023	4.995	0.11021
	5.09491	0.21758	5.09491	0.1951	5.09491	0.13602	5.09491	0.10756	5.09491	0.11088
	5.19481	0.20663	5.19481	0.19043	5.19481	0.13256	5.19481	0.10508	5.19481	0.11041
	5.29471	0.2143	5.29471	0.19227	5.29471	0.13052	5.29471	0.11133	5.29471	0.11289
	5.39461	0.20595	5.39461	0.1882	5.39461	0.13522	5.39461	0.11259	5.39461	0.11252
	5.49451	0.20104	5.49451	0.17261	5.49451	0.12882	5.49451	0.10935	5.49451	0.1127
	5.59441	0.17501	5.59441	0.1707	5.59441	0.12431	5.59441	0.10313	5.59441	0.11368
	5.69431	0.1553	5.69431	0.16113	5.69431	0.12457	5.69431	0.10052	5.69431	0.11191
	5.79421	0.13278	5.79421	0.14097	5.79421	0.12523	5.79421	0.10025	5.79421	0.11146
	5.89411	0.13617	5.89411	0.13866	5.89411	0.11732	5.89411	0.10571	5.89411	0.10991
	5.99401	0.15338	5.99401	0.13837	5.99401	0.11607	5.99401	0.10252	5.99401	0.11218
	6.09391	0.14436	6.09391	0.12836	6.09391	0.11751	6.09391	0.10024	6.09391	0.11335
	6.19381	0.12067	6.19381	0.14166	6.19381	0.11594	6.19381	0.10554	6.19381	0.11217
	6.29371	0.13576	6.29371	0.12728	6.29371	0.1182	6.29371	0.10597	6.29371	0.11445
	6.39361	0.14323	6.39361	0.12449	6.39361	0.11311	6.39361	0.10032	6.39361	0.11301
	6.49351	0.14036	6.49351	0.12431	6.49351	0.11228	6.49351	0.10147	6.49351	0.11185
	6.59341	0.12613	6.59341	0.12821	6.59341	0.11359	6.59341	0.09836	6.59341	0.11202
	6.69331	0.12231	6.69331	0.12185	6.69331	0.11626	6.69331	0.10204	6.69331	0.11504
	6.79321	0.1185	6.79321	0.12432	6.79321	0.11117	6.79321	0.10048	6.79321	0.11196
	6.89311	0.12189	6.89311	0.12018	6.89311	0.10992	6.89311	0.10174	6.89311	0.11567
	6.99301	0.12059	6.99301	0.1025	6.99301	0.10485	6.99301	0.10155	6.99301	0.11285
	7.09291	0.10879	7.09291	0.11231	7.09291	0.10368	7.09291	0.10486	7.09291	0.11423
	7.19281	0.11313	7.19281	0.10398	7.19281	0.10773	7.19281	0.10748	7.19281	0.11434
	7.29271	0.0906	7.29271	0.10263	7.29271	0.10366	7.29271	0.10413	7.29271	0.11659
	7.39261	0.10379	7.39261	0.09163	7.39261	0.09953	7.39261	0.10193	7.39261	0.11507
	7.49251	0.07987	7.49251	0.09028	7.49251	0.10248	7.49251	0.09851	7.49251	0.11375
	7.59241	0.10882	7.59241	0.09266	7.59241	0.10635	7.59241	0.0991	7.59241	0.11563
	7.69231	0.10963	7.69231	0.10015	7.69231	0.1119	7.69231	0.10211	7.69231	0.11554
	7.79221	0.09195	7.79221	0.10134	7.79221	0.10952	7.79221	0.10233	7.79221	0.11482
	7.89211	0.09783	7.89211	0.08735	7.89211	0.10869	7.89211	0.10701	7.89211	0.11473
	7.99201	0.08528	7.99201	0.08676	7.99201	0.11064	7.99201	0.10518	7.99201	0.11751
	8.09191	0.096	8.09191	0.09637	8.09191	0.11002	8.09191	0.10747	8.09191	0.11761
	8.19181	0.08624	8.19181	0.1027	8.19181	0.10868	8.19181	0.10628	8.19181	0.11806
	8.29171	0.10377	8.29171	0.10401	8.29171	0.10406	8.29171	0.11014	8.29171	0.11849
	8.39161	0.11979	8.39161	0.10063	8.39161	0.10926	8.39161	0.11338	8.39161	0.1179
	8.49151	0.10323	8.49151	0.11145	8.49151	0.11358	8.49151	0.11176	8.49151	0.11747
	8.59141	0.11578	8.59141	0.1104	8.59141	0.11289	8.59141	0.11258	8.59141	0.11914
	8.69131	0.09838	8.69131	0.10231	8.69131	0.11402	8.69131	0.10993	8.69131	0.11929
	8.79121	0.10237	8.79121	0.11829	8.79121	0.11036	8.79121	0.11381	8.79121	0.11832
	8.89111	0.1191	8.89111	0.10713	8.89111	0.11229	8.89111	0.1167	8.89111	0.11924
	8.99101	0.11725	8.99101	0.11429	8.99101	0.11627	8.99101	0.11303	8.99101	0.12021
	9.09091	0.12317	9.09091	0.12047	9.09091	0.11923	9.09091	0.11319	9.09091	0.11953
	9.19081	0.11726	9.19081	0.11789	9.19081	0.12051	9.19081	0.11758	9.19081	0.12019
	9.29071	0.12515	9.29071	0.13067	9.29071	0.12362	9.29071	0.12043	9.29071	0.12127
	9.39061	0.14249	9.39061	0.12191	9.39061	0.12637	9.39061	0.12193	9.39061	0.12206
	9.49051	0.13017	9.49051	0.13449	9.49051	0.13036	9.49051	0.12136	9.49051	0.12053
	9.59041	0.12932	9.59041	0.12791	9.59041	0.12964	9.59041	0.12238	9.59041	0.12159
	9.69031	0.13617	9.69031	0.13608	9.69031	0.12923	9.69031	0.12405	9.69031	0.12212
	9.79021	0.14763	9.79021	0.14126	9.79021	0.13257	9.79021	0.12816	9.79021	0.12164
	9.89011	0.1428	9.89011	0.14758	9.89011	0.13582	9.89011	0.12885	9.89011	0.12169
	9.99001	0.16246	9.99001	0.15529	9.99001	0.1356	9.99001	0.12689	9.99001	0.12277
	10.0899	0.16021	10.0899	0.1483	10.0899	0.1356	10.0899	0.12992	10.0899	0.12299
	10.1898	0.14153	10.1898	0.14631	10.1898	0.14103	10.1898	0.13299	10.1898	0.12247
	10.2897	0.15388	10.2897	0.15449	10.2897	0.14726	10.2897	0.13496	10.2897	0.12246
	10.3896	0.17266	10.3896	0.16054	10.3896	0.14967	10.3896	0.13459	10.3896	0.12294
	10.4895	0.18379	10.4895	0.16161	10.4895	0.14849	10.4895	0.13679	10.4895	0.12236
	10.5894	0.1693	10.5894	0.16983	10.5894	0.15092	10.5894	0.14069	10.5894	0.12355
	10.6893	0.18181	10.6893	0.16523	10.6893	0.15456	10.6893	0.14311	10.6893	0.1233
	10.7892	0.18283	10.7892	0.16802	10.7892	0.15804	10.7892	0.14295	10.7892	0.12243
	10.8891	0.18367	10.8891	0.17288	10.8891	0.16205	10.8891	0.14294	10.8891	0.12266
	10.989	0.18616	10.989	0.17644	10.989	0.16242	10.989	0.14594	10.989	0.12369
	11.0889	0.1945	11.0889	0.18185	11.0889	0.16395	11.0889	0.14922	11.0889	0.1233
	11.1888	0.19377	11.1888	0.19081	11.1888	0.16958	11.1888	0.1506	11.1888	0.12303
	11.2887	0.20731	11.2887	0.19861	11.2887	0.17456	11.2887	0.14996	11.2887	0.12402
	11.3886	0.20838	11.3886	0.19518	11.3886	0.17469	11.3886	0.15163	11.3886	0.124
	11.4885	0.20657	11.4885	0.19355	11.4885	0.17651	11.4885	0.15457	11.4885	0.12309
	11.5884	0.22421	11.5884	0.2076	11.5884	0.18159	11.5884	0.15601	11.5884	0.12274
	11.6883	0.23497	11.6883	0.21925	11.6883	0.18574	11.6883	0.157	11.6883	0.12303
	11.7882	0.24202	11.7882	0.23082	11.7882	0.19117	11.7882	0.15741	11.7882	0.12298
	11.8881	0.21738	11.8881	0.20872	11.8881	0.19049	11.8881	0.1614	11.8881	0.12277
	11.988	0.24123	11.988	0.22269	11.988	0.19283	11.988	0.164	11.988	0.12299
	12.0879	0.23919	12.0879	0.22589	12.0879	0.19881	12.0879	0.16536	12.0879	0.1228
	12.1878	0.2677	12.1878	0.23811	12.1878	0.20329	12.1878	0.16559	12.1878	0.1228
	12.2877	0.22176	12.2877	0.23497	12.2877	0.20556	12.2877	0.16765	12.2877	0.12279
	12.3876	0.24713	12.3876	0.24002	12.3876	0.20744	12.3876	0.17131	12.3876	0.12242
	12.4875	0.26681	12.4875	0.25169	12.4875	0.21184	12.4875	0.17199	12.4875	0.1221
	12.5874	0.26756	12.5874	0.26284	12.5874	0.21665	12.5874	0.17203	12.5874	0.12221
	12.6873	0.26742	12.6873	0.26253	12.6873	0.2214	12.6873	0.17343	12.6873	0.12224
	12.7872	0.27667	12.7872	0.27284	12.7872	0.22382	12.7872	0.17641	12.7872	0.12107
	12.8871	0.28585	12.8871	0.28488	12.8871	0.22698	12.8871	0.17771	12.8871	0.12097
	12.987	0.29873	12.987	0.2768	12.987	0.23401	12.987	0.17851	12.987	0.12144
	13.0869	0.29746	13.0869	0.29411	13.0869	0.23725	13.0869	0.17927	13.0869	0.12099
	13.1868	0.30098	13.1868	0.29782	13.1868	0.24214	13.1868	0.18097	13.1868	0.12019
	13.2867	0.32124	13.2867	0.3141	13.2867	0.24553	13.2867	0.18328	13.2867	0.12027
	13.3866	0.33535	13.3866	0.32526	13.3866	0.25014	13.3866	0.18333	13.3866	0.12043
	13.4865	0.34165	13.4865	0.33196	13.4865	0.25561	13.4865	0.18499	13.4865	0.11931
	13.5864	0.35963	13.5864	0.34559	13.5864	0.26028	13.5864	0.1852	13.5864	0.11883
	13.6863	0.37256	13.6863	0.36476	13.6863	0.26505	13.6863	0.18756	13.6863	0.11856
	13.7862	0.38656	13.7862	0.379	13.7862	0.26953	13.7862	0.18881	13.7862	0.11834
	13.8861	0.41237	13.8861	0.39175	13.8861	0.27366	13.8861	0.18885	13.8861	0.11784
	13.986	0.4424	13.986	0.40978	13.986	0.27794	13.986	0.18983	13.986	0.11768
	14.0859	0.45656	14.0859	0.42516	14.0859	0.28192	14.0859	0.19024	14.0859	0.11746
	14.1858	0.47854	14.1858	0.44317	14.1858	0.28553	14.1858	0.19087	14.1858	0.11668
	14.2857	0.50222	14.2857	0.467	14.2857	0.28892	14.2857	0.19177	14.2857	0.11641
	14.3856	0.52327	14.3856	0.49479	14.3856	0.29321	14.3856	0.19165	14.3856	0.11597
	14.4855	0.54416	14.4855	0.5181	14.4855	0.29652	14.4855	0.19094	14.4855	0.11538
	14.5854	0.60161	14.5854	0.55077	14.5854	0.29878	14.5854	0.19116	14.5854	0.11484
	14.6853	0.63564	14.6853	0.57816	14.6853	0.30059	14.6853	0.19229	14.6853	0.11469
	14.7852	0.68478	14.7852	0.60527	14.7852	0.30201	14.7852	0.19208	14.7852	0.11407
	14.8851	0.72923	14.8851	0.64036	14.8851	0.30508	14.8851	0.19173	14.8851	0.11336
	14.985	0.79173	14.985	0.67637	14.985	0.30721	14.985	0.1912	14.985	0.11307
	15.0849	0.85586	15.0849	0.71614	15.0849	0.3062	15.0849	0.19114	15.0849	0.11281
	15.1848	0.91314	15.1848	0.74875	15.1848	0.30621	15.1848	0.19054	15.1848	0.11207
	15.2847	1.00174	15.2847	0.77348	15.2847	0.30529	15.2847	0.19013	15.2847	0.11148
	15.3846	1.09027	15.3846	0.78466	15.3846	0.30372	15.3846	0.18914	15.3846	0.11108
	15.4845	1.08599	15.4845	0.76445	15.4845	0.30289	15.4845	0.18914	15.4845	0.11041
	15.5844	0.9951	15.5844	0.73175	15.5844	0.29962	15.5844	0.18822	15.5844	0.10991
	15.6843	0.85842	15.6843	0.67165	15.6843	0.296	15.6843	0.18703	15.6843	0.10939
	15.7842	0.70891	15.7842	0.61247	15.7842	0.29512	15.7842	0.18636	15.7842	0.10891
	15.8841	0.59489	15.8841	0.55358	15.8841	0.29148	15.8841	0.18442	15.8841	0.10822
	15.984	0.52683	15.984	0.49875	15.984	0.28875	15.984	0.18329	15.984	0.10772
	16.0839	0.4744	16.0839	0.46284	16.0839	0.28513	16.0839	0.18241	16.0839	0.10729
	16.1838	0.43054	16.1838	0.43239	16.1838	0.28019	16.1838	0.18118	16.1838	0.10659
	16.2837	0.41252	16.2837	0.40263	16.2837	0.2763	16.2837	0.18004	16.2837	0.10568
	16.3836	0.37716	16.3836	0.3804	16.3836	0.27284	16.3836	0.17887	16.3836	0.10533
	16.4835	0.35815	16.4835	0.36679	16.4835	0.27084	16.4835	0.17789	16.4835	0.10487
	16.5834	0.33715	16.5834	0.35226	16.5834	0.26651	16.5834	0.17704	16.5834	0.1043
	16.6833	0.33573	16.6833	0.34245	16.6833	0.26171	16.6833	0.17516	16.6833	0.10384
	16.7832	0.33202	16.7832	0.34327	16.7832	0.2576	16.7832	0.17399	16.7832	0.10333
	16.8831	0.34924	16.8831	0.33925	16.8831	0.25313	16.8831	0.17226	16.8831	0.10282
	16.983	0.35014	16.983	0.34451	16.983	0.25102	16.983	0.17059	16.983	0.10207
	17.0829	0.36971	17.0829	0.34553	17.0829	0.24716	17.0829	0.16931	17.0829	0.1016
	17.1828	0.37633	17.1828	0.3476	17.1828	0.24312	17.1828	0.16679	17.1828	0.10088
	17.2827	0.39033	17.2827	0.35024	17.2827	0.23791	17.2827	0.16538	17.2827	0.10039
	17.3826	0.38238	17.3826	0.34723	17.3826	0.23544	17.3826	0.16439	17.3826	0.0997
	17.4825	0.37495	17.4825	0.34701	17.4825	0.23269	17.4825	0.16284	17.4825	0.09915
	17.5824	0.37773	17.5824	0.33987	17.5824	0.22937	17.5824	0.16117	17.5824	0.09857
	17.6823	0.36616	17.6823	0.32904	17.6823	0.22584	17.6823	0.15934	17.6823	0.09791
	17.7822	0.36367	17.7822	0.32605	17.7822	0.22107	17.7822	0.15761	17.7822	0.09741
	17.8821	0.34377	17.8821	0.3153	17.8821	0.21841	17.8821	0.15635	17.8821	0.09692
	17.982	0.33475	17.982	0.30666	17.982	0.2151	17.982	0.155	17.982	0.09621
	18.0819	0.31965	18.0819	0.29321	18.0819	0.21123	18.0819	0.1533	18.0819	0.09569
	18.1818	0.30784	18.1818	0.28255	18.1818	0.20788	18.1818	0.15155	18.1818	0.09521
	18.2817	0.29451	18.2817	0.2775	18.2817	0.20466	18.2817	0.14968	18.2817	0.09452
	18.3816	0.28318	18.3816	0.26563	18.3816	0.20105	18.3816	0.14841	18.3816	0.09395
	18.4815	0.26791	18.4815	0.25806	18.4815	0.19793	18.4815	0.14681	18.4815	0.09346
	18.5814	0.25567	18.5814	0.24776	18.5814	0.19459	18.5814	0.14526	18.5814	0.09294
	18.6813	0.24776	18.6813	0.2377	18.6813	0.19154	18.6813	0.14355	18.6813	0.0922
	18.7812	0.24023	18.7812	0.23394	18.7812	0.18757	18.7812	0.14176	18.7812	0.09167
	18.8811	0.23619	18.8811	0.22619	18.8811	0.18516	18.8811	0.14035	18.8811	0.09122
	18.981	0.23457	18.981	0.22065	18.981	0.18145	18.981	0.13898	18.981	0.09066
	19.0809	0.22593	19.0809	0.21541	19.0809	0.17902	19.0809	0.13775	19.0809	0.08999
	19.1808	0.22088	19.1808	0.21219	19.1808	0.17573	19.1808	0.13604	19.1808	0.0895
	19.2807	0.2126	19.2807	0.20336	19.2807	0.17294	19.2807	0.13469	19.2807	0.08904
	19.3806	0.20671	19.3806	0.2012	19.3806	0.17031	19.3806	0.13307	19.3806	0.08842
	19.4805	0.20089	19.4805	0.19605	19.4805	0.16785	19.4805	0.13191	19.4805	0.08781
	19.5804	0.1974	19.5804	0.18884	19.5804	0.16523	19.5804	0.13019	19.5804	0.08739
	19.6803	0.19381	19.6803	0.18359	19.6803	0.16207	19.6803	0.12898	19.6803	0.0867
	19.7802	0.18969	19.7802	0.17811	19.7802	0.15895	19.7802	0.12723	19.7802	0.08612
	19.8801	0.17949	19.8801	0.17484	19.8801	0.1563	19.8801	0.12586	19.8801	0.08565
	19.98	0.1709	19.98	0.17077	19.98	0.15349	19.98	0.12446	19.98	0.08525
	20.0799	0.16757	20.0799	0.1616	20.0799	0.15141	20.0799	0.12305	20.0799	0.08462
	20.1798	0.16364	20.1798	0.15791	20.1798	0.14894	20.1798	0.12168	20.1798	0.08416
	20.2797	0.15725	20.2797	0.15517	20.2797	0.14685	20.2797	0.12069	20.2797	0.08376
	20.3796	0.15652	20.3796	0.15048	20.3796	0.14488	20.3796	0.11941	20.3796	0.08317
	20.4795	0.14959	20.4795	0.14726	20.4795	0.14254	20.4795	0.11803	20.4795	0.08253
	20.5794	0.14504	20.5794	0.14393	20.5794	0.14061	20.5794	0.11656	20.5794	0.08208
	20.6793	0.14073	20.6793	0.14341	20.6793	0.1385	20.6793	0.11535	20.6793	0.0815
	20.7792	0.14129	20.7792	0.1389	20.7792	0.13594	20.7792	0.11431	20.7792	0.08099
	20.8791	0.14267	20.8791	0.13752	20.8791	0.13405	20.8791	0.11334	20.8791	0.08055
	20.979	0.13837	20.979	0.13547	20.979	0.1318	20.979	0.11185	20.979	0.08013
	21.0789	0.13605	21.0789	0.13394	21.0789	0.13048	21.0789	0.11041	21.0789	0.07955
	21.1788	0.13373	21.1788	0.13312	21.1788	0.12834	21.1788	0.10945	21.1788	0.07909
	21.2787	0.13471	21.2787	0.13065	21.2787	0.12635	21.2787	0.10854	21.2787	0.07878
	21.3786	0.13262	21.3786	0.12937	21.3786	0.12462	21.3786	0.1072	21.3786	0.07828
	21.4785	0.1297	21.4785	0.12767	21.4785	0.1229	21.4785	0.10573	21.4785	0.07771
	21.5784	0.12714	21.5784	0.12667	21.5784	0.12086	21.5784	0.10447	21.5784	0.07734
	21.6783	0.12623	21.6783	0.1241	21.6783	0.119	21.6783	0.10367	21.6783	0.07691
	21.7782	0.12427	21.7782	0.12078	21.7782	0.11726	21.7782	0.10277	21.7782	0.07632
	21.8781	0.11853	21.8781	0.11835	21.8781	0.11583	21.8781	0.10162	21.8781	0.0759
	21.978	0.11623	21.978	0.11586	21.978	0.11425	21.978	0.10036	21.978	0.07557
	22.0779	0.11161	22.0779	0.11414	22.0779	0.11232	22.0779	0.09943	22.0779	0.07508
	22.1778	0.1117	22.1778	0.11228	22.1778	0.11072	22.1778	0.09863	22.1778	0.07455
	22.2777	0.10895	22.2777	0.10953	22.2777	0.10942	22.2777	0.09767	22.2777	0.07419
	22.3776	0.10509	22.3776	0.10775	22.3776	0.10819	22.3776	0.09638	22.3776	0.07374
	22.4775	0.10273	22.4775	0.1057	22.4775	0.1067	22.4775	0.09518	22.4775	0.07323
	22.5774	0.10205	22.5774	0.10368	22.5774	0.10498	22.5774	0.09454	22.5774	0.07279
	22.6773	0.09941	22.6773	0.1026	22.6773	0.10303	22.6773	0.09378	22.6773	0.07236
	22.7772	0.10057	22.7772	0.10105	22.7772	0.10169	22.7772	0.0928	22.7772	0.07195
	22.8771	0.09901	22.8771	0.0999	22.8771	0.10065	22.8771	0.09149	22.8771	0.07147
	22.977	0.09898	22.977	0.09953	22.977	0.09937	22.977	0.09062	22.977	0.07105
	23.0769	0.09948	23.0769	0.09917	23.0769	0.09791	23.0769	0.08992	23.0769	0.0707
	23.1768	0.09933	23.1768	0.09764	23.1768	0.09604	23.1768	0.08934	23.1768	0.07022
	23.2767	0.09804	23.2767	0.09665	23.2767	0.09475	23.2767	0.0883	23.2767	0.06992
	23.3766	0.09577	23.3766	0.09671	23.3766	0.09376	23.3766	0.08723	23.3766	0.06952
	23.4765	0.09713	23.4765	0.0969	23.4765	0.0927	23.4765	0.08645	23.4765	0.06906
	23.5764	0.09676	23.5764	0.09687	23.5764	0.09132	23.5764	0.08584	23.5764	0.0687
	23.6763	0.09764	23.6763	0.09552	23.6763	0.08982	23.6763	0.08483	23.6763	0.06836
	23.7762	0.09804	23.7762	0.09455	23.7762	0.08844	23.7762	0.08398	23.7762	0.06792
	23.8761	0.09589	23.8761	0.09316	23.8761	0.08749	23.8761	0.08316	23.8761	0.06749
	23.976	0.09598	23.976	0.0921	23.976	0.0862	23.976	0.08246	23.976	0.06719
	24.0759	0.09304	24.0759	0.09086	24.0759	0.08499	24.0759	0.08162	24.0759	0.06685
	24.1758	0.09255	24.1758	0.08978	24.1758	0.08396	24.1758	0.08078	24.1758	0.06643
	24.2757	0.09139	24.2757	0.08842	24.2757	0.08307	24.2757	0.08009	24.2757	0.06613
	24.3756	0.0893	24.3756	0.08786	24.3756	0.08189	24.3756	0.0795	24.3756	0.06578
	24.4755	0.08878	24.4755	0.08606	24.4755	0.08045	24.4755	0.07875	24.4755	0.06535
	24.5754	0.08587	24.5754	0.08555	24.5754	0.07932	24.5754	0.07787	24.5754	0.06495
	24.6753	0.0847	24.6753	0.08495	24.6753	0.07824	24.6753	0.07724	24.6753	0.06468
	24.7752	0.08277	24.7752	0.08418	24.7752	0.07735	24.7752	0.07656	24.7752	0.06432
	24.8751	0.08255	24.8751	0.08256	24.8751	0.07612	24.8751	0.07603	24.8751	0.06391
	24.975	0.08081	24.975	0.08019	24.975	0.07505	24.975	0.07526	24.975	0.06356
	25.0749	0.07867	25.0749	0.07832	25.0749	0.07412	25.0749	0.07442	25.0749	0.0632
	25.1748	0.07815	25.1748	0.07743	25.1748	0.07321	25.1748	0.0737	25.1748	0.06281
	25.2747	0.07594	25.2747	0.07553	25.2747	0.07244	25.2747	0.07308	25.2747	0.06247
	25.3746	0.07462	25.3746	0.07376	25.3746	0.07164	25.3746	0.07264	25.3746	0.06218
	25.4745	0.07274	25.4745	0.07223	25.4745	0.07067	25.4745	0.07197	25.4745	0.06177
	25.5744	0.07096	25.5744	0.07028	25.5744	0.06975	25.5744	0.07124	25.5744	0.0614
	25.6743	0.06943	25.6743	0.06869	25.6743	0.06902	25.6743	0.07065	25.6743	0.06106
	25.7742	0.06803	25.7742	0.06724	25.7742	0.06819	25.7742	0.07005	25.7742	0.06073
	25.8741	0.06679	25.8741	0.06555	25.8741	0.06738	25.8741	0.06958	25.8741	0.0604
	25.974	0.06616	25.974	0.06563	25.974	0.06634	25.974	0.06886	25.974	0.0601
	26.0739	0.06503	26.0739	0.06419	26.0739	0.06566	26.0739	0.0683	26.0739	0.05982
	26.1738	0.06306	26.1738	0.06264	26.1738	0.06509	26.1738	0.06765	26.1738	0.05947
	26.2737	0.06259	26.2737	0.06232	26.2737	0.06428	26.2737	0.06708	26.2737	0.0591
	26.3736	0.06283	26.3736	0.0605	26.3736	0.06329	26.3736	0.06651	26.3736	0.05885
	26.4735	0.06169	26.4735	0.06091	26.4735	0.06253	26.4735	0.06605	26.4735	0.05856
	26.5734	0.06101	26.5734	0.06125	26.5734	0.06186	26.5734	0.0655	26.5734	0.05823
	26.6733	0.05994	26.6733	0.06139	26.6733	0.06142	26.6733	0.06495	26.6733	0.05792
	26.7732	0.06013	26.7732	0.06023	26.7732	0.06058	26.7732	0.06439	26.7732	0.05768
	26.8731	0.05849	26.8731	0.05989	26.8731	0.05992	26.8731	0.06379	26.8731	0.05731
	26.973	0.05669	26.973	0.05962	26.973	0.05894	26.973	0.06339	26.973	0.05703
	27.0729	0.05503	27.0729	0.05871	27.0729	0.0586	27.0729	0.06292	27.0729	0.05671
	27.1728	0.05433	27.1728	0.05873	27.1728	0.05795	27.1728	0.06241	27.1728	0.05637
	27.2727	0.05368	27.2727	0.0575	27.2727	0.05731	27.2727	0.06172	27.2727	0.0561
	27.3726	0.05314	27.3726	0.05677	27.3726	0.05675	27.3726	0.06124	27.3726	0.05584
	27.4725	0.05231	27.4725	0.05552	27.4725	0.05609	27.4725	0.06086	27.4725	0.05553
	27.5724	0.05229	27.5724	0.05442	27.5724	0.0555	27.5724	0.06042	27.5724	0.05526
	27.6723	0.05156	27.6723	0.05356	27.6723	0.0551	27.6723	0.05998	27.6723	0.05496
	27.7722	0.05184	27.7722	0.05197	27.7722	0.05435	27.7722	0.05932	27.7722	0.05468
	27.8721	0.05102	27.8721	0.05108	27.8721	0.05381	27.8721	0.05889	27.8721	0.05429
	27.972	0.04955	27.972	0.05027	27.972	0.05306	27.972	0.05859	27.972	0.05402
	28.0719	0.05	28.0719	0.04984	28.0719	0.05272	28.0719	0.05813	28.0719	0.05376
	28.1718	0.04923	28.1718	0.04953	28.1718	0.05211	28.1718	0.0576	28.1718	0.05346
	28.2717	0.0487	28.2717	0.04907	28.2717	0.05174	28.2717	0.05702	28.2717	0.05317
	28.3716	0.04734	28.3716	0.04885	28.3716	0.051	28.3716	0.05665	28.3716	0.0529
	28.4715	0.04717	28.4715	0.04843	28.4715	0.05051	28.4715	0.05627	28.4715	0.05262
	28.5714	0.04645	28.5714	0.04804	28.5714	0.04997	28.5714	0.05583	28.5714	0.05234
	28.6713	0.04537	28.6713	0.04736	28.6713	0.0495	28.6713	0.05534	28.6713	0.05207
	28.7712	0.04424	28.7712	0.04623	28.7712	0.04908	28.7712	0.05493	28.7712	0.0518
	28.8711	0.04324	28.8711	0.04593	28.8711	0.0484	28.8711	0.05459	28.8711	0.05153
	28.971	0.04292	28.971	0.0451	28.971	0.04777	28.971	0.05417	28.971	0.05123
	29.0709	0.04193	29.0709	0.0445	29.0709	0.04749	29.0709	0.05371	29.0709	0.05092
	29.1708	0.04145	29.1708	0.04349	29.1708	0.04689	29.1708	0.05325	29.1708	0.05068
	29.2707	0.04054	29.2707	0.04286	29.2707	0.04644	29.2707	0.05299	29.2707	0.0504
	29.3706	0.0406	29.3706	0.0422	29.3706	0.0457	29.3706	0.05258	29.3706	0.05015
	29.4705	0.0395	29.4705	0.04103	29.4705	0.04514	29.4705	0.05218	29.4705	0.04991
	29.5704	0.04001	29.5704	0.04086	29.5704	0.04461	29.5704	0.0517	29.5704	0.04957
	29.6703	0.04019	29.6703	0.03982	29.6703	0.04412	29.6703	0.05135	29.6703	0.04928
	29.7702	0.04038	29.7702	0.0396	29.7702	0.04364	29.7702	0.05101	29.7702	0.04911
	29.8701	0.04057	29.8701	0.03875	29.8701	0.04309	29.8701	0.05063	29.8701	0.04885
	29.97	0.04048	29.97	0.03827	29.97	0.0425	29.97	0.05016	29.97	0.04858
	30.0699	0.04021	30.0699	0.03722	30.0699	0.042	30.0699	0.04976	30.0699	0.04837
	30.1698	0.03927	30.1698	0.03695	30.1698	0.04156	30.1698	0.0494	30.1698	0.04809
	30.2697	0.03801	30.2697	0.03595	30.2697	0.04108	30.2697	0.04874	30.2697	0.0478
	30.3696	0.03741	30.3696	0.03533	30.3696	0.04054	30.3696	0.04833	30.3696	0.04752
	30.4695	0.03649	30.4695	0.03504	30.4695	0.04	30.4695	0.04785	30.4695	0.04726
	30.5694	0.03597	30.5694	0.03456	30.5694	0.03952	30.5694	0.04755	30.5694	0.04706
	30.6693	0.03477	30.6693	0.03451	30.6693	0.03908	30.6693	0.04723	30.6693	0.04684
	30.7692	0.0347	30.7692	0.03422	30.7692	0.03854	30.7692	0.04682	30.7692	0.0466
	30.8691	0.03352	30.8691	0.03405	30.8691	0.03802	30.8691	0.04644	30.8691	0.04636
	30.969	0.03351	30.969	0.03387	30.969	0.03755	30.969	0.04603	30.969	0.04609
	31.0689	0.03248	31.0689	0.03409	31.0689	0.03706	31.0689	0.04574	31.0689	0.04592
	31.1688	0.03231	31.1688	0.03388	31.1688	0.03658	31.1688	0.04531	31.1688	0.04569
	31.2687	0.03261	31.2687	0.03419	31.2687	0.03618	31.2687	0.04494	31.2687	0.04543
	31.3686	0.03252	31.3686	0.03378	31.3686	0.03578	31.3686	0.04459	31.3686	0.04517
	31.4685	0.03278	31.4685	0.03385	31.4685	0.03535	31.4685	0.04429	31.4685	0.04489
	31.5684	0.03212	31.5684	0.03367	31.5684	0.03487	31.5684	0.04401	31.5684	0.04469
	31.6683	0.03198	31.6683	0.03402	31.6683	0.03437	31.6683	0.04358	31.6683	0.04441
	31.7682	0.0313	31.7682	0.0334	31.7682	0.03391	31.7682	0.04321	31.7682	0.04417
	31.8681	0.03094	31.8681	0.03304	31.8681	0.03351	31.8681	0.04291	31.8681	0.04396
	31.968	0.0305	31.968	0.03286	31.968	0.03314	31.968	0.04262	31.968	0.04373
	32.0679	0.03017	32.0679	0.03251	32.0679	0.0326	32.0679	0.04227	32.0679	0.04347
	32.1678	0.03014	32.1678	0.03213	32.1678	0.03217	32.1678	0.04187	32.1678	0.04324
	32.2677	0.0301	32.2677	0.03142	32.2677	0.0318	32.2677	0.04153	32.2677	0.043
	32.3676	0.0302	32.3676	0.03098	32.3676	0.03137	32.3676	0.04131	32.3676	0.04267
	32.4675	0.02963	32.4675	0.03038	32.4675	0.03108	32.4675	0.04103	32.4675	0.04241
	32.5674	0.0295	32.5674	0.03019	32.5674	0.03068	32.5674	0.04068	32.5674	0.04217
	32.6673	0.02904	32.6673	0.02972	32.6673	0.03019	32.6673	0.0403	32.6673	0.04195
	32.7672	0.02863	32.7672	0.02932	32.7672	0.02989	32.7672	0.04003	32.7672	0.04176
	32.8671	0.0284	32.8671	0.02943	32.8671	0.02954	32.8671	0.03975	32.8671	0.04149
	32.967	0.02828	32.967	0.02912	32.967	0.0293	32.967	0.03947	32.967	0.0413
	33.0669	0.02816	33.0669	0.02926	33.0669	0.02891	33.0669	0.03912	33.0669	0.04105
	33.1668	0.02779	33.1668	0.02919	33.1668	0.02861	33.1668	0.03881	33.1668	0.04082
	33.2667	0.02692	33.2667	0.02902	33.2667	0.02833	33.2667	0.03856	33.2667	0.04056
	33.3666	0.02587	33.3666	0.02894	33.3666	0.02805	33.3666	0.03831	33.3666	0.04037
	33.4665	0.02502	33.4665	0.02882	33.4665	0.02776	33.4665	0.03802	33.4665	0.04011
	33.5664	0.02419	33.5664	0.02872	33.5664	0.02753	33.5664	0.03771	33.5664	0.03992
	33.6663	0.02344	33.6663	0.02849	33.6663	0.02722	33.6663	0.03745	33.6663	0.03968
	33.7662	0.02271	33.7662	0.02843	33.7662	0.02701	33.7662	0.0372	33.7662	0.03943
	33.8661	0.02281	33.8661	0.02824	33.8661	0.02676	33.8661	0.03693	33.8661	0.03921
	33.966	0.02313	33.966	0.02809	33.966	0.02652	33.966	0.03664	33.966	0.03902
	34.0659	0.02326	34.0659	0.02798	34.0659	0.02626	34.0659	0.03634	34.0659	0.03882
	34.1658	0.02343	34.1658	0.02805	34.1658	0.02599	34.1658	0.03614	34.1658	0.03859
	34.2657	0.0232	34.2657	0.02755	34.2657	0.02582	34.2657	0.03593	34.2657	0.03837
	34.3656	0.02319	34.3656	0.02759	34.3656	0.02562	34.3656	0.03566	34.3656	0.03821
	34.4655	0.02317	34.4655	0.02747	34.4655	0.02535	34.4655	0.03539	34.4655	0.03797
	34.5654	0.02319	34.5654	0.02726	34.5654	0.0252	34.5654	0.03511	34.5654	0.03777
	34.6653	0.02294	34.6653	0.02703	34.6653	0.02498	34.6653	0.03492	34.6653	0.0376
	34.7652	0.02265	34.7652	0.02689	34.7652	0.0248	34.7652	0.03469	34.7652	0.03738
	34.8651	0.02238	34.8651	0.0268	34.8651	0.0246	34.8651	0.03441	34.8651	0.03714
	34.965	0.02187	34.965	0.02636	34.965	0.02439	34.965	0.03414	34.965	0.03694
	35.0649	0.02162	35.0649	0.02613	35.0649	0.02419	35.0649	0.03393	35.0649	0.03676
	35.1648	0.02122	35.1648	0.02575	35.1648	0.024	35.1648	0.03374	35.1648	0.03649
	35.2647	0.02099	35.2647	0.02542	35.2647	0.0239	35.2647	0.03348	35.2647	0.03632
	35.3646	0.02074	35.3646	0.02481	35.3646	0.02365	35.3646	0.03323	35.3646	0.03615
	35.4645	0.02064	35.4645	0.02395	35.4645	0.02347	35.4645	0.033	35.4645	0.03591
	35.5644	0.02057	35.5644	0.02332	35.5644	0.02322	35.5644	0.0328	35.5644	0.03574
	35.6643	0.02064	35.6643	0.02273	35.6643	0.02305	35.6643	0.03258	35.6643	0.03554
	35.7642	0.02094	35.7642	0.02222	35.7642	0.02294	35.7642	0.0323	35.7642	0.03537
	35.8641	0.02116	35.8641	0.02155	35.8641	0.0227	35.8641	0.03204	35.8641	0.03512
	35.964	0.02169	35.964	0.02066	35.964	0.02253	35.964	0.03183	35.964	0.03495
	36.0639	0.02167	36.0639	0.01996	36.0639	0.02234	36.0639	0.03162	36.0639	0.03477
	36.1638	0.02114	36.1638	0.01953	36.1638	0.02216	36.1638	0.0314	36.1638	0.03454
	36.2637	0.02139	36.2637	0.0193	36.2637	0.02203	36.2637	0.03115	36.2637	0.03432
	36.3636	0.0215	36.3636	0.01893	36.3636	0.02183	36.3636	0.03092	36.3636	0.0341
	36.4635	0.02151	36.4635	0.01868	36.4635	0.02169	36.4635	0.03068	36.4635	0.03386
	36.5634	0.0212	36.5634	0.01882	36.5634	0.02143	36.5634	0.03048	36.5634	0.03369
	36.6633	0.02068	36.6633	0.019	36.6633	0.02132	36.6633	0.03021	36.6633	0.03354
	36.7632	0.02	36.7632	0.01926	36.7632	0.02116	36.7632	0.02995	36.7632	0.03338
	36.8631	0.01895	36.8631	0.01953	36.8631	0.02094	36.8631	0.02975	36.8631	0.03321
	36.963	0.01807	36.963	0.01991	36.963	0.02076	36.963	0.02954	36.963	0.033
	37.0629	0.01754	37.0629	0.02026	37.0629	0.02051	37.0629	0.02931	37.0629	0.0328
	37.1628	0.01757	37.1628	0.02045	37.1628	0.02029	37.1628	0.02903	37.1628	0.0326
	37.2627	0.01742	37.2627	0.02044	37.2627	0.02008	37.2627	0.02878	37.2627	0.0324
	37.3626	0.01732	37.3626	0.02011	37.3626	0.01986	37.3626	0.02854	37.3626	0.03224
	37.4625	0.01703	37.4625	0.01977	37.4625	0.0196	37.4625	0.02832	37.4625	0.03208
	37.5624	0.01681	37.5624	0.0193	37.5624	0.01943	37.5624	0.02807	37.5624	0.03188
	37.6623	0.01606	37.6623	0.01898	37.6623	0.01928	37.6623	0.02778	37.6623	0.03166
	37.7622	0.01529	37.7622	0.01853	37.7622	0.01906	37.7622	0.02756	37.7622	0.03149
	37.8621	0.01439	37.8621	0.01811	37.8621	0.01877	37.8621	0.02736	37.8621	0.03126
	37.962	0.01392	37.962	0.01803	37.962	0.01855	37.962	0.02712	37.962	0.03108
	38.0619	0.01358	38.0619	0.01777	38.0619	0.01827	38.0619	0.02689	38.0619	0.03088
	38.1618	0.01353	38.1618	0.0175	38.1618	0.01807	38.1618	0.02661	38.1618	0.03069
	38.2617	0.0133	38.2617	0.01703	38.2617	0.01781	38.2617	0.02638	38.2617	0.03052
	38.3616	0.01351	38.3616	0.01661	38.3616	0.01758	38.3616	0.02614	38.3616	0.03037
	38.4615	0.01401	38.4615	0.0163	38.4615	0.01731	38.4615	0.0259	38.4615	0.03017
	38.5614	0.01475	38.5614	0.0161	38.5614	0.01712	38.5614	0.02563	38.5614	0.02999
	38.6613	0.01576	38.6613	0.01602	38.6613	0.01688	38.6613	0.02539	38.6613	0.02983
	38.7612	0.01663	38.7612	0.01607	38.7612	0.01668	38.7612	0.02518	38.7612	0.02964
	38.8611	0.01782	38.8611	0.01598	38.8611	0.0164	38.8611	0.02497	38.8611	0.02945
	38.961	0.01847	38.961	0.016	38.961	0.01618	38.961	0.02473	38.961	0.02926
	39.0609	0.01865	39.0609	0.01601	39.0609	0.01593	39.0609	0.02449	39.0609	0.02908
	39.1608	0.01809	39.1608	0.01596	39.1608	0.01573	39.1608	0.02425	39.1608	0.02889
	39.2607	0.0178	39.2607	0.016	39.2607	0.0155	39.2607	0.02402	39.2607	0.02873
	39.3606	0.01778	39.3606	0.01595	39.3606	0.01531	39.3606	0.02377	39.3606	0.02857
	39.4605	0.01794	39.4605	0.01601	39.4605	0.01509	39.4605	0.02352	39.4605	0.02838
	39.5604	0.0183	39.5604	0.01599	39.5604	0.01489	39.5604	0.02326	39.5604	0.02819
	39.6603	0.01833	39.6603	0.01613	39.6603	0.01471	39.6603	0.02316	39.6603	0.02808
	39.7602	0.01847	39.7602	0.01588	39.7602	0.01454	39.7602	0.02295	39.7602	0.02794
	39.8601	0.01831	39.8601	0.01603	39.8601	0.01435	39.8601	0.02269	39.8601	0.02778
	39.96	0.01783	39.96	0.01609	39.96	0.01417	39.96	0.02246	39.96	0.02759
	40.0599	0.01734	40.0599	0.01602	40.0599	0.01397	40.0599	0.02222	40.0599	0.0274
	40.1598	0.0163	40.1598	0.01599	40.1598	0.01381	40.1598	0.02205	40.1598	0.02723
	40.2597	0.01553	40.2597	0.01621	40.2597	0.01357	40.2597	0.02185	40.2597	0.02714
	40.3596	0.01515	40.3596	0.01639	40.3596	0.01335	40.3596	0.02163	40.3596	0.02692
	40.4595	0.01488	40.4595	0.01656	40.4595	0.01317	40.4595	0.02142	40.4595	0.02675
	40.5594	0.01463	40.5594	0.01678	40.5594	0.01295	40.5594	0.02121	40.5594	0.02654
	40.6593	0.01413	40.6593	0.01699	40.6593	0.01281	40.6593	0.02105	40.6593	0.0264
	40.7592	0.0137	40.7592	0.01704	40.7592	0.01269	40.7592	0.02085	40.7592	0.02622
	40.8591	0.01335	40.8591	0.01718	40.8591	0.01261	40.8591	0.02067	40.8591	0.02603
	40.959	0.01282	40.959	0.01722	40.959	0.01236	40.959	0.02048	40.959	0.02585
	41.0589	0.01279	41.0589	0.01721	41.0589	0.01228	41.0589	0.02029	41.0589	0.02571
	41.1588	0.013	41.1588	0.01716	41.1588	0.01215	41.1588	0.02011	41.1588	0.02551
	41.2587	0.01354	41.2587	0.01732	41.2587	0.012	41.2587	0.01992	41.2587	0.02536
	41.3586	0.01372	41.3586	0.01761	41.3586	0.01189	41.3586	0.01974	41.3586	0.02525
	41.4585	0.0135	41.4585	0.01775	41.4585	0.01177	41.4585	0.01956	41.4585	0.02512
	41.5584	0.0132	41.5584	0.01772	41.5584	0.01164	41.5584	0.01938	41.5584	0.02494
	41.6583	0.01318	41.6583	0.01773	41.6583	0.01156	41.6583	0.01923	41.6583	0.02479
	41.7582	0.01354	41.7582	0.01772	41.7582	0.01145	41.7582	0.01905	41.7582	0.02464
	41.8581	0.01368	41.8581	0.01783	41.8581	0.01138	41.8581	0.01891	41.8581	0.02445
	41.958	0.01386	41.958	0.01781	41.958	0.0113	41.958	0.01874	41.958	0.02427
	42.0579	0.01359	42.0579	0.01763	42.0579	0.01119	42.0579	0.01858	42.0579	0.02414
	42.1578	0.01338	42.1578	0.01746	42.1578	0.01114	42.1578	0.01841	42.1578	0.02401
	42.2577	0.0132	42.2577	0.01717	42.2577	0.01108	42.2577	0.01825	42.2577	0.02381
	42.3576	0.01269	42.3576	0.01687	42.3576	0.01103	42.3576	0.01808	42.3576	0.02369
	42.4575	0.01215	42.4575	0.0166	42.4575	0.011	42.4575	0.01792	42.4575	0.02356
	42.5574	0.01115	42.5574	0.0162	42.5574	0.01094	42.5574	0.0178	42.5574	0.02335
	42.6573	0.01055	42.6573	0.0158	42.6573	0.01091	42.6573	0.01763	42.6573	0.02318
	42.7572	0.01026	42.7572	0.01544	42.7572	0.01087	42.7572	0.0175	42.7572	0.02308
	42.8571	0.0107	42.8571	0.01525	42.8571	0.01082	42.8571	0.01735	42.8571	0.02286
	42.957	0.01112	42.957	0.0151	42.957	0.01077	42.957	0.01719	42.957	0.02268
	43.0569	0.01169	43.0569	0.01513	43.0569	0.01071	43.0569	0.01707	43.0569	0.02255
	43.1568	0.01228	43.1568	0.01511	43.1568	0.01065	43.1568	0.01691	43.1568	0.0224
	43.2567	0.01263	43.2567	0.01512	43.2567	0.0106	43.2567	0.01677	43.2567	0.02224
	43.3566	0.01315	43.3566	0.01535	43.3566	0.01052	43.3566	0.01663	43.3566	0.02211
	43.4565	0.0138	43.4565	0.01554	43.4565	0.01041	43.4565	0.01647	43.4565	0.02199
	43.5564	0.01385	43.5564	0.01568	43.5564	0.01029	43.5564	0.01636	43.5564	0.02178
	43.6563	0.01356	43.6563	0.01572	43.6563	0.01016	43.6563	0.01625	43.6563	0.02157
	43.7562	0.01264	43.7562	0.01573	43.7562	0.01008	43.7562	0.01612	43.7562	0.02147
	43.8561	0.01183	43.8561	0.01565	43.8561	0.01004	43.8561	0.01597	43.8561	0.02129
	43.956	0.01111	43.956	0.01558	43.956	0.01014	43.956	0.01582	43.956	0.02107
	44.0559	0.01096	44.0559	0.01548	44.0559	0.00992	44.0559	0.01568	44.0559	0.02094
	44.1558	0.01095	44.1558	0.0154	44.1558	0.00986	44.1558	0.01557	44.1558	0.02077
	44.2557	0.01052	44.2557	0.01511	44.2557	0.00981	44.2557	0.01544	44.2557	0.02057
	44.3556	0.01	44.3556	0.0149	44.3556	0.00972	44.3556	0.01532	44.3556	0.02041
	44.4555	0.00965	44.4555	0.01461	44.4555	0.00963	44.4555	0.0152	44.4555	0.02029
	44.5554	0.00916	44.5554	0.01434	44.5554	0.00955	44.5554	0.01509	44.5554	0.02007
	44.6553	0.00897	44.6553	0.01404	44.6553	0.00948	44.6553	0.01497	44.6553	0.0199
	44.7552	0.00917	44.7552	0.01377	44.7552	0.00943	44.7552	0.01484	44.7552	0.01976
	44.8551	0.00961	44.8551	0.01351	44.8551	0.00933	44.8551	0.01473	44.8551	0.01962
	44.955	0.00996	44.955	0.01321	44.955	0.00924	44.955	0.01463	44.955	0.01939
	45.0549	0.01006	45.0549	0.0129	45.0549	0.00917	45.0549	0.01453	45.0549	0.01925
	45.1549	0.01022	45.1549	0.01273	45.1549	0.00909	45.1549	0.0144	45.1549	0.01913
	45.2548	0.01019	45.2548	0.01265	45.2548	0.009	45.2548	0.01429	45.2548	0.01892
	45.3546	0.01046	45.3546	0.01253	45.3546	0.00891	45.3546	0.01419	45.3546	0.01874
	45.4545	0.01091	45.4545	0.01239	45.4545	0.00881	45.4545	0.01412	45.4545	0.01867
	45.5545	0.01091	45.5545	0.01225	45.5545	0.00873	45.5545	0.01401	45.5545	0.01848
	45.6544	0.01104	45.6544	0.01199	45.6544	0.00865	45.6544	0.01389	45.6544	0.01822
	45.7542	0.01106	45.7542	0.0117	45.7542	0.00857	45.7542	0.01379	45.7542	0.01804
	45.8541	0.01112	45.8541	0.01138	45.8541	0.00848	45.8541	0.01373	45.8541	0.01788
	45.9541	0.01101	45.9541	0.01087	45.9541	0.00838	45.9541	0.01366	45.9541	0.01767
	46.054	0.01099	46.054	0.01046	46.054	0.00829	46.054	0.01356	46.054	0.01751
	46.1538	0.01069	46.1538	0.01004	46.1538	0.0082	46.1538	0.01346	46.1538	0.01733
	46.2537	0.01018	46.2537	0.00963	46.2537	0.00808	46.2537	0.01341	46.2537	0.01717
	46.3537	0.00989	46.3537	0.00921	46.3537	0.00798	46.3537	0.01336	46.3537	0.01694
	46.4535	0.00934	46.4535	0.00891	46.4535	0.00783	46.4535	0.01333	46.4535	0.01676
	46.5534	0.00928	46.5534	0.00885	46.5534	0.00769	46.5534	0.01325	46.5534	0.0166
	46.6534	0.00924	46.6534	0.00882	46.6534	0.0075	46.6534	0.01319	46.6534	0.01639
	46.7533	0.00948	46.7533	0.00886	46.7533	0.00726	46.7533	0.01317	46.7533	0.01624
	46.8531	0.0099	46.8531	0.00878	46.8531	0.00697	46.8531	0.01313	46.8531	0.01606
	46.953	0.01012	46.953	0.00893	46.953	0.00666	46.953	0.01308	46.953	0.01583
	47.053	0.01012	47.053	0.00889	47.053	0.00699	47.053	0.01303	47.053	0.01563
	47.1529	0.01	47.1529	0.00889	47.1529	0.00686	47.1529	0.01303	47.1529	0.01546
	47.2527	0.01017	47.2527	0.0089	47.2527	0.00677	47.2527	0.01305	47.2527	0.01529
	47.3526	0.01003	47.3526	0.00887	47.3526	0.00669	47.3526	0.01305	47.3526	0.01514
	47.4526	0.01005	47.4526	0.00885	47.4526	0.0066	47.4526	0.01304	47.4526	0.01496
	47.5525	0.0099	47.5525	0.0089	47.5525	0.00655	47.5525	0.01301	47.5525	0.0148
	47.6523	0.00979	47.6523	0.00892	47.6523	0.00648	47.6523	0.01308	47.6523	0.01459
	47.7522	0.00966	47.7522	0.00879	47.7522	0.0064	47.7522	0.01313	47.7522	0.0144
	47.8522	0.00927	47.8522	0.00867	47.8522	0.00636	47.8522	0.01312	47.8522	0.01422
	47.952	0.00906	47.952	0.00836	47.952	0.00633	47.952	0.01313	47.952	0.0141
	48.0519	0.00958	48.0519	0.00804	48.0519	0.00629	48.0519	0.01319	48.0519	0.01392
	48.1519	0.00968	48.1519	0.00775	48.1519	0.0063	48.1519	0.01335	48.1519	0.01378
	48.2518	0.00951	48.2518	0.00725	48.2518	0.0063	48.2518	0.01347	48.2518	0.01361
	48.3516	0.00969	48.3516	0.00677	48.3516	0.00629	48.3516	0.01355	48.3516	0.01347
	48.4515	0.00971	48.4515	0.00639	48.4515	0.00632	48.4515	0.01366	48.4515	0.01338
	48.5515	0.00974	48.5515	0.00609	48.5515	0.00635	48.5515	0.01383	48.5515	0.01322
	48.6514	0.0101	48.6514	0.00586	48.6514	0.0064	48.6514	0.01406	48.6514	0.01313
	48.7512	0.01045	48.7512	0.00568	48.7512	0.00646	48.7512	0.01421	48.7512	0.01306
	48.8511	0.01074	48.8511	0.00553	48.8511	0.00654	48.8511	0.0144	48.8511	0.01301
	48.9511	0.01104	48.9511	0.00551	48.9511	0.00665	48.9511	0.01466	48.9511	0.01301
	49.051	0.01103	49.051	0.00557	49.051	0.00679	49.051	0.01503	49.051	0.01309
	49.1508	0.01061	49.1508	0.00562	49.1508	0.00696	49.1508	0.01541	49.1508	0.01323
	49.2507	0.0105	49.2507	0.00576	49.2507	0.00718	49.2507	0.0158	49.2507	0.01342
	49.3507	0.01009	49.3507	0.00599	49.3507	0.00742	49.3507	0.01631	49.3507	0.01376
	49.4505	0.00953	49.4505	0.00627	49.4505	0.00775	49.4505	0.01695	49.4505	0.01427
	49.5504	0.00913	49.5504	0.00662	49.5504	0.00815	49.5504	0.01774	49.5504	0.01498
	49.6504	0.00912	49.6504	0.00684	49.6504	0.00871	49.6504	0.01871	49.6504	0.01608
	49.7503	0.00949	49.7503	0.007	49.7503	0.00948	49.7503	0.02007	49.7503	0.0178
	49.8501	0.01011	49.8501	0.0074	49.8501	0.01074	49.8501	0.02226	49.8501	0.02076
	49.95	0.00535	49.95	0.0042	49.95	0.00686	49.95	0.01369	49.95	0.01421
