# Supplementary material for: Highly anisotropic Fe3C microflakes constructed by solid-state phase transformation for efficient microwave absorption
Source: Nat Commun. 2024 Feb 19;15:1497. doi: 10.1038/s41467-024-45815-w (PMC10876570; doi:10.1038/s41467-024-45815-w)
Supplement: Supplementary file 3 — Source Data [file 41467_2024_45815_MOESM3_ESM.zip › Source Data NCOMMS-23-11138B/Supplementary Fig. 2.xlsx]

## Sheet: Supplementary Figure 2
Supplementary Figure 2
		Fe3C-700		Fe3C-675		Fe3C-650		Fe3C-625		Fe3C-600		Fe3C-575		Fe3C-550
		x	y	x	y	x	y	x	y	x	y	x	y	x	y
		14	0	14	0	14	0	14	0	14	0	14	0	14	0
		15	0	15	0	15	0	15	0	15	0	15	3.50877	15	21.0526
		16	0	16	0	16	0	16	2.12766	16	6.45161	16	22.807	16	38.5965
		17	0	17	0	17	0	17	0	17	14.5161	17	15.7895	17	28.0702
		18	0	18	0	18	3.38983	18	14.8936	18	14.5161	18	38.5965	18	10.5263
		19	0	19	3.27869	19	16.9491	19	12.766	19	32.2581	19	5.26316	19	0
		20	0	20	19.6721	20	23.7288	20	31.9149	20	20.9677	20	10.5263	20	1.75439
		21	33.8983	21	22.9508	21	10.1695	21	23.4043	21	8.06452	21	3.50877	21	0
		22	15.2542	22	26.2295	22	22.0339	22	6.38298	22	3.22581	22	0	22	0
		23	23.7288	23	11.4754	23	22.0339	23	4.25532	23	0	23	0	23	0
		24	13.5593	24	13.1148	24	1.69492	24	4.25532	24	0	24	0	24	0
		25	13.5593	25	3.27869	25	0	25	0	25	0	25	0	25	0
		26	0	26	0	26	0	26	0	26	0	26	0	26	0
