# Supplementary material for: Highly anisotropic Fe3C microflakes constructed by solid-state phase transformation for efficient microwave absorption
Source: Nat Commun. 2024 Feb 19;15:1497. doi: 10.1038/s41467-024-45815-w (PMC10876570; doi:10.1038/s41467-024-45815-w)
Supplement: Supplementary file 3 — Source Data [file 41467_2024_45815_MOESM3_ESM.zip › Source Data NCOMMS-23-11138B/Supplementary Fig. 4.xlsx]

## Sheet: Supplementary Figure 4
Supplementary Figure 4
		Fe3C-700		Fe3C-675		Fe3C-650		Fe3C-625		Fe3C-600		Fe3C-575		Fe3C-550
		x	y	x	y	x	y	x	y	x	y	x	y	x	y
		10	78	10	116	10	40	10	0	10	144	10	0	10	115
		10.02	0	10.02	0	10.02	2	10.02	108	10.02	29	10.02	50	10.02	0
		10.04	78	10.04	0	10.04	78	10.04	87	10.04	0	10.04	24	10.04	0
		10.06	67	10.06	4	10.06	0	10.06	0	10.06	16	10.06	66	10.06	59
		10.08	0	10.08	54	10.08	0	10.08	27	10.08	11	10.08	0	10.08	49
		10.1	28	10.1	22	10.1	153	10.1	10	10.1	0	10.1	0	10.1	0
		10.12	0	10.12	61	10.12	59	10.12	191	10.12	20	10.12	51	10.12	8
		10.14	0	10.14	55	10.14	103	10.14	111	10.14	86	10.14	80	10.14	0
		10.16	0	10.16	111	10.16	24	10.16	0	10.16	29	10.16	21	10.16	0
		10.18	0	10.18	70	10.18	116	10.18	0	10.18	0	10.18	27	10.18	165
		10.2	0	10.2	112	10.2	193	10.2	17	10.2	116	10.2	48	10.2	91
		10.22	0	10.22	60	10.22	22	10.22	0	10.22	141	10.22	33	10.22	69
		10.24	2	10.24	76	10.24	43	10.24	0	10.24	63	10.24	25	10.24	0
		10.26	0	10.26	34	10.26	49	10.26	0	10.26	0	10.26	114	10.26	0
		10.28	0	10.28	63	10.28	50	10.28	96	10.28	1	10.28	0	10.28	36
		10.3	29	10.3	0	10.3	0	10.3	0	10.3	22	10.3	72	10.3	18
		10.32	0	10.32	0	10.32	88	10.32	35	10.32	24	10.32	36	10.32	12
		10.34	0	10.34	101	10.34	49	10.34	59	10.34	53	10.34	65	10.34	0
		10.36	39	10.36	28	10.36	0	10.36	85	10.36	37	10.36	5	10.36	0
		10.38	11	10.38	158	10.38	31	10.38	95	10.38	43	10.38	47	10.38	47
		10.4	0	10.4	7	10.4	66	10.4	25	10.4	119	10.4	0	10.4	52
		10.42	0	10.42	59	10.42	0	10.42	71	10.42	10	10.42	53	10.42	25
		10.44	2	10.44	0	10.44	129	10.44	67	10.44	0	10.44	0	10.44	0
		10.46	0	10.46	27	10.46	11	10.46	45	10.46	8	10.46	11	10.46	0
		10.48	0	10.48	28	10.48	46	10.48	0	10.48	0	10.48	74	10.48	0
		10.5	0	10.5	0	10.5	134	10.5	89	10.5	114	10.5	0	10.5	83
		10.52	38	10.52	44	10.52	0	10.52	0	10.52	134	10.52	0	10.52	0
		10.54	47	10.54	0	10.54	59	10.54	92	10.54	52	10.54	43	10.54	102
		10.56	31	10.56	4	10.56	33	10.56	0	10.56	36	10.56	87	10.56	0
		10.58	101	10.58	110	10.58	173	10.58	57	10.58	0	10.58	0	10.58	0
		10.6	13	10.6	140	10.6	87	10.6	116	10.6	127	10.6	29	10.6	0
		10.62	0	10.62	79	10.62	60	10.62	48	10.62	80	10.62	8	10.62	51
		10.64	113	10.64	0	10.64	24	10.64	0	10.64	0	10.64	74	10.64	0
		10.66	0	10.66	120	10.66	0	10.66	126	10.66	7	10.66	51	10.66	65
		10.68	57	10.68	99	10.68	40	10.68	89	10.68	93	10.68	74	10.68	36
		10.7	0	10.7	80	10.7	0	10.7	134	10.7	20	10.7	97	10.7	0
		10.72	13	10.72	41	10.72	0	10.72	49	10.72	88	10.72	103	10.72	0
		10.74	1	10.74	109	10.74	18	10.74	70	10.74	187	10.74	45	10.74	107
		10.76	58	10.76	79	10.76	50	10.76	0	10.76	44	10.76	0	10.76	0
		10.78	0	10.78	65	10.78	68	10.78	10	10.78	14	10.78	54	10.78	85
		10.8	0	10.8	74	10.8	4	10.8	45	10.8	0	10.8	64	10.8	10
		10.82	77	10.82	92	10.82	25	10.82	86	10.82	115	10.82	53	10.82	0
		10.84	59	10.84	152	10.84	0	10.84	0	10.84	0	10.84	0	10.84	0
		10.86	0	10.86	54	10.86	79	10.86	0	10.86	128	10.86	0	10.86	10
		10.88	89	10.88	210	10.88	45	10.88	22	10.88	154	10.88	102	10.88	0
		10.9	37	10.9	30	10.9	93	10.9	124	10.9	85	10.9	30	10.9	78
		10.92	29	10.92	129	10.92	52	10.92	21	10.92	185	10.92	84	10.92	0
		10.94	49	10.94	116	10.94	92	10.94	0	10.94	2	10.94	100	10.94	0
		10.96	9	10.96	124	10.96	23	10.96	1	10.96	23	10.96	0	10.96	109
		10.98	8	10.98	78	10.98	0	10.98	0	10.98	108	10.98	67	10.98	0
		11	91	11	0	11	0	11	199	11	131	11	31	11	18
		11.02	54	11.02	0	11.02	12	11.02	104	11.02	172	11.02	10	11.02	63
		11.04	87	11.04	10	11.04	58	11.04	83	11.04	117	11.04	30	11.04	19
		11.06	5	11.06	128	11.06	4	11.06	43	11.06	175	11.06	4	11.06	101
		11.08	0	11.08	14	11.08	0	11.08	155	11.08	164	11.08	0	11.08	0
		11.1	0	11.1	0	11.1	83	11.1	93	11.1	193	11.1	48	11.1	0
		11.12	0	11.12	25	11.12	14	11.12	42	11.12	64	11.12	113	11.12	83
		11.14	58	11.14	0	11.14	4	11.14	59	11.14	80	11.14	68	11.14	63
		11.16	14	11.16	155	11.16	0	11.16	79	11.16	124	11.16	68	11.16	0
		11.18	0	11.18	148	11.18	0	11.18	219	11.18	191	11.18	40	11.18	0
		11.2	0	11.2	68	11.2	0	11.2	0	11.2	76	11.2	85	11.2	0
		11.22	0	11.22	89	11.22	0	11.22	104	11.22	64	11.22	0	11.22	0
		11.24	3	11.24	100	11.24	35	11.24	159	11.24	150	11.24	0	11.24	0
		11.26	73	11.26	64	11.26	48	11.26	27	11.26	135	11.26	41	11.26	0
		11.28	91	11.28	67	11.28	70	11.28	215	11.28	250	11.28	55	11.28	21
		11.3	144	11.3	89	11.3	104	11.3	203	11.3	60	11.3	70	11.3	93
		11.32	15	11.32	88	11.32	0	11.32	0	11.32	94	11.32	124	11.32	0
		11.34	85	11.34	70	11.34	77	11.34	81	11.34	121	11.34	10	11.34	0
		11.36	132	11.36	38	11.36	33	11.36	81	11.36	143	11.36	119	11.36	39
		11.38	22	11.38	161	11.38	120	11.38	118	11.38	107	11.38	115	11.38	64
		11.4	28	11.4	125	11.4	30	11.4	129	11.4	0	11.4	80	11.4	31
		11.42	0	11.42	77	11.42	8	11.42	107	11.42	106	11.42	117	11.42	0
		11.44	90	11.44	156	11.44	0	11.44	207	11.44	124	11.44	77	11.44	0
		11.46	0	11.46	154	11.46	0	11.46	148	11.46	158	11.46	110	11.46	47
		11.48	39	11.48	131	11.48	6	11.48	43	11.48	185	11.48	15	11.48	0
		11.5	14	11.5	138	11.5	4	11.5	162	11.5	180	11.5	88	11.5	1
		11.52	160	11.52	73	11.52	19	11.52	103	11.52	238	11.52	132	11.52	0
		11.54	28	11.54	58	11.54	137	11.54	115	11.54	117	11.54	50	11.54	0
		11.56	109	11.56	118	11.56	0	11.56	0	11.56	0	11.56	28	11.56	0
		11.58	0	11.58	185	11.58	0	11.58	68	11.58	0	11.58	71	11.58	19
		11.6	107	11.6	173	11.6	116	11.6	255	11.6	187	11.6	84	11.6	86
		11.62	7	11.62	69	11.62	0	11.62	213	11.62	160	11.62	115	11.62	50
		11.64	0	11.64	142	11.64	10	11.64	214	11.64	119	11.64	117	11.64	73
		11.66	66	11.66	42	11.66	0	11.66	140	11.66	204	11.66	0	11.66	0
		11.68	57	11.68	0	11.68	40	11.68	404	11.68	253	11.68	52	11.68	0
		11.7	99	11.7	163	11.7	136	11.7	147	11.7	0	11.7	124	11.7	0
		11.72	0	11.72	158	11.72	25	11.72	294	11.72	135	11.72	87	11.72	0
		11.74	13	11.74	84	11.74	112	11.74	204	11.74	157	11.74	37	11.74	0
		11.76	0	11.76	0	11.76	3	11.76	121	11.76	127	11.76	57	11.76	0
		11.78	97	11.78	58	11.78	109	11.78	230	11.78	134	11.78	111	11.78	0
		11.8	123	11.8	120	11.8	103	11.8	197	11.8	225	11.8	130	11.8	0
		11.82	38	11.82	56	11.82	72	11.82	217	11.82	95	11.82	0	11.82	0
		11.84	122	11.84	0	11.84	9	11.84	318	11.84	273	11.84	179	11.84	0
		11.86	76	11.86	154	11.86	0	11.86	222	11.86	148	11.86	186	11.86	65
		11.88	0	11.88	109	11.88	0	11.88	283	11.88	119	11.88	147	11.88	62
		11.9	0	11.9	50	11.9	56	11.9	220	11.9	222	11.9	102	11.9	0
		11.92	56	11.92	133	11.92	40	11.92	198	11.92	128	11.92	43	11.92	89
		11.94	7	11.94	126	11.94	0	11.94	285	11.94	138	11.94	79	11.94	37
		11.96	105	11.96	131	11.96	122	11.96	129	11.96	71	11.96	68	11.96	0
		11.98	0	11.98	66	11.98	39	11.98	136	11.98	33	11.98	149	11.98	44
		12	39	12	40	12	0	12	124	12	101	12	84	12	87
		12.02	46	12.02	86	12.02	23	12.02	88	12.02	57	12.02	110	12.02	51
		12.04	0	12.04	112	12.04	21	12.04	156	12.04	85	12.04	100	12.04	11
		12.06	109	12.06	209	12.06	25	12.06	196	12.06	103	12.06	72	12.06	0
		12.08	0	12.08	21	12.08	140	12.08	96	12.08	37	12.08	62	12.08	53
		12.1	39	12.1	109	12.1	67	12.1	133	12.1	13	12.1	93	12.1	0
		12.12	8	12.12	63	12.12	83	12.12	61	12.12	0	12.12	73	12.12	12
		12.14	132	12.14	52	12.14	131	12.14	18	12.14	76	12.14	89	12.14	78
		12.16	119	12.16	43	12.16	0	12.16	69	12.16	72	12.16	34	12.16	44
		12.18	34	12.18	63	12.18	79	12.18	52	12.18	78	12.18	110	12.18	10
		12.2	0	12.2	95	12.2	9	12.2	114	12.2	64	12.2	85	12.2	0
		12.22	0	12.22	80	12.22	38	12.22	119	12.22	0	12.22	0	12.22	0
		12.24	40	12.24	0	12.24	0	12.24	53	12.24	54	12.24	165	12.24	15
		12.26	149	12.26	109	12.26	61	12.26	0	12.26	5	12.26	141	12.26	77
		12.28	89	12.28	105	12.28	0	12.28	3	12.28	0	12.28	24	12.28	0
		12.3	11	12.3	84	12.3	129	12.3	7	12.3	26	12.3	59	12.3	2
		12.32	0	12.32	69	12.32	61	12.32	108	12.32	0	12.32	135	12.32	0
		12.34	86	12.34	100	12.34	0	12.34	43	12.34	145	12.34	119	12.34	0
		12.36	26	12.36	0	12.36	44	12.36	112	12.36	161	12.36	0	12.36	0
		12.38	9	12.38	54	12.38	15	12.38	34	12.38	0	12.38	129	12.38	0
		12.4	30	12.4	62	12.4	113	12.4	0	12.4	0	12.4	85	12.4	0
		12.42	0	12.42	37	12.42	36	12.42	98	12.42	72	12.42	48	12.42	104
		12.44	78	12.44	131	12.44	34	12.44	0	12.44	0	12.44	9	12.44	0
		12.46	58	12.46	47	12.46	86	12.46	60	12.46	23	12.46	7	12.46	29
		12.48	72	12.48	35	12.48	92	12.48	38	12.48	63	12.48	83	12.48	38
		12.5	129	12.5	96	12.5	5	12.5	0	12.5	78	12.5	164	12.5	32
		12.52	37	12.52	27	12.52	14	12.52	49	12.52	96	12.52	189	12.52	0
		12.54	23	12.54	72	12.54	104	12.54	107	12.54	39	12.54	189	12.54	65
		12.56	27	12.56	81	12.56	78	12.56	71	12.56	0	12.56	170	12.56	163
		12.58	26	12.58	146	12.58	45	12.58	164	12.58	0	12.58	146	12.58	72
		12.6	34	12.6	33	12.6	93	12.6	81	12.6	0	12.6	160	12.6	0
		12.62	104	12.62	0	12.62	38	12.62	0	12.62	0	12.62	4	12.62	19
		12.64	68	12.64	104	12.64	0	12.64	74	12.64	138	12.64	182	12.64	45
		12.66	73	12.66	80	12.66	0	12.66	0	12.66	0	12.66	79	12.66	0
		12.68	55	12.68	13	12.68	90	12.68	44	12.68	0	12.68	9	12.68	35
		12.7	85	12.7	134	12.7	28	12.7	28	12.7	76	12.7	201	12.7	109
		12.72	0	12.72	48	12.72	78	12.72	0	12.72	103	12.72	146	12.72	52
		12.74	50	12.74	0	12.74	49	12.74	33	12.74	66	12.74	88	12.74	1
		12.76	101	12.76	23	12.76	112	12.76	0	12.76	0	12.76	96	12.76	0
		12.78	121	12.78	0	12.78	106	12.78	0	12.78	0	12.78	48	12.78	25
		12.8	43	12.8	0	12.8	137	12.8	37	12.8	14	12.8	72	12.8	24
		12.82	69	12.82	60	12.82	10	12.82	0	12.82	67	12.82	146	12.82	62
		12.84	7	12.84	84	12.84	0	12.84	5	12.84	23	12.84	60	12.84	0
		12.86	0	12.86	105	12.86	79	12.86	0	12.86	0	12.86	154	12.86	0
		12.88	0	12.88	85	12.88	43	12.88	0	12.88	0	12.88	119	12.88	96
		12.9	110	12.9	35	12.9	123	12.9	42	12.9	0	12.9	55	12.9	0
		12.92	0	12.92	63	12.92	129	12.92	28	12.92	84	12.92	115	12.92	145
		12.94	100	12.94	77	12.94	120	12.94	0	12.94	0	12.94	68	12.94	0
		12.96	29	12.96	80	12.96	203	12.96	64	12.96	0	12.96	112	12.96	119
		12.98	0	12.98	24	12.98	145	12.98	27	12.98	0	12.98	66	12.98	0
		13	64	13	0	13	181	13	0	13	4	13	107	13	160
		13.02	73	13.02	68	13.02	14	13.02	30	13.02	0	13.02	50	13.02	0
		13.04	75	13.04	0	13.04	0	13.04	0	13.04	0	13.04	102	13.04	74
		13.06	19	13.06	12	13.06	134	13.06	0	13.06	38	13.06	80	13.06	0
		13.08	36	13.08	0	13.08	91	13.08	79	13.08	34	13.08	22	13.08	42
		13.1	5	13.1	0	13.1	115	13.1	86	13.1	0	13.1	200	13.1	160
		13.12	0	13.12	55	13.12	79	13.12	63	13.12	87	13.12	61	13.12	104
		13.14	0	13.14	65	13.14	47	13.14	0	13.14	0	13.14	55	13.14	0
		13.16	103	13.16	44	13.16	0	13.16	54	13.16	168	13.16	121	13.16	62
		13.18	7	13.18	86	13.18	31	13.18	0	13.18	173	13.18	60	13.18	36
		13.2	17	13.2	2	13.2	99	13.2	6	13.2	138	13.2	97	13.2	130
		13.22	101	13.22	17	13.22	106	13.22	0	13.22	91	13.22	145	13.22	0
		13.24	100	13.24	39	13.24	0	13.24	7	13.24	148	13.24	13	13.24	54
		13.26	17	13.26	64	13.26	84	13.26	66	13.26	196	13.26	133	13.26	33
		13.28	38	13.28	0	13.28	165	13.28	0	13.28	152	13.28	128	13.28	53
		13.3	74	13.3	0	13.3	87	13.3	0	13.3	240	13.3	118	13.3	92
		13.32	159	13.32	0	13.32	61	13.32	48	13.32	168	13.32	118	13.32	159
		13.34	0	13.34	68	13.34	180	13.34	54	13.34	223	13.34	84	13.34	0
		13.36	39	13.36	5	13.36	139	13.36	0	13.36	57	13.36	181	13.36	0
		13.38	0	13.38	91	13.38	66	13.38	58	13.38	234	13.38	150	13.38	104
		13.4	0	13.4	0	13.4	107	13.4	0	13.4	200	13.4	194	13.4	242
		13.42	33	13.42	0	13.42	87	13.42	67	13.42	9	13.42	108	13.42	85
		13.44	0	13.44	83	13.44	98	13.44	119	13.44	0	13.44	84	13.44	108
		13.46	27	13.46	43	13.46	112	13.46	0	13.46	93	13.46	69	13.46	91
		13.48	61	13.48	30	13.48	86	13.48	0	13.48	59	13.48	146	13.48	147
		13.5	109	13.5	14	13.5	141	13.5	0	13.5	98	13.5	96	13.5	0
		13.52	27	13.52	72	13.52	56	13.52	0	13.52	0	13.52	67	13.52	26
		13.54	73	13.54	98	13.54	126	13.54	84	13.54	0	13.54	169	13.54	0
		13.56	0	13.56	13	13.56	208	13.56	56	13.56	22	13.56	94	13.56	0
		13.58	41	13.58	0	13.58	124	13.58	0	13.58	30	13.58	101	13.58	14
		13.6	0	13.6	66	13.6	210	13.6	0	13.6	50	13.6	138	13.6	41
		13.62	36	13.62	14	13.62	184	13.62	8	13.62	0	13.62	147	13.62	158
		13.64	0	13.64	53	13.64	0	13.64	0	13.64	0	13.64	64	13.64	263
		13.66	109	13.66	88	13.66	79	13.66	0	13.66	0	13.66	145	13.66	42
		13.68	39	13.68	0	13.68	86	13.68	11	13.68	39	13.68	131	13.68	16
		13.7	0	13.7	4	13.7	206	13.7	0	13.7	18	13.7	37	13.7	77
		13.72	35	13.72	27	13.72	195	13.72	0	13.72	8	13.72	67	13.72	138
		13.74	35	13.74	118	13.74	165	13.74	80	13.74	85	13.74	73	13.74	98
		13.76	0	13.76	102	13.76	37	13.76	93	13.76	94	13.76	43	13.76	46
		13.78	53	13.78	7	13.78	201	13.78	80	13.78	150	13.78	44	13.78	0
		13.8	87	13.8	0	13.8	178	13.8	0	13.8	20	13.8	85	13.8	165
		13.82	50	13.82	11	13.82	32	13.82	0	13.82	19	13.82	0	13.82	192
		13.84	0	13.84	0	13.84	188	13.84	0	13.84	5	13.84	44	13.84	154
		13.86	0	13.86	0	13.86	82	13.86	19	13.86	0	13.86	0	13.86	100
		13.88	39	13.88	0	13.88	179	13.88	0	13.88	0	13.88	101	13.88	26
		13.9	123	13.9	0	13.9	107	13.9	13	13.9	58	13.9	134	13.9	97
		13.92	106	13.92	0	13.92	166	13.92	0	13.92	58	13.92	0	13.92	37
		13.94	50	13.94	30	13.94	187	13.94	0	13.94	0	13.94	96	13.94	40
		13.96	59	13.96	39	13.96	154	13.96	160	13.96	0	13.96	58	13.96	71
		13.98	49	13.98	15	13.98	104	13.98	0	13.98	45	13.98	3	13.98	169
		14	16	14	25	14	135	14	0	14	0	14	86	14	190
		14.02	0	14.02	102	14.02	75	14.02	17	14.02	0	14.02	70	14.02	93
		14.04	63	14.04	98	14.04	124	14.04	0	14.04	0	14.04	30	14.04	116
		14.06	21	14.06	45	14.06	175	14.06	0	14.06	105	14.06	67	14.06	78
		14.08	0	14.08	6	14.08	42	14.08	0	14.08	0	14.08	129	14.08	182
		14.1	77	14.1	0	14.1	58	14.1	0	14.1	82	14.1	38	14.1	17
		14.12	32	14.12	56	14.12	183	14.12	0	14.12	164	14.12	6	14.12	80
		14.14	0	14.14	49	14.14	151	14.14	0	14.14	0	14.14	118	14.14	70
		14.16	0	14.16	111	14.16	121	14.16	106	14.16	111	14.16	156	14.16	199
		14.18	0	14.18	21	14.18	174	14.18	50	14.18	0	14.18	143	14.18	157
		14.2	27	14.2	166	14.2	167	14.2	48	14.2	7	14.2	96	14.2	159
		14.22	22	14.22	0	14.22	171	14.22	3	14.22	21	14.22	7	14.22	33
		14.24	37	14.24	22	14.24	129	14.24	0	14.24	5	14.24	129	14.24	82
		14.26	33	14.26	41	14.26	160	14.26	0	14.26	0	14.26	96	14.26	177
		14.28	5	14.28	58	14.28	88	14.28	1	14.28	164	14.28	0	14.28	134
		14.3	59	14.3	7	14.3	270	14.3	42	14.3	14	14.3	28	14.3	159
		14.32	87	14.32	5	14.32	105	14.32	0	14.32	26	14.32	0	14.32	96
		14.34	3	14.34	64	14.34	102	14.34	119	14.34	0	14.34	22	14.34	132
		14.36	80	14.36	0	14.36	113	14.36	0	14.36	113	14.36	0	14.36	100
		14.38	81	14.38	28	14.38	209	14.38	83	14.38	68	14.38	122	14.38	140
		14.4	0	14.4	154	14.4	140	14.4	0	14.4	63	14.4	47	14.4	136
		14.42	0	14.42	107	14.42	106	14.42	0	14.42	5	14.42	80	14.42	203
		14.44	0	14.44	21	14.44	109	14.44	29	14.44	0	14.44	0	14.44	131
		14.46	67	14.46	0	14.46	181	14.46	6	14.46	0	14.46	0	14.46	188
		14.48	89	14.48	75	14.48	174	14.48	0	14.48	0	14.48	7	14.48	169
		14.5	2	14.5	56	14.5	181	14.5	0	14.5	55	14.5	54	14.5	138
		14.52	55	14.52	53	14.52	180	14.52	77	14.52	62	14.52	69	14.52	44
		14.54	0	14.54	19	14.54	121	14.54	0	14.54	76	14.54	39	14.54	0
		14.56	0	14.56	3	14.56	175	14.56	0	14.56	0	14.56	16	14.56	95
		14.58	60	14.58	132	14.58	263	14.58	0	14.58	54	14.58	34	14.58	264
		14.6	21	14.6	0	14.6	123	14.6	0	14.6	106	14.6	34	14.6	79
		14.62	33	14.62	31	14.62	219	14.62	0	14.62	82	14.62	74	14.62	0
		14.64	50	14.64	112	14.64	136	14.64	8	14.64	121	14.64	84	14.64	70
		14.66	0	14.66	36	14.66	213	14.66	277	14.66	0	14.66	45	14.66	109
		14.68	55	14.68	77	14.68	210	14.68	86	14.68	17	14.68	100	14.68	29
		14.7	28	14.7	0	14.7	236	14.7	0	14.7	19	14.7	128	14.7	171
		14.72	34	14.72	70	14.72	132	14.72	0	14.72	87	14.72	20	14.72	203
		14.74	0	14.74	52	14.74	185	14.74	48	14.74	102	14.74	82	14.74	271
		14.76	0	14.76	6	14.76	149	14.76	0	14.76	25	14.76	0	14.76	145
		14.78	78	14.78	0	14.78	165	14.78	131	14.78	1	14.78	0	14.78	99
		14.8	45	14.8	51	14.8	120	14.8	87	14.8	45	14.8	87	14.8	125
		14.82	0	14.82	76	14.82	191	14.82	0	14.82	43	14.82	108	14.82	150
		14.84	55	14.84	62	14.84	222	14.84	0	14.84	0	14.84	41	14.84	107
		14.86	0	14.86	98	14.86	88	14.86	161	14.86	3	14.86	14	14.86	199
		14.88	65	14.88	78	14.88	148	14.88	34	14.88	69	14.88	98	14.88	302
		14.9	50	14.9	46	14.9	101	14.9	0	14.9	33	14.9	113	14.9	241
		14.92	100	14.92	67	14.92	94	14.92	0	14.92	90	14.92	27	14.92	249
		14.94	0	14.94	20	14.94	109	14.94	14	14.94	84	14.94	50	14.94	92
		14.96	32	14.96	0	14.96	161	14.96	0	14.96	25	14.96	60	14.96	144
		14.98	0	14.98	0	14.98	155	14.98	38	14.98	0	14.98	36	14.98	148
		15	48	15	32	15	148	15	6	15	66	15	136	15	142
		15.02	22	15.02	0	15.02	179	15.02	0	15.02	0	15.02	127	15.02	97
		15.04	118	15.04	33	15.04	106	15.04	0	15.04	132	15.04	8	15.04	161
		15.06	0	15.06	0	15.06	79	15.06	102	15.06	67	15.06	0	15.06	241
		15.08	0	15.08	70	15.08	224	15.08	63	15.08	0	15.08	126	15.08	214
		15.1	34	15.1	97	15.1	90	15.1	0	15.1	0	15.1	0	15.1	44
		15.12	0	15.12	8	15.12	69	15.12	0	15.12	64	15.12	141	15.12	297
		15.14	130	15.14	59	15.14	226	15.14	63	15.14	0	15.14	62	15.14	31
		15.16	43	15.16	0	15.16	77	15.16	0	15.16	0	15.16	120	15.16	216
		15.18	86	15.18	68	15.18	213	15.18	8	15.18	157	15.18	62	15.18	82
		15.2	0	15.2	82	15.2	183	15.2	0	15.2	80	15.2	0	15.2	193
		15.22	57	15.22	87	15.22	244	15.22	35	15.22	50	15.22	28	15.22	225
		15.24	71	15.24	0	15.24	320	15.24	0	15.24	40	15.24	56	15.24	224
		15.26	31	15.26	73	15.26	200	15.26	0	15.26	133	15.26	0	15.26	27
		15.28	34	15.28	23	15.28	208	15.28	0	15.28	37	15.28	150	15.28	89
		15.3	62	15.3	39	15.3	165	15.3	0	15.3	155	15.3	64	15.3	149
		15.32	41	15.32	90	15.32	164	15.32	0	15.32	83	15.32	0	15.32	116
		15.34	19	15.34	0	15.34	183	15.34	0	15.34	0	15.34	22	15.34	99
		15.36	68	15.36	72	15.36	111	15.36	42	15.36	71	15.36	26	15.36	105
		15.38	22	15.38	100	15.38	148	15.38	97	15.38	105	15.38	68	15.38	152
		15.4	58	15.4	40	15.4	262	15.4	53	15.4	50	15.4	107	15.4	230
		15.42	82	15.42	54	15.42	25	15.42	76	15.42	110	15.42	44	15.42	297
		15.44	35	15.44	88	15.44	74	15.44	61	15.44	16	15.44	44	15.44	206
		15.46	5	15.46	52	15.46	141	15.46	43	15.46	119	15.46	22	15.46	181
		15.48	31	15.48	0	15.48	220	15.48	0	15.48	9	15.48	97	15.48	126
		15.5	71	15.5	3	15.5	217	15.5	0	15.5	150	15.5	92	15.5	115
		15.52	52	15.52	111	15.52	123	15.52	95	15.52	56	15.52	35	15.52	62
		15.54	0	15.54	90	15.54	57	15.54	0	15.54	97	15.54	4	15.54	185
		15.56	8	15.56	133	15.56	176	15.56	14	15.56	41	15.56	0	15.56	123
		15.58	72	15.58	93	15.58	149	15.58	222	15.58	49	15.58	0	15.58	25
		15.6	39	15.6	103	15.6	161	15.6	2	15.6	19	15.6	37	15.6	110
		15.62	50	15.62	38	15.62	203	15.62	0	15.62	0	15.62	58	15.62	85
		15.64	39	15.64	104	15.64	159	15.64	0	15.64	88	15.64	70	15.64	110
		15.66	13	15.66	70	15.66	144	15.66	0	15.66	127	15.66	80	15.66	158
		15.68	0	15.68	54	15.68	172	15.68	22	15.68	158	15.68	45	15.68	223
		15.7	7	15.7	65	15.7	94	15.7	0	15.7	167	15.7	52	15.7	157
		15.72	57	15.72	28	15.72	216	15.72	2	15.72	106	15.72	24	15.72	138
		15.74	3	15.74	0	15.74	212	15.74	67	15.74	0	15.74	51	15.74	160
		15.76	61	15.76	39	15.76	31	15.76	109	15.76	185	15.76	10	15.76	131
		15.78	66	15.78	34	15.78	153	15.78	133	15.78	58	15.78	83	15.78	144
		15.8	35	15.8	76	15.8	236	15.8	75	15.8	107	15.8	28	15.8	132
		15.82	18	15.82	99	15.82	250	15.82	0	15.82	44	15.82	27	15.82	150
		15.84	78	15.84	55	15.84	261	15.84	29	15.84	70	15.84	49	15.84	1
		15.86	12	15.86	110	15.86	262	15.86	0	15.86	50	15.86	23	15.86	116
		15.88	45	15.88	51	15.88	174	15.88	0	15.88	0	15.88	129	15.88	31
		15.9	27	15.9	84	15.9	67	15.9	0	15.9	0	15.9	134	15.9	163
		15.92	8	15.92	100	15.92	91	15.92	0	15.92	23	15.92	16	15.92	112
		15.94	100	15.94	14	15.94	119	15.94	27	15.94	14	15.94	17	15.94	121
		15.96	115	15.96	65	15.96	104	15.96	2	15.96	17	15.96	30	15.96	162
		15.98	88	15.98	72	15.98	270	15.98	0	15.98	30	15.98	77	15.98	172
		16	33	16	27	16	145	16	0	16	0	16	26	16	224
		16.02	0	16.02	11	16.02	131	16.02	86	16.02	26	16.02	0	16.02	155
		16.04	58	16.04	159	16.04	129	16.04	73	16.04	106	16.04	0	16.04	74
		16.06	41	16.06	85	16.06	233	16.06	119	16.06	154	16.06	75	16.06	89
		16.08	0	16.08	120	16.08	79	16.08	0	16.08	99	16.08	76	16.08	148
		16.1	45	16.1	32	16.1	147	16.1	81	16.1	164	16.1	100	16.1	306
		16.12	3	16.12	1	16.12	132	16.12	0	16.12	93	16.12	99	16.12	149
		16.14	24	16.14	137	16.14	228	16.14	102	16.14	38	16.14	0	16.14	79
		16.16	164	16.16	111	16.16	200	16.16	0	16.16	70	16.16	71	16.16	182
		16.18	20	16.18	133	16.18	204	16.18	0	16.18	130	16.18	112	16.18	12
		16.2	34	16.2	160	16.2	270	16.2	0	16.2	127	16.2	72	16.2	168
		16.22	68	16.22	0	16.22	132	16.22	140	16.22	187	16.22	31	16.22	116
		16.24	79	16.24	101	16.24	96	16.24	0	16.24	124	16.24	32	16.24	127
		16.26	51	16.26	0	16.26	216	16.26	0	16.26	11	16.26	149	16.26	171
		16.28	33	16.28	51	16.28	101	16.28	187	16.28	38	16.28	164	16.28	0
		16.3	84	16.3	169	16.3	107	16.3	57	16.3	0	16.3	43	16.3	173
		16.32	51	16.32	90	16.32	241	16.32	0	16.32	2	16.32	44	16.32	239
		16.34	47	16.34	95	16.34	188	16.34	65	16.34	80	16.34	89	16.34	243
		16.36	108	16.36	122	16.36	35	16.36	28	16.36	84	16.36	0	16.36	129
		16.38	105	16.38	92	16.38	197	16.38	0	16.38	145	16.38	0	16.38	150
		16.4	117	16.4	141	16.4	270	16.4	39	16.4	86	16.4	184	16.4	146
		16.42	0	16.42	131	16.42	172	16.42	75	16.42	242	16.42	105	16.42	0
		16.44	52	16.44	53	16.44	42	16.44	66	16.44	34	16.44	0	16.44	99
		16.46	20	16.46	163	16.46	129	16.46	0	16.46	232	16.46	148	16.46	153
		16.48	50	16.48	5	16.48	192	16.48	2	16.48	110	16.48	45	16.48	90
		16.5	201	16.5	27	16.5	157	16.5	188	16.5	101	16.5	142	16.5	173
		16.52	0	16.52	32	16.52	91	16.52	0	16.52	103	16.52	93	16.52	139
		16.54	13	16.54	0	16.54	179	16.54	0	16.54	103	16.54	63	16.54	209
		16.56	52	16.56	64	16.56	185	16.56	75	16.56	144	16.56	180	16.56	157
		16.58	16	16.58	72	16.58	225	16.58	0	16.58	232	16.58	0	16.58	180
		16.6	0	16.6	76	16.6	216	16.6	70	16.6	119	16.6	108	16.6	73
		16.62	36	16.62	37	16.62	225	16.62	202	16.62	72	16.62	32	16.62	176
		16.64	48	16.64	74	16.64	145	16.64	0	16.64	141	16.64	0	16.64	255
		16.66	35	16.66	105	16.66	127	16.66	66	16.66	150	16.66	66	16.66	0
		16.68	62	16.68	134	16.68	160	16.68	61	16.68	0	16.68	59	16.68	53
		16.7	0	16.7	148	16.7	197	16.7	51	16.7	0	16.7	0	16.7	167
		16.72	34	16.72	36	16.72	61	16.72	97	16.72	105	16.72	31	16.72	71
		16.74	28	16.74	146	16.74	109	16.74	36	16.74	164	16.74	0	16.74	90
		16.76	41	16.76	107	16.76	211	16.76	212	16.76	198	16.76	113	16.76	144
		16.78	128	16.78	77	16.78	105	16.78	75	16.78	168	16.78	70	16.78	132
		16.8	84	16.8	42	16.8	25	16.8	144	16.8	81	16.8	76	16.8	41
		16.82	53	16.82	168	16.82	113	16.82	18	16.82	35	16.82	194	16.82	175
		16.84	44	16.84	118	16.84	89	16.84	105	16.84	120	16.84	122	16.84	182
		16.86	110	16.86	175	16.86	183	16.86	73	16.86	51	16.86	60	16.86	19
		16.88	55	16.88	35	16.88	156	16.88	33	16.88	65	16.88	114	16.88	233
		16.9	7	16.9	26	16.9	75	16.9	60	16.9	77	16.9	156	16.9	163
		16.92	98	16.92	104	16.92	240	16.92	34	16.92	40	16.92	130	16.92	24
		16.94	75	16.94	104	16.94	204	16.94	195	16.94	63	16.94	7	16.94	59
		16.96	64	16.96	117	16.96	122	16.96	25	16.96	10	16.96	86	16.96	219
		16.98	54	16.98	74	16.98	84	16.98	5	16.98	133	16.98	226	16.98	75
		17	0	17	136	17	169	17	90	17	0	17	93	17	102
		17.02	115	17.02	59	17.02	134	17.02	63	17.02	162	17.02	5	17.02	133
		17.04	56	17.04	166	17.04	122	17.04	63	17.04	42	17.04	9	17.04	87
		17.06	17	17.06	89	17.06	198	17.06	59	17.06	96	17.06	41	17.06	32
		17.08	58	17.08	142	17.08	236	17.08	0	17.08	52	17.08	0	17.08	70
		17.1	127	17.1	188	17.1	147	17.1	0	17.1	96	17.1	159	17.1	66
		17.12	50	17.12	29	17.12	124	17.12	0	17.12	1	17.12	0	17.12	207
		17.14	119	17.14	16	17.14	196	17.14	143	17.14	0	17.14	132	17.14	101
		17.16	100	17.16	73	17.16	212	17.16	78	17.16	63	17.16	55	17.16	133
		17.18	63	17.18	187	17.18	95	17.18	95	17.18	82	17.18	77	17.18	0
		17.2	55	17.2	89	17.2	121	17.2	0	17.2	66	17.2	33	17.2	107
		17.22	14	17.22	115	17.22	200	17.22	66	17.22	105	17.22	23	17.22	79
		17.24	95	17.24	22	17.24	52	17.24	283	17.24	205	17.24	100	17.24	0
		17.26	46	17.26	29	17.26	119	17.26	0	17.26	55	17.26	0	17.26	80
		17.28	100	17.28	77	17.28	96	17.28	132	17.28	94	17.28	0	17.28	5
		17.3	13	17.3	84	17.3	155	17.3	0	17.3	150	17.3	111	17.3	121
		17.32	71	17.32	28	17.32	237	17.32	96	17.32	0	17.32	0	17.32	75
		17.34	33	17.34	78	17.34	226	17.34	0	17.34	0	17.34	110	17.34	0
		17.36	27	17.36	125	17.36	152	17.36	0	17.36	103	17.36	19	17.36	3
		17.38	0	17.38	0	17.38	191	17.38	113	17.38	0	17.38	155	17.38	226
		17.4	102	17.4	106	17.4	104	17.4	150	17.4	132	17.4	68	17.4	231
		17.42	70	17.42	108	17.42	82	17.42	0	17.42	2	17.42	17	17.42	24
		17.44	48	17.44	148	17.44	58	17.44	0	17.44	140	17.44	14	17.44	48
		17.46	100	17.46	122	17.46	47	17.46	0	17.46	61	17.46	31	17.46	0
		17.48	123	17.48	131	17.48	0	17.48	26	17.48	6	17.48	0	17.48	0
		17.5	65	17.5	54	17.5	22	17.5	0	17.5	0	17.5	68	17.5	83
		17.52	0	17.52	156	17.52	0	17.52	0	17.52	180	17.52	4	17.52	67
		17.54	44	17.54	120	17.54	116	17.54	0	17.54	191	17.54	28	17.54	20
		17.56	95	17.56	217	17.56	3	17.56	0	17.56	87	17.56	30	17.56	146
		17.58	75	17.58	25	17.58	95	17.58	63	17.58	28	17.58	0	17.58	0
		17.6	123	17.6	95	17.6	92	17.6	0	17.6	205	17.6	53	17.6	20
		17.62	40	17.62	141	17.62	149	17.62	0	17.62	110	17.62	154	17.62	244
		17.64	60	17.64	9	17.64	114	17.64	61	17.64	191	17.64	1	17.64	111
		17.66	104	17.66	78	17.66	39	17.66	75	17.66	0	17.66	56	17.66	45
		17.68	36	17.68	108	17.68	92	17.68	0	17.68	94	17.68	0	17.68	212
		17.7	114	17.7	63	17.7	51	17.7	74	17.7	40	17.7	57	17.7	54
		17.72	54	17.72	201	17.72	115	17.72	10	17.72	64	17.72	48	17.72	0
		17.74	63	17.74	0	17.74	72	17.74	0	17.74	0	17.74	12	17.74	47
		17.76	71	17.76	132	17.76	138	17.76	106	17.76	152	17.76	0	17.76	44
		17.78	0	17.78	204	17.78	86	17.78	79	17.78	37	17.78	0	17.78	0
		17.8	54	17.8	35	17.8	19	17.8	26	17.8	86	17.8	0	17.8	116
		17.82	36	17.82	2	17.82	133	17.82	128	17.82	0	17.82	0	17.82	47
		17.84	79	17.84	49	17.84	189	17.84	0	17.84	96	17.84	0	17.84	18
		17.86	57	17.86	82	17.86	99	17.86	125	17.86	0	17.86	0	17.86	0
		17.88	22	17.88	195	17.88	86	17.88	48	17.88	64	17.88	0	17.88	57
		17.9	0	17.9	118	17.9	78	17.9	22	17.9	16	17.9	0	17.9	27
		17.92	62	17.92	113	17.92	0	17.92	0	17.92	43	17.92	0	17.92	0
		17.94	20	17.94	0	17.94	188	17.94	0	17.94	81	17.94	76	17.94	81
		17.96	94	17.96	26	17.96	160	17.96	60	17.96	39	17.96	0	17.96	0
		17.98	36	17.98	44	17.98	195	17.98	0	17.98	101	17.98	39	17.98	66
		18	72	18	59	18	134	18	5	18	42	18	0	18	127
		18.02	2	18.02	0	18.02	62	18.02	80	18.02	0	18.02	7	18.02	0
		18.04	156	18.04	53	18.04	38	18.04	190	18.04	19	18.04	15	18.04	62
		18.06	92	18.06	0	18.06	93	18.06	0	18.06	22	18.06	63	18.06	87
		18.08	72	18.08	54	18.08	139	18.08	16	18.08	0	18.08	26	18.08	0
		18.1	6	18.1	39	18.1	145	18.1	124	18.1	36	18.1	0	18.1	0
		18.12	9	18.12	172	18.12	117	18.12	0	18.12	175	18.12	126	18.12	0
		18.14	71	18.14	36	18.14	82	18.14	10	18.14	59	18.14	0	18.14	0
		18.16	62	18.16	149	18.16	76	18.16	62	18.16	0	18.16	70	18.16	0
		18.18	25	18.18	24	18.18	0	18.18	20	18.18	50	18.18	99	18.18	0
		18.2	69	18.2	145	18.2	36	18.2	0	18.2	31	18.2	1	18.2	8
		18.22	147	18.22	173	18.22	39	18.22	45	18.22	79	18.22	40	18.22	0
		18.24	63	18.24	60	18.24	58	18.24	40	18.24	2	18.24	27	18.24	0
		18.26	127	18.26	140	18.26	49	18.26	0	18.26	40	18.26	37	18.26	0
		18.28	96	18.28	135	18.28	96	18.28	29	18.28	0	18.28	39	18.28	0
		18.3	61	18.3	149	18.3	0	18.3	0	18.3	0	18.3	0	18.3	0
		18.32	11	18.32	61	18.32	44	18.32	0	18.32	116	18.32	0	18.32	16
		18.34	35	18.34	53	18.34	78	18.34	0	18.34	18	18.34	17	18.34	0
		18.36	114	18.36	8	18.36	66	18.36	0	18.36	0	18.36	0	18.36	0
		18.38	72	18.38	167	18.38	0	18.38	0	18.38	0	18.38	1	18.38	90
		18.4	21	18.4	123	18.4	10	18.4	0	18.4	0	18.4	0	18.4	0
		18.42	94	18.42	150	18.42	90	18.42	0	18.42	112	18.42	0	18.42	102
		18.44	54	18.44	74	18.44	124	18.44	45	18.44	77	18.44	100	18.44	175
		18.46	19	18.46	43	18.46	137	18.46	9	18.46	9	18.46	34	18.46	0
		18.48	57	18.48	1	18.48	0	18.48	0	18.48	0	18.48	12	18.48	73
		18.5	17	18.5	36	18.5	51	18.5	130	18.5	0	18.5	49	18.5	0
		18.52	0	18.52	114	18.52	85	18.52	34	18.52	61	18.52	27	18.52	7
		18.54	77	18.54	21	18.54	128	18.54	0	18.54	0	18.54	0	18.54	108
		18.56	121	18.56	142	18.56	75	18.56	33	18.56	19	18.56	61	18.56	148
		18.58	97	18.58	117	18.58	109	18.58	33	18.58	74	18.58	0	18.58	0
		18.6	133	18.6	124	18.6	107	18.6	98	18.6	0	18.6	0	18.6	38
		18.62	63	18.62	24	18.62	121	18.62	117	18.62	0	18.62	0	18.62	65
		18.64	16	18.64	83	18.64	0	18.64	0	18.64	0	18.64	4	18.64	29
		18.66	7	18.66	61	18.66	28	18.66	35	18.66	56	18.66	39	18.66	0
		18.68	62	18.68	132	18.68	0	18.68	0	18.68	0	18.68	0	18.68	0
		18.7	73	18.7	97	18.7	99	18.7	30	18.7	71	18.7	0	18.7	38
		18.72	104	18.72	110	18.72	18	18.72	28	18.72	59	18.72	3	18.72	0
		18.74	0	18.74	95	18.74	43	18.74	0	18.74	40	18.74	85	18.74	0
		18.76	57	18.76	157	18.76	5	18.76	0	18.76	14	18.76	0	18.76	0
		18.78	75	18.78	127	18.78	63	18.78	117	18.78	0	18.78	20	18.78	0
		18.8	49	18.8	39	18.8	108	18.8	0	18.8	0	18.8	64	18.8	16
		18.82	85	18.82	91	18.82	0	18.82	0	18.82	0	18.82	0	18.82	0
		18.84	9	18.84	102	18.84	0	18.84	0	18.84	0	18.84	84	18.84	21
		18.86	73	18.86	102	18.86	49	18.86	0	18.86	70	18.86	0	18.86	24
		18.88	75	18.88	121	18.88	66	18.88	0	18.88	11	18.88	119	18.88	39
		18.9	90	18.9	70	18.9	0	18.9	84	18.9	17	18.9	19	18.9	0
		18.92	57	18.92	136	18.92	36	18.92	0	18.92	15	18.92	43	18.92	0
		18.94	0	18.94	146	18.94	85	18.94	107	18.94	60	18.94	30	18.94	62
		18.96	67	18.96	39	18.96	110	18.96	0	18.96	0	18.96	43	18.96	43
		18.98	39	18.98	36	18.98	0	18.98	2	18.98	165	18.98	0	18.98	0
		19	61	19	172	19	71	19	120	19	0	19	0	19	0
		19.02	155	19.02	38	19.02	83	19.02	5	19.02	0	19.02	0	19.02	0
		19.04	0	19.04	47	19.04	0	19.04	0	19.04	56	19.04	40	19.04	43
		19.06	4	19.06	62	19.06	21	19.06	0	19.06	0	19.06	67	19.06	6
		19.08	87	19.08	0	19.08	19	19.08	7	19.08	0	19.08	44	19.08	0
		19.1	42	19.1	69	19.1	0	19.1	0	19.1	89	19.1	0	19.1	0
		19.12	134	19.12	27	19.12	0	19.12	81	19.12	7	19.12	20	19.12	0
		19.14	69	19.14	95	19.14	87	19.14	68	19.14	0	19.14	0	19.14	0
		19.16	24	19.16	36	19.16	0	19.16	129	19.16	0	19.16	11	19.16	0
		19.18	63	19.18	0	19.18	5	19.18	0	19.18	1	19.18	48	19.18	0
		19.2	87	19.2	20	19.2	0	19.2	37	19.2	213	19.2	18	19.2	0
		19.22	138	19.22	43	19.22	178	19.22	95	19.22	0	19.22	0	19.22	0
		19.24	107	19.24	106	19.24	0	19.24	101	19.24	48	19.24	134	19.24	5
		19.26	45	19.26	116	19.26	82	19.26	9	19.26	0	19.26	23	19.26	0
		19.28	35	19.28	124	19.28	68	19.28	62	19.28	62	19.28	0	19.28	0
		19.3	71	19.3	59	19.3	57	19.3	76	19.3	8	19.3	122	19.3	0
		19.32	107	19.32	41	19.32	0	19.32	72	19.32	0	19.32	0	19.32	0
		19.34	91	19.34	56	19.34	109	19.34	0	19.34	0	19.34	92	19.34	0
		19.36	0	19.36	22	19.36	33	19.36	0	19.36	83	19.36	7	19.36	0
		19.38	105	19.38	12	19.38	0	19.38	0	19.38	0	19.38	0	19.38	0
		19.4	60	19.4	55	19.4	61	19.4	0	19.4	0	19.4	7	19.4	0
		19.42	63	19.42	138	19.42	0	19.42	79	19.42	0	19.42	0	19.42	0
		19.44	6	19.44	59	19.44	0	19.44	75	19.44	4	19.44	88	19.44	0
		19.46	89	19.46	144	19.46	68	19.46	82	19.46	0	19.46	0	19.46	23
		19.48	0	19.48	60	19.48	0	19.48	0	19.48	92	19.48	0	19.48	10
		19.5	25	19.5	0	19.5	0	19.5	0	19.5	0	19.5	0	19.5	0
		19.52	30	19.52	70	19.52	0	19.52	0	19.52	0	19.52	57	19.52	0
		19.54	104	19.54	6	19.54	0	19.54	65	19.54	88	19.54	14	19.54	0
		19.56	12	19.56	116	19.56	3	19.56	17	19.56	96	19.56	0	19.56	0
		19.58	109	19.58	112	19.58	0	19.58	56	19.58	0	19.58	0	19.58	0
		19.6	66	19.6	106	19.6	102	19.6	97	19.6	0	19.6	0	19.6	0
		19.62	102	19.62	81	19.62	0	19.62	84	19.62	24	19.62	13	19.62	3
		19.64	133	19.64	70	19.64	0	19.64	0	19.64	0	19.64	88	19.64	0
		19.66	51	19.66	29	19.66	0	19.66	38	19.66	29	19.66	18	19.66	94
		19.68	31	19.68	66	19.68	0	19.68	21	19.68	0	19.68	31	19.68	0
		19.7	0	19.7	0	19.7	35	19.7	62	19.7	0	19.7	0	19.7	0
		19.72	186	19.72	123	19.72	2	19.72	61	19.72	0	19.72	52	19.72	0
		19.74	35	19.74	28	19.74	0	19.74	45	19.74	0	19.74	95	19.74	0
		19.76	0	19.76	51	19.76	4	19.76	12	19.76	0	19.76	47	19.76	0
		19.78	72	19.78	104	19.78	0	19.78	0	19.78	58	19.78	32	19.78	0
		19.8	14	19.8	26	19.8	5	19.8	140	19.8	0	19.8	82	19.8	0
		19.82	90	19.82	16	19.82	18	19.82	0	19.82	0	19.82	0	19.82	0
		19.84	86	19.84	72	19.84	11	19.84	10	19.84	0	19.84	29	19.84	0
		19.86	42	19.86	47	19.86	74	19.86	0	19.86	0	19.86	29	19.86	0
		19.88	26	19.88	144	19.88	0	19.88	4	19.88	0	19.88	0	19.88	0
		19.9	60	19.9	143	19.9	90	19.9	0	19.9	0	19.9	2	19.9	0
		19.92	53	19.92	95	19.92	17	19.92	0	19.92	0	19.92	23	19.92	0
		19.94	103	19.94	137	19.94	43	19.94	86	19.94	0	19.94	0	19.94	0
		19.96	55	19.96	57	19.96	45	19.96	40	19.96	0	19.96	43	19.96	0
		19.98	4	19.98	79	19.98	0	19.98	0	19.98	0	19.98	13	19.98	0
		20	0	20	88	20	1	20	136	20	29	20	76	20	0
		20.02	86	20.02	95	20.02	0	20.02	58	20.02	0	20.02	65	20.02	0
		20.04	40	20.04	0	20.04	81	20.04	29	20.04	13	20.04	2	20.04	0
		20.06	81	20.06	38	20.06	0	20.06	14	20.06	0	20.06	0	20.06	0
		20.08	8	20.08	113	20.08	51	20.08	177	20.08	31	20.08	99	20.08	0
		20.1	82	20.1	12	20.1	0	20.1	19	20.1	0	20.1	2	20.1	0
		20.12	97	20.12	40	20.12	62	20.12	0	20.12	0	20.12	0	20.12	0
		20.14	3	20.14	57	20.14	0	20.14	69	20.14	0	20.14	11	20.14	0
		20.16	105	20.16	51	20.16	168	20.16	0	20.16	0	20.16	43	20.16	0
		20.18	20	20.18	62	20.18	0	20.18	68	20.18	0	20.18	94	20.18	25
		20.2	139	20.2	115	20.2	0	20.2	0	20.2	0	20.2	1	20.2	0
		20.22	61	20.22	73	20.22	97	20.22	0	20.22	0	20.22	0	20.22	0
		20.24	91	20.24	110	20.24	0	20.24	3	20.24	0	20.24	42	20.24	0
		20.26	84	20.26	80	20.26	0	20.26	80	20.26	0	20.26	0	20.26	0
		20.28	102	20.28	69	20.28	0	20.28	174	20.28	0	20.28	0	20.28	0
		20.3	0	20.3	39	20.3	0	20.3	96	20.3	0	20.3	61	20.3	0
		20.32	117	20.32	39	20.32	0	20.32	0	20.32	14	20.32	9	20.32	0
		20.34	100	20.34	107	20.34	0	20.34	148	20.34	0	20.34	0	20.34	0
		20.36	0	20.36	0	20.36	105	20.36	51	20.36	0	20.36	14	20.36	0
		20.38	110	20.38	118	20.38	0	20.38	104	20.38	0	20.38	47	20.38	0
		20.4	1	20.4	56	20.4	0	20.4	47	20.4	19	20.4	33	20.4	0
		20.42	68	20.42	77	20.42	105	20.42	6	20.42	48	20.42	62	20.42	0
		20.44	24	20.44	0	20.44	0	20.44	0	20.44	15	20.44	0	20.44	0
		20.46	0	20.46	0	20.46	0	20.46	63	20.46	7	20.46	31	20.46	0
		20.48	0	20.48	136	20.48	72	20.48	108	20.48	10	20.48	57	20.48	0
		20.5	59	20.5	35	20.5	33	20.5	55	20.5	109	20.5	0	20.5	0
		20.52	7	20.52	76	20.52	5	20.52	81	20.52	65	20.52	37	20.52	0
		20.54	0	20.54	0	20.54	43	20.54	0	20.54	0	20.54	97	20.54	0
		20.56	64	20.56	27	20.56	59	20.56	224	20.56	0	20.56	38	20.56	0
		20.58	80	20.58	31	20.58	0	20.58	72	20.58	0	20.58	78	20.58	15
		20.6	0	20.6	13	20.6	0	20.6	100	20.6	0	20.6	61	20.6	0
		20.62	45	20.62	128	20.62	9	20.62	85	20.62	0	20.62	166	20.62	0
		20.64	42	20.64	71	20.64	0	20.64	20	20.64	0	20.64	69	20.64	0
		20.66	31	20.66	56	20.66	0	20.66	80	20.66	0	20.66	66	20.66	0
		20.68	53	20.68	0	20.68	23	20.68	0	20.68	0	20.68	0	20.68	0
		20.7	66	20.7	133	20.7	10	20.7	0	20.7	0	20.7	153	20.7	0
		20.72	87	20.72	88	20.72	4	20.72	28	20.72	0	20.72	0	20.72	0
		20.74	0	20.74	90	20.74	2	20.74	35	20.74	0	20.74	0	20.74	0
		20.76	21	20.76	24	20.76	44	20.76	1	20.76	0	20.76	61	20.76	24
		20.78	68	20.78	47	20.78	0	20.78	5	20.78	0	20.78	116	20.78	0
		20.8	124	20.8	58	20.8	0	20.8	22	20.8	0	20.8	0	20.8	0
		20.82	32	20.82	64	20.82	0	20.82	0	20.82	0	20.82	0	20.82	0
		20.84	68	20.84	77	20.84	10	20.84	12	20.84	30	20.84	0	20.84	52
		20.86	89	20.86	30	20.86	38	20.86	40	20.86	0	20.86	15	20.86	0
		20.88	79	20.88	49	20.88	0	20.88	49	20.88	0	20.88	0	20.88	0
		20.9	20	20.9	16	20.9	0	20.9	15	20.9	0	20.9	0	20.9	0
		20.92	0	20.92	54	20.92	19	20.92	43	20.92	0	20.92	96	20.92	39
		20.94	47	20.94	11	20.94	0	20.94	25	20.94	0	20.94	60	20.94	0
		20.96	0	20.96	72	20.96	0	20.96	38	20.96	58	20.96	46	20.96	0
		20.98	45	20.98	49	20.98	0	20.98	0	20.98	159	20.98	0	20.98	0
		21	88	21	22	21	0	21	0	21	0	21	31	21	0
		21.02	34	21.02	37	21.02	0	21.02	4	21.02	0	21.02	54	21.02	0
		21.04	71	21.04	0	21.04	86	21.04	21	21.04	0	21.04	24	21.04	0
		21.06	95	21.06	57	21.06	68	21.06	52	21.06	0	21.06	86	21.06	0
		21.08	32	21.08	54	21.08	84	21.08	133	21.08	0	21.08	12	21.08	0
		21.1	0	21.1	137	21.1	10	21.1	0	21.1	73	21.1	89	21.1	0
		21.12	44	21.12	119	21.12	11	21.12	6	21.12	12	21.12	160	21.12	0
		21.14	23	21.14	93	21.14	12	21.14	50	21.14	0	21.14	132	21.14	0
		21.16	71	21.16	0	21.16	10	21.16	100	21.16	100	21.16	11	21.16	0
		21.18	89	21.18	38	21.18	40	21.18	89	21.18	78	21.18	94	21.18	0
		21.2	97	21.2	0	21.2	67	21.2	50	21.2	0	21.2	0	21.2	0
		21.22	0	21.22	114	21.22	0	21.22	0	21.22	0	21.22	78	21.22	0
		21.24	0	21.24	40	21.24	49	21.24	125	21.24	131	21.24	59	21.24	0
		21.26	7	21.26	0	21.26	30	21.26	0	21.26	103	21.26	97	21.26	0
		21.28	42	21.28	100	21.28	0	21.28	20	21.28	0	21.28	0	21.28	0
		21.3	84	21.3	46	21.3	0	21.3	119	21.3	76	21.3	0	21.3	0
		21.32	50	21.32	0	21.32	59	21.32	40	21.32	0	21.32	81	21.32	0
		21.34	84	21.34	87	21.34	31	21.34	0	21.34	0	21.34	19	21.34	0
		21.36	92	21.36	55	21.36	32	21.36	41	21.36	0	21.36	60	21.36	0
		21.38	0	21.38	30	21.38	0	21.38	99	21.38	35	21.38	1	21.38	0
		21.4	85	21.4	47	21.4	98	21.4	45	21.4	0	21.4	97	21.4	0
		21.42	21	21.42	112	21.42	97	21.42	0	21.42	0	21.42	109	21.42	0
		21.44	14	21.44	0	21.44	0	21.44	0	21.44	0	21.44	112	21.44	0
		21.46	84	21.46	14	21.46	0	21.46	43	21.46	0	21.46	176	21.46	0
		21.48	32	21.48	50	21.48	20	21.48	135	21.48	91	21.48	106	21.48	0
		21.5	26	21.5	126	21.5	0	21.5	52	21.5	0	21.5	45	21.5	0
		21.52	42	21.52	68	21.52	20	21.52	70	21.52	0	21.52	152	21.52	0
		21.54	23	21.54	23	21.54	113	21.54	89	21.54	38	21.54	61	21.54	0
		21.56	0	21.56	4	21.56	33	21.56	8	21.56	8	21.56	85	21.56	0
		21.58	10	21.58	0	21.58	0	21.58	59	21.58	0	21.58	86	21.58	0
		21.6	0	21.6	5	21.6	0	21.6	0	21.6	15	21.6	51	21.6	0
		21.62	52	21.62	36	21.62	24	21.62	0	21.62	0	21.62	36	21.62	0
		21.64	0	21.64	74	21.64	13	21.64	78	21.64	0	21.64	59	21.64	0
		21.66	77	21.66	60	21.66	55	21.66	0	21.66	0	21.66	51	21.66	0
		21.68	10	21.68	188	21.68	96	21.68	69	21.68	0	21.68	7	21.68	0
		21.7	138	21.7	85	21.7	71	21.7	0	21.7	0	21.7	113	21.7	0
		21.72	19	21.72	11	21.72	92	21.72	81	21.72	66	21.72	0	21.72	0
		21.74	68	21.74	26	21.74	55	21.74	0	21.74	0	21.74	132	21.74	0
		21.76	0	21.76	89	21.76	81	21.76	246	21.76	0	21.76	81	21.76	0
		21.78	0	21.78	53	21.78	38	21.78	155	21.78	0	21.78	90	21.78	0
		21.8	0	21.8	70	21.8	114	21.8	97	21.8	0	21.8	0	21.8	0
		21.82	104	21.82	37	21.82	6	21.82	110	21.82	25	21.82	76	21.82	0
		21.84	7	21.84	52	21.84	0	21.84	0	21.84	0	21.84	33	21.84	0
		21.86	0	21.86	89	21.86	0	21.86	0	21.86	0	21.86	75	21.86	0
		21.88	0	21.88	41	21.88	69	21.88	77	21.88	0	21.88	161	21.88	0
		21.9	26	21.9	99	21.9	4	21.9	60	21.9	0	21.9	49	21.9	0
		21.92	83	21.92	10	21.92	59	21.92	0	21.92	0	21.92	24	21.92	0
		21.94	76	21.94	0	21.94	62	21.94	0	21.94	0	21.94	90	21.94	0
		21.96	32	21.96	41	21.96	0	21.96	57	21.96	17	21.96	117	21.96	0
		21.98	4	21.98	86	21.98	0	21.98	139	21.98	0	21.98	73	21.98	0
		22	139	22	148	22	0	22	117	22	0	22	0	22	0
		22.02	37	22.02	0	22.02	28	22.02	0	22.02	0	22.02	97	22.02	0
		22.04	0	22.04	12	22.04	36	22.04	0	22.04	0	22.04	40	22.04	0
		22.06	30	22.06	0	22.06	113	22.06	117	22.06	39	22.06	80	22.06	0
		22.08	34	22.08	5	22.08	50	22.08	161	22.08	97	22.08	0	22.08	0
		22.1	10	22.1	22	22.1	136	22.1	185	22.1	50	22.1	84	22.1	0
		22.12	17	22.12	48	22.12	149	22.12	30	22.12	104	22.12	59	22.12	0
		22.14	20	22.14	107	22.14	97	22.14	0	22.14	0	22.14	184	22.14	0
		22.16	16	22.16	0	22.16	51	22.16	0	22.16	0	22.16	95	22.16	0
		22.18	0	22.18	22	22.18	194	22.18	16	22.18	0	22.18	39	22.18	0
		22.2	0	22.2	21	22.2	19	22.2	198	22.2	0	22.2	54	22.2	0
		22.22	61	22.22	0	22.22	151	22.22	165	22.22	0	22.22	70	22.22	0
		22.24	60	22.24	88	22.24	152	22.24	88	22.24	0	22.24	116	22.24	0
		22.26	3	22.26	0	22.26	70	22.26	0	22.26	56	22.26	16	22.26	0
		22.28	53	22.28	22	22.28	141	22.28	191	22.28	42	22.28	126	22.28	0
		22.3	0	22.3	42	22.3	71	22.3	49	22.3	129	22.3	9	22.3	0
		22.32	92	22.32	20	22.32	17	22.32	119	22.32	33	22.32	1	22.32	0
		22.34	40	22.34	23	22.34	100	22.34	4	22.34	0	22.34	124	22.34	0
		22.36	74	22.36	63	22.36	43	22.36	106	22.36	71	22.36	111	22.36	0
		22.38	0	22.38	113	22.38	41	22.38	92	22.38	0	22.38	11	22.38	0
		22.4	13	22.4	97	22.4	21	22.4	108	22.4	5	22.4	0	22.4	0
		22.42	31	22.42	70	22.42	0	22.42	17	22.42	84	22.42	32	22.42	0
		22.44	125	22.44	49	22.44	73	22.44	68	22.44	100	22.44	0	22.44	0
		22.46	28	22.46	38	22.46	0	22.46	0	22.46	29	22.46	133	22.46	0
		22.48	25	22.48	0	22.48	51	22.48	136	22.48	0	22.48	93	22.48	0
		22.5	86	22.5	119	22.5	59	22.5	38	22.5	29	22.5	137	22.5	0
		22.52	36	22.52	120	22.52	143	22.52	77	22.52	64	22.52	197	22.52	0
		22.54	13	22.54	48	22.54	59	22.54	59	22.54	149	22.54	58	22.54	0
		22.56	43	22.56	8	22.56	144	22.56	35	22.56	61	22.56	113	22.56	0
		22.58	81	22.58	74	22.58	27	22.58	87	22.58	3	22.58	109	22.58	0
		22.6	59	22.6	54	22.6	0	22.6	39	22.6	114	22.6	102	22.6	0
		22.62	0	22.62	23	22.62	97	22.62	78	22.62	0	22.62	53	22.62	0
		22.64	0	22.64	29	22.64	123	22.64	159	22.64	0	22.64	64	22.64	0
		22.66	52	22.66	74	22.66	9	22.66	0	22.66	0	22.66	19	22.66	0
		22.68	0	22.68	27	22.68	75	22.68	42	22.68	161	22.68	30	22.68	0
		22.7	0	22.7	77	22.7	6	22.7	13	22.7	32	22.7	87	22.7	0
		22.72	19	22.72	48	22.72	31	22.72	105	22.72	134	22.72	82	22.72	0
		22.74	42	22.74	75	22.74	100	22.74	103	22.74	98	22.74	0	22.74	0
		22.76	82	22.76	53	22.76	103	22.76	72	22.76	90	22.76	48	22.76	0
		22.78	58	22.78	69	22.78	60	22.78	31	22.78	0	22.78	76	22.78	0
		22.8	114	22.8	42	22.8	39	22.8	40	22.8	78	22.8	108	22.8	0
		22.82	27	22.82	27	22.82	0	22.82	125	22.82	0	22.82	25	22.82	0
		22.84	0	22.84	64	22.84	2	22.84	74	22.84	110	22.84	4	22.84	0
		22.86	22	22.86	135	22.86	0	22.86	79	22.86	102	22.86	0	22.86	0
		22.88	24	22.88	29	22.88	51	22.88	163	22.88	168	22.88	54	22.88	0
		22.9	0	22.9	104	22.9	60	22.9	125	22.9	2	22.9	64	22.9	0
		22.92	0	22.92	53	22.92	12	22.92	78	22.92	84	22.92	39	22.92	0
		22.94	0	22.94	73	22.94	119	22.94	136	22.94	34	22.94	0	22.94	0
		22.96	0	22.96	0	22.96	112	22.96	109	22.96	0	22.96	49	22.96	0
		22.98	94	22.98	105	22.98	142	22.98	46	22.98	0	22.98	14	22.98	0
		23	55	23	96	23	99	23	51	23	21	23	114	23	0
		23.02	29	23.02	26	23.02	0	23.02	160	23.02	0	23.02	91	23.02	0
		23.04	7	23.04	83	23.04	0	23.04	161	23.04	101	23.04	0	23.04	0
		23.06	9	23.06	23	23.06	0	23.06	169	23.06	205	23.06	108	23.06	0
		23.08	82	23.08	0	23.08	43	23.08	71	23.08	0	23.08	120	23.08	0
		23.1	114	23.1	85	23.1	130	23.1	175	23.1	28	23.1	7	23.1	0
		23.12	14	23.12	10	23.12	119	23.12	129	23.12	105	23.12	34	23.12	0
		23.14	41	23.14	46	23.14	66	23.14	0	23.14	116	23.14	88	23.14	0
		23.16	2	23.16	37	23.16	49	23.16	54	23.16	96	23.16	86	23.16	0
		23.18	0	23.18	31	23.18	56	23.18	82	23.18	0	23.18	71	23.18	0
		23.2	99	23.2	32	23.2	88	23.2	146	23.2	152	23.2	115	23.2	0
		23.22	49	23.22	108	23.22	136	23.22	49	23.22	136	23.22	41	23.22	0
		23.24	12	23.24	17	23.24	86	23.24	85	23.24	73	23.24	56	23.24	0
		23.26	0	23.26	38	23.26	0	23.26	52	23.26	39	23.26	71	23.26	0
		23.28	24	23.28	125	23.28	113	23.28	58	23.28	176	23.28	16	23.28	0
		23.3	78	23.3	36	23.3	77	23.3	192	23.3	137	23.3	0	23.3	0
		23.32	13	23.32	122	23.32	111	23.32	54	23.32	128	23.32	26	23.32	0
		23.34	11	23.34	1	23.34	115	23.34	37	23.34	0	23.34	45	23.34	0
		23.36	149	23.36	36	23.36	0	23.36	320	23.36	0	23.36	23	23.36	0
		23.38	41	23.38	49	23.38	55	23.38	110	23.38	63	23.38	55	23.38	0
		23.4	66	23.4	50	23.4	173	23.4	53	23.4	102	23.4	103	23.4	0
		23.42	0	23.42	0	23.42	147	23.42	45	23.42	21	23.42	16	23.42	0
		23.44	0	23.44	52	23.44	33	23.44	135	23.44	0	23.44	33	23.44	0
		23.46	67	23.46	0	23.46	73	23.46	181	23.46	0	23.46	28	23.46	0
		23.48	17	23.48	34	23.48	175	23.48	0	23.48	131	23.48	112	23.48	0
		23.5	43	23.5	69	23.5	69	23.5	65	23.5	34	23.5	48	23.5	0
		23.52	24	23.52	0	23.52	72	23.52	0	23.52	101	23.52	88	23.52	0
		23.54	0	23.54	0	23.54	197	23.54	290	23.54	0	23.54	84	23.54	0
		23.56	31	23.56	0	23.56	117	23.56	115	23.56	84	23.56	0	23.56	0
		23.58	23	23.58	0	23.58	180	23.58	175	23.58	65	23.58	90	23.58	0
		23.6	0	23.6	52	23.6	203	23.6	217	23.6	86	23.6	10	23.6	0
		23.62	6	23.62	95	23.62	120	23.62	147	23.62	4	23.62	1	23.62	0
		23.64	0	23.64	0	23.64	94	23.64	241	23.64	84	23.64	71	23.64	0
		23.66	57	23.66	81	23.66	170	23.66	299	23.66	85	23.66	0	23.66	0
		23.68	71	23.68	0	23.68	46	23.68	91	23.68	243	23.68	0	23.68	0
		23.7	71	23.7	136	23.7	216	23.7	67	23.7	34	23.7	56	23.7	0
		23.72	153	23.72	108	23.72	50	23.72	164	23.72	129	23.72	139	23.72	0
		23.74	97	23.74	106	23.74	72	23.74	33	23.74	8	23.74	65	23.74	0
		23.76	64	23.76	51	23.76	119	23.76	184	23.76	0	23.76	0	23.76	0
		23.78	39	23.78	96	23.78	261	23.78	161	23.78	31	23.78	21	23.78	0
		23.8	57	23.8	45	23.8	0	23.8	84	23.8	10	23.8	120	23.8	0
		23.82	0	23.82	55	23.82	54	23.82	95	23.82	0	23.82	107	23.82	0
		23.84	31	23.84	21	23.84	34	23.84	24	23.84	136	23.84	62	23.84	0
		23.86	42	23.86	112	23.86	90	23.86	72	23.86	18	23.86	0	23.86	0
		23.88	38	23.88	60	23.88	160	23.88	133	23.88	125	23.88	72	23.88	0
		23.9	0	23.9	97	23.9	71	23.9	238	23.9	101	23.9	0	23.9	0
		23.92	42	23.92	127	23.92	62	23.92	30	23.92	222	23.92	0	23.92	0
		23.94	52	23.94	44	23.94	72	23.94	144	23.94	85	23.94	32	23.94	0
		23.96	0	23.96	12	23.96	123	23.96	109	23.96	0	23.96	59	23.96	0
		23.98	0	23.98	15	23.98	53	23.98	212	23.98	102	23.98	121	23.98	0
		24	0	24	159	24	4	24	177	24	196	24	0	24	0
		24.02	16	24.02	103	24.02	75	24.02	157	24.02	143	24.02	0	24.02	0
		24.04	74	24.04	42	24.04	13	24.04	117	24.04	0	24.04	54	24.04	0
		24.06	19	24.06	68	24.06	118	24.06	19	24.06	129	24.06	40	24.06	0
		24.08	47	24.08	102	24.08	162	24.08	74	24.08	113	24.08	105	24.08	0
		24.1	86	24.1	0	24.1	88	24.1	14	24.1	6	24.1	124	24.1	0
		24.12	49	24.12	115	24.12	99	24.12	227	24.12	74	24.12	38	24.12	0
		24.14	82	24.14	146	24.14	76	24.14	0	24.14	0	24.14	0	24.14	0
		24.16	0	24.16	0	24.16	84	24.16	0	24.16	173	24.16	39	24.16	0
		24.18	105	24.18	72	24.18	103	24.18	22	24.18	0	24.18	15	24.18	0
		24.2	13	24.2	12	24.2	159	24.2	87	24.2	124	24.2	108	24.2	0
		24.22	0	24.22	0	24.22	31	24.22	5	24.22	131	24.22	21	24.22	0
		24.24	28	24.24	19	24.24	26	24.24	0	24.24	10	24.24	0	24.24	0
		24.26	63	24.26	53	24.26	108	24.26	17	24.26	5	24.26	0	24.26	0
		24.28	95	24.28	0	24.28	104	24.28	31	24.28	0	24.28	0	24.28	0
		24.3	79	24.3	123	24.3	0	24.3	119	24.3	11	24.3	0	24.3	0
		24.32	0	24.32	154	24.32	139	24.32	85	24.32	102	24.32	0	24.32	0
		24.34	20	24.34	116	24.34	40	24.34	78	24.34	40	24.34	19	24.34	0
		24.36	17	24.36	0	24.36	88	24.36	93	24.36	118	24.36	0	24.36	0
		24.38	0	24.38	34	24.38	28	24.38	96	24.38	59	24.38	0	24.38	0
		24.4	0	24.4	0	24.4	120	24.4	23	24.4	110	24.4	0	24.4	0
		24.42	21	24.42	0	24.42	106	24.42	41	24.42	60	24.42	0	24.42	0
		24.44	128	24.44	0	24.44	122	24.44	2	24.44	0	24.44	0	24.44	0
		24.46	43	24.46	39	24.46	87	24.46	90	24.46	24	24.46	38	24.46	0
		24.48	10	24.48	92	24.48	45	24.48	107	24.48	92	24.48	16	24.48	0
		24.5	0	24.5	92	24.5	0	24.5	109	24.5	16	24.5	0	24.5	0
		24.52	0	24.52	84	24.52	66	24.52	115	24.52	0	24.52	0	24.52	0
		24.54	23	24.54	51	24.54	115	24.54	37	24.54	169	24.54	0	24.54	0
		24.56	107	24.56	11	24.56	61	24.56	7	24.56	49	24.56	0	24.56	0
		24.58	58	24.58	0	24.58	42	24.58	145	24.58	114	24.58	0	24.58	0
		24.6	22	24.6	38	24.6	54	24.6	184	24.6	105	24.6	0	24.6	0
		24.62	0	24.62	118	24.62	130	24.62	167	24.62	14	24.62	70	24.62	0
		24.64	17	24.64	43	24.64	84	24.64	146	24.64	17	24.64	57	24.64	0
		24.66	0	24.66	0	24.66	72	24.66	2	24.66	168	24.66	0	24.66	0
		24.68	63	24.68	0	24.68	36	24.68	65	24.68	79	24.68	115	24.68	0
		24.7	54	24.7	106	24.7	46	24.7	25	24.7	40	24.7	0	24.7	0
		24.72	39	24.72	0	24.72	131	24.72	209	24.72	0	24.72	17	24.72	0
		24.74	0	24.74	37	24.74	221	24.74	118	24.74	168	24.74	85	24.74	0
		24.76	0	24.76	33	24.76	71	24.76	160	24.76	104	24.76	55	24.76	0
		24.78	0	24.78	135	24.78	57	24.78	202	24.78	127	24.78	59	24.78	0
		24.8	0	24.8	45	24.8	132	24.8	40	24.8	68	24.8	85	24.8	0
		24.82	33	24.82	44	24.82	68	24.82	37	24.82	66	24.82	0	24.82	0
		24.84	1	24.84	40	24.84	144	24.84	46	24.84	58	24.84	0	24.84	0
		24.86	0	24.86	24	24.86	13	24.86	146	24.86	140	24.86	22	24.86	0
		24.88	53	24.88	0	24.88	113	24.88	1	24.88	130	24.88	0	24.88	0
		24.9	0	24.9	110	24.9	72	24.9	123	24.9	0	24.9	0	24.9	0
		24.92	101	24.92	193	24.92	68	24.92	263	24.92	0	24.92	0	24.92	0
		24.94	11	24.94	81	24.94	0	24.94	110	24.94	126	24.94	0	24.94	0
		24.96	61	24.96	127	24.96	47	24.96	64	24.96	58	24.96	31	24.96	0
		24.98	8	24.98	19	24.98	138	24.98	106	24.98	147	24.98	0	24.98	0
		25	52	25	19	25	58	25	198	25	104	25	0	25	0
		25.02	7	25.02	32	25.02	70	25.02	138	25.02	97	25.02	1	25.02	0
		25.04	41	25.04	0	25.04	49	25.04	174	25.04	12	25.04	0	25.04	0
		25.06	0	25.06	0	25.06	42	25.06	122	25.06	0	25.06	0	25.06	0
		25.08	32	25.08	83	25.08	216	25.08	36	25.08	142	25.08	0	25.08	0
		25.1	47	25.1	88	25.1	8	25.1	67	25.1	133	25.1	45	25.1	0
		25.12	60	25.12	88	25.12	52	25.12	0	25.12	120	25.12	0	25.12	0
		25.14	0	25.14	51	25.14	113	25.14	23	25.14	110	25.14	0	25.14	0
		25.16	52	25.16	36	25.16	27	25.16	72	25.16	2	25.16	0	25.16	0
		25.18	0	25.18	28	25.18	104	25.18	142	25.18	98	25.18	29	25.18	0
		25.2	23	25.2	136	25.2	15	25.2	43	25.2	154	25.2	0	25.2	0
		25.22	41	25.22	49	25.22	60	25.22	0	25.22	71	25.22	0	25.22	0
		25.24	0	25.24	17	25.24	8	25.24	48	25.24	50	25.24	0	25.24	0
		25.26	14	25.26	2	25.26	16	25.26	101	25.26	109	25.26	0	25.26	0
		25.28	0	25.28	25	25.28	65	25.28	0	25.28	144	25.28	0	25.28	0
		25.3	31	25.3	101	25.3	0	25.3	44	25.3	0	25.3	22	25.3	0
		25.32	49	25.32	0	25.32	9	25.32	80	25.32	112	25.32	0	25.32	0
		25.34	16	25.34	85	25.34	49	25.34	119	25.34	0	25.34	60	25.34	0
		25.36	0	25.36	41	25.36	79	25.36	103	25.36	0	25.36	0	25.36	0
		25.38	0	25.38	19	25.38	114	25.38	0	25.38	77	25.38	145	25.38	0
		25.4	45	25.4	75	25.4	0	25.4	73	25.4	62	25.4	92	25.4	0
		25.42	43	25.42	71	25.42	14	25.42	68	25.42	118	25.42	42	25.42	0
		25.44	9	25.44	69	25.44	158	25.44	15	25.44	75	25.44	0	25.44	0
		25.46	75	25.46	45	25.46	0	25.46	0	25.46	29	25.46	0	25.46	0
		25.48	65	25.48	61	25.48	0	25.48	28	25.48	62	25.48	45	25.48	0
		25.5	42	25.5	60	25.5	43	25.5	65	25.5	121	25.5	0	25.5	0
		25.52	43	25.52	43	25.52	23	25.52	91	25.52	89	25.52	74	25.52	0
		25.54	83	25.54	85	25.54	113	25.54	200	25.54	73	25.54	0	25.54	0
		25.56	92	25.56	65	25.56	0	25.56	58	25.56	0	25.56	0	25.56	0
		25.58	17	25.58	139	25.58	161	25.58	0	25.58	91	25.58	0	25.58	0
		25.6	57	25.6	55	25.6	116	25.6	60	25.6	102	25.6	0	25.6	0
		25.62	42	25.62	0	25.62	228	25.62	167	25.62	115	25.62	105	25.62	0
		25.64	0	25.64	60	25.64	0	25.64	44	25.64	0	25.64	0	25.64	0
		25.66	0	25.66	149	25.66	0	25.66	0	25.66	175	25.66	0	25.66	0
		25.68	28	25.68	181	25.68	0	25.68	0	25.68	199	25.68	0	25.68	0
		25.7	99	25.7	28	25.7	102	25.7	101	25.7	148	25.7	0	25.7	0
		25.72	43	25.72	0	25.72	0	25.72	146	25.72	0	25.72	12	25.72	0
		25.74	0	25.74	48	25.74	0	25.74	113	25.74	50	25.74	0	25.74	0
		25.76	0	25.76	103	25.76	4	25.76	112	25.76	132	25.76	0	25.76	0
		25.78	12	25.78	51	25.78	139	25.78	95	25.78	63	25.78	0	25.78	0
		25.8	19	25.8	1	25.8	52	25.8	0	25.8	82	25.8	0	25.8	0
		25.82	40	25.82	88	25.82	128	25.82	24	25.82	29	25.82	0	25.82	0
		25.84	68	25.84	100	25.84	143	25.84	0	25.84	0	25.84	15	25.84	0
		25.86	75	25.86	42	25.86	38	25.86	41	25.86	103	25.86	0	25.86	0
		25.88	0	25.88	7	25.88	130	25.88	91	25.88	24	25.88	0	25.88	0
		25.9	0	25.9	41	25.9	69	25.9	57	25.9	119	25.9	0	25.9	0
		25.92	67	25.92	43	25.92	130	25.92	24	25.92	0	25.92	0	25.92	0
		25.94	0	25.94	81	25.94	54	25.94	75	25.94	0	25.94	0	25.94	0
		25.96	13	25.96	35	25.96	104	25.96	0	25.96	124	25.96	34	25.96	0
		25.98	65	25.98	10	25.98	34	25.98	66	25.98	50	25.98	0	25.98	0
		26	8	26	0	26	72	26	0	26	0	26	61	26	0
		26.02	0	26.02	2	26.02	51	26.02	0	26.02	104	26.02	37	26.02	0
		26.04	37	26.04	0	26.04	81	26.04	35	26.04	66	26.04	0	26.04	0
		26.06	53	26.06	31	26.06	0	26.06	0	26.06	151	26.06	37	26.06	0
		26.08	0	26.08	33	26.08	118	26.08	2	26.08	129	26.08	0	26.08	0
		26.1	0	26.1	105	26.1	80	26.1	61	26.1	131	26.1	0	26.1	0
		26.12	38	26.12	43	26.12	94	26.12	167	26.12	106	26.12	0	26.12	0
		26.14	20	26.14	57	26.14	46	26.14	84	26.14	157	26.14	0	26.14	0
		26.16	0	26.16	68	26.16	0	26.16	126	26.16	216	26.16	28	26.16	0
		26.18	0	26.18	0	26.18	70	26.18	0	26.18	108	26.18	0	26.18	0
		26.2	25	26.2	18	26.2	165	26.2	102	26.2	75	26.2	65	26.2	0
		26.22	95	26.22	32	26.22	90	26.22	89	26.22	160	26.22	0	26.22	0
		26.24	32	26.24	103	26.24	68	26.24	170	26.24	109	26.24	88	26.24	0
		26.26	8	26.26	29	26.26	14	26.26	265	26.26	228	26.26	28	26.26	0
		26.28	71	26.28	120	26.28	0	26.28	90	26.28	91	26.28	95	26.28	0
		26.3	33	26.3	0	26.3	102	26.3	191	26.3	101	26.3	0	26.3	0
		26.32	22	26.32	67	26.32	127	26.32	231	26.32	164	26.32	55	26.32	0
		26.34	45	26.34	139	26.34	110	26.34	158	26.34	201	26.34	0	26.34	0
		26.36	126	26.36	153	26.36	247	26.36	134	26.36	251	26.36	0	26.36	0
		26.38	113	26.38	69	26.38	107	26.38	171	26.38	138	26.38	45	26.38	0
		26.4	106	26.4	142	26.4	23	26.4	284	26.4	178	26.4	0	26.4	0
		26.42	117	26.42	77	26.42	77	26.42	224	26.42	164	26.42	73	26.42	0
		26.44	18	26.44	72	26.44	100	26.44	239	26.44	107	26.44	0	26.44	0
		26.46	180	26.46	143	26.46	141	26.46	159	26.46	183	26.46	70	26.46	0
		26.48	110	26.48	129	26.48	86	26.48	135	26.48	167	26.48	166	26.48	0
		26.5	126	26.5	134	26.5	0	26.5	271	26.5	0	26.5	24	26.5	0
		26.52	180	26.52	151	26.52	57	26.52	116	26.52	140	26.52	36	26.52	0
		26.54	25	26.54	35	26.54	12	26.54	131	26.54	0	26.54	0	26.54	0
		26.56	118	26.56	186	26.56	92	26.56	193	26.56	200	26.56	136	26.56	0
		26.58	92	26.58	109	26.58	19	26.58	152	26.58	200	26.58	0	26.58	0
		26.6	0	26.6	97	26.6	95	26.6	103	26.6	198	26.6	29	26.6	0
		26.62	19	26.62	48	26.62	77	26.62	239	26.62	190	26.62	0	26.62	0
		26.64	96	26.64	78	26.64	41	26.64	170	26.64	187	26.64	0	26.64	0
		26.66	76	26.66	154	26.66	134	26.66	231	26.66	198	26.66	39	26.66	0
		26.68	0	26.68	76	26.68	80	26.68	154	26.68	134	26.68	93	26.68	0
		26.7	28	26.7	84	26.7	50	26.7	256	26.7	239	26.7	71	26.7	0
		26.72	73	26.72	52	26.72	10	26.72	235	26.72	191	26.72	56	26.72	0
		26.74	107	26.74	58	26.74	117	26.74	109	26.74	274	26.74	0	26.74	0
		26.76	108	26.76	65	26.76	120	26.76	42	26.76	232	26.76	0	26.76	0
		26.78	16	26.78	107	26.78	106	26.78	134	26.78	198	26.78	0	26.78	0
		26.8	0	26.8	23	26.8	58	26.8	286	26.8	274	26.8	67	26.8	0
		26.82	109	26.82	108	26.82	83	26.82	80	26.82	163	26.82	139	26.82	0
		26.84	101	26.84	66	26.84	45	26.84	177	26.84	155	26.84	0	26.84	0
		26.86	78	26.86	71	26.86	0	26.86	203	26.86	208	26.86	49	26.86	0
		26.88	0	26.88	85	26.88	0	26.88	145	26.88	93	26.88	35	26.88	0
		26.9	0	26.9	0	26.9	173	26.9	201	26.9	187	26.9	0	26.9	0
		26.92	0	26.92	23	26.92	109	26.92	0	26.92	133	26.92	55	26.92	0
		26.94	57	26.94	34	26.94	92	26.94	222	26.94	202	26.94	0	26.94	0
		26.96	81	26.96	27	26.96	8	26.96	8	26.96	116	26.96	24	26.96	0
		26.98	69	26.98	19	26.98	116	26.98	26	26.98	0	26.98	46	26.98	0
		27	0	27	0	27	9	27	104	27	22	27	21	27	0
		27.02	132	27.02	0	27.02	0	27.02	66	27.02	219	27.02	0	27.02	0
		27.04	0	27.04	0	27.04	50	27.04	209	27.04	192	27.04	0	27.04	0
		27.06	62	27.06	97	27.06	70	27.06	0	27.06	134	27.06	138	27.06	0
		27.08	46	27.08	66	27.08	0	27.08	55	27.08	0	27.08	39	27.08	0
		27.1	50	27.1	0	27.1	24	27.1	0	27.1	0	27.1	0	27.1	0
		27.12	38	27.12	38	27.12	51	27.12	111	27.12	91	27.12	0	27.12	0
		27.14	24	27.14	175	27.14	0	27.14	36	27.14	171	27.14	0	27.14	0
		27.16	19	27.16	159	27.16	0	27.16	99	27.16	258	27.16	0	27.16	0
		27.18	0	27.18	72	27.18	104	27.18	0	27.18	30	27.18	0	27.18	0
		27.2	50	27.2	73	27.2	0	27.2	45	27.2	111	27.2	26	27.2	0
		27.22	54	27.22	79	27.22	8	27.22	30	27.22	155	27.22	0	27.22	0
		27.24	120	27.24	182	27.24	42	27.24	10	27.24	83	27.24	28	27.24	0
		27.26	0	27.26	0	27.26	75	27.26	170	27.26	65	27.26	1	27.26	0
		27.28	47	27.28	136	27.28	121	27.28	50	27.28	137	27.28	0	27.28	0
		27.3	15	27.3	142	27.3	188	27.3	0	27.3	20	27.3	36	27.3	0
		27.32	44	27.32	69	27.32	98	27.32	0	27.32	13	27.32	0	27.32	0
		27.34	0	27.34	14	27.34	0	27.34	0	27.34	0	27.34	8	27.34	0
		27.36	0	27.36	55	27.36	37	27.36	38	27.36	54	27.36	61	27.36	0
		27.38	0	27.38	58	27.38	32	27.38	0	27.38	84	27.38	0	27.38	0
		27.4	49	27.4	100	27.4	137	27.4	0	27.4	139	27.4	0	27.4	0
		27.42	68	27.42	2	27.42	41	27.42	0	27.42	99	27.42	0	27.42	0
		27.44	63	27.44	0	27.44	42	27.44	0	27.44	0	27.44	54	27.44	0
		27.46	16	27.46	35	27.46	103	27.46	0	27.46	0	27.46	0	27.46	0
		27.48	75	27.48	66	27.48	50	27.48	176	27.48	0	27.48	36	27.48	0
		27.5	30	27.5	111	27.5	56	27.5	103	27.5	193	27.5	18	27.5	0
		27.52	167	27.52	119	27.52	42	27.52	12	27.52	10	27.52	87	27.52	0
		27.54	0	27.54	53	27.54	53	27.54	68	27.54	0	27.54	0	27.54	0
		27.56	126	27.56	0	27.56	0	27.56	0	27.56	128	27.56	33	27.56	0
		27.58	92	27.58	89	27.58	54	27.58	32	27.58	111	27.58	0	27.58	0
		27.6	64	27.6	113	27.6	0	27.6	0	27.6	0	27.6	0	27.6	0
		27.62	0	27.62	0	27.62	68	27.62	0	27.62	0	27.62	4	27.62	0
		27.64	119	27.64	82	27.64	41	27.64	162	27.64	61	27.64	7	27.64	0
		27.66	0	27.66	51	27.66	0	27.66	0	27.66	104	27.66	0	27.66	0
		27.68	82	27.68	15	27.68	60	27.68	0	27.68	21	27.68	0	27.68	0
		27.7	0	27.7	0	27.7	50	27.7	44	27.7	0	27.7	28	27.7	0
		27.72	0	27.72	59	27.72	104	27.72	34	27.72	168	27.72	0	27.72	0
		27.74	0	27.74	58	27.74	97	27.74	0	27.74	64	27.74	61	27.74	0
		27.76	45	27.76	120	27.76	41	27.76	0	27.76	89	27.76	0	27.76	0
		27.78	73	27.78	83	27.78	27	27.78	0	27.78	0	27.78	45	27.78	0
		27.8	68	27.8	12	27.8	0	27.8	0	27.8	0	27.8	0	27.8	0
		27.82	19	27.82	16	27.82	18	27.82	0	27.82	113	27.82	0	27.82	0
		27.84	81	27.84	100	27.84	15	27.84	0	27.84	25	27.84	0	27.84	0
		27.86	0	27.86	63	27.86	134	27.86	62	27.86	0	27.86	0	27.86	0
		27.88	5	27.88	0	27.88	0	27.88	0	27.88	167	27.88	0	27.88	0
		27.9	0	27.9	52	27.9	0	27.9	94	27.9	134	27.9	28	27.9	0
		27.92	8	27.92	95	27.92	98	27.92	0	27.92	0	27.92	66	27.92	0
		27.94	0	27.94	57	27.94	78	27.94	31	27.94	0	27.94	0	27.94	0
		27.96	93	27.96	94	27.96	47	27.96	0	27.96	7	27.96	9	27.96	0
		27.98	10	27.98	20	27.98	76	27.98	59	27.98	1	27.98	50	27.98	0
		28	48	28	7	28	59	28	0	28	138	28	11	28	0
		28.02	0	28.02	84	28.02	41	28.02	26	28.02	62	28.02	0	28.02	0
		28.04	0	28.04	134	28.04	77	28.04	0	28.04	0	28.04	40	28.04	0
		28.06	72	28.06	95	28.06	0	28.06	0	28.06	0	28.06	0	28.06	0
		28.08	50	28.08	83	28.08	0	28.08	71	28.08	37	28.08	84	28.08	0
		28.1	0	28.1	10	28.1	41	28.1	0	28.1	77	28.1	0	28.1	0
		28.12	0	28.12	69	28.12	74	28.12	6	28.12	0	28.12	0	28.12	0
		28.14	5	28.14	67	28.14	28	28.14	44	28.14	40	28.14	20	28.14	0
		28.16	0	28.16	109	28.16	3	28.16	0	28.16	61	28.16	35	28.16	0
		28.18	4	28.18	77	28.18	65	28.18	0	28.18	156	28.18	124	28.18	0
		28.2	125	28.2	0	28.2	0	28.2	10	28.2	91	28.2	50	28.2	0
		28.22	16	28.22	60	28.22	32	28.22	0	28.22	117	28.22	0	28.22	0
		28.24	0	28.24	20	28.24	139	28.24	0	28.24	0	28.24	3	28.24	0
		28.26	0	28.26	72	28.26	73	28.26	0	28.26	81	28.26	6	28.26	0
		28.28	75	28.28	33	28.28	0	28.28	0	28.28	85	28.28	13	28.28	0
		28.3	0	28.3	0	28.3	90	28.3	0	28.3	90	28.3	67	28.3	0
		28.32	0	28.32	64	28.32	3	28.32	21	28.32	73	28.32	47	28.32	0
		28.34	43	28.34	0	28.34	71	28.34	0	28.34	110	28.34	65	28.34	0
		28.36	0	28.36	45	28.36	0	28.36	72	28.36	161	28.36	39	28.36	0
		28.38	1	28.38	73	28.38	153	28.38	0	28.38	173	28.38	8	28.38	0
		28.4	36	28.4	0	28.4	0	28.4	0	28.4	0	28.4	0	28.4	0
		28.42	32	28.42	7	28.42	115	28.42	0	28.42	140	28.42	32	28.42	0
		28.44	0	28.44	24	28.44	13	28.44	0	28.44	0	28.44	0	28.44	0
		28.46	9	28.46	41	28.46	51	28.46	0	28.46	7	28.46	0	28.46	0
		28.48	27	28.48	0	28.48	5	28.48	67	28.48	90	28.48	15	28.48	0
		28.5	0	28.5	22	28.5	0	28.5	0	28.5	81	28.5	0	28.5	0
		28.52	12	28.52	143	28.52	99	28.52	0	28.52	0	28.52	47	28.52	0
		28.54	0	28.54	44	28.54	146	28.54	0	28.54	13	28.54	61	28.54	0
		28.56	8	28.56	14	28.56	78	28.56	0	28.56	99	28.56	1	28.56	0
		28.58	0	28.58	32	28.58	60	28.58	0	28.58	127	28.58	7	28.58	0
		28.6	22	28.6	16	28.6	0	28.6	0	28.6	73	28.6	0	28.6	0
		28.62	0	28.62	37	28.62	0	28.62	0	28.62	0	28.62	0	28.62	0
		28.64	25	28.64	74	28.64	0	28.64	0	28.64	91	28.64	0	28.64	0
		28.66	0	28.66	0	28.66	86	28.66	0	28.66	0	28.66	131	28.66	0
		28.68	0	28.68	57	28.68	46	28.68	0	28.68	30	28.68	72	28.68	0
		28.7	130	28.7	29	28.7	146	28.7	0	28.7	126	28.7	0	28.7	0
		28.72	0	28.72	32	28.72	54	28.72	0	28.72	76	28.72	46	28.72	0
		28.74	0	28.74	0	28.74	0	28.74	66	28.74	18	28.74	45	28.74	0
		28.76	76	28.76	0	28.76	0	28.76	31	28.76	73	28.76	65	28.76	0
		28.78	39	28.78	8	28.78	108	28.78	86	28.78	114	28.78	124	28.78	0
		28.8	74	28.8	0	28.8	0	28.8	54	28.8	0	28.8	0	28.8	0
		28.82	159	28.82	22	28.82	39	28.82	70	28.82	0	28.82	30	28.82	0
		28.84	10	28.84	0	28.84	99	28.84	0	28.84	56	28.84	21	28.84	0
		28.86	127	28.86	69	28.86	0	28.86	47	28.86	67	28.86	33	28.86	0
		28.88	84	28.88	82	28.88	19	28.88	0	28.88	0	28.88	120	28.88	0
		28.9	55	28.9	22	28.9	0	28.9	0	28.9	224	28.9	30	28.9	0
		28.92	0	28.92	110	28.92	41	28.92	41	28.92	135	28.92	97	28.92	0
		28.94	57	28.94	0	28.94	1	28.94	87	28.94	102	28.94	13	28.94	0
		28.96	73	28.96	82	28.96	0	28.96	0	28.96	64	28.96	0	28.96	0
		28.98	43	28.98	59	28.98	50	28.98	0	28.98	1	28.98	0	28.98	0
		29	0	29	17	29	0	29	3	29	7	29	82	29	0
		29.02	50	29.02	0	29.02	82	29.02	0	29.02	0	29.02	64	29.02	0
		29.04	36	29.04	75	29.04	45	29.04	0	29.04	130	29.04	16	29.04	0
		29.06	0	29.06	0	29.06	0	29.06	0	29.06	0	29.06	11	29.06	0
		29.08	15	29.08	0	29.08	32	29.08	101	29.08	97	29.08	2	29.08	0
		29.1	2	29.1	0	29.1	31	29.1	0	29.1	128	29.1	17	29.1	0
		29.12	0	29.12	127	29.12	89	29.12	65	29.12	36	29.12	72	29.12	0
		29.14	18	29.14	1	29.14	39	29.14	29	29.14	0	29.14	0	29.14	0
		29.16	59	29.16	0	29.16	0	29.16	0	29.16	55	29.16	0	29.16	0
		29.18	19	29.18	23	29.18	85	29.18	0	29.18	60	29.18	26	29.18	0
		29.2	0	29.2	15	29.2	0	29.2	20	29.2	46	29.2	51	29.2	0
		29.22	21	29.22	0	29.22	0	29.22	0	29.22	19	29.22	34	29.22	0
		29.24	14	29.24	10	29.24	55	29.24	72	29.24	0	29.24	52	29.24	0
		29.26	24	29.26	7	29.26	125	29.26	0	29.26	6	29.26	78	29.26	0
		29.28	132	29.28	0	29.28	0	29.28	0	29.28	57	29.28	32	29.28	0
		29.3	56	29.3	80	29.3	77	29.3	0	29.3	0	29.3	53	29.3	0
		29.32	0	29.32	87	29.32	56	29.32	14	29.32	209	29.32	69	29.32	0
		29.34	22	29.34	95	29.34	58	29.34	0	29.34	167	29.34	0	29.34	0
		29.36	34	29.36	50	29.36	49	29.36	14	29.36	121	29.36	136	29.36	0
		29.38	49	29.38	98	29.38	30	29.38	46	29.38	177	29.38	54	29.38	0
		29.4	97	29.4	44	29.4	44	29.4	42	29.4	139	29.4	89	29.4	0
		29.42	14	29.42	65	29.42	57	29.42	0	29.42	100	29.42	65	29.42	0
		29.44	54	29.44	41	29.44	77	29.44	132	29.44	154	29.44	59	29.44	0
		29.46	12	29.46	69	29.46	212	29.46	312	29.46	164	29.46	95	29.46	0
		29.48	0	29.48	34	29.48	162	29.48	237	29.48	182	29.48	10	29.48	0
		29.5	38	29.5	57	29.5	206	29.5	242	29.5	242	29.5	108	29.5	0
		29.52	136	29.52	119	29.52	164	29.52	80	29.52	191	29.52	95	29.52	0
		29.54	82	29.54	115	29.54	128	29.54	190	29.54	197	29.54	154	29.54	0
		29.56	135	29.56	93	29.56	223	29.56	80	29.56	125	29.56	186	29.56	0
		29.58	69	29.58	162	29.58	228	29.58	97	29.58	77	29.58	235	29.58	0
		29.6	137	29.6	133	29.6	173	29.6	137	29.6	0	29.6	141	29.6	0
		29.62	12	29.62	179	29.62	57	29.62	0	29.62	24	29.62	105	29.62	0
		29.64	49	29.64	55	29.64	0	29.64	0	29.64	74	29.64	158	29.64	0
		29.66	95	29.66	61	29.66	78	29.66	92	29.66	35	29.66	12	29.66	0
		29.68	27	29.68	50	29.68	0	29.68	0	29.68	16	29.68	57	29.68	0
		29.7	55	29.7	56	29.7	0	29.7	0	29.7	8	29.7	152	29.7	0
		29.72	36	29.72	0	29.72	70	29.72	149	29.72	0	29.72	53	29.72	0
		29.74	19	29.74	92	29.74	17	29.74	40	29.74	2	29.74	98	29.74	0
		29.76	99	29.76	0	29.76	0	29.76	2	29.76	0	29.76	112	29.76	0
		29.78	57	29.78	111	29.78	155	29.78	102	29.78	104	29.78	104	29.78	0
		29.8	0	29.8	71	29.8	5	29.8	58	29.8	81	29.8	29	29.8	0
		29.82	1	29.82	111	29.82	67	29.82	92	29.82	70	29.82	100	29.82	0
		29.84	0	29.84	47	29.84	65	29.84	0	29.84	0	29.84	92	29.84	0
		29.86	66	29.86	90	29.86	136	29.86	6	29.86	63	29.86	0	29.86	0
		29.88	0	29.88	14	29.88	31	29.88	18	29.88	5	29.88	80	29.88	0
		29.9	0	29.9	1	29.9	94	29.9	50	29.9	66	29.9	40	29.9	0
		29.92	50	29.92	67	29.92	0	29.92	64	29.92	100	29.92	87	29.92	0
		29.94	12	29.94	50	29.94	72	29.94	10	29.94	0	29.94	92	29.94	0
		29.96	0	29.96	75	29.96	0	29.96	34	29.96	80	29.96	142	29.96	0
		29.98	1	29.98	40	29.98	25	29.98	59	29.98	51	29.98	73	29.98	0
		30	0	30	65	30	25	30	0	30	111	30	66	30	0
		30.02	0	30.02	0	30.02	120	30.02	0	30.02	8	30.02	0	30.02	0
		30.04	71	30.04	7	30.04	48	30.04	103	30.04	21	30.04	154	30.04	0
		30.06	0	30.06	124	30.06	105	30.06	139	30.06	97	30.06	0	30.06	0
		30.08	87	30.08	45	30.08	90	30.08	94	30.08	44	30.08	51	30.08	0
		30.1	61	30.1	2	30.1	162	30.1	0	30.1	115	30.1	98	30.1	0
		30.12	0	30.12	44	30.12	2	30.12	51	30.12	0	30.12	129	30.12	0
		30.14	0	30.14	40	30.14	70	30.14	14	30.14	5	30.14	145	30.14	0
		30.16	90	30.16	112	30.16	115	30.16	0	30.16	91	30.16	75	30.16	0
		30.18	22	30.18	54	30.18	130	30.18	0	30.18	212	30.18	0	30.18	0
		30.2	42	30.2	98	30.2	0	30.2	0	30.2	19	30.2	99	30.2	0
		30.22	77	30.22	95	30.22	59	30.22	99	30.22	15	30.22	83	30.22	0
		30.24	40	30.24	0	30.24	124	30.24	47	30.24	0	30.24	88	30.24	0
		30.26	0	30.26	0	30.26	70	30.26	89	30.26	131	30.26	87	30.26	0
		30.28	3	30.28	0	30.28	161	30.28	0	30.28	29	30.28	43	30.28	0
		30.3	0	30.3	0	30.3	52	30.3	0	30.3	68	30.3	24	30.3	0
		30.32	0	30.32	41	30.32	99	30.32	16	30.32	0	30.32	98	30.32	0
		30.34	14	30.34	75	30.34	0	30.34	0	30.34	67	30.34	95	30.34	0
		30.36	22	30.36	118	30.36	51	30.36	24	30.36	37	30.36	76	30.36	0
		30.38	37	30.38	0	30.38	93	30.38	49	30.38	0	30.38	88	30.38	0
		30.4	0	30.4	48	30.4	171	30.4	0	30.4	25	30.4	27	30.4	0
		30.42	0	30.42	104	30.42	75	30.42	0	30.42	40	30.42	0	30.42	0
		30.44	76	30.44	65	30.44	0	30.44	0	30.44	141	30.44	51	30.44	0
		30.46	25	30.46	16	30.46	25	30.46	0	30.46	130	30.46	52	30.46	0
		30.48	0	30.48	0	30.48	0	30.48	0	30.48	0	30.48	10	30.48	0
		30.5	33	30.5	46	30.5	0	30.5	75	30.5	0	30.5	34	30.5	0
		30.52	0	30.52	52	30.52	91	30.52	90	30.52	97	30.52	79	30.52	0
		30.54	25	30.54	0	30.54	0	30.54	84	30.54	10	30.54	17	30.54	0
		30.56	3	30.56	114	30.56	97	30.56	40	30.56	0	30.56	0	30.56	0
		30.58	0	30.58	35	30.58	93	30.58	16	30.58	142	30.58	21	30.58	0
		30.6	78	30.6	81	30.6	30	30.6	126	30.6	0	30.6	13	30.6	0
		30.62	44	30.62	0	30.62	92	30.62	0	30.62	70	30.62	59	30.62	0
		30.64	0	30.64	27	30.64	0	30.64	132	30.64	120	30.64	0	30.64	0
		30.66	24	30.66	92	30.66	0	30.66	0	30.66	126	30.66	174	30.66	0
		30.68	43	30.68	25	30.68	66	30.68	11	30.68	0	30.68	99	30.68	0
		30.7	35	30.7	58	30.7	144	30.7	131	30.7	23	30.7	91	30.7	0
		30.72	24	30.72	0	30.72	0	30.72	123	30.72	168	30.72	56	30.72	0
		30.74	0	30.74	34	30.74	0	30.74	0	30.74	49	30.74	103	30.74	0
		30.76	0	30.76	39	30.76	113	30.76	0	30.76	59	30.76	9	30.76	0
		30.78	0	30.78	0	30.78	71	30.78	0	30.78	56	30.78	156	30.78	0
		30.8	0	30.8	92	30.8	258	30.8	0	30.8	103	30.8	102	30.8	0
		30.82	0	30.82	79	30.82	80	30.82	26	30.82	23	30.82	133	30.82	0
		30.84	0	30.84	14	30.84	44	30.84	58	30.84	33	30.84	50	30.84	0
		30.86	23	30.86	10	30.86	42	30.86	0	30.86	0	30.86	139	30.86	0
		30.88	10	30.88	159	30.88	2	30.88	24	30.88	60	30.88	90	30.88	0
		30.9	9	30.9	120	30.9	51	30.9	0	30.9	61	30.9	131	30.9	0
		30.92	140	30.92	0	30.92	61	30.92	0	30.92	0	30.92	89	30.92	0
		30.94	35	30.94	20	30.94	124	30.94	0	30.94	0	30.94	144	30.94	0
		30.96	0	30.96	0	30.96	16	30.96	40	30.96	0	30.96	118	30.96	0
		30.98	0	30.98	154	30.98	37	30.98	0	30.98	0	30.98	41	30.98	0
		31	0	31	11	31	131	31	138	31	38	31	165	31	0
		31.02	0	31.02	90	31.02	42	31.02	171	31.02	0	31.02	7	31.02	0
		31.04	0	31.04	60	31.04	156	31.04	25	31.04	52	31.04	109	31.04	0
		31.06	0	31.06	75	31.06	62	31.06	48	31.06	24	31.06	117	31.06	0
		31.08	0	31.08	1	31.08	53	31.08	51	31.08	72	31.08	113	31.08	0
		31.1	0	31.1	101	31.1	190	31.1	0	31.1	69	31.1	124	31.1	0
		31.12	0	31.12	50	31.12	119	31.12	138	31.12	8	31.12	25	31.12	0
		31.14	56	31.14	28	31.14	0	31.14	109	31.14	64	31.14	44	31.14	0
		31.16	0	31.16	74	31.16	86	31.16	72	31.16	63	31.16	39	31.16	0
		31.18	13	31.18	61	31.18	86	31.18	31	31.18	86	31.18	47	31.18	0
		31.2	59	31.2	81	31.2	54	31.2	0	31.2	0	31.2	17	31.2	0
		31.22	3	31.22	0	31.22	92	31.22	22	31.22	0	31.22	93	31.22	0
		31.24	3	31.24	0	31.24	80	31.24	62	31.24	24	31.24	81	31.24	0
		31.26	1	31.26	0	31.26	119	31.26	0	31.26	44	31.26	119	31.26	0
		31.28	0	31.28	8	31.28	150	31.28	67	31.28	124	31.28	82	31.28	0
		31.3	0	31.3	61	31.3	88	31.3	11	31.3	7	31.3	30	31.3	0
		31.32	33	31.32	48	31.32	104	31.32	13	31.32	0	31.32	39	31.32	0
		31.34	0	31.34	17	31.34	176	31.34	0	31.34	110	31.34	128	31.34	0
		31.36	21	31.36	40	31.36	35	31.36	43	31.36	74	31.36	0	31.36	0
		31.38	51	31.38	26	31.38	93	31.38	0	31.38	0	31.38	0	31.38	0
		31.4	0	31.4	30	31.4	71	31.4	174	31.4	26	31.4	0	31.4	0
		31.42	0	31.42	67	31.42	43	31.42	34	31.42	209	31.42	75	31.42	0
		31.44	0	31.44	58	31.44	46	31.44	8	31.44	141	31.44	80	31.44	0
		31.46	0	31.46	0	31.46	88	31.46	63	31.46	86	31.46	62	31.46	0
		31.48	18	31.48	94	31.48	77	31.48	62	31.48	0	31.48	153	31.48	0
		31.5	84	31.5	0	31.5	166	31.5	0	31.5	126	31.5	48	31.5	0
		31.52	0	31.52	1	31.52	44	31.52	96	31.52	53	31.52	210	31.52	0
		31.54	0	31.54	68	31.54	0	31.54	114	31.54	96	31.54	42	31.54	0
		31.56	25	31.56	64	31.56	0	31.56	73	31.56	0	31.56	29	31.56	0
		31.58	30	31.58	84	31.58	143	31.58	53	31.58	43	31.58	123	31.58	0
		31.6	43	31.6	71	31.6	0	31.6	129	31.6	84	31.6	136	31.6	0
		31.62	0	31.62	66	31.62	84	31.62	69	31.62	123	31.62	70	31.62	0
		31.64	0	31.64	122	31.64	82	31.64	77	31.64	44	31.64	85	31.64	0
		31.66	0	31.66	73	31.66	0	31.66	180	31.66	66	31.66	118	31.66	0
		31.68	33	31.68	103	31.68	118	31.68	169	31.68	10	31.68	27	31.68	0
		31.7	0	31.7	49	31.7	114	31.7	39	31.7	0	31.7	182	31.7	0
		31.72	3	31.72	43	31.72	95	31.72	96	31.72	97	31.72	40	31.72	0
		31.74	0	31.74	37	31.74	69	31.74	44	31.74	111	31.74	80	31.74	0
		31.76	53	31.76	100	31.76	15	31.76	64	31.76	0	31.76	61	31.76	0
		31.78	0	31.78	80	31.78	99	31.78	28	31.78	107	31.78	0	31.78	0
		31.8	0	31.8	16	31.8	166	31.8	7	31.8	86	31.8	51	31.8	0
		31.82	0	31.82	47	31.82	111	31.82	57	31.82	28	31.82	0	31.82	0
		31.84	68	31.84	92	31.84	66	31.84	66	31.84	10	31.84	118	31.84	0
		31.86	0	31.86	102	31.86	94	31.86	55	31.86	0	31.86	48	31.86	0
		31.88	0	31.88	41	31.88	0	31.88	25	31.88	55	31.88	44	31.88	0
		31.9	22	31.9	91	31.9	78	31.9	0	31.9	0	31.9	0	31.9	0
		31.92	40	31.92	59	31.92	0	31.92	67	31.92	0	31.92	49	31.92	0
		31.94	0	31.94	86	31.94	88	31.94	149	31.94	0	31.94	53	31.94	0
		31.96	0	31.96	70	31.96	108	31.96	11	31.96	0	31.96	124	31.96	0
		31.98	18	31.98	141	31.98	58	31.98	110	31.98	0	31.98	8	31.98	0
		32	0	32	112	32	48	32	158	32	0	32	127	32	0
		32.02	45	32.02	92	32.02	67	32.02	160	32.02	107	32.02	131	32.02	0
		32.04	0	32.04	68	32.04	36	32.04	69	32.04	0	32.04	104	32.04	0
		32.06	16	32.06	8	32.06	171	32.06	131	32.06	85	32.06	200	32.06	0
		32.08	0	32.08	63	32.08	177	32.08	28	32.08	189	32.08	81	32.08	0
		32.1	0	32.1	8	32.1	108	32.1	36	32.1	110	32.1	9	32.1	0
		32.12	0	32.12	34	32.12	37	32.12	100	32.12	19	32.12	14	32.12	0
		32.14	0	32.14	27	32.14	0	32.14	115	32.14	90	32.14	0	32.14	0
		32.16	0	32.16	40	32.16	0	32.16	141	32.16	88	32.16	52	32.16	0
		32.18	3	32.18	33	32.18	75	32.18	61	32.18	104	32.18	85	32.18	0
		32.2	0	32.2	24	32.2	129	32.2	120	32.2	0	32.2	83	32.2	0
		32.22	0	32.22	28	32.22	148	32.22	0	32.22	0	32.22	66	32.22	0
		32.24	0	32.24	87	32.24	164	32.24	44	32.24	0	32.24	73	32.24	0
		32.26	9	32.26	44	32.26	80	32.26	68	32.26	39	32.26	85	32.26	0
		32.28	0	32.28	110	32.28	94	32.28	73	32.28	8	32.28	95	32.28	0
		32.3	0	32.3	71	32.3	89	32.3	72	32.3	21	32.3	110	32.3	0
		32.32	40	32.32	206	32.32	120	32.32	78	32.32	24	32.32	75	32.32	0
		32.34	0	32.34	38	32.34	98	32.34	197	32.34	0	32.34	40	32.34	0
		32.36	0	32.36	52	32.36	63	32.36	152	32.36	0	32.36	49	32.36	0
		32.38	87	32.38	64	32.38	121	32.38	162	32.38	0	32.38	123	32.38	0
		32.4	104	32.4	0	32.4	84	32.4	0	32.4	143	32.4	0	32.4	0
		32.42	0	32.42	59	32.42	112	32.42	0	32.42	174	32.42	227	32.42	0
		32.44	0	32.44	14	32.44	0	32.44	87	32.44	52	32.44	43	32.44	0
		32.46	89	32.46	87	32.46	0	32.46	117	32.46	33	32.46	48	32.46	0
		32.48	35	32.48	27	32.48	0	32.48	28	32.48	0	32.48	71	32.48	0
		32.5	40	32.5	59	32.5	153	32.5	20	32.5	47	32.5	108	32.5	0
		32.52	0	32.52	0	32.52	64	32.52	0	32.52	0	32.52	68	32.52	0
		32.54	0	32.54	37	32.54	255	32.54	55	32.54	0	32.54	40	32.54	0
		32.56	0	32.56	0	32.56	109	32.56	126	32.56	63	32.56	99	32.56	0
		32.58	0	32.58	36	32.58	33	32.58	45	32.58	0	32.58	129	32.58	0
		32.6	20	32.6	83	32.6	134	32.6	126	32.6	0	32.6	67	32.6	0
		32.62	42	32.62	50	32.62	103	32.62	121	32.62	24	32.62	123	32.62	0
		32.64	0	32.64	25	32.64	120	32.64	75	32.64	0	32.64	117	32.64	0
		32.66	30	32.66	88	32.66	86	32.66	95	32.66	0	32.66	118	32.66	0
		32.68	0	32.68	143	32.68	107	32.68	87	32.68	0	32.68	119	32.68	0
		32.7	0	32.7	39	32.7	22	32.7	136	32.7	0	32.7	94	32.7	0
		32.72	82	32.72	108	32.72	104	32.72	108	32.72	0	32.72	6	32.72	0
		32.74	72	32.74	68	32.74	89	32.74	60	32.74	199	32.74	0	32.74	0
		32.76	16	32.76	19	32.76	138	32.76	73	32.76	198	32.76	8	32.76	0
		32.78	0	32.78	103	32.78	185	32.78	57	32.78	64	32.78	132	32.78	0
		32.8	0	32.8	110	32.8	13	32.8	222	32.8	0	32.8	62	32.8	0
		32.82	49	32.82	68	32.82	54	32.82	135	32.82	89	32.82	51	32.82	0
		32.84	14	32.84	23	32.84	69	32.84	16	32.84	35	32.84	143	32.84	0
		32.86	17	32.86	77	32.86	3	32.86	8	32.86	0	32.86	59	32.86	0
		32.88	67	32.88	4	32.88	208	32.88	135	32.88	52	32.88	69	32.88	0
		32.9	11	32.9	29	32.9	23	32.9	8	32.9	145	32.9	101	32.9	0
		32.92	0	32.92	20	32.92	52	32.92	78	32.92	0	32.92	81	32.92	0
		32.94	26	32.94	115	32.94	38	32.94	84	32.94	131	32.94	14	32.94	0
		32.96	0	32.96	88	32.96	131	32.96	71	32.96	81	32.96	0	32.96	0
		32.98	38	32.98	171	32.98	56	32.98	0	32.98	72	32.98	34	32.98	0
		33	56	33	10	33	99	33	171	33	0	33	50	33	0
		33.02	0	33.02	10	33.02	70	33.02	75	33.02	161	33.02	38	33.02	0
		33.04	66	33.04	33	33.04	78	33.04	0	33.04	13	33.04	87	33.04	0
		33.06	0	33.06	79	33.06	45	33.06	63	33.06	0	33.06	189	33.06	0
		33.08	58	33.08	42	33.08	142	33.08	154	33.08	36	33.08	180	33.08	0
		33.1	34	33.1	37	33.1	66	33.1	4	33.1	126	33.1	0	33.1	0
		33.12	40	33.12	150	33.12	85	33.12	0	33.12	0	33.12	47	33.12	0
		33.14	86	33.14	38	33.14	54	33.14	107	33.14	0	33.14	0	33.14	0
		33.16	0	33.16	0	33.16	165	33.16	126	33.16	66	33.16	64	33.16	0
		33.18	0	33.18	10	33.18	105	33.18	112	33.18	9	33.18	65	33.18	0
		33.2	7	33.2	33	33.2	173	33.2	0	33.2	0	33.2	87	33.2	0
		33.22	0	33.22	67	33.22	87	33.22	93	33.22	37	33.22	109	33.22	0
		33.24	50	33.24	45	33.24	174	33.24	176	33.24	30	33.24	44	33.24	0
		33.26	0	33.26	42	33.26	91	33.26	82	33.26	72	33.26	41	33.26	0
		33.28	97	33.28	62	33.28	58	33.28	15	33.28	65	33.28	73	33.28	0
		33.3	60	33.3	45	33.3	38	33.3	207	33.3	60	33.3	0	33.3	0
		33.32	62	33.32	64	33.32	90	33.32	25	33.32	16	33.32	55	33.32	0
		33.34	45	33.34	52	33.34	68	33.34	28	33.34	7	33.34	54	33.34	0
		33.36	0	33.36	18	33.36	110	33.36	21	33.36	126	33.36	63	33.36	0
		33.38	0	33.38	64	33.38	21	33.38	0	33.38	42	33.38	91	33.38	0
		33.4	37	33.4	94	33.4	50	33.4	129	33.4	7	33.4	132	33.4	0
		33.42	40	33.42	0	33.42	76	33.42	72	33.42	0	33.42	76	33.42	0
		33.44	120	33.44	54	33.44	74	33.44	160	33.44	109	33.44	60	33.44	0
		33.46	59	33.46	36	33.46	74	33.46	143	33.46	0	33.46	115	33.46	0
		33.48	0	33.48	80	33.48	13	33.48	44	33.48	170	33.48	174	33.48	0
		33.5	5	33.5	2	33.5	149	33.5	77	33.5	0	33.5	87	33.5	0
		33.52	28	33.52	11	33.52	42	33.52	124	33.52	0	33.52	105	33.52	0
		33.54	123	33.54	0	33.54	60	33.54	180	33.54	60	33.54	19	33.54	0
		33.56	79	33.56	52	33.56	21	33.56	19	33.56	195	33.56	92	33.56	0
		33.58	123	33.58	55	33.58	93	33.58	12	33.58	64	33.58	74	33.58	0
		33.6	0	33.6	116	33.6	125	33.6	105	33.6	0	33.6	86	33.6	0
		33.62	37	33.62	0	33.62	164	33.62	100	33.62	29	33.62	62	33.62	0
		33.64	7	33.64	49	33.64	0	33.64	157	33.64	27	33.64	123	33.64	0
		33.66	0	33.66	90	33.66	41	33.66	67	33.66	24	33.66	35	33.66	0
		33.68	69	33.68	69	33.68	34	33.68	41	33.68	130	33.68	95	33.68	0
		33.7	54	33.7	30	33.7	0	33.7	0	33.7	0	33.7	0	33.7	0
		33.72	94	33.72	0	33.72	204	33.72	104	33.72	38	33.72	121	33.72	0
		33.74	149	33.74	131	33.74	40	33.74	84	33.74	134	33.74	109	33.74	0
		33.76	34	33.76	8	33.76	122	33.76	74	33.76	62	33.76	109	33.76	0
		33.78	60	33.78	0	33.78	91	33.78	67	33.78	68	33.78	79	33.78	0
		33.8	96	33.8	0	33.8	86	33.8	75	33.8	79	33.8	68	33.8	0
		33.82	38	33.82	59	33.82	169	33.82	22	33.82	124	33.82	149	33.82	0
		33.84	22	33.84	112	33.84	115	33.84	259	33.84	50	33.84	59	33.84	0
		33.86	60	33.86	6	33.86	184	33.86	212	33.86	37	33.86	85	33.86	0
		33.88	26	33.88	51	33.88	153	33.88	154	33.88	132	33.88	142	33.88	0
		33.9	136	33.9	95	33.9	114	33.9	70	33.9	64	33.9	0	33.9	0
		33.92	99	33.92	114	33.92	151	33.92	107	33.92	263	33.92	164	33.92	0
		33.94	0	33.94	51	33.94	160	33.94	96	33.94	145	33.94	74	33.94	0
		33.96	74	33.96	24	33.96	4	33.96	151	33.96	111	33.96	74	33.96	0
		33.98	92	33.98	86	33.98	139	33.98	80	33.98	155	33.98	149	33.98	0
		34	84	34	47	34	110	34	282	34	98	34	88	34	0
		34.02	0	34.02	38	34.02	132	34.02	129	34.02	97	34.02	87	34.02	0
		34.04	99	34.04	59	34.04	87	34.04	119	34.04	197	34.04	48	34.04	0
		34.06	84	34.06	69	34.06	23	34.06	111	34.06	100	34.06	106	34.06	0
		34.08	57	34.08	0	34.08	94	34.08	73	34.08	27	34.08	25	34.08	0
		34.1	0	34.1	0	34.1	50	34.1	155	34.1	68	34.1	130	34.1	0
		34.12	2	34.12	52	34.12	57	34.12	157	34.12	47	34.12	94	34.12	0
		34.14	120	34.14	68	34.14	115	34.14	81	34.14	0	34.14	54	34.14	0
		34.16	142	34.16	63	34.16	114	34.16	61	34.16	52	34.16	47	34.16	0
		34.18	33	34.18	65	34.18	74	34.18	83	34.18	99	34.18	20	34.18	0
		34.2	29	34.2	29	34.2	117	34.2	0	34.2	127	34.2	41	34.2	0
		34.22	16	34.22	70	34.22	81	34.22	137	34.22	124	34.22	51	34.22	0
		34.24	2	34.24	74	34.24	89	34.24	89	34.24	6	34.24	79	34.24	0
		34.26	74	34.26	95	34.26	44	34.26	61	34.26	115	34.26	100	34.26	0
		34.28	81	34.28	83	34.28	6	34.28	46	34.28	105	34.28	108	34.28	0
		34.3	6	34.3	56	34.3	101	34.3	154	34.3	0	34.3	98	34.3	0
		34.32	30	34.32	16	34.32	0	34.32	0	34.32	24	34.32	28	34.32	0
		34.34	1	34.34	0	34.34	0	34.34	107	34.34	87	34.34	98	34.34	0
		34.36	0	34.36	25	34.36	107	34.36	0	34.36	0	34.36	112	34.36	0
		34.38	14	34.38	13	34.38	50	34.38	30	34.38	92	34.38	20	34.38	0
		34.4	63	34.4	41	34.4	62	34.4	6	34.4	51	34.4	74	34.4	0
		34.42	0	34.42	67	34.42	173	34.42	114	34.42	76	34.42	94	34.42	0
		34.44	0	34.44	102	34.44	106	34.44	10	34.44	0	34.44	129	34.44	0
		34.46	0	34.46	0	34.46	0	34.46	99	34.46	85	34.46	44	34.46	0
		34.48	98	34.48	0	34.48	50	34.48	188	34.48	0	34.48	145	34.48	0
		34.5	21	34.5	64	34.5	66	34.5	94	34.5	59	34.5	75	34.5	0
		34.52	0	34.52	124	34.52	142	34.52	79	34.52	28	34.52	52	34.52	0
		34.54	42	34.54	102	34.54	63	34.54	127	34.54	49	34.54	102	34.54	0
		34.56	74	34.56	47	34.56	96	34.56	95	34.56	29	34.56	151	34.56	0
		34.58	82	34.58	0	34.58	148	34.58	182	34.58	173	34.58	158	34.58	0
		34.6	132	34.6	10	34.6	80	34.6	3	34.6	145	34.6	187	34.6	0
		34.62	117	34.62	1	34.62	4	34.62	5	34.62	6	34.62	0	34.62	0
		34.64	73	34.64	0	34.64	109	34.64	93	34.64	0	34.64	95	34.64	0
		34.66	111	34.66	12	34.66	0	34.66	0	34.66	0	34.66	104	34.66	0
		34.68	0	34.68	53	34.68	16	34.68	68	34.68	0	34.68	140	34.68	0
		34.7	59	34.7	37	34.7	84	34.7	14	34.7	17	34.7	141	34.7	0
		34.72	0	34.72	69	34.72	49	34.72	0	34.72	16	34.72	76	34.72	0
		34.74	0	34.74	0	34.74	48	34.74	263	34.74	8	34.74	39	34.74	0
		34.76	85	34.76	36	34.76	26	34.76	108	34.76	0	34.76	92	34.76	0
		34.78	16	34.78	122	34.78	58	34.78	122	34.78	136	34.78	14	34.78	0
		34.8	118	34.8	158	34.8	74	34.8	80	34.8	31	34.8	0	34.8	0
		34.82	118	34.82	53	34.82	0	34.82	109	34.82	0	34.82	167	34.82	0
		34.84	115	34.84	14	34.84	0	34.84	90	34.84	79	34.84	62	34.84	0
		34.86	0	34.86	15	34.86	123	34.86	91	34.86	67	34.86	0	34.86	0
		34.88	22	34.88	72	34.88	153	34.88	153	34.88	22	34.88	16	34.88	0
		34.9	0	34.9	38	34.9	88	34.9	108	34.9	56	34.9	122	34.9	0
		34.92	85	34.92	38	34.92	123	34.92	200	34.92	50	34.92	62	34.92	0
		34.94	99	34.94	41	34.94	79	34.94	138	34.94	64	34.94	14	34.94	0
		34.96	0	34.96	55	34.96	67	34.96	201	34.96	0	34.96	102	34.96	0
		34.98	139	34.98	20	34.98	27	34.98	83	34.98	75	34.98	166	34.98	0
		35	15	35	0	35	57	35	219	35	99	35	138	35	0
		35.02	0	35.02	61	35.02	189	35.02	496	35.02	85	35.02	56	35.02	0
		35.04	113	35.04	0	35.04	155	35.04	1004	35.04	0	35.04	121	35.04	0
		35.06	0	35.06	11	35.06	47	35.06	1722	35.06	152	35.06	0	35.06	0
		35.08	0	35.08	0	35.08	61	35.08	1069	35.08	198	35.08	120	35.08	0
		35.1	145	35.1	96	35.1	106	35.1	600	35.1	221	35.1	80	35.1	0
		35.12	151	35.12	63	35.12	131	35.12	605	35.12	307	35.12	87	35.12	0
		35.14	84	35.14	0	35.14	120	35.14	972	35.14	331	35.14	35	35.14	0
		35.16	104	35.16	9	35.16	169	35.16	1038	35.16	355	35.16	177	35.16	79
		35.18	31	35.18	0	35.18	273	35.18	769	35.18	408	35.18	126	35.18	0
		35.2	167	35.2	111	35.2	365	35.2	605	35.2	351	35.2	167	35.2	0
		35.22	78	35.22	49	35.22	212	35.22	771	35.22	376	35.22	172	35.22	0
		35.24	95	35.24	76	35.24	159	35.24	360	35.24	289	35.24	128	35.24	0
		35.26	141	35.26	104	35.26	61	35.26	421	35.26	165	35.26	210	35.26	0
		35.28	149	35.28	79	35.28	310	35.28	394	35.28	217	35.28	150	35.28	0
		35.3	250	35.3	130	35.3	304	35.3	222	35.3	191	35.3	253	35.3	0
		35.32	163	35.32	107	35.32	141	35.32	239	35.32	182	35.32	203	35.32	0
		35.34	180	35.34	97	35.34	212	35.34	260	35.34	114	35.34	177	35.34	0
		35.36	126	35.36	29	35.36	224	35.36	187	35.36	201	35.36	180	35.36	0
		35.38	147	35.38	57	35.38	94	35.38	105	35.38	31	35.38	166	35.38	0
		35.4	14	35.4	40	35.4	191	35.4	0	35.4	78	35.4	249	35.4	0
		35.42	68	35.42	105	35.42	205	35.42	21	35.42	65	35.42	177	35.42	0
		35.44	107	35.44	18	35.44	76	35.44	129	35.44	77	35.44	244	35.44	0
		35.46	0	35.46	81	35.46	166	35.46	55	35.46	94	35.46	120	35.46	0
		35.48	77	35.48	0	35.48	199	35.48	25	35.48	0	35.48	133	35.48	0
		35.5	70	35.5	0	35.5	54	35.5	0	35.5	38	35.5	17	35.5	0
		35.52	42	35.52	0	35.52	222	35.52	68	35.52	100	35.52	136	35.52	0
		35.54	11	35.54	92	35.54	198	35.54	58	35.54	91	35.54	82	35.54	0
		35.56	38	35.56	78	35.56	162	35.56	58	35.56	19	35.56	96	35.56	0
		35.58	50	35.58	0	35.58	70	35.58	77	35.58	150	35.58	88	35.58	0
		35.6	126	35.6	0	35.6	91	35.6	6	35.6	35	35.6	131	35.6	0
		35.62	118	35.62	67	35.62	72	35.62	12	35.62	9	35.62	126	35.62	0
		35.64	77	35.64	0	35.64	76	35.64	8	35.64	42	35.64	58	35.64	0
		35.66	83	35.66	67	35.66	83	35.66	122	35.66	0	35.66	109	35.66	0
		35.68	118	35.68	0	35.68	114	35.68	2	35.68	13	35.68	67	35.68	0
		35.7	59	35.7	0	35.7	0	35.7	180	35.7	7	35.7	1	35.7	0
		35.72	37	35.72	0	35.72	64	35.72	54	35.72	20	35.72	100	35.72	0
		35.74	86	35.74	7	35.74	69	35.74	19	35.74	0	35.74	53	35.74	0
		35.76	65	35.76	1	35.76	61	35.76	107	35.76	48	35.76	25	35.76	0
		35.78	26	35.78	1	35.78	124	35.78	61	35.78	73	35.78	22	35.78	0
		35.8	13	35.8	3	35.8	0	35.8	14	35.8	0	35.8	118	35.8	0
		35.82	26	35.82	0	35.82	125	35.82	47	35.82	126	35.82	60	35.82	0
		35.84	136	35.84	21	35.84	103	35.84	55	35.84	0	35.84	129	35.84	0
		35.86	34	35.86	53	35.86	0	35.86	0	35.86	70	35.86	43	35.86	0
		35.88	36	35.88	0	35.88	15	35.88	40	35.88	0	35.88	73	35.88	0
		35.9	24	35.9	37	35.9	18	35.9	11	35.9	105	35.9	21	35.9	0
		35.92	0	35.92	0	35.92	84	35.92	66	35.92	112	35.92	76	35.92	0
		35.94	16	35.94	123	35.94	0	35.94	0	35.94	0	35.94	3	35.94	0
		35.96	128	35.96	21	35.96	42	35.96	0	35.96	87	35.96	92	35.96	0
		35.98	144	35.98	34	35.98	0	35.98	0	35.98	3	35.98	82	35.98	0
		36	95	36	0	36	48	36	0	36	134	36	15	36	0
		36.02	17	36.02	31	36.02	0	36.02	72	36.02	75	36.02	111	36.02	0
		36.04	65	36.04	90	36.04	60	36.04	0	36.04	123	36.04	4	36.04	0
		36.06	73	36.06	0	36.06	0	36.06	55	36.06	0	36.06	101	36.06	0
		36.08	83	36.08	0	36.08	69	36.08	42	36.08	0	36.08	146	36.08	0
		36.1	38	36.1	53	36.1	0	36.1	0	36.1	14	36.1	80	36.1	0
		36.12	3	36.12	15	36.12	0	36.12	0	36.12	13	36.12	175	36.12	0
		36.14	130	36.14	35	36.14	68	36.14	0	36.14	43	36.14	49	36.14	0
		36.16	109	36.16	99	36.16	31	36.16	76	36.16	0	36.16	0	36.16	0
		36.18	0	36.18	76	36.18	43	36.18	20	36.18	0	36.18	65	36.18	0
		36.2	117	36.2	1	36.2	0	36.2	45	36.2	39	36.2	0	36.2	0
		36.22	0	36.22	0	36.22	53	36.22	44	36.22	148	36.22	19	36.22	0
		36.24	64	36.24	0	36.24	90	36.24	44	36.24	55	36.24	91	36.24	0
		36.26	94	36.26	18	36.26	41	36.26	88	36.26	0	36.26	0	36.26	0
		36.28	1	36.28	0	36.28	100	36.28	21	36.28	0	36.28	61	36.28	0
		36.3	21	36.3	0	36.3	6	36.3	119	36.3	69	36.3	133	36.3	0
		36.32	0	36.32	0	36.32	101	36.32	0	36.32	125	36.32	0	36.32	0
		36.34	51	36.34	10	36.34	0	36.34	0	36.34	102	36.34	92	36.34	0
		36.36	52	36.36	0	36.36	0	36.36	50	36.36	0	36.36	140	36.36	0
		36.38	55	36.38	17	36.38	10	36.38	0	36.38	0	36.38	28	36.38	0
		36.4	103	36.4	10	36.4	101	36.4	0	36.4	0	36.4	15	36.4	0
		36.42	29	36.42	27	36.42	100	36.42	88	36.42	33	36.42	0	36.42	0
		36.44	18	36.44	27	36.44	0	36.44	34	36.44	111	36.44	51	36.44	0
		36.46	174	36.46	41	36.46	57	36.46	0	36.46	44	36.46	38	36.46	0
		36.48	14	36.48	0	36.48	3	36.48	62	36.48	0	36.48	111	36.48	0
		36.5	16	36.5	48	36.5	34	36.5	16	36.5	7	36.5	71	36.5	0
		36.52	95	36.52	26	36.52	0	36.52	253	36.52	0	36.52	130	36.52	0
		36.54	142	36.54	97	36.54	155	36.54	0	36.54	26	36.54	101	36.54	0
		36.56	68	36.56	35	36.56	58	36.56	3	36.56	0	36.56	83	36.56	0
		36.58	24	36.58	0	36.58	75	36.58	98	36.58	31	36.58	53	36.58	0
		36.6	127	36.6	56	36.6	5	36.6	27	36.6	58	36.6	42	36.6	0
		36.62	15	36.62	73	36.62	0	36.62	106	36.62	0	36.62	0	36.62	0
		36.64	68	36.64	0	36.64	0	36.64	11	36.64	77	36.64	86	36.64	0
		36.66	90	36.66	62	36.66	0	36.66	0	36.66	0	36.66	132	36.66	0
		36.68	97	36.68	1	36.68	0	36.68	33	36.68	0	36.68	64	36.68	0
		36.7	105	36.7	29	36.7	55	36.7	63	36.7	0	36.7	69	36.7	0
		36.72	56	36.72	9	36.72	148	36.72	62	36.72	0	36.72	0	36.72	0
		36.74	59	36.74	73	36.74	0	36.74	27	36.74	0	36.74	0	36.74	0
		36.76	49	36.76	37	36.76	130	36.76	10	36.76	105	36.76	171	36.76	0
		36.78	128	36.78	7	36.78	0	36.78	34	36.78	0	36.78	82	36.78	0
		36.8	61	36.8	49	36.8	0	36.8	0	36.8	70	36.8	70	36.8	0
		36.82	101	36.82	20	36.82	75	36.82	0	36.82	0	36.82	81	36.82	0
		36.84	92	36.84	0	36.84	11	36.84	20	36.84	0	36.84	76	36.84	0
		36.86	4	36.86	66	36.86	0	36.86	41	36.86	3	36.86	31	36.86	0
		36.88	82	36.88	0	36.88	0	36.88	92	36.88	48	36.88	60	36.88	0
		36.9	86	36.9	39	36.9	143	36.9	0	36.9	79	36.9	98	36.9	0
		36.92	118	36.92	84	36.92	2	36.92	16	36.92	0	36.92	91	36.92	0
		36.94	103	36.94	64	36.94	0	36.94	83	36.94	0	36.94	117	36.94	0
		36.96	36	36.96	11	36.96	102	36.96	95	36.96	14	36.96	140	36.96	0
		36.98	58	36.98	69	36.98	99	36.98	0	36.98	0	36.98	19	36.98	0
		37	94	37	35	37	22	37	34	37	0	37	88	37	0
		37.02	65	37.02	0	37.02	0	37.02	0	37.02	97	37.02	72	37.02	0
		37.04	43	37.04	0	37.04	59	37.04	0	37.04	0	37.04	0	37.04	0
		37.06	16	37.06	92	37.06	0	37.06	85	37.06	21	37.06	18	37.06	0
		37.08	146	37.08	0	37.08	38	37.08	68	37.08	53	37.08	0	37.08	0
		37.1	30	37.1	23	37.1	99	37.1	0	37.1	0	37.1	84	37.1	0
		37.12	47	37.12	26	37.12	62	37.12	9	37.12	65	37.12	87	37.12	0
		37.14	24	37.14	60	37.14	0	37.14	0	37.14	94	37.14	72	37.14	0
		37.16	74	37.16	0	37.16	171	37.16	3	37.16	53	37.16	125	37.16	0
		37.18	137	37.18	33	37.18	106	37.18	47	37.18	59	37.18	50	37.18	0
		37.2	126	37.2	59	37.2	4	37.2	19	37.2	63	37.2	13	37.2	0
		37.22	44	37.22	0	37.22	1	37.22	123	37.22	93	37.22	30	37.22	0
		37.24	76	37.24	115	37.24	0	37.24	50	37.24	88	37.24	80	37.24	0
		37.26	111	37.26	41	37.26	0	37.26	184	37.26	0	37.26	61	37.26	0
		37.28	129	37.28	85	37.28	0	37.28	78	37.28	36	37.28	51	37.28	0
		37.3	105	37.3	98	37.3	32	37.3	112	37.3	31	37.3	36	37.3	0
		37.32	76	37.32	46	37.32	75	37.32	102	37.32	104	37.32	109	37.32	51
		37.34	51	37.34	21	37.34	67	37.34	149	37.34	92	37.34	73	37.34	12
		37.36	76	37.36	30	37.36	1	37.36	55	37.36	99	37.36	12	37.36	179
		37.38	30	37.38	69	37.38	103	37.38	178	37.38	286	37.38	13	37.38	321
		37.4	8	37.4	90	37.4	181	37.4	206	37.4	87	37.4	154	37.4	448
		37.42	179	37.42	0	37.42	116	37.42	166	37.42	230	37.42	63	37.42	552
		37.44	218	37.44	52	37.44	231	37.44	345	37.44	290	37.44	86	37.44	767
		37.46	64	37.46	0	37.46	163	37.46	467	37.46	386	37.46	77	37.46	995
		37.48	106	37.48	82	37.48	434	37.48	610	37.48	576	37.48	131	37.48	1428
		37.5	249	37.5	23	37.5	493	37.5	626	37.5	690	37.5	137	37.5	1575
		37.52	195	37.52	94	37.52	794	37.52	985	37.52	1009	37.52	210	37.52	1978
		37.54	146	37.54	96	37.54	1085	37.54	1386	37.54	1437	37.54	161	37.54	2152
		37.56	176	37.56	174	37.56	1662	37.56	2055	37.56	1839	37.56	351	37.56	2505
		37.58	326	37.58	243	37.58	2341	37.58	2653	37.58	2173	37.58	373	37.58	2696
		37.6	387	37.6	365	37.6	2969	37.6	3233	37.6	2494	37.6	369	37.6	2914
		37.62	716	37.62	473	37.62	2803	37.62	3452	37.62	2420	37.62	487	37.62	2769
		37.64	933	37.64	670	37.64	2679	37.64	3361	37.64	2750	37.64	724	37.64	2618
		37.66	1420	37.66	992	37.66	2601	37.66	3321	37.66	2950	37.66	950	37.66	2583
		37.68	2135	37.68	1509	37.68	3089	37.68	3686	37.68	3134	37.68	1159	37.68	2412
		37.7	2370	37.7	1968	37.7	3653	37.7	4152	37.7	3016	37.7	1532	37.7	2257
		37.72	2180	37.72	2040	37.72	3443	37.72	4148	37.72	2684	37.72	1680	37.72	1807
		37.74	1659	37.74	1728	37.74	2601	37.74	3251	37.74	2306	37.74	1941	37.74	1473
		37.76	1822	37.76	1351	37.76	1695	37.76	2443	37.76	2104	37.76	1794	37.76	1123
		37.78	2092	37.78	1749	37.78	1442	37.78	2001	37.78	1862	37.78	1974	37.78	880
		37.8	2511	37.8	2241	37.8	1556	37.8	1932	37.8	1406	37.8	2074	37.8	757
		37.82	2196	37.82	2376	37.82	1322	37.82	1666	37.82	1151	37.82	2167	37.82	538
		37.84	1524	37.84	1796	37.84	762	37.84	1280	37.84	903	37.84	1816	37.84	341
		37.86	1018	37.86	1128	37.86	489	37.86	727	37.86	711	37.86	1583	37.86	229
		37.88	790	37.88	906	37.88	359	37.88	490	37.88	532	37.88	1332	37.88	0
		37.9	1066	37.9	823	37.9	292	37.9	443	37.9	347	37.9	1236	37.9	45
		37.92	858	37.92	873	37.92	88	37.92	337	37.92	192	37.92	983	37.92	0
		37.94	534	37.94	624	37.94	135	37.94	283	37.94	164	37.94	738	37.94	21
		37.96	285	37.96	369	37.96	168	37.96	193	37.96	182	37.96	538	37.96	0
		37.98	170	37.98	301	37.98	237	37.98	101	37.98	295	37.98	382	37.98	0
		38	205	38	131	38	99	38	39	38	70	38	350	38	0
		38.02	104	38.02	57	38.02	28	38.02	146	38.02	119	38.02	166	38.02	0
		38.04	129	38.04	0	38.04	52	38.04	89	38.04	73	38.04	286	38.04	0
		38.06	222	38.06	153	38.06	9	38.06	48	38.06	55	38.06	134	38.06	0
		38.08	105	38.08	1	38.08	0	38.08	22	38.08	0	38.08	130	38.08	0
		38.1	46	38.1	108	38.1	52	38.1	80	38.1	169	38.1	91	38.1	0
		38.12	40	38.12	0	38.12	68	38.12	174	38.12	38	38.12	63	38.12	0
		38.14	100	38.14	59	38.14	125	38.14	58	38.14	78	38.14	0	38.14	0
		38.16	68	38.16	46	38.16	66	38.16	0	38.16	90	38.16	59	38.16	0
		38.18	47	38.18	17	38.18	12	38.18	0	38.18	30	38.18	37	38.18	0
		38.2	82	38.2	0	38.2	0	38.2	162	38.2	67	38.2	0	38.2	0
		38.22	77	38.22	0	38.22	51	38.22	0	38.22	87	38.22	79	38.22	0
		38.24	0	38.24	65	38.24	81	38.24	123	38.24	94	38.24	15	38.24	0
		38.26	90	38.26	73	38.26	0	38.26	117	38.26	4	38.26	19	38.26	0
		38.28	71	38.28	71	38.28	0	38.28	89	38.28	149	38.28	87	38.28	0
		38.3	41	38.3	35	38.3	12	38.3	0	38.3	165	38.3	50	38.3	0
		38.32	40	38.32	64	38.32	26	38.32	0	38.32	77	38.32	0	38.32	0
		38.34	32	38.34	89	38.34	62	38.34	28	38.34	45	38.34	41	38.34	0
		38.36	121	38.36	29	38.36	105	38.36	0	38.36	74	38.36	113	38.36	0
		38.38	22	38.38	0	38.38	144	38.38	0	38.38	39	38.38	57	38.38	0
		38.4	87	38.4	13	38.4	0	38.4	91	38.4	0	38.4	134	38.4	0
		38.42	114	38.42	0	38.42	0	38.42	43	38.42	58	38.42	0	38.42	0
		38.44	0	38.44	9	38.44	65	38.44	64	38.44	61	38.44	0	38.44	0
		38.46	119	38.46	19	38.46	35	38.46	16	38.46	0	38.46	152	38.46	0
		38.48	0	38.48	0	38.48	0	38.48	28	38.48	0	38.48	63	38.48	0
		38.5	84	38.5	54	38.5	71	38.5	26	38.5	88	38.5	39	38.5	0
		38.52	96	38.52	0	38.52	43	38.52	115	38.52	29	38.52	77	38.52	0
		38.54	66	38.54	0	38.54	14	38.54	73	38.54	65	38.54	149	38.54	0
		38.56	73	38.56	0	38.56	37	38.56	0	38.56	106	38.56	103	38.56	0
		38.58	61	38.58	50	38.58	63	38.58	45	38.58	84	38.58	0	38.58	0
		38.6	20	38.6	52	38.6	61	38.6	0	38.6	87	38.6	17	38.6	0
		38.62	63	38.62	39	38.62	113	38.62	0	38.62	25	38.62	69	38.62	0
		38.64	132	38.64	0	38.64	122	38.64	0	38.64	59	38.64	85	38.64	0
		38.66	110	38.66	51	38.66	5	38.66	8	38.66	43	38.66	90	38.66	0
		38.68	119	38.68	98	38.68	10	38.68	0	38.68	0	38.68	118	38.68	0
		38.7	113	38.7	107	38.7	49	38.7	80	38.7	0	38.7	68	38.7	0
		38.72	89	38.72	0	38.72	126	38.72	78	38.72	2	38.72	123	38.72	0
		38.74	0	38.74	0	38.74	0	38.74	84	38.74	112	38.74	38	38.74	0
		38.76	159	38.76	23	38.76	0	38.76	0	38.76	0	38.76	5	38.76	0
		38.78	37	38.78	12	38.78	54	38.78	1	38.78	160	38.78	0	38.78	0
		38.8	44	38.8	0	38.8	0	38.8	22	38.8	0	38.8	49	38.8	0
		38.82	106	38.82	0	38.82	1	38.82	49	38.82	31	38.82	51	38.82	0
		38.84	81	38.84	0	38.84	26	38.84	0	38.84	108	38.84	78	38.84	0
		38.86	30	38.86	0	38.86	36	38.86	79	38.86	0	38.86	60	38.86	0
		38.88	138	38.88	0	38.88	17	38.88	5	38.88	0	38.88	47	38.88	0
		38.9	26	38.9	68	38.9	76	38.9	38	38.9	111	38.9	57	38.9	0
		38.92	9	38.92	57	38.92	0	38.92	50	38.92	97	38.92	31	38.92	0
		38.94	118	38.94	0	38.94	31	38.94	0	38.94	27	38.94	0	38.94	0
		38.96	42	38.96	39	38.96	0	38.96	69	38.96	50	38.96	40	38.96	0
		38.98	81	38.98	0	38.98	82	38.98	113	38.98	184	38.98	112	38.98	0
		39	148	39	13	39	163	39	0	39	19	39	42	39	0
		39.02	50	39.02	0	39.02	29	39.02	64	39.02	47	39.02	62	39.02	0
		39.04	49	39.04	0	39.04	43	39.04	0	39.04	70	39.04	0	39.04	0
		39.06	52	39.06	47	39.06	7	39.06	9	39.06	203	39.06	54	39.06	0
		39.08	20	39.08	0	39.08	0	39.08	159	39.08	38	39.08	26	39.08	0
		39.1	0	39.1	0	39.1	7	39.1	36	39.1	34	39.1	50	39.1	0
		39.12	89	39.12	12	39.12	90	39.12	32	39.12	188	39.12	103	39.12	0
		39.14	18	39.14	0	39.14	76	39.14	119	39.14	45	39.14	0	39.14	0
		39.16	63	39.16	0	39.16	0	39.16	112	39.16	69	39.16	45	39.16	0
		39.18	0	39.18	0	39.18	30	39.18	134	39.18	184	39.18	9	39.18	0
		39.2	8	39.2	63	39.2	0	39.2	69	39.2	77	39.2	11	39.2	0
		39.22	129	39.22	22	39.22	73	39.22	170	39.22	171	39.22	0	39.22	0
		39.24	0	39.24	48	39.24	64	39.24	70	39.24	221	39.24	65	39.24	0
		39.26	65	39.26	0	39.26	134	39.26	158	39.26	209	39.26	0	39.26	0
		39.28	0	39.28	0	39.28	107	39.28	56	39.28	92	39.28	51	39.28	0
		39.3	31	39.3	0	39.3	95	39.3	149	39.3	129	39.3	124	39.3	0
		39.32	36	39.32	46	39.32	95	39.32	0	39.32	188	39.32	54	39.32	0
		39.34	36	39.34	0	39.34	138	39.34	204	39.34	252	39.34	77	39.34	0
		39.36	103	39.36	0	39.36	11	39.36	206	39.36	135	39.36	0	39.36	0
		39.38	78	39.38	0	39.38	94	39.38	31	39.38	130	39.38	73	39.38	0
		39.4	45	39.4	73	39.4	43	39.4	15	39.4	101	39.4	84	39.4	0
		39.42	134	39.42	41	39.42	87	39.42	79	39.42	117	39.42	97	39.42	0
		39.44	79	39.44	21	39.44	15	39.44	60	39.44	30	39.44	147	39.44	0
		39.46	149	39.46	12	39.46	76	39.46	60	39.46	210	39.46	59	39.46	0
		39.48	31	39.48	64	39.48	29	39.48	76	39.48	192	39.48	56	39.48	0
		39.5	41	39.5	0	39.5	0	39.5	119	39.5	125	39.5	102	39.5	0
		39.52	105	39.52	52	39.52	93	39.52	0	39.52	159	39.52	128	39.52	0
		39.54	57	39.54	49	39.54	8	39.54	77	39.54	287	39.54	14	39.54	0
		39.56	28	39.56	106	39.56	34	39.56	163	39.56	153	39.56	112	39.56	265
		39.58	33	39.58	21	39.58	96	39.58	171	39.58	267	39.58	53	39.58	269
		39.6	22	39.6	0	39.6	114	39.6	181	39.6	364	39.6	98	39.6	427
		39.62	0	39.62	38	39.62	167	39.62	230	39.62	488	39.62	47	39.62	665
		39.64	34	39.64	0	39.64	180	39.64	207	39.64	576	39.64	85	39.64	798
		39.66	144	39.66	55	39.66	343	39.66	374	39.66	593	39.66	218	39.66	802
		39.68	110	39.68	78	39.68	569	39.68	406	39.68	994	39.68	96	39.68	1299
		39.7	136	39.7	50	39.7	644	39.7	815	39.7	1433	39.7	124	39.7	1184
		39.72	105	39.72	52	39.72	906	39.72	1086	39.72	1808	39.72	197	39.72	1301
		39.74	53	39.74	84	39.74	1485	39.74	1583	39.74	2147	39.74	192	39.74	1250
		39.76	91	39.76	145	39.76	1903	39.76	2150	39.76	2223	39.76	302	39.76	1120
		39.78	284	39.78	162	39.78	1862	39.78	2225	39.78	1950	39.78	325	39.78	1029
		39.8	418	39.8	262	39.8	1429	39.8	1963	39.8	1675	39.8	341	39.8	668
		39.82	537	39.82	405	39.82	1034	39.82	1344	39.82	1748	39.82	579	39.82	547
		39.84	809	39.84	632	39.84	691	39.84	1220	39.84	1673	39.84	853	39.84	543
		39.86	1196	39.86	931	39.86	1006	39.86	1227	39.86	1514	39.86	891	39.86	440
		39.88	1331	39.88	1277	39.88	1044	39.88	1258	39.88	1347	39.88	1020	39.88	256
		39.9	983	39.9	1013	39.9	812	39.9	977	39.9	949	39.9	914	39.9	71
		39.92	762	39.92	638	39.92	441	39.92	638	39.92	797	39.92	802	39.92	184
		39.94	535	39.94	561	39.94	312	39.94	416	39.94	553	39.94	914	39.94	0
		39.96	670	39.96	524	39.96	150	39.96	363	39.96	448	39.96	707	39.96	0
		39.98	655	39.98	684	39.98	50	39.98	192	39.98	477	39.98	702	39.98	10
		40	514	40	575	40	106	40	181	40	391	40	568	40	0
		40.02	252	40.02	330	40.02	283	40.02	148	40.02	398	40.02	517	40.02	0
		40.04	187	40.04	129	40.04	0	40.04	80	40.04	323	40.04	291	40.04	0
		40.06	142	40.06	156	40.06	110	40.06	230	40.06	228	40.06	314	40.06	0
		40.08	163	40.08	34	40.08	29	40.08	174	40.08	272	40.08	265	40.08	0
		40.1	202	40.1	24	40.1	104	40.1	48	40.1	166	40.1	168	40.1	0
		40.12	46	40.12	46	40.12	127	40.12	62	40.12	133	40.12	224	40.12	0
		40.14	18	40.14	78	40.14	111	40.14	148	40.14	133	40.14	188	40.14	0
		40.16	72	40.16	16	40.16	82	40.16	0	40.16	110	40.16	132	40.16	0
		40.18	101	40.18	93	40.18	0	40.18	77	40.18	279	40.18	86	40.18	0
		40.2	35	40.2	13	40.2	12	40.2	54	40.2	98	40.2	164	40.2	0
		40.22	68	40.22	0	40.22	20	40.22	81	40.22	113	40.22	109	40.22	0
		40.24	87	40.24	8	40.24	0	40.24	87	40.24	159	40.24	119	40.24	0
		40.26	78	40.26	5	40.26	52	40.26	32	40.26	202	40.26	0	40.26	0
		40.28	38	40.28	39	40.28	77	40.28	55	40.28	138	40.28	54	40.28	0
		40.3	22	40.3	4	40.3	157	40.3	101	40.3	227	40.3	4	40.3	0
		40.32	55	40.32	85	40.32	156	40.32	103	40.32	232	40.32	170	40.32	0
		40.34	73	40.34	33	40.34	21	40.34	88	40.34	135	40.34	30	40.34	27
		40.36	23	40.36	0	40.36	223	40.36	199	40.36	364	40.36	85	40.36	199
		40.38	13	40.38	4	40.38	166	40.38	237	40.38	189	40.38	29	40.38	101
		40.4	9	40.4	0	40.4	106	40.4	124	40.4	253	40.4	31	40.4	238
		40.42	14	40.42	28	40.42	131	40.42	216	40.42	233	40.42	7	40.42	321
		40.44	153	40.44	0	40.44	87	40.44	285	40.44	262	40.44	121	40.44	487
		40.46	16	40.46	119	40.46	202	40.46	316	40.46	357	40.46	150	40.46	593
		40.48	61	40.48	0	40.48	343	40.48	352	40.48	367	40.48	121	40.48	812
		40.5	47	40.5	37	40.5	311	40.5	425	40.5	499	40.5	86	40.5	968
		40.52	132	40.52	91	40.52	379	40.52	593	40.52	561	40.52	138	40.52	1237
		40.54	206	40.54	16	40.54	652	40.54	882	40.54	1044	40.54	151	40.54	1270
		40.56	105	40.56	123	40.56	1153	40.56	1364	40.56	1517	40.56	108	40.56	1201
		40.58	180	40.58	140	40.58	1421	40.58	1772	40.58	1483	40.58	241	40.58	1148
		40.6	124	40.6	125	40.6	1658	40.6	2071	40.6	1408	40.6	248	40.6	1213
		40.62	254	40.62	193	40.62	1436	40.62	2097	40.62	1320	40.62	286	40.62	878
		40.64	353	40.64	282	40.64	984	40.64	1481	40.64	1261	40.64	494	40.64	636
		40.66	704	40.66	463	40.66	821	40.66	1313	40.66	1211	40.66	615	40.66	522
		40.68	878	40.68	699	40.68	905	40.68	1066	40.68	1260	40.68	775	40.68	520
		40.7	1119	40.7	1077	40.7	910	40.7	1221	40.7	1088	40.7	871	40.7	380
		40.72	894	40.72	1040	40.72	765	40.72	1124	40.72	821	40.72	1016	40.72	175
		40.74	542	40.74	619	40.74	454	40.74	867	40.74	662	40.74	799	40.74	132
		40.76	464	40.76	428	40.76	220	40.76	524	40.76	571	40.76	628	40.76	0
		40.78	475	40.78	456	40.78	116	40.78	318	40.78	580	40.78	686	40.78	0
		40.8	681	40.8	554	40.8	81	40.8	155	40.8	388	40.8	654	40.8	45
		40.82	572	40.82	438	40.82	125	40.82	46	40.82	282	40.82	384	40.82	19
		40.84	337	40.84	411	40.84	8	40.84	315	40.84	337	40.84	486	40.84	0
		40.86	174	40.86	154	40.86	54	40.86	89	40.86	376	40.86	270	40.86	0
		40.88	116	40.88	61	40.88	76	40.88	81	40.88	489	40.88	248	40.88	0
		40.9	55	40.9	50	40.9	77	40.9	129	40.9	598	40.9	92	40.9	0
		40.92	4	40.92	0	40.92	0	40.92	69	40.92	691	40.92	93	40.92	0
		40.94	82	40.94	53	40.94	4	40.94	199	40.94	720	40.94	178	40.94	0
		40.96	99	40.96	19	40.96	0	40.96	107	40.96	596	40.96	153	40.96	0
		40.98	64	40.98	54	40.98	16	40.98	126	40.98	586	40.98	74	40.98	0
		41	0	41	35	41	57	41	94	41	433	41	80	41	0
		41.02	0	41.02	0	41.02	46	41.02	49	41.02	452	41.02	18	41.02	0
		41.04	0	41.04	0	41.04	131	41.04	42	41.04	461	41.04	0	41.04	0
		41.06	30	41.06	5	41.06	0	41.06	0	41.06	411	41.06	132	41.06	0
		41.08	0	41.08	0	41.08	0	41.08	37	41.08	361	41.08	25	41.08	0
		41.1	35	41.1	14	41.1	0	41.1	182	41.1	303	41.1	13	41.1	0
		41.12	34	41.12	0	41.12	65	41.12	95	41.12	304	41.12	65	41.12	0
		41.14	5	41.14	92	41.14	0	41.14	27	41.14	183	41.14	30	41.14	0
		41.16	0	41.16	0	41.16	0	41.16	18	41.16	186	41.16	32	41.16	0
		41.18	31	41.18	0	41.18	0	41.18	135	41.18	150	41.18	47	41.18	0
		41.2	95	41.2	0	41.2	36	41.2	47	41.2	200	41.2	42	41.2	0
		41.22	51	41.22	52	41.22	186	41.22	121	41.22	230	41.22	100	41.22	0
		41.24	0	41.24	108	41.24	64	41.24	223	41.24	119	41.24	64	41.24	0
		41.26	26	41.26	3	41.26	0	41.26	123	41.26	120	41.26	0	41.26	0
		41.28	0	41.28	0	41.28	0	41.28	202	41.28	76	41.28	0	41.28	0
		41.3	0	41.3	0	41.3	104	41.3	129	41.3	51	41.3	0	41.3	0
		41.32	121	41.32	47	41.32	104	41.32	60	41.32	20	41.32	87	41.32	0
		41.34	89	41.34	82	41.34	24	41.34	11	41.34	61	41.34	92	41.34	0
		41.36	21	41.36	0	41.36	0	41.36	89	41.36	4	41.36	130	41.36	0
		41.38	108	41.38	47	41.38	7	41.38	139	41.38	35	41.38	81	41.38	0
		41.4	22	41.4	0	41.4	0	41.4	89	41.4	120	41.4	24	41.4	0
		41.42	79	41.42	0	41.42	0	41.42	11	41.42	3	41.42	117	41.42	0
		41.44	66	41.44	41	41.44	28	41.44	142	41.44	93	41.44	29	41.44	0
		41.46	103	41.46	0	41.46	0	41.46	49	41.46	57	41.46	72	41.46	0
		41.48	15	41.48	0	41.48	6	41.48	0	41.48	109	41.48	127	41.48	0
		41.5	99	41.5	119	41.5	29	41.5	141	41.5	140	41.5	0	41.5	0
		41.52	69	41.52	38	41.52	2	41.52	72	41.52	87	41.52	32	41.52	0
		41.54	29	41.54	7	41.54	0	41.54	89	41.54	117	41.54	96	41.54	0
		41.56	0	41.56	54	41.56	49	41.56	130	41.56	69	41.56	15	41.56	0
		41.58	0	41.58	0	41.58	88	41.58	227	41.58	69	41.58	39	41.58	0
		41.6	0	41.6	26	41.6	77	41.6	94	41.6	79	41.6	142	41.6	65
		41.62	56	41.62	78	41.62	13	41.62	127	41.62	137	41.62	29	41.62	0
		41.64	63	41.64	70	41.64	26	41.64	54	41.64	37	41.64	6	41.64	5
		41.66	14	41.66	116	41.66	6	41.66	15	41.66	136	41.66	64	41.66	0
		41.68	15	41.68	32	41.68	0	41.68	63	41.68	32	41.68	36	41.68	0
		41.7	0	41.7	0	41.7	66	41.7	201	41.7	17	41.7	90	41.7	6
		41.72	0	41.72	80	41.72	0	41.72	8	41.72	53	41.72	92	41.72	0
		41.74	73	41.74	58	41.74	0	41.74	57	41.74	1	41.74	65	41.74	0
		41.76	11	41.76	110	41.76	37	41.76	196	41.76	5	41.76	90	41.76	0
		41.78	15	41.78	24	41.78	0	41.78	0	41.78	122	41.78	114	41.78	0
		41.8	70	41.8	48	41.8	0	41.8	0	41.8	5	41.8	41	41.8	0
		41.82	0	41.82	11	41.82	0	41.82	0	41.82	200	41.82	112	41.82	0
		41.84	99	41.84	0	41.84	0	41.84	107	41.84	132	41.84	96	41.84	0
		41.86	0	41.86	46	41.86	0	41.86	50	41.86	45	41.86	34	41.86	0
		41.88	0	41.88	13	41.88	20	41.88	104	41.88	100	41.88	43	41.88	3
		41.9	35	41.9	0	41.9	0	41.9	0	41.9	55	41.9	66	41.9	0
		41.92	92	41.92	45	41.92	0	41.92	34	41.92	45	41.92	93	41.92	0
		41.94	0	41.94	51	41.94	0	41.94	77	41.94	81	41.94	0	41.94	0
		41.96	0	41.96	111	41.96	0	41.96	54	41.96	31	41.96	76	41.96	0
		41.98	31	41.98	68	41.98	11	41.98	12	41.98	103	41.98	0	41.98	56
		42	18	42	34	42	0	42	0	42	34	42	0	42	72
		42.02	46	42.02	0	42.02	12	42.02	74	42.02	0	42.02	70	42.02	0
		42.04	26	42.04	38	42.04	0	42.04	177	42.04	28	42.04	10	42.04	0
		42.06	0	42.06	15	42.06	0	42.06	110	42.06	0	42.06	77	42.06	0
		42.08	42	42.08	0	42.08	0	42.08	0	42.08	70	42.08	0	42.08	0
		42.1	70	42.1	43	42.1	2	42.1	0	42.1	72	42.1	44	42.1	0
		42.12	0	42.12	24	42.12	17	42.12	21	42.12	93	42.12	17	42.12	0
		42.14	50	42.14	13	42.14	0	42.14	0	42.14	154	42.14	28	42.14	0
		42.16	69	42.16	36	42.16	0	42.16	0	42.16	0	42.16	85	42.16	0
		42.18	38	42.18	0	42.18	0	42.18	0	42.18	96	42.18	52	42.18	0
		42.2	14	42.2	51	42.2	0	42.2	0	42.2	21	42.2	0	42.2	0
		42.22	47	42.22	39	42.22	0	42.22	0	42.22	0	42.22	0	42.22	0
		42.24	65	42.24	22	42.24	0	42.24	0	42.24	35	42.24	0	42.24	18
		42.26	41	42.26	103	42.26	15	42.26	5	42.26	0	42.26	0	42.26	0
		42.28	22	42.28	0	42.28	0	42.28	35	42.28	77	42.28	148	42.28	0
		42.3	8	42.3	0	42.3	50	42.3	15	42.3	147	42.3	57	42.3	0
		42.32	12	42.32	20	42.32	0	42.32	60	42.32	118	42.32	0	42.32	0
		42.34	0	42.34	89	42.34	0	42.34	108	42.34	109	42.34	26	42.34	0
		42.36	0	42.36	46	42.36	118	42.36	0	42.36	164	42.36	62	42.36	44
		42.38	0	42.38	0	42.38	0	42.38	146	42.38	105	42.38	88	42.38	25
		42.4	0	42.4	49	42.4	0	42.4	105	42.4	216	42.4	0	42.4	87
		42.42	0	42.42	0	42.42	0	42.42	98	42.42	8	42.42	36	42.42	93
		42.44	85	42.44	0	42.44	0	42.44	0	42.44	69	42.44	0	42.44	102
		42.46	24	42.46	28	42.46	0	42.46	17	42.46	80	42.46	80	42.46	80
		42.48	0	42.48	13	42.48	0	42.48	0	42.48	190	42.48	31	42.48	24
		42.5	2	42.5	88	42.5	0	42.5	123	42.5	138	42.5	78	42.5	195
		42.52	0	42.52	129	42.52	79	42.52	32	42.52	87	42.52	0	42.52	178
		42.54	0	42.54	9	42.54	11	42.54	192	42.54	98	42.54	0	42.54	170
		42.56	48	42.56	45	42.56	0	42.56	52	42.56	112	42.56	108	42.56	341
		42.58	25	42.58	57	42.58	0	42.58	178	42.58	47	42.58	92	42.58	218
		42.6	0	42.6	0	42.6	34	42.6	129	42.6	140	42.6	111	42.6	445
		42.62	48	42.62	73	42.62	39	42.62	178	42.62	147	42.62	137	42.62	638
		42.64	50	42.64	70	42.64	67	42.64	121	42.64	146	42.64	54	42.64	845
		42.66	42	42.66	0	42.66	114	42.66	145	42.66	287	42.66	77	42.66	1173
		42.68	0	42.68	0	42.68	143	42.68	316	42.68	210	42.68	25	42.68	1655
		42.7	88	42.7	100	42.7	153	42.7	472	42.7	404	42.7	95	42.7	2201
		42.72	76	42.72	142	42.72	281	42.72	605	42.72	664	42.72	188	42.72	2681
		42.74	26	42.74	72	42.74	647	42.74	905	42.74	957	42.74	123	42.74	3128
		42.76	43	42.76	122	42.76	1060	42.76	1404	42.76	1426	42.76	61	42.76	3330
		42.78	53	42.78	36	42.78	1749	42.78	2222	42.78	2247	42.78	162	42.78	3622
		42.8	16	42.8	193	42.8	2635	42.8	3408	42.8	3321	42.8	208	42.8	3770
		42.82	239	42.82	277	42.82	4023	42.82	4598	42.82	3883	42.82	186	42.82	3800
		42.84	271	42.84	327	42.84	5098	42.84	5521	42.84	3801	42.84	489	42.84	3458
		42.86	445	42.86	499	42.86	4471	42.86	5580	42.86	3538	42.86	852	42.86	3144
		42.88	920	42.88	723	42.88	3340	42.88	4454	42.88	3125	42.88	1016	42.88	2635
		42.9	1521	42.9	1264	42.9	2268	42.9	3338	42.9	2978	42.9	1483	42.9	2248
		42.92	2503	42.92	1975	42.92	2237	42.92	2950	42.92	2769	42.92	2007	42.92	1999
		42.94	3154	42.94	2902	42.94	2280	42.94	3197	42.94	2551	42.94	2419	42.94	1804
		42.96	2770	42.96	3017	42.96	2587	42.96	3164	42.96	2022	42.96	2463	42.96	1368
		42.98	1754	42.98	2112	42.98	1987	42.98	2699	42.98	1656	42.98	2286	42.98	978
		43	1153	43	1344	43	1152	43	1722	43	1173	43	1932	43	854
		43.02	1309	43.02	1106	43.02	492	43.02	977	43.02	825	43.02	1724	43.02	570
		43.04	1485	43.04	1362	43.04	255	43.04	576	43.04	504	43.04	1555	43.04	413
		43.06	1533	43.06	1527	43.06	178	43.06	368	43.06	375	43.06	1456	43.06	200
		43.08	1050	43.08	1377	43.08	97	43.08	228	43.08	192	43.08	1300	43.08	295
		43.1	585	43.1	776	43.1	61	43.1	192	43.1	156	43.1	924	43.1	172
		43.12	230	43.12	376	43.12	25	43.12	90	43.12	174	43.12	783	43.12	262
		43.14	206	43.14	215	43.14	0	43.14	135	43.14	94	43.14	440	43.14	149
		43.16	165	43.16	201	43.16	0	43.16	106	43.16	0	43.16	326	43.16	175
		43.18	11	43.18	152	43.18	7	43.18	196	43.18	72	43.18	213	43.18	209
		43.2	19	43.2	94	43.2	0	43.2	80	43.2	0	43.2	189	43.2	59
		43.22	12	43.22	73	43.22	0	43.22	111	43.22	0	43.22	119	43.22	177
		43.24	39	43.24	74	43.24	0	43.24	148	43.24	0	43.24	92	43.24	208
		43.26	36	43.26	32	43.26	9	43.26	86	43.26	139	43.26	141	43.26	168
		43.28	0	43.28	57	43.28	55	43.28	175	43.28	0	43.28	111	43.28	200
		43.3	40	43.3	159	43.3	0	43.3	117	43.3	0	43.3	10	43.3	117
		43.32	48	43.32	71	43.32	0	43.32	0	43.32	43	43.32	0	43.32	83
		43.34	0	43.34	0	43.34	0	43.34	0	43.34	20	43.34	89	43.34	306
		43.36	53	43.36	54	43.36	0	43.36	51	43.36	5	43.36	25	43.36	238
		43.38	0	43.38	21	43.38	32	43.38	0	43.38	0	43.38	0	43.38	282
		43.4	29	43.4	41	43.4	0	43.4	22	43.4	0	43.4	18	43.4	351
		43.42	104	43.42	89	43.42	0	43.42	23	43.42	0	43.42	0	43.42	495
		43.44	9	43.44	0	43.44	70	43.44	107	43.44	0	43.44	8	43.44	446
		43.46	53	43.46	19	43.46	27	43.46	39	43.46	50	43.46	0	43.46	594
		43.48	0	43.48	0	43.48	0	43.48	200	43.48	291	43.48	45	43.48	755
		43.5	52	43.5	0	43.5	27	43.5	155	43.5	194	43.5	89	43.5	1116
		43.52	0	43.52	77	43.52	77	43.52	359	43.52	222	43.52	124	43.52	1505
		43.54	58	43.54	94	43.54	166	43.54	302	43.54	296	43.54	54	43.54	2062
		43.56	46	43.56	27	43.56	232	43.56	320	43.56	336	43.56	32	43.56	2355
		43.58	0	43.58	0	43.58	335	43.58	504	43.58	480	43.58	111	43.58	2737
		43.6	64	43.6	97	43.6	371	43.6	743	43.6	951	43.6	235	43.6	3279
		43.62	150	43.62	62	43.62	918	43.62	1357	43.62	1329	43.62	135	43.62	3439
		43.64	74	43.64	116	43.64	1503	43.64	2051	43.64	2187	43.64	179	43.64	3647
		43.66	119	43.66	219	43.66	2394	43.66	2825	43.66	3337	43.66	224	43.66	3647
		43.68	289	43.68	182	43.68	3490	43.68	4075	43.68	3935	43.68	355	43.68	3687
		43.7	296	43.7	318	43.7	4592	43.7	5089	43.7	3848	43.7	447	43.7	3473
		43.72	427	43.72	453	43.72	4759	43.72	5458	43.72	3373	43.72	721	43.72	2983
		43.74	882	43.74	665	43.74	3514	43.74	4668	43.74	3097	43.74	1121	43.74	2367
		43.76	1262	43.76	981	43.76	2304	43.76	3180	43.76	2551	43.76	1604	43.76	2031
		43.78	1994	43.78	1709	43.78	2122	43.78	2957	43.78	2411	43.78	1964	43.78	1915
		43.8	2973	43.8	2548	43.8	2302	43.8	2700	43.8	2543	43.8	2427	43.8	1680
		43.82	3244	43.82	3205	43.82	2384	43.82	2979	43.82	2051	43.82	2345	43.82	1287
		43.84	2442	43.84	2463	43.84	2207	43.84	2758	43.84	1571	43.84	2121	43.84	1005
		43.86	1401	43.86	1520	43.86	1315	43.86	1870	43.86	1174	43.86	1894	43.86	815
		43.88	1151	43.88	1161	43.88	712	43.88	1019	43.88	780	43.88	1660	43.88	415
		43.9	1352	43.9	1210	43.9	275	43.9	616	43.9	555	43.9	1597	43.9	358
		43.92	1566	43.92	1422	43.92	196	43.92	357	43.92	285	43.92	1453	43.92	368
		43.94	1519	43.94	1487	43.94	125	43.94	290	43.94	200	43.94	1291	43.94	325
		43.96	915	43.96	1094	43.96	111	43.96	150	43.96	103	43.96	1053	43.96	286
		43.98	445	43.98	555	43.98	0	43.98	112	43.98	50	43.98	651	43.98	417
		44	175	44	304	44	0	44	7	44	186	44	509	44	321
		44.02	182	44.02	155	44.02	0	44.02	70	44.02	5	44.02	297	44.02	265
		44.04	49	44.04	68	44.04	0	44.04	0	44.04	0	44.04	242	44.04	193
		44.06	143	44.06	117	44.06	0	44.06	14	44.06	0	44.06	50	44.06	307
		44.08	67	44.08	67	44.08	14	44.08	44	44.08	0	44.08	73	44.08	230
		44.1	50	44.1	0	44.1	41	44.1	34	44.1	0	44.1	0	44.1	411
		44.12	78	44.12	0	44.12	5	44.12	83	44.12	74	44.12	22	44.12	365
		44.14	13	44.14	0	44.14	0	44.14	28	44.14	0	44.14	72	44.14	317
		44.16	29	44.16	41	44.16	0	44.16	210	44.16	0	44.16	37	44.16	392
		44.18	46	44.18	39	44.18	0	44.18	81	44.18	58	44.18	0	44.18	459
		44.2	72	44.2	0	44.2	33	44.2	98	44.2	0	44.2	0	44.2	505
		44.22	0	44.22	7	44.22	29	44.22	112	44.22	128	44.22	46	44.22	479
		44.24	59	44.24	39	44.24	108	44.24	308	44.24	63	44.24	25	44.24	430
		44.26	0	44.26	19	44.26	65	44.26	369	44.26	80	44.26	0	44.26	543
		44.28	137	44.28	86	44.28	172	44.28	194	44.28	178	44.28	54	44.28	641
		44.3	0	44.3	62	44.3	106	44.3	267	44.3	63	44.3	89	44.3	806
		44.32	0	44.32	24	44.32	118	44.32	378	44.32	293	44.32	88	44.32	1034
		44.34	49	44.34	4	44.34	161	44.34	446	44.34	203	44.34	0	44.34	1257
		44.36	70	44.36	5	44.36	275	44.36	568	44.36	313	44.36	112	44.36	1708
		44.38	135	44.38	106	44.38	257	44.38	706	44.38	391	44.38	155	44.38	2242
		44.4	116	44.4	111	44.4	436	44.4	576	44.4	515	44.4	123	44.4	2591
		44.42	182	44.42	90	44.42	679	44.42	843	44.42	748	44.42	176	44.42	3073
		44.44	125	44.44	119	44.44	1000	44.44	1237	44.44	1209	44.44	214	44.44	3207
		44.46	119	44.46	186	44.46	1499	44.46	1983	44.46	2003	44.46	308	44.46	3299
		44.48	213	44.48	176	44.48	2276	44.48	2787	44.48	2763	44.48	310	44.48	3405
		44.5	281	44.5	279	44.5	3228	44.5	3937	44.5	3441	44.5	453	44.5	3434
		44.52	442	44.52	300	44.52	4250	44.52	4780	44.52	3675	44.52	514	44.52	3652
		44.54	617	44.54	549	44.54	4101	44.54	5372	44.54	3283	44.54	615	44.54	3385
		44.56	1030	44.56	684	44.56	3394	44.56	4307	44.56	2868	44.56	969	44.56	2980
		44.58	1667	44.58	1163	44.58	2386	44.58	3414	44.58	2646	44.58	1342	44.58	2438
		44.6	2395	44.6	1832	44.6	2029	44.6	2683	44.6	2478	44.6	1709	44.6	2464
		44.62	3096	44.62	2529	44.62	2204	44.62	2840	44.62	2366	44.62	2119	44.62	2281
		44.64	2843	44.64	2958	44.64	2466	44.64	3062	44.64	2250	44.64	2213	44.64	2157
		44.66	1836	44.66	2168	44.66	2297	44.66	2945	44.66	1989	44.66	2192	44.66	1904
		44.68	1305	44.68	1293	44.68	1626	44.68	2265	44.68	1430	44.68	1894	44.68	1647
		44.7	1264	44.7	1172	44.7	981	44.7	1733	44.7	1213	44.7	1707	44.7	1721
		44.72	1473	44.72	1274	44.72	776	44.72	1305	44.72	997	44.72	1726	44.72	1674
		44.74	1752	44.74	1603	44.74	645	44.74	1103	44.74	845	44.74	1456	44.74	1999
		44.76	1484	44.76	1611	44.76	509	44.76	864	44.76	833	44.76	1422	44.76	2330
		44.78	774	44.78	1062	44.78	651	44.78	936	44.78	699	44.78	1237	44.78	2697
		44.8	635	44.8	568	44.8	891	44.8	1094	44.8	994	44.8	1036	44.8	3500
		44.82	512	44.82	545	44.82	916	44.82	1403	44.82	1222	44.82	896	44.82	4130
		44.84	562	44.84	431	44.84	1294	44.84	1679	44.84	1735	44.84	902	44.84	4734
		44.86	641	44.86	403	44.86	1868	44.86	2577	44.86	2476	44.86	588	44.86	5425
		44.88	556	44.88	443	44.88	2929	44.88	3364	44.88	3344	44.88	748	44.88	5831
		44.9	751	44.9	619	44.9	4024	44.9	4811	44.9	4863	44.9	727	44.9	6052
		44.92	912	44.92	617	44.92	5852	44.92	6588	44.92	6196	44.92	967	44.92	6050
		44.94	1354	44.94	771	44.94	7740	44.94	8296	44.94	6741	44.94	1146	44.94	6051
		44.96	1983	44.96	1235	44.96	8595	44.96	9518	44.96	6477	44.96	1359	44.96	6204
		44.98	3093	44.98	1925	44.98	7749	44.98	9051	44.98	5977	44.98	1851	44.98	5513
		45	4659	45	2678	45	5879	45	7151	45	5321	45	2364	45	4649
		45.02	6997	45.02	4016	45.02	4959	45.02	6006	45.02	4948	45.02	3064	45.02	4138
		45.04	8941	45.04	5617	45.04	4690	45.04	5453	45.04	4880	45.04	3864	45.04	3610
		45.06	8521	45.06	6640	45.06	5038	45.06	5477	45.06	4524	45.06	4408	45.06	3239
		45.08	6352	45.08	5567	45.08	4843	45.08	5580	45.08	3708	45.08	4489	45.08	2874
		45.1	4699	45.1	4218	45.1	3866	45.1	4655	45.1	3057	45.1	4391	45.1	2253
		45.12	4129	45.12	3366	45.12	2684	45.12	3277	45.12	2348	45.12	3800	45.12	1806
		45.14	4517	45.14	3227	45.14	1729	45.14	2329	45.14	1840	45.14	3453	45.14	1296
		45.16	4852	45.16	3555	45.16	1197	45.16	1706	45.16	1254	45.16	3115	45.16	1154
		45.18	4373	45.18	3696	45.18	935	45.18	1058	45.18	938	45.18	3202	45.18	898
		45.2	2931	45.2	2958	45.2	643	45.2	874	45.2	798	45.2	2718	45.2	778
		45.22	1810	45.22	1839	45.22	429	45.22	599	45.22	396	45.22	2292	45.22	637
		45.24	1121	45.24	1249	45.24	325	45.24	512	45.24	464	45.24	1841	45.24	617
		45.26	766	45.26	800	45.26	411	45.26	460	45.26	338	45.26	1396	45.26	516
		45.28	531	45.28	534	45.28	322	45.28	385	45.28	326	45.28	1080	45.28	482
		45.3	469	45.3	460	45.3	130	45.3	206	45.3	254	45.3	709	45.3	513
		45.32	323	45.32	319	45.32	173	45.32	153	45.32	191	45.32	581	45.32	271
		45.34	330	45.34	339	45.34	14	45.34	201	45.34	33	45.34	652	45.34	420
		45.36	244	45.36	282	45.36	102	45.36	232	45.36	115	45.36	458	45.36	394
		45.38	89	45.38	250	45.38	0	45.38	252	45.38	0	45.38	372	45.38	304
		45.4	161	45.4	122	45.4	0	45.4	184	45.4	125	45.4	332	45.4	383
		45.42	89	45.42	134	45.42	13	45.42	115	45.42	40	45.42	313	45.42	315
		45.44	93	45.44	103	45.44	98	45.44	210	45.44	111	45.44	260	45.44	276
		45.46	57	45.46	70	45.46	96	45.46	158	45.46	11	45.46	167	45.46	329
		45.48	65	45.48	50	45.48	75	45.48	59	45.48	15	45.48	192	45.48	336
		45.5	116	45.5	86	45.5	166	45.5	55	45.5	8	45.5	172	45.5	405
		45.52	133	45.52	97	45.52	94	45.52	146	45.52	0	45.52	203	45.52	494
		45.54	53	45.54	196	45.54	4	45.54	56	45.54	88	45.54	101	45.54	486
		45.56	70	45.56	113	45.56	85	45.56	152	45.56	58	45.56	84	45.56	640
		45.58	22	45.58	63	45.58	88	45.58	91	45.58	61	45.58	125	45.58	598
		45.6	0	45.6	42	45.6	35	45.6	73	45.6	127	45.6	164	45.6	815
		45.62	88	45.62	82	45.62	0	45.62	265	45.62	146	45.62	90	45.62	1059
		45.64	80	45.64	104	45.64	181	45.64	178	45.64	327	45.64	119	45.64	1307
		45.66	59	45.66	56	45.66	184	45.66	307	45.66	260	45.66	134	45.66	1621
		45.68	83	45.68	88	45.68	265	45.68	473	45.68	493	45.68	185	45.68	2166
		45.7	62	45.7	117	45.7	390	45.7	648	45.7	543	45.7	114	45.7	2490
		45.72	86	45.72	166	45.72	636	45.72	821	45.72	892	45.72	248	45.72	2953
		45.74	123	45.74	107	45.74	863	45.74	1137	45.74	1298	45.74	259	45.74	3147
		45.76	111	45.76	171	45.76	1390	45.76	1893	45.76	2004	45.76	258	45.76	3264
		45.78	137	45.78	251	45.78	2114	45.78	2842	45.78	2779	45.78	224	45.78	3397
		45.8	236	45.8	196	45.8	3006	45.8	3722	45.8	3305	45.8	424	45.8	3404
		45.82	351	45.82	292	45.82	3712	45.82	4718	45.82	3544	45.82	501	45.82	3217
		45.84	578	45.84	419	45.84	4336	45.84	5074	45.84	3087	45.84	677	45.84	2925
		45.86	702	45.86	629	45.86	3407	45.86	4193	45.86	2882	45.86	902	45.86	2329
		45.88	1340	45.88	1040	45.88	2237	45.88	3124	45.88	2565	45.88	1393	45.88	2164
		45.9	1859	45.9	1514	45.9	1909	45.9	2498	45.9	2283	45.9	1761	45.9	1760
		45.92	2662	45.92	2273	45.92	1931	45.92	2493	45.92	2222	45.92	2045	45.92	1506
		45.94	2985	45.94	2674	45.94	2117	45.94	2721	45.94	1947	45.94	2234	45.94	1355
		45.96	2362	45.96	2340	45.96	2239	45.96	2598	45.96	1816	45.96	2002	45.96	1101
		45.98	1393	45.98	1442	45.98	1716	45.98	2200	45.98	1264	45.98	1763	45.98	872
		46	1053	46	1026	46	938	46	1479	46	978	46	1447	46	589
		46.02	1168	46.02	1088	46.02	614	46.02	897	46.02	618	46.02	1307	46.02	492
		46.04	1432	46.04	1281	46.04	243	46.04	547	46.04	535	46.04	1389	46.04	185
		46.06	1515	46.06	1461	46.06	227	46.06	351	46.06	351	46.06	1033	46.06	350
		46.08	1108	46.08	1198	46.08	159	46.08	225	46.08	236	46.08	1071	46.08	256
		46.1	623	46.1	700	46.1	72	46.1	294	46.1	207	46.1	804	46.1	336
		46.12	302	46.12	356	46.12	176	46.12	245	46.12	51	46.12	597	46.12	340
		46.14	169	46.14	311	46.14	32	46.14	303	46.14	13	46.14	500	46.14	185
		46.16	190	46.16	227	46.16	19	46.16	144	46.16	78	46.16	280	46.16	294
		46.18	30	46.18	134	46.18	56	46.18	64	46.18	82	46.18	181	46.18	175
		46.2	45	46.2	62	46.2	47	46.2	134	46.2	0	46.2	117	46.2	156
		46.22	85	46.22	148	46.22	156	46.22	232	46.22	165	46.22	90	46.22	130
		46.24	144	46.24	119	46.24	40	46.24	74	46.24	39	46.24	177	46.24	53
		46.26	135	46.26	182	46.26	47	46.26	60	46.26	46	46.26	90	46.26	134
		46.28	55	46.28	55	46.28	43	46.28	133	46.28	114	46.28	123	46.28	100
		46.3	22	46.3	30	46.3	111	46.3	35	46.3	0	46.3	81	46.3	190
		46.32	45	46.32	0	46.32	0	46.32	134	46.32	126	46.32	113	46.32	97
		46.34	1	46.34	82	46.34	36	46.34	109	46.34	89	46.34	72	46.34	45
		46.36	0	46.36	9	46.36	25	46.36	0	46.36	55	46.36	95	46.36	137
		46.38	56	46.38	22	46.38	3	46.38	0	46.38	40	46.38	88	46.38	149
		46.4	5	46.4	26	46.4	10	46.4	2	46.4	124	46.4	131	46.4	180
		46.42	54	46.42	0	46.42	32	46.42	123	46.42	66	46.42	92	46.42	160
		46.44	0	46.44	14	46.44	2	46.44	114	46.44	77	46.44	120	46.44	2
		46.46	42	46.46	7	46.46	0	46.46	98	46.46	15	46.46	0	46.46	15
		46.48	89	46.48	0	46.48	24	46.48	89	46.48	18	46.48	0	46.48	164
		46.5	57	46.5	79	46.5	54	46.5	29	46.5	157	46.5	27	46.5	185
		46.52	0	46.52	0	46.52	23	46.52	19	46.52	76	46.52	0	46.52	0
		46.54	149	46.54	64	46.54	84	46.54	0	46.54	138	46.54	0	46.54	129
		46.56	91	46.56	0	46.56	0	46.56	20	46.56	0	46.56	79	46.56	131
		46.58	67	46.58	3	46.58	0	46.58	121	46.58	11	46.58	72	46.58	0
		46.6	32	46.6	140	46.6	0	46.6	124	46.6	22	46.6	0	46.6	234
		46.62	50	46.62	16	46.62	0	46.62	44	46.62	80	46.62	134	46.62	71
		46.64	0	46.64	25	46.64	0	46.64	142	46.64	71	46.64	132	46.64	179
		46.66	13	46.66	52	46.66	53	46.66	79	46.66	26	46.66	85	46.66	179
		46.68	8	46.68	27	46.68	0	46.68	133	46.68	0	46.68	6	46.68	46
		46.7	0	46.7	40	46.7	117	46.7	40	46.7	37	46.7	0	46.7	130
		46.72	36	46.72	22	46.72	15	46.72	0	46.72	11	46.72	0	46.72	81
		46.74	61	46.74	53	46.74	16	46.74	0	46.74	30	46.74	64	46.74	135
		46.76	22	46.76	93	46.76	48	46.76	6	46.76	10	46.76	57	46.76	158
		46.78	72	46.78	0	46.78	6	46.78	142	46.78	24	46.78	71	46.78	20
		46.8	0	46.8	68	46.8	0	46.8	0	46.8	15	46.8	143	46.8	77
		46.82	0	46.82	25	46.82	57	46.82	0	46.82	113	46.82	26	46.82	56
		46.84	38	46.84	39	46.84	61	46.84	0	46.84	94	46.84	45	46.84	165
		46.86	56	46.86	86	46.86	1	46.86	1	46.86	0	46.86	28	46.86	0
		46.88	43	46.88	56	46.88	0	46.88	0	46.88	0	46.88	0	46.88	96
		46.9	107	46.9	5	46.9	111	46.9	60	46.9	43	46.9	42	46.9	222
		46.92	49	46.92	0	46.92	53	46.92	0	46.92	19	46.92	62	46.92	0
		46.94	0	46.94	4	46.94	16	46.94	83	46.94	36	46.94	59	46.94	0
		46.96	69	46.96	104	46.96	45	46.96	0	46.96	94	46.96	39	46.96	45
		46.98	0	46.98	0	46.98	0	46.98	74	46.98	96	46.98	34	46.98	0
		47	0	47	99	47	0	47	58	47	42	47	44	47	149
		47.02	50	47.02	2	47.02	24	47.02	0	47.02	0	47.02	4	47.02	100
		47.04	19	47.04	1	47.04	15	47.04	103	47.04	0	47.04	50	47.04	30
		47.06	16	47.06	44	47.06	0	47.06	122	47.06	79	47.06	57	47.06	64
		47.08	49	47.08	3	47.08	15	47.08	49	47.08	47	47.08	89	47.08	0
		47.1	54	47.1	67	47.1	81	47.1	126	47.1	34	47.1	158	47.1	146
		47.12	73	47.12	100	47.12	0	47.12	0	47.12	81	47.12	108	47.12	130
		47.14	20	47.14	35	47.14	0	47.14	15	47.14	71	47.14	50	47.14	124
		47.16	21	47.16	17	47.16	95	47.16	40	47.16	14	47.16	0	47.16	182
		47.18	8	47.18	90	47.18	0	47.18	102	47.18	0	47.18	95	47.18	57
		47.2	17	47.2	0	47.2	0	47.2	55	47.2	149	47.2	0	47.2	149
		47.22	102	47.22	0	47.22	0	47.22	103	47.22	48	47.22	0	47.22	44
		47.24	46	47.24	51	47.24	32	47.24	0	47.24	51	47.24	57	47.24	0
		47.26	60	47.26	18	47.26	17	47.26	0	47.26	116	47.26	63	47.26	179
		47.28	58	47.28	0	47.28	58	47.28	0	47.28	143	47.28	42	47.28	81
		47.3	106	47.3	29	47.3	0	47.3	62	47.3	28	47.3	16	47.3	121
		47.32	113	47.32	55	47.32	23	47.32	14	47.32	66	47.32	10	47.32	137
		47.34	41	47.34	11	47.34	62	47.34	0	47.34	43	47.34	72	47.34	179
		47.36	0	47.36	75	47.36	19	47.36	29	47.36	50	47.36	0	47.36	44
		47.38	26	47.38	64	47.38	47	47.38	0	47.38	0	47.38	72	47.38	126
		47.4	45	47.4	62	47.4	1	47.4	63	47.4	82	47.4	53	47.4	19
		47.42	76	47.42	7	47.42	30	47.42	152	47.42	50	47.42	7	47.42	69
		47.44	75	47.44	77	47.44	0	47.44	0	47.44	129	47.44	87	47.44	129
		47.46	44	47.46	114	47.46	148	47.46	0	47.46	0	47.46	14	47.46	78
		47.48	29	47.48	32	47.48	0	47.48	0	47.48	162	47.48	60	47.48	11
		47.5	53	47.5	114	47.5	0	47.5	163	47.5	23	47.5	46	47.5	173
		47.52	0	47.52	11	47.52	20	47.52	52	47.52	0	47.52	21	47.52	8
		47.54	157	47.54	54	47.54	69	47.54	115	47.54	22	47.54	41	47.54	158
		47.56	20	47.56	49	47.56	15	47.56	79	47.56	106	47.56	87	47.56	150
		47.58	79	47.58	40	47.58	39	47.58	21	47.58	121	47.58	0	47.58	0
		47.6	70	47.6	84	47.6	0	47.6	106	47.6	102	47.6	21	47.6	21
		47.62	50	47.62	31	47.62	56	47.62	33	47.62	29	47.62	54	47.62	0
		47.64	77	47.64	0	47.64	86	47.64	123	47.64	131	47.64	123	47.64	221
		47.66	119	47.66	35	47.66	12	47.66	59	47.66	27	47.66	42	47.66	41
		47.68	0	47.68	6	47.68	62	47.68	67	47.68	107	47.68	19	47.68	44
		47.7	33	47.7	44	47.7	0	47.7	33	47.7	0	47.7	24	47.7	41
		47.72	31	47.72	0	47.72	0	47.72	0	47.72	45	47.72	99	47.72	176
		47.74	106	47.74	99	47.74	0	47.74	22	47.74	32	47.74	0	47.74	21
		47.76	0	47.76	22	47.76	0	47.76	197	47.76	0	47.76	105	47.76	136
		47.78	136	47.78	82	47.78	48	47.78	111	47.78	26	47.78	14	47.78	122
		47.8	74	47.8	77	47.8	116	47.8	0	47.8	111	47.8	74	47.8	103
		47.82	130	47.82	0	47.82	40	47.82	13	47.82	0	47.82	0	47.82	96
		47.84	68	47.84	63	47.84	108	47.84	34	47.84	0	47.84	96	47.84	135
		47.86	117	47.86	3	47.86	52	47.86	0	47.86	142	47.86	95	47.86	223
		47.88	29	47.88	14	47.88	107	47.88	68	47.88	76	47.88	18	47.88	77
		47.9	60	47.9	83	47.9	20	47.9	0	47.9	50	47.9	99	47.9	224
		47.92	27	47.92	22	47.92	1	47.92	83	47.92	0	47.92	0	47.92	55
		47.94	12	47.94	70	47.94	43	47.94	58	47.94	59	47.94	0	47.94	180
		47.96	13	47.96	54	47.96	51	47.96	23	47.96	0	47.96	92	47.96	42
		47.98	31	47.98	20	47.98	0	47.98	109	47.98	0	47.98	94	47.98	114
		48	33	48	35	48	111	48	47	48	0	48	28	48	142
		48.02	37	48.02	71	48.02	141	48.02	141	48.02	48	48.02	107	48.02	136
		48.04	50	48.04	6	48.04	80	48.04	32	48.04	27	48.04	0	48.04	73
		48.06	0	48.06	22	48.06	0	48.06	37	48.06	31	48.06	27	48.06	200
		48.08	36	48.08	0	48.08	28	48.08	33	48.08	18	48.08	49	48.08	124
		48.1	22	48.1	4	48.1	51	48.1	27	48.1	87	48.1	37	48.1	212
		48.12	4	48.12	95	48.12	40	48.12	156	48.12	6	48.12	16	48.12	270
		48.14	33	48.14	69	48.14	52	48.14	44	48.14	151	48.14	26	48.14	142
		48.16	0	48.16	35	48.16	50	48.16	67	48.16	73	48.16	23	48.16	168
		48.18	90	48.18	84	48.18	85	48.18	179	48.18	59	48.18	0	48.18	207
		48.2	88	48.2	0	48.2	13	48.2	30	48.2	0	48.2	29	48.2	351
		48.22	64	48.22	57	48.22	100	48.22	0	48.22	32	48.22	57	48.22	330
		48.24	83	48.24	107	48.24	78	48.24	90	48.24	137	48.24	119	48.24	362
		48.26	0	48.26	56	48.26	151	48.26	195	48.26	135	48.26	13	48.26	378
		48.28	52	48.28	78	48.28	140	48.28	206	48.28	164	48.28	81	48.28	459
		48.3	183	48.3	96	48.3	177	48.3	197	48.3	188	48.3	64	48.3	469
		48.32	160	48.32	125	48.32	164	48.32	262	48.32	195	48.32	88	48.32	433
		48.34	24	48.34	178	48.34	352	48.34	349	48.34	303	48.34	54	48.34	641
		48.36	85	48.36	137	48.36	276	48.36	561	48.36	267	48.36	70	48.36	758
		48.38	85	48.38	55	48.38	277	48.38	400	48.38	321	48.38	123	48.38	1006
		48.4	75	48.4	36	48.4	248	48.4	476	48.4	405	48.4	198	48.4	1208
		48.42	101	48.42	203	48.42	446	48.42	545	48.42	396	48.42	126	48.42	1398
		48.44	193	48.44	173	48.44	602	48.44	626	48.44	622	48.44	248	48.44	1532
		48.46	201	48.46	216	48.46	724	48.46	868	48.46	810	48.46	202	48.46	1773
		48.48	260	48.48	202	48.48	967	48.48	1064	48.48	1127	48.48	288	48.48	1934
		48.5	372	48.5	228	48.5	1441	48.5	1636	48.5	1537	48.5	256	48.5	1846
		48.52	233	48.52	226	48.52	1833	48.52	2077	48.52	1900	48.52	343	48.52	1854
		48.54	382	48.54	361	48.54	2443	48.54	2594	48.54	2030	48.54	333	48.54	1975
		48.56	564	48.56	393	48.56	2659	48.56	2944	48.56	2124	48.56	553	48.56	2005
		48.58	958	48.58	572	48.58	2365	48.58	2751	48.58	1884	48.58	586	48.58	1623
		48.6	1258	48.6	843	48.6	1732	48.6	2261	48.6	1621	48.6	894	48.6	1494
		48.62	1805	48.62	1171	48.62	1395	48.62	1903	48.62	1413	48.62	1106	48.62	1334
		48.64	2304	48.64	1611	48.64	1373	48.64	1659	48.64	1428	48.64	1090	48.64	1244
		48.66	2249	48.66	1849	48.66	1444	48.66	1716	48.66	1365	48.66	1395	48.66	1144
		48.68	1681	48.68	1478	48.68	1544	48.68	1606	48.68	1275	48.68	1349	48.68	1131
		48.7	1152	48.7	1087	48.7	1393	48.7	1639	48.7	1248	48.7	1228	48.7	898
		48.72	1072	48.72	855	48.72	1081	48.72	1283	48.72	884	48.72	1099	48.72	769
		48.74	1016	48.74	841	48.74	678	48.74	1078	48.74	769	48.74	961	48.74	550
		48.76	1247	48.76	982	48.76	467	48.76	700	48.76	424	48.76	918	48.76	555
		48.78	1350	48.78	1005	48.78	544	48.78	522	48.78	472	48.78	848	48.78	606
		48.8	1034	48.8	981	48.8	350	48.8	553	48.8	444	48.8	839	48.8	617
		48.82	678	48.82	759	48.82	309	48.82	353	48.82	342	48.82	719	48.82	524
		48.84	425	48.84	555	48.84	303	48.84	441	48.84	330	48.84	761	48.84	613
		48.86	339	48.86	349	48.86	257	48.86	356	48.86	375	48.86	524	48.86	772
		48.88	251	48.88	269	48.88	208	48.88	374	48.88	310	48.88	428	48.88	914
		48.9	214	48.9	169	48.9	270	48.9	311	48.9	276	48.9	377	48.9	1172
		48.92	241	48.92	183	48.92	322	48.92	376	48.92	382	48.92	350	48.92	1589
		48.94	190	48.94	114	48.94	365	48.94	449	48.94	511	48.94	217	48.94	2001
		48.96	200	48.96	183	48.96	552	48.96	647	48.96	672	48.96	206	48.96	2339
		48.98	114	48.98	209	48.98	750	48.98	868	48.98	888	48.98	250	48.98	2581
		49	201	49	123	49	1050	49	1407	49	1321	49	232	49	2833
		49.02	238	49.02	158	49.02	1639	49.02	1807	49.02	2088	49.02	290	49.02	2641
		49.04	192	49.04	193	49.04	2303	49.04	2602	49.04	2667	49.04	287	49.04	2654
		49.06	284	49.06	244	49.06	3218	49.06	3496	49.06	2968	49.06	381	49.06	2795
		49.08	471	49.08	311	49.08	3769	49.08	4351	49.08	2851	49.08	595	49.08	2626
		49.1	657	49.1	495	49.1	3367	49.1	4108	49.1	2622	49.1	608	49.1	2330
		49.12	942	49.12	679	49.12	2481	49.12	3186	49.12	2160	49.12	963	49.12	2138
		49.14	1454	49.14	1123	49.14	1696	49.14	2373	49.14	1929	49.14	1161	49.14	1894
		49.16	2217	49.16	1744	49.16	1608	49.16	2089	49.16	1945	49.16	1495	49.16	1621
		49.18	2452	49.18	2306	49.18	1744	49.18	2032	49.18	1873	49.18	1771	49.18	1368
		49.2	2132	49.2	2077	49.2	1946	49.2	2112	49.2	1774	49.2	1727	49.2	1229
		49.22	1239	49.22	1465	49.22	1961	49.22	2383	49.22	1543	49.22	1649	49.22	1046
		49.24	958	49.24	950	49.24	1496	49.24	1992	49.24	1260	49.24	1311	49.24	845
		49.26	867	49.26	802	49.26	834	49.26	1304	49.26	884	49.26	1170	49.26	598
		49.28	1127	49.28	912	49.28	433	49.28	867	49.28	577	49.28	1080	49.28	465
		49.3	1376	49.3	1116	49.3	302	49.3	473	49.3	361	49.3	1020	49.3	467
		49.32	1318	49.32	1183	49.32	227	49.32	405	49.32	312	49.32	1005	49.32	344
		49.34	716	49.34	973	49.34	165	49.34	450	49.34	289	49.34	976	49.34	322
		49.36	502	49.36	560	49.36	209	49.36	260	49.36	156	49.36	778	49.36	276
		49.38	314	49.38	354	49.38	173	49.38	236	49.38	122	49.38	545	49.38	162
		49.4	255	49.4	285	49.4	138	49.4	145	49.4	153	49.4	466	49.4	153
		49.42	155	49.42	196	49.42	116	49.42	121	49.42	187	49.42	333	49.42	137
		49.44	231	49.44	184	49.44	123	49.44	245	49.44	0	49.44	212	49.44	0
		49.46	130	49.46	204	49.46	133	49.46	103	49.46	43	49.46	138	49.46	327
		49.48	146	49.48	142	49.48	103	49.48	79	49.48	40	49.48	152	49.48	268
		49.5	98	49.5	52	49.5	116	49.5	204	49.5	53	49.5	148	49.5	120
		49.52	30	49.52	73	49.52	89	49.52	88	49.52	11	49.52	33	49.52	6
		49.54	44	49.54	82	49.54	21	49.54	0	49.54	69	49.54	78	49.54	36
		49.56	27	49.56	128	49.56	128	49.56	78	49.56	0	49.56	153	49.56	65
		49.58	25	49.58	133	49.58	51	49.58	108	49.58	137	49.58	58	49.58	79
		49.6	57	49.6	24	49.6	96	49.6	26	49.6	24	49.6	53	49.6	125
		49.62	61	49.62	61	49.62	60	49.62	0	49.62	31	49.62	44	49.62	13
		49.64	0	49.64	46	49.64	65	49.64	83	49.64	114	49.64	0	49.64	117
		49.66	35	49.66	0	49.66	0	49.66	27	49.66	0	49.66	68	49.66	29
		49.68	6	49.68	3	49.68	0	49.68	0	49.68	84	49.68	43	49.68	34
		49.7	2	49.7	9	49.7	0	49.7	103	49.7	0	49.7	65	49.7	91
		49.72	0	49.72	82	49.72	48	49.72	2	49.72	0	49.72	0	49.72	0
		49.74	42	49.74	0	49.74	81	49.74	176	49.74	92	49.74	28	49.74	17
		49.76	101	49.76	0	49.76	54	49.76	155	49.76	0	49.76	18	49.76	41
		49.78	82	49.78	61	49.78	0	49.78	0	49.78	0	49.78	0	49.78	207
		49.8	97	49.8	0	49.8	57	49.8	109	49.8	57	49.8	18	49.8	103
		49.82	51	49.82	1	49.82	42	49.82	112	49.82	0	49.82	80	49.82	54
		49.84	23	49.84	32	49.84	60	49.84	18	49.84	0	49.84	16	49.84	37
		49.86	0	49.86	11	49.86	35	49.86	71	49.86	0	49.86	0	49.86	193
		49.88	0	49.88	42	49.88	0	49.88	22	49.88	16	49.88	13	49.88	197
		49.9	0	49.9	0	49.9	117	49.9	9	49.9	0	49.9	20	49.9	134
		49.92	7	49.92	67	49.92	23	49.92	51	49.92	75	49.92	27	49.92	61
[truncated: 2,004 more rows]
