# Supplementary material for: Highly anisotropic Fe3C microflakes constructed by solid-state phase transformation for efficient microwave absorption
Source: Nat Commun. 2024 Feb 19;15:1497. doi: 10.1038/s41467-024-45815-w (PMC10876570; doi:10.1038/s41467-024-45815-w)
Supplement: Supplementary file 3 — Source Data [file 41467_2024_45815_MOESM3_ESM.zip › Source Data NCOMMS-23-11138B/Supplementary Fig. 8.xlsx]

## Sheet: Supplementary Figure 8a
Supplementary Figure 8a
		Fe3C-700		Fe3C-675		Fe3C-650		Fe3C-625		Fe3C-600		Fe3C-575		Fe3C-550
		x	y	x	y	x	y	x	y	x	y	x	y	x	y
		15000.4	125.874	15000.4	128.342	15000.4	109.208	15000.3	119.887	15000.4	114.558	15000.4	103.526	15000.5	97.741
		13287.6	124.732	13287.5	128.177	13287.5	108.34	13287.7	118.828	13287.7	113.657	13287.4	103.265	13287.7	96.9704
		11678.6	123.275	11678.6	127.188	11678.5	107.263	11678.4	117.909	11678.4	112.427	11678.7	101.539	11678.4	95.7766
		10173.3	121.174	10173.3	125.114	10173.5	105.74	10173.2	116.026	10173.4	110.89	10173.4	100.198	10173.4	94.4385
		8771.79	118.127	8772.15	122.869	8771.95	103.309	8772.05	113.529	8772.05	108.401	8772.08	98.1528	8772.11	92.4146
		7474.36	113.676	7474.18	118.117	7474.42	100.105	7474.47	109.877	7474.46	105.105	7474.49	95.7491	7474.23	89.8009
		6280.65	107.846	6280.5	113.413	6280.71	95.6695	6280.5	104.942	6280.49	100.713	6280.59	91.6927	6280.52	86.3965
		5190.81	100.686	5190.4	105.537	5190.48	90.1653	5190.51	98.7808	5190.76	95.0793	5190.73	86.8565	5190.51	81.7903
		4204.63	91.9115	4204.51	96.6967	4204.37	83.2033	4204.47	90.999	4204.48	88.2376	4204.42	81.1762	4204.48	76.4353
		3322.27	81.9459	3322.12	86.6031	3322.17	75.0657	3322.12	81.923	3322.12	80.1072	3322.21	74.3799	3322.14	70.1089
		2543.52	70.7166	2543.37	75.1649	2543.52	65.8677	2543.74	71.6044	2543.5	70.9868	2543.62	66.6897	2543.42	63.1757
		1868.79	58.5543	1868.78	63.3205	1868.8	55.6895	1868.74	60.4897	1868.79	61.1606	1868.76	58.2736	1868.68	55.3999
		1297.98	46.0435	1297.84	50.2763	1297.87	44.9854	1297.89	48.7604	1297.84	50.7066	1297.96	49.2066	1297.79	47.3835
		830.633	33.8201	830.791	38.017	830.828	34.2307	830.864	37.0246	830.658	40.2723	830.779	40.0772	830.791	39.2747
		467.549	22.7804	467.501	26.5992	467.598	24.2278	467.282	26.203	467.561	30.417	467.331	31.4347	467.331	31.4848
		208.044	13.5615	207.971	17.0382	208.02	15.6799	208.007	16.9675	208.068	21.9301	207.813	23.9137	207.85	24.5689
		52.1415	6.8553	52.1779	9.90018	52.1901	9.31048	52.2629	10.2259	52.1415	15.4456	52.2265	17.9741	52.2508	19.0391
		0.36429	4.12222	0.255	7.06602	0.43714	6.65136	0.31571	7.41996	0.425	12.8236	0.20643	15.4841	0.26714	16.6793
		-51.5951	1.04245	-51.6801	3.64369	-51.5222	3.53498	-51.4494	4.23971	-51.5222	9.76842	-51.4372	12.622	-51.5222	14.0341
		-207.425	-7.96253	-207.206	-7.15009	-207.388	-6.48207	-207.291	-6.26623	-207.425	-0.88911	-207.315	2.10809	-207.388	4.28837
		-466.796	-19.5659	-466.711	-21.0084	-466.748	-18.8881	-466.687	-19.8734	-466.724	-16.431	-466.687	-13.7684	-466.748	-11.1068
		-830.111	-32.0564	-830.026	-35.0519	-830.002	-31.3616	-830.063	-33.6324	-830.002	-32.1253	-829.978	-29.6025	-830.038	-26.9101
		-1297.21	-45.0513	-1297.1	-48.8148	-1297.22	-43.5667	-1297.24	-47.0985	-1297.17	-46.7064	-1297.24	-43.7863	-1297.16	-40.8417
		-1868.11	-58.1154	-1868.01	-62.2253	-1868.18	-55.0822	-1868.19	-59.541	-1868.24	-59.4232	-1868.17	-55.6641	-1868.23	-52.5715
		-2543.02	-70.3897	-2542.88	-75.5069	-2542.9	-65.5166	-2543.03	-71.233	-2542.92	-70.4547	-2542.92	-65.6295	-2542.97	-61.993
		-3321.38	-81.7795	-3321.42	-86.3953	-3321.44	-74.9453	-3321.4	-81.8289	-3321.48	-79.9028	-3321.5	-73.6419	-3321.68	-69.9869
		-4203.92	-91.8531	-4203.94	-96.5357	-4203.96	-83.2028	-4203.9	-90.7102	-4204.03	-88.1503	-4203.96	-80.9846	-4204.22	-76.2386
		-5190.4	-100.597	-5189.97	-105.543	-5189.96	-90.1156	-5189.89	-98.7205	-5190.07	-94.9371	-5189.96	-86.8732	-5190.06	-81.9052
		-6280.32	-107.902	-6279.91	-112.373	-6279.91	-95.7136	-6279.81	-104.697	-6279.89	-100.759	-6279.93	-91.3885	-6280.15	-86.4467
		-7474	-113.695	-7474.49	-118.349	-7474.5	-100.191	-7474.39	-109.653	-7474.45	-104.904	-7474.49	-95.1775	-7474.46	-90.052
		-8772.06	-118.094	-8771.96	-121.672	-8771.96	-103.44	-8772	-113.117	-8771.9	-108.301	-8771.93	-97.8662	-8771.9	-92.6723
		-10173.4	-121.181	-10173.5	-125.028	-10173.4	-105.685	-10173.2	-115.718	-10173.2	-110.532	-10173.3	-100.121	-10173.3	-94.4259
		-11678.5	-123.25	-11678.5	-127.953	-11678.5	-107.385	-11678.5	-117.288	-11678.4	-112.197	-11678.4	-101.82	-11678.5	-96.0588
		-13287.6	-124.697	-13287.5	-128.695	-13287.6	-108.44	-13287.6	-118.942	-13287.5	-113.268	-13287.4	-102.803	-13287.4	-97.1251
		-15000.5	-125.924	-15000.4	-128.891	-15000.3	-109.336	-15000.4	-119.749	-15000.4	-114.51	-15000.4	-103.333	-15000.2	-97.8859
		-13287.4	-124.7	-13287.4	-129.131	-13287.4	-108.378	-13287.4	-118.734	-13287.5	-113.255	-13287.6	-102.81	-13287.6	-97.0665
		-11678.6	-123.12	-11678.6	-126.055	-11678.4	-107.297	-11678.5	-117.34	-11678.6	-112.232	-11678.4	-101.709	-11678.4	-96.0916
		-10173.3	-121.183	-10173.2	-125.849	-10173.4	-105.78	-10173.2	-115.828	-10173.2	-110.557	-10173.3	-99.9419	-10173.3	-94.6769
		-8772.07	-118.093	-8771.83	-122.71	-8771.85	-103.446	-8771.78	-113.143	-8772.1	-108.361	-8771.92	-97.9387	-8771.93	-92.5437
		-7474.45	-113.747	-7474.23	-118.066	-7474.41	-100.135	-7474.51	-109.65	-7474.49	-105.188	-7474.34	-94.8183	-7474.33	-89.8901
		-6280.55	-107.975	-6280.54	-112.78	-6280.62	-95.8406	-6280.66	-104.936	-6280.66	-100.654	-6280.5	-91.8026	-6280.46	-86.4036
		-5190.57	-100.661	-5190.5	-104.778	-5190.42	-90.1915	-5190.45	-98.7541	-5190.46	-95.2159	-5190.29	-86.9563	-5190.75	-81.9527
		-4204.53	-92.015	-4204.36	-96.4111	-4204.57	-83.2862	-4204.28	-90.8473	-4204.6	-88.3143	-4204.29	-80.935	-4204.59	-76.5156
		-3322.17	-82.0498	-3321.83	-87.0452	-3321.73	-75.1386	-3321.89	-81.9507	-3321.74	-80.127	-3321.84	-74.2052	-3321.91	-70.2635
		-2543.76	-70.785	-2543.5	-75.3483	-2543.52	-65.9664	-2543.48	-71.7809	-2543.7	-71.0142	-2543.45	-66.6046	-2543.75	-63.2058
		-1868.69	-58.6517	-1868.69	-63.2474	-1868.75	-55.8833	-1868.4	-60.4772	-1868.48	-61.0869	-1868.62	-58.1788	-1868.69	-55.5342
		-1297.61	-46.1094	-1297.81	-50.4821	-1297.73	-45.1022	-1297.54	-48.742	-1297.6	-50.7567	-1297.71	-49.1545	-1297.81	-47.441
		-830.658	-33.9257	-830.73	-37.7958	-830.585	-34.3537	-830.548	-37.1097	-830.645	-40.3196	-830.597	-40.1812	-830.609	-39.3061
		-467.525	-22.8476	-467.549	-26.6159	-467.452	-24.3113	-467.391	-26.2821	-467.416	-30.4905	-467.416	-31.6219	-467.488	-31.5763
		-207.667	-13.6242	-207.57	-17.1442	-207.595	-15.7622	-207.558	-17.0262	-207.619	-21.9831	-207.595	-23.9542	-207.667	-24.6114
		-51.8015	-6.93191	-51.6801	-10.0107	-51.7651	-9.37383	-51.7408	-10.2524	-51.8015	-15.5306	-51.7165	-18.0692	-51.8258	-19.1325
		0.09714	-4.18378	0.07286	-7.12058	-0.02429	-6.72314	0.01214	-7.50316	-0.04857	-12.8874	-0.01214	-15.5844	0.085	-16.7661
		51.7772	-1.11111	51.8136	-3.75719	52.0565	-3.59966	51.9229	-4.31062	51.9958	-9.83513	51.8986	-12.709	51.8015	-14.1399
		207.692	7.92547	207.68	7.14556	207.935	6.45895	207.825	6.21602	207.959	0.84133	207.789	-2.17657	207.667	-4.35055
		467.149	19.5595	467.185	20.9396	467.294	18.8969	467.161	19.8472	467.282	16.3987	467.258	13.7721	467.015	11.063
		830.038	32.0887	830.002	35.1136	830.22	31.3924	830.16	33.6478	830.233	32.0943	830.063	29.6675	830.063	26.8126
		1297.22	45.101	1297.34	48.9777	1297.36	43.625	1297.3	47.0767	1297.38	46.5759	1297.2	43.8415	1297.19	40.8641
		1868.38	58.1883	1868.38	62.3438	1868.22	55.1579	1868.44	59.6561	1868.21	59.2834	1868.61	55.7898	1868.3	52.5506
		2543.28	70.4544	2543.11	74.6635	2543.41	65.6017	2543.29	71.2621	2543.42	70.3019	2543.24	65.827	2543.46	61.996
		3321.42	81.8474	3321.54	85.8861	3321.37	75.0515	3321.45	81.7022	3321.51	79.7973	4204.6	81.2256	3321.59	70.0033
		4204.49	91.807	4204.35	96.5506	4204.63	83.3499	4204.53	90.9573	4204.63	88.066	5190.64	87.1973	4204.42	76.5678
		5190.56	100.652	5190.79	104.992	5190.63	90.2133	5190.54	98.6734	5190.65	95.0057	6280.74	91.6599	5190.64	82.0211
		6280.59	107.939	6280.67	111.961	6280.54	95.8598	6280.6	104.87	6280.51	100.581	7474.23	95.3895	6280.56	86.5106
		7474.28	113.772	7474.38	118.61	7474.3	100.116	7474.24	109.811	7474.33	104.944	8771.95	98.3165	7474.23	89.9851
		8772.07	118.188	8771.94	122.006	8772.04	103.55	8772	113.324	8771.99	108.192	10173.4	100.442	8771.96	92.6636
		10173.3	121.184	10173.3	125.467	10173.3	105.771	10173.3	115.82	10173.4	110.435	11678.6	101.923	10173.3	94.5614
		11678.6	123.314	11678.3	126.695	11678.6	107.337	11678.4	117.613	11678.7	112.215	13287.5	102.929	11678.6	96.0571
		13287.5	124.793	13287.6	127.306	13287.4	108.415	13287.6	118.753	13287.5	113.264	15000.3	103.983	13287.5	97.1776
		15000.4	125.861	15000.3	128.043	15000.4	109.424	15000.4	119.81	15000.4	114.325			15000.4	97.8607

## Sheet: Supplementary Figure 8b
Supplementary Figure 8b
			Fe3C-700	Fe3C-675	Fe3C-650	Fe3C-625	Fe3C-600	Fe3C-575	Fe3C-550
		Hc	69.6	104.2	106.5	114.4	194.4	271.8	279.6
		Ms	125.8	128.3	109.2	119.89	114.6	103.5	97.7
