# Supplementary material for: Highly anisotropic Fe3C microflakes constructed by solid-state phase transformation for efficient microwave absorption
Source: Nat Commun. 2024 Feb 19;15:1497. doi: 10.1038/s41467-024-45815-w (PMC10876570; doi:10.1038/s41467-024-45815-w)
Supplement: Supplementary file 3 — Source Data [file 41467_2024_45815_MOESM3_ESM.zip › Source Data NCOMMS-23-11138B/Supplementary Fig. 9.xlsx]

## Sheet: Supplementary Figure 9a
Supplementary Figure 9a
		5k
		Fe3C-700		Fe3C-625		Fe3C-600		Fe3C-550
		x	y	x	y	x	y	x	y
		14500.4	113.469	15000.5	100.352	15000.3	98.9667	15000.3	89.1383
		14000.4	112.978	14500.2	99.8902	14500.3	98.514	14500.3	88.7361
		13500.3	112.428	14000.2	99.3822	14000.4	98.0135	14000.4	88.3064
		13000.4	111.816	13500.5	98.844	13500.4	97.5427	13500.4	87.8194
		12500.4	111.162	13000.4	98.2257	13000.5	96.9688	13000.5	87.3039
		12000.4	110.349	12500.3	97.5525	12500.4	96.315	12500.4	86.7391
		11500.4	109.511	12000.2	96.78	12000.4	95.6027	12000.4	86.123
		11000.4	108.512	11500.5	95.977	11500.4	94.8249	11500.4	85.4571
		10500.2	107.352	11000.2	95.0449	11000.4	93.984	11000.4	84.7241
		10000.3	106.004	10500.4	93.9924	10500.4	93.0436	10500.4	83.9112
		9500.31	104.497	10000.5	92.8672	10000.4	91.988	10000.4	83.0206
		9000.38	102.788	9500.44	91.5804	9500.44	90.8298	9500.44	82.037
		8500.19	100.828	9000.37	90.1474	9000.32	89.5288	9000.32	80.9607
		8000.24	98.6575	8500.34	88.5568	8500.41	88.0439	8500.41	79.7463
		7500.34	96.1086	8000.41	86.7377	8000.26	86.3998	8000.26	78.4086
		7000.44	93.3461	7500.4	84.7351	7500.28	84.5722	7500.28	76.9121
		6500.43	90.2439	7000.38	82.5155	7000.25	82.5363	7000.25	75.2514
		6000.44	86.8752	6500.26	80.0481	6500.49	80.252	6500.49	73.4131
		5500.16	83.2147	6000.22	77.3386	6000.39	77.7672	6000.39	71.3547
		5000.4	79.1989	5500.27	74.3906	5500.31	74.9997	5500.31	69.0945
		4500.37	74.8055	5000.35	71.16	5000.48	71.9906	5000.48	66.6049
		4000.39	70.0603	4500.31	67.6379	4500.4	68.6436	4500.4	63.8593
		3500.24	64.8763	4000.3	63.7561	4000.43	65.0005	4000.43	60.8435
		3000.38	59.2274	3500.3	59.5618	3500.45	60.9669	3500.45	57.5197
		2500.24	52.994	3000.33	54.9368	3000.25	56.5198	3000.25	53.8489
		2000.44	46.1889	2500.4	49.8398	2500.28	51.6015	2500.28	49.7863
		1500.3	38.6294	2000.27	44.2188	2000.17	46.1054	2000.17	45.2599
		1000.34	30.1005	1500.2	38.0074	1500.39	39.959	1500.39	40.2338
		1000.33	30.0584	1000.41	31.1008	1000.46	33.038	1000.46	34.5772
		1000.34	30.0474	1000.44	31.0513	1000.41	32.9936	1000.41	34.522
		950.338	29.1596	1000.43	31.0332	1000.14	32.9821	1000.14	34.5033
		901.56	28.249	950.411	30.3469	950.326	32.2655	950.326	33.9313
		854.385	27.3628	901.693	29.638	901.621	31.5517	901.621	33.3423
		807.999	26.4625	854.142	28.9182	854.203	30.8308	854.203	32.7613
		763.35	25.5842	808.06	28.2217	807.963	30.1102	807.963	32.187
		719.417	24.7145	763.192	27.5281	763.204	29.4262	763.204	31.6146
		677.135	23.8503	719.453	26.845	719.599	28.7378	719.599	31.0528
		636.214	23.0055	677.305	26.1893	677.159	28.0414	677.159	30.5
		596.434	22.1651	636.274	25.5191	636.214	27.3717	636.214	29.9519
		557.965	21.3297	596.616	24.8758	596.482	26.7114	596.482	29.4171
		521.051	20.5217	558.014	24.2441	558.099	26.0619	558.099	28.8908
		484.914	19.7095	520.796	23.6186	520.869	25.4155	520.869	28.3764
		450.561	18.9284	485.035	23.0122	485.035	24.7981	485.035	27.87
		417.217	18.1616	450.294	22.42	450.355	24.1947	450.355	27.3768
		385.16	17.4013	417.132	21.8408	417.059	23.5929	417.059	26.8956
		354.426	16.659	384.929	21.2746	385.099	23.0162	385.099	26.4304
		324.968	15.9212	354.159	20.7234	354.426	22.4479	354.426	25.962
		296.735	15.2296	324.725	20.1857	324.968	21.8909	324.968	25.5149
		269.742	14.5426	296.76	19.6713	296.529	21.3465	296.529	25.081
		243.987	13.8677	269.803	19.1763	269.572	20.8156	269.572	24.6606
		219.701	13.2278	243.914	18.6859	244.145	20.3246	244.145	24.2579
		196.702	12.5984	219.737	18.2185	219.835	19.8289	219.835	23.8603
		174.93	11.9954	196.763	17.7751	196.702	19.3694	196.702	23.4792
		154.239	11.4134	174.967	17.3345	174.894	18.9223	174.894	23.1131
		134.992	10.8589	154.154	16.9072	154.397	18.4885	154.397	22.7531
		117.167	10.3307	135.247	16.5273	135.187	18.0657	135.187	22.4125
		100.519	9.83093	117.264	16.1469	117.203	17.6826	117.203	22.0978
		85.0365	9.35514	100.458	15.7955	100.312	17.2953	100.312	21.7973
		70.963	8.91372	85.1944	15.4679	85.1701	16.95	85.1701	21.5103
		58.1522	8.50458	70.9751	15.1508	71.133	16.6282	71.133	21.2415
		46.5194	8.12533	58.1401	14.8606	58.1765	16.327	58.1765	20.998
		36.2708	7.79098	46.7501	14.6025	46.7258	16.0538	46.7258	20.7691
		27.2608	7.48413	36.4893	14.3642	36.4165	15.8	36.4165	20.5652
		19.6836	7.22107	27.5036	14.1519	27.455	15.5773	27.455	20.3842
		13.2479	6.9929	19.7322	13.9713	19.7079	15.3841	19.7079	20.2232
		7.99001	6.80174	13.2479	13.8095	13.3572	15.2217	13.3572	20.0855
		4.21358	6.66115	8.20858	13.6849	8.20858	15.0815	8.20858	19.9747
		1.71215	6.56522	4.27429	13.5915	4.45643	14.9758	4.45643	19.8845
		-0.03643	6.50011	1.74857	13.5151	1.73643	14.9008	1.73643	19.8238
		-1.16572	6.44931	0.15786	13.4669	0.13357	14.851	0.13357	19.7821
		-3.69143	6.36443	-1.17786	13.4329	-1.14143	14.8158	-1.14143	19.7483
		-7.45572	6.22862	-3.78858	13.3688	-3.63072	14.7564	-3.63072	19.6918
		-12.6529	6.04754	-7.7593	13.2848	-7.56501	14.6555	-7.56501	19.6181
		-18.9915	5.81822	-12.8107	13.1643	-12.6407	14.5343	-12.6407	19.5135
		-26.7265	5.53738	-19.2586	13.0067	-19.0886	14.3719	-19.0886	19.3837
		-35.7486	5.20237	-26.8115	12.8232	-26.8236	14.1781	-26.8236	19.228
		-46.0215	4.81593	-35.87	12.609	-35.7	13.9505	-35.7	19.0398
		-57.4722	4.3733	-46.0943	12.356	-45.9365	13.6776	-45.9365	18.8251
		-70.2587	3.87594	-57.6179	12.0583	-57.4844	13.3672	-57.4844	18.5776
		-84.2716	3.30974	-70.3315	11.7336	-70.368	13.0144	-70.368	18.292
		-99.778	2.6977	-84.563	11.36	-84.4294	12.6234	-84.4294	17.9694
		-116.353	2.03678	-99.863	10.9556	-99.7173	12.1814	-99.7173	17.6104
		-134.276	1.32555	-116.608	10.4973	-116.438	11.6919	-116.438	17.2109
		-153.559	0.57499	-134.373	10.0105	-134.361	11.1559	-134.361	16.7851
		-174.044	-0.22021	-153.717	9.46676	-153.486	10.5689	-153.486	16.3117
		-195.84	-1.05837	-174.141	8.87817	-174.056	9.93688	-174.056	15.7917
		-218.851	-1.92474	-195.937	8.24588	-196.095	9.21998	-196.095	15.2307
		-243.465	-2.83813	-218.96	7.56618	-218.997	8.49646	-218.997	14.6253
		-268.88	-3.7461	-243.428	6.83966	-243.246	7.70399	-243.246	13.9637
		-295.788	-4.70081	-268.989	6.07007	-269.123	6.84443	-269.123	13.2682
		-324.045	-5.65935	-296.043	5.25336	-295.788	5.96129	-295.788	12.519
		-353.673	-6.65865	-324.069	4.4004	-324.105	5.02622	-324.105	11.7365
		-384.516	-7.65607	-353.54	3.49898	-353.746	4.02194	-353.746	10.9022
		-416.501	-8.67214	-384.395	2.55754	-384.443	2.98927	-384.443	10.0185
		-449.821	-9.71171	-416.403	1.57024	-416.428	1.91171	-416.428	9.08875
		-484.246	-10.7384	-449.881	0.55918	-449.748	0.79832	-449.748	8.12045
		-520.334	-11.7774	-484.343	-0.48306	-484.428	-0.34159	-484.428	7.11238
		-557.443	-12.8292	-520.116	-1.57033	-520.395	-1.52271	-520.395	6.04769
		-595.875	-13.9016	-557.37	-2.67094	-557.564	-2.74686	-557.564	4.96756
		-635.607	-14.9712	-595.851	-3.80254	-595.96	-3.96013	-595.96	3.8158
		-676.674	-16.0418	-635.74	-4.97323	-635.534	-5.20421	-635.534	2.64798
		-718.955	-17.1335	-676.795	-6.1428	-676.516	-6.46797	-676.516	1.45329
		-762.5	-18.2138	-719.113	-7.32834	-719.198	-7.75299	-719.198	0.19723
		-807.428	-19.3063	-762.463	-8.50055	-762.56	-9.03117	-762.56	-1.01856
		-853.486	-20.3966	-807.586	-9.72786	-807.283	-10.3673	-807.283	-2.28392
		-901.147	-21.504	-853.632	-10.979	-853.51	-11.6113	-853.51	-3.56487
		-949.779	-22.6062	-901.013	-12.182	-900.916	-12.8925	-900.916	-4.8616
		-999.626	-23.7263	-949.743	-13.377	-949.706	-14.1914	-949.706	-6.15385
		-999.723	-23.7572	-999.638	-14.5808	-999.674	-15.471	-999.674	-7.47037
		-1499.67	-33.6344	-999.601	-14.701	-999.686	-15.5838	-999.686	-7.63745
		-1999.7	-42.0903	-1499.58	-25.4207	-1499.74	-26.6393	-1499.74	-19.3664
		-2499.6	-49.536	-1999.91	-34.3955	-1999.62	-35.6468	-1999.62	-28.8603
		-2999.59	-56.2064	-2500.02	-42.0487	-2499.68	-43.2512	-2499.68	-36.6601
		-3499.52	-62.3966	-2999.95	-48.7466	-2999.53	-49.8298	-2999.53	-43.372
		-3999.75	-67.9768	-3500	-54.7088	-3499.62	-55.6426	-3499.62	-49.2278
		-4499.7	-73.0867	-4000.02	-60.0144	-3999.77	-60.7803	-3999.77	-54.3663
		-4999.67	-77.755	-4499.98	-64.746	-4499.77	-65.3558	-4499.77	-58.8875
		-5499.91	-82.0362	-4999.97	-68.9325	-4999.73	-69.4284	-4999.73	-62.847
		-5999.84	-85.9688	-5500.25	-72.6899	-5499.85	-73.0404	-5499.85	-66.3086
		-6499.79	-89.4964	-6000.18	-76.0268	-5999.96	-76.2391	-5999.96	-69.297
		-6999.74	-92.704	-6500.17	-79.0136	-6499.75	-79.0587	-6499.75	-71.8898
		-7500.35	-95.5685	-7000.29	-81.687	-6999.81	-81.5667	-6999.81	-74.1324
		-8000.28	-98.3158	-7500.43	-84.0566	-7500.47	-83.8181	-7500.47	-76.0802
		-8500.3	-100.571	-8000.36	-86.1985	-8000.38	-85.7917	-8000.38	-77.7785
		-9000.19	-102.613	-8500.4	-88.1079	-8500.22	-87.5551	-8500.22	-79.2762
		-9500.42	-104.416	-9000.35	-89.7536	-9000.35	-89.1264	-9000.35	-80.6
		-9999.75	-106.007	-9500.4	-91.2767	-9500.43	-90.515	-9500.43	-81.7836
		-10500.3	-107.37	-10000.4	-92.6204	-10000.3	-91.7862	-10000.3	-82.8231
		-11000.3	-108.632	-10500.5	-93.8535	-10500.3	-92.8707	-10500.3	-83.7703
		-11500.4	-109.7	-11000.2	-94.9241	-11000.5	-93.897	-11000.5	-84.6169
		-12000.4	-110.584	-11500.3	-95.8605	-11500.4	-94.7623	-11500.4	-85.3802
		-12500.4	-111.439	-12000.1	-96.7384	-12000.3	-95.5837	-12000.3	-86.077
		-13000.3	-112.162	-12500.3	-97.5105	-12500.5	-96.2943	-12500.5	-86.7168
		-13500.3	-112.799	-13000.4	-98.2297	-13000.4	-96.931	-13000.4	-87.3005
		-14000.4	-113.334	-13500.3	-98.8414	-13500.3	-97.5635	-13500.3	-87.8296
		-14500.3	-113.85	-14000.3	-99.4246	-14000.4	-98.063	-14000.4	-88.3209
		-14500.3	-113.816	-14500.4	-99.9509	-14500.4	-98.5499	-14500.4	-88.755
		-14000.2	-113.322	-15000.3	-100.403	-15000.5	-99.0021	-15000.5	-89.1592
		-13500.3	-112.793	-14500.4	-99.9646	-14500.4	-98.5497	-14500.4	-88.7619
		-13000.2	-112.282	-14000.4	-99.468	-14000.1	-98.0567	-14000.1	-88.3205
		-12500.2	-111.549	-13500.3	-98.8612	-13500.2	-97.5508	-13500.2	-87.8588
		-12000.3	-110.706	-13000.2	-98.2583	-13000.2	-96.9748	-13000.2	-87.3345
		-11500.2	-109.87	-12500.3	-97.5871	-12500.3	-96.3761	-12500.3	-86.7767
		-11000.2	-108.849	-12000.3	-96.7947	-12000.2	-95.6686	-12000.2	-86.1724
		-10500.2	-107.692	-11500.3	-95.945	-11500.2	-94.9141	-11500.2	-85.4902
		-10000.5	-106.446	-11000.3	-95.0765	-11000.2	-94.0693	-11000.2	-84.7771
		-9500.27	-104.935	-10500.2	-94.019	-10500.4	-93.1173	-10500.4	-83.9746
		-9000.3	-103.179	-10000.3	-92.905	-10000.3	-92.0763	-10000.3	-83.082
		-8500.39	-101.311	-9500.34	-91.6447	-9500.35	-90.8991	-9500.35	-82.1004
		-8000.33	-99.0208	-9000.41	-90.1864	-9000.31	-89.6047	-9000.31	-81.0203
		-7500.43	-96.5637	-8500.3	-88.6074	-8500.38	-88.1721	-8500.38	-79.8324
		-7000.17	-93.822	-8000.22	-86.8167	-8000.38	-86.511	-8000.38	-78.4898
		-6500.23	-90.729	-7500.45	-84.8146	-7500.3	-84.6927	-7500.3	-77.0079
		-6000.26	-87.3748	-7000.29	-82.5952	-7000.27	-82.6403	-7000.27	-75.3486
		-5500.19	-83.6715	-6500.23	-80.1489	-6500.15	-80.3994	-6500.15	-73.5118
		-5000.08	-79.6099	-6000.33	-77.4325	-6000.32	-77.8986	-6000.32	-71.4778
		-4500.02	-75.2879	-5500.21	-74.5287	-5500.25	-75.1613	-5500.25	-69.2311
		-4000.21	-70.5667	-5000.16	-71.2667	-4999.97	-72.1611	-4999.97	-66.747
		-3499.92	-65.3861	-4500.23	-67.7397	-4500.05	-68.8229	-4500.05	-64.0055
		-3000.01	-59.7112	-4000.51	-63.8909	-4000.06	-65.1948	-4000.06	-60.9965
		-2500.07	-53.6866	-3500.35	-59.6698	-3499.93	-61.1792	-3499.93	-57.6857
		-2000.13	-46.814	-3000.26	-55.0681	-2999.84	-56.7615	-2999.84	-54.0263
		-1499.78	-39.2357	-2500.31	-49.9943	-2500.05	-51.8391	-2500.05	-49.9764
		-999.796	-30.6609	-2000.32	-44.3861	-2000	-46.3479	-2000	-45.4734
		-999.771	-30.5886	-1499.98	-38.1782	-1499.84	-40.2248	-1499.84	-40.438
		-949.804	-29.6995	-1000.07	-31.2643	-999.759	-33.3002	-999.759	-34.7886
		-901.013	-28.777	-1000.07	-31.2201	-999.784	-33.2617	-999.784	-34.7462
		-853.608	-27.8827	-950.071	-30.5166	-949.731	-32.5328	-949.731	-34.1563
		-807.38	-26.9782	-901.244	-29.7855	-901.013	-31.8056	-901.013	-33.563
		-762.658	-26.1002	-853.765	-29.0848	-853.68	-31.0949	-853.68	-32.9795
		-718.882	-25.2017	-807.513	-28.3846	-807.513	-30.3794	-807.513	-32.3992
		-676.637	-24.3339	-762.791	-27.6998	-762.402	-29.6963	-762.402	-31.8315
		-635.57	-23.4799	-719.222	-27.018	-718.822	-28.994	-718.822	-31.2676
		-595.851	-22.6355	-676.953	-26.3514	-676.552	-28.301	-676.552	-30.7124
		-557.649	-21.8049	-635.862	-25.6821	-635.546	-27.6325	-635.546	-30.1655
		-520.31	-20.975	-596.154	-25.0356	-595.79	-26.966	-595.79	-29.6316
		-484.331	-20.1646	-557.686	-24.4024	-557.346	-26.3257	-557.346	-29.1058
		-449.808	-19.3751	-520.431	-23.7822	-520.383	-25.6774	-520.383	-28.5927
		-416.44	-18.5882	-484.659	-23.1717	-484.294	-25.0646	-484.294	-28.0873
		-384.516	-17.8194	-449.893	-22.5818	-449.869	-24.4422	-449.869	-27.5903
		-353.734	-17.0643	-416.598	-22.0005	-416.549	-23.8376	-416.549	-27.1088
		-324.215	-16.34	-384.613	-21.4363	-384.237	-23.2549	-384.237	-26.6379
		-295.995	-15.6157	-353.892	-20.8876	-353.455	-22.6797	-353.455	-26.1793
		-269.11	-14.9282	-324.36	-20.3492	-323.984	-22.1231	-323.984	-25.7325
		-243.465	-14.2476	-296.092	-19.8298	-296.055	-21.5943	-296.055	-25.2953
		-219.021	-13.5842	-269.28	-19.3245	-268.892	-21.0777	-268.892	-24.8707
		-195.962	-12.9497	-243.622	-18.8406	-243.452	-20.5734	-243.452	-24.4597
		-174.165	-12.3459	-219.312	-18.3699	-218.9	-20.0756	-218.9	-24.0664
		-153.668	-11.7475	-196.035	-17.9149	-195.828	-19.6022	-195.828	-23.6844
		-134.434	-11.1905	-174.384	-17.4834	-174.202	-19.1559	-174.202	-23.3133
		-116.474	-10.6507	-153.887	-17.0708	-153.741	-18.7182	-153.741	-22.9649
		-99.8994	-10.1358	-134.555	-16.6787	-134.494	-18.3072	-134.494	-22.6221
		-84.4537	-9.66042	-116.742	-16.2945	-116.377	-17.9107	-116.377	-22.3069
		-70.3801	-9.20745	-100.094	-15.9332	-99.948	-17.5441	-99.948	-22.0007
		-57.4479	-8.78494	-84.5144	-15.6066	-84.2958	-17.1924	-84.2958	-21.7131
		-45.9365	-8.39763	-70.538	-15.2942	-70.453	-16.8652	-70.453	-21.4497
		-35.7	-8.04563	-57.7758	-15.0116	-57.3629	-16.5624	-57.3629	-21.1988
		-26.6779	-7.73427	-46.3494	-14.7529	-45.8272	-16.2877	-45.8272	-20.9728
		-19.0886	-7.45682	-36.0522	-14.5123	-35.7243	-16.0387	-35.7243	-20.7666
		-12.6407	-7.21747	-27.0422	-14.3025	-26.8358	-15.8142	-26.8358	-20.5825
		-7.6743	-7.03239	-19.3072	-14.1136	-19.1493	-15.6175	-19.1493	-20.4205
		-3.69143	-6.88098	-12.835	-13.9633	-12.5679	-15.4533	-12.5679	-20.2843
		-1.29929	-6.7833	-7.72287	-13.8352	-7.63787	-15.3235	-7.63787	-20.1745
		-0.31571	-6.73946	-3.91001	-13.7328	-3.58215	-15.2161	-3.58215	-20.0881
		1.46929	-6.66468	-1.26286	-13.6627	-1.12929	-15.1407	-1.12929	-20.0212
		3.88572	-6.56847	-0.54643	-13.6289	-0.49786	-15.1103	-0.49786	-19.9898
		7.94144	-6.42546	1.66357	-13.578	1.06857	-15.0619	1.06857	-19.9466
		12.9079	-6.24002	4.46858	-13.5086	4.21358	-14.9971	4.21358	-19.8935
		19.3922	-5.9926	8.22073	-13.4239	8.13573	-14.8982	8.13573	-19.8233
		27.1515	-5.69174	13.4422	-13.3025	13.2114	-14.7715	13.2114	-19.7207
		36.0158	-5.33826	19.6836	-13.1579	19.6957	-14.6175	19.6957	-19.5909
		46.2401	-4.92102	27.4065	-12.9683	27.4429	-14.4192	27.4429	-19.4325
		57.9094	-4.43971	36.4043	-12.7507	36.2708	-14.1931	36.2708	-19.2359
		70.5987	-3.89647	46.7865	-12.492	46.7258	-13.925	46.7258	-19.0186
		84.6723	-3.28924	58.2372	-12.2052	58.1765	-13.6093	58.1765	-18.7683
		100.13	-2.6146	70.9872	-11.871	70.9751	-13.2613	70.9751	-18.4835
		116.754	-1.89782	85.1944	-11.5049	85.0244	-12.8726	85.0244	-18.1573
		134.749	-1.12893	100.507	-11.0962	100.494	-12.4298	100.494	-17.7984
		153.959	-0.31806	117.179	-10.6406	117.045	-11.9434	117.045	-17.3998
		174.505	0.52636	135.174	-10.1459	135.041	-11.4043	135.041	-16.9633
		196.29	1.40524	154.36	-9.6027	154.299	-10.8145	154.299	-16.4832
		219.24	2.30767	174.821	-9.01159	174.809	-10.1763	174.809	-15.9617
		243.659	3.2435	196.775	-8.35783	196.617	-9.4787	196.617	-15.3938
		269.293	4.19777	219.786	-7.68701	219.689	-8.7261	219.689	-14.7835
		296.238	5.17176	244.072	-6.94951	243.926	-7.92051	243.926	-14.1242
		324.53	6.16566	269.851	-6.14534	269.681	-7.05342	269.681	-13.4202
		353.965	7.16938	296.602	-5.32526	296.553	-6.12981	296.553	-12.6731
		384.698	8.18807	324.883	-4.4424	324.858	-5.15452	324.858	-11.8719
		416.78	9.21707	354.268	-3.52041	354.281	-4.12698	354.281	-11.0313
		450.003	10.2532	385.063	-2.54852	385.014	-3.05889	385.014	-10.1396
		484.574	11.3027	417.168	-1.52724	417.083	-1.93918	417.083	-9.19949
		520.614	12.3722	450.428	-0.49127	450.306	-0.78112	450.306	-8.21645
		557.807	13.4494	484.865	0.59453	485.071	0.43955	485.071	-7.18399
		596.179	14.5119	520.99	1.69115	520.893	1.64107	520.893	-6.11041
		635.934	15.5823	558.159	2.82132	558.074	2.88822	558.074	-4.99385
		676.929	16.6636	596.397	3.98267	596.64	4.15501	596.64	-3.83945
		719.198	17.7496	636.165	5.15022	636.274	5.43463	636.274	-2.65327
		762.949	18.8474	677.378	6.32167	677.293	6.72203	677.293	-1.43722
		807.598	19.9365	719.647	7.51578	719.745	8.02544	719.745	-0.15834
		853.923	21.0355	763.265	8.71758	763.253	9.31894	763.253	1.07474
		901.135	22.1256	807.926	9.93332	808.096	10.6795	808.096	2.36033
		949.743	23.2324	854.263	11.1852	854.19	11.9674	854.19	3.65668
		999.747	24.3296	901.73	12.3888	901.414	13.2178	901.414	4.96969
		1000.07	24.3658	950.277	13.5835	950.034	14.5048	950.034	6.29297
		1000.07	24.3953	1000.11	14.7976	1000.05	15.7994	1000.05	7.61944
		1499.71	34.2066	1000.11	14.8199	1000.05	15.8226	1000.05	7.73268
		1999.89	42.6378	1000.11	14.8539	1000.05	15.8646	1000.05	7.78793
		2499.85	50.0431	1500.26	25.6345	1499.98	27.006	1499.98	19.5932
		2999.8	56.7452	2000.33	34.5724	2000.23	36.019	2000.23	29.1138
		3499.88	62.8799	2500.42	42.2346	2500.13	43.5944	2500.13	36.9272
		4000.28	68.4573	3000.29	48.8896	3000.14	50.1503	3000.14	43.6257
		4500.17	73.546	3500.35	54.8555	3500.22	55.9496	3500.22	49.4611
		5000.07	78.2115	4000.46	60.1423	4000.32	61.1013	4000.32	54.5821
		5500.38	82.5234	4500.36	64.8709	4500.17	65.6315	4500.17	59.0843
		6000.37	86.3561	5000.44	69.0788	5000.29	69.697	5000.29	63.0328
		6500.3	89.8999	5500.2	72.7995	5500.37	73.268	5500.37	66.461
		7000.38	93.0719	6000.47	76.1082	6000.5	76.4432	6000.5	69.4505
		7500.39	95.9779	6500.44	79.0908	6500.31	79.2423	6500.31	72.0129
		8000.33	98.5524	7000.39	81.7334	7000.45	81.7234	7000.45	74.24
		8500.23	100.836	7500.45	84.1321	7500.39	83.9553	7500.39	76.1662
		9000.43	102.863	8000.32	86.2579	8000.22	85.9158	8000.22	77.8516
		9500.25	104.64	8500.24	88.133	8500.16	87.6838	8500.16	79.3313
		10000.4	106.265	9000.4	89.8227	9000.47	89.2356	9000.47	80.6481
		10500.4	107.601	9500.33	91.3664	9500.25	90.6258	9500.25	81.8157
		11000.2	108.804	10000.3	92.669	10000.2	91.8449	10000.2	82.867
		11500.3	109.908	10500.3	93.8883	10500.3	92.9518	10500.3	83.8069
		12000.1	110.84	11000.4	94.9433	11000.3	93.9343	11000.3	84.6449
		12500.2	111.647	11500.4	95.9349	11500.4	94.8268	11500.4	85.4069
		13000.2	112.358	12000.4	96.7434	12000.4	95.6108	12000.4	86.1001
		13500.3	113.044	12500.1	97.5642	12500.4	96.326	12500.4	86.7408
		14000.1	113.562	13000.4	98.2695	13000.2	96.9981	13000.2	87.3113
		14500.2	114.068	13500.4	98.8824	13500.3	97.6018	13500.3	87.8304
		15000.3	114.515	14000.5	99.4514	14000.5	98.0805	14000.5	88.3242
		14500.4	88.7597	14500.4	99.9521	14500.4	98.6106	14500.4	88.7597
		15000.2	89.1745	15000.2	100.422	15000.2	99.0324	15000.2	89.1745

## Sheet: Supplementary Figure 9b
Supplementary Figure 9b
		300k
		Fe3C-700		Fe3C-625		Fe3C-600		Fe3C-550
		x	y	x	y	x	y	x	y
		15000.4	96.7904	15000.4	87.0118	15000.3	85.8639	15000.3	74.8078
		14500.2	96.6256	14500.2	86.8236	14500.4	85.6981	14500.4	74.6377
		14000.4	96.3703	14000.4	86.6261	14000.4	85.4934	14000.4	74.474
		13500.5	96.1453	13500.4	86.4195	13500.2	85.247	13500.3	74.2551
		13000.1	95.889	13000.5	86.1861	13000.2	84.9745	13000.2	74.0452
		12500.4	95.5892	12500.2	85.9068	12500.4	84.7432	12500.4	73.8041
		12000.4	95.254	12000.1	85.603	12000.5	84.4323	12000.2	73.5366
		11500.4	94.918	11500.5	85.2944	11500.4	84.0727	11500.4	73.2553
		11000.4	94.5302	11000.2	84.9306	11000.4	83.6817	11000.3	72.9168
		10500.4	94.0587	10500.3	84.5016	10500.4	83.2402	10500.4	72.5479
		10000.3	93.5249	10000.3	83.997	10000.3	82.7479	10000.3	72.1137
		9500.28	92.9068	9500.44	83.4323	9500.5	82.2052	9500.35	71.6323
		9000.35	92.1722	9000.36	82.78	9000.41	81.5274	9000.4	71.0768
		8500.22	91.3475	8500.4	82.0025	8500.24	80.7565	8500.32	70.4314
		8000.26	90.3224	8000.38	81.1144	8000.31	79.8389	8000.32	69.6829
		7500.34	89.1568	7500.4	80.0414	7500.34	78.7718	7500.27	68.8085
		7000.45	87.7787	7000.38	78.7967	7000.48	77.5503	7000.5	67.8238
		6500.18	86.1925	6500.3	77.3865	6500.4	76.154	6500.26	66.6769
		6000.32	84.3416	6000.3	75.7122	6000.28	74.4823	6000.44	65.3679
		5500.41	82.2506	5500.36	73.7985	5500.15	72.5695	5500.22	63.8484
		5000.34	79.8048	5000.19	71.5828	5000.39	70.4063	5000.44	62.1185
		4500.45	76.9687	4500.43	69.0114	4500.51	67.8646	4500.4	60.1251
		4000.17	73.6239	4000.17	66.04	4000.23	64.9489	4000.3	57.8523
		3500.41	69.7317	3500.49	62.5817	3500.41	61.5489	3500.51	55.2384
		3000.49	65.0096	3000.42	58.6006	3000.47	57.63	3000.38	52.2164
		2500.19	59.3931	2500.47	53.8982	2500.35	53.0587	2500.24	48.706
		2000.26	52.5766	2000.16	48.3829	2000.3	47.6929	2000.49	44.5961
		1500.31	44.2527	1500.34	41.7975	1500.35	41.3271	1500.41	39.6878
		1000.38	33.9642	1000.15	33.7692	1000.46	33.6274	1000.33	33.7133
		1000.38	33.9292	1000.18	33.7469	1000.43	33.6195	1000.35	33.7
		1000.39	33.9312	1000.28	33.7556	1000.4	33.6064	1000.38	33.6936
		950.435	32.7724	950.289	32.8572	950.277	32.7658	950.411	33.0264
		901.657	31.6241	901.511	31.9568	901.499	31.9017	901.633	32.3556
		854.105	30.4806	854.105	31.069	854.19	31.0557	854.203	31.6901
		808.047	29.3453	808.06	30.1894	807.926	30.1948	807.975	31.0264
		763.143	28.2106	763.107	29.3087	763.143	29.3532	763.192	30.3582
		719.538	27.1036	719.562	28.4312	719.599	28.5354	719.696	29.7036
		677.257	25.9819	677.317	27.564	677.245	27.6812	677.196	29.0434
		636.274	24.886	636.299	26.7063	636.129	26.8694	636.262	28.382
		596.446	23.7757	596.531	25.8564	596.567	26.0428	596.494	27.7362
		557.989	22.7191	557.989	25.0098	558.038	25.233	558.147	27.0889
		520.941	21.6429	520.796	24.1834	520.784	24.4249	520.759	26.4483
		484.974	20.6083	485.169	23.3673	485.193	23.6478	484.974	25.8186
		450.561	19.5791	450.306	22.5534	450.27	22.857	450.404	25.1887
		416.962	18.5572	416.986	21.7608	417.011	22.0946	417.071	24.5667
		384.917	17.5482	385.002	20.9774	385.063	21.3571	384.917	23.947
		354.171	16.5807	354.353	20.2175	354.39	20.6053	354.135	23.3443
		324.664	15.6252	324.883	19.4643	324.87	19.8878	324.688	22.743
		296.687	14.7017	296.456	18.7188	296.456	19.1686	296.699	22.1646
		269.79	13.7857	269.778	18.006	269.815	18.4788	269.766	21.5768
		243.938	12.8731	244.072	17.2983	244.108	17.7898	244.218	20.9926
		219.75	12.0223	219.737	16.6203	219.75	17.1262	219.713	20.4356
		196.739	11.1808	196.593	15.9448	196.617	16.4754	196.727	19.8821
		174.967	10.3615	174.772	15.2964	174.785	15.8442	174.955	19.3322
		154.154	9.56053	154.312	14.6695	154.372	15.2294	154.166	18.791
		135.089	8.80856	134.992	14.0572	135.077	14.6305	135.247	18.2826
		117.227	8.0799	117.057	13.4748	117.191	14.0601	117.215	17.7773
		100.579	7.38825	100.531	12.9148	100.592	13.5163	100.519	17.2895
		85.0608	6.72349	85.073	12.3749	85.1094	12.9789	85.1944	16.8206
		71.0115	6.09867	71.0237	11.8625	71.048	12.4831	70.9872	16.3725
		58.2251	5.51327	58.1279	11.3804	58.1158	12.002	58.2129	15.9579
		46.5922	4.961	46.5801	10.934	46.6408	11.5659	46.7379	15.5674
		36.3072	4.45821	36.3679	10.5238	36.3679	11.1544	36.465	15.2074
		27.3215	4.02013	27.3457	10.1528	27.3943	10.7736	27.455	14.8827
		19.7443	3.59513	19.635	9.82395	19.635	10.4521	19.7686	14.599
		13.2843	3.24332	13.3207	9.54729	13.3086	10.1709	13.2357	14.3584
		8.05073	2.95105	8.08715	9.31514	8.08715	9.9362	8.1843	14.1597
		4.28643	2.72798	4.31072	9.14369	4.27429	9.76504	4.27429	14.0059
		1.74857	2.57958	1.57857	9.01477	1.53	9.63727	1.74857	13.9002
		0	2.47812	-0.01214	8.93451	-0.01214	9.56234	0.15786	13.825
		-1.06857	2.41098	-1.14143	8.88055	-1.11714	9.50896	-1.14143	13.7731
		-3.63072	2.26389	-3.78858	8.76229	-3.72786	9.39103	-3.76429	13.6724
		-7.60144	2.03286	-7.56501	8.59055	-7.54072	9.22044	-7.60144	13.5301
		-12.6286	1.73256	-12.8107	8.35119	-12.5072	8.9892	-12.8229	13.3269
		-19.1129	1.34569	-19.1007	8.05247	-19.125	8.68222	-19.1129	13.0743
		-26.69	0.88856	-26.86	7.67535	-26.7265	8.31011	-26.9329	12.7591
		-35.6515	0.34664	-35.8093	7.22374	-35.6515	7.86445	-35.8336	12.3828
		-45.9001	-0.27087	-45.9608	6.7028	-45.9001	7.3323	-46.1065	11.939
		-57.4479	-0.9571	-57.5936	6.07845	-57.4115	6.71312	-57.6422	11.4291
		-70.2101	-1.70817	-70.368	5.37583	-70.2951	5.99655	-70.3801	10.8434
		-84.4051	-2.52594	-84.3444	4.57736	-84.3808	5.18947	-84.4173	10.1796
		-99.7173	-3.38946	-99.7416	3.69179	-99.6687	4.28465	-99.9116	9.42612
		-116.426	-4.30547	-116.462	2.71491	-116.426	3.2799	-116.438	8.59802
		-134.567	-5.26897	-134.361	1.64213	-134.324	2.19054	-134.409	7.67996
		-153.802	-6.25454	-153.668	0.50889	-153.765	1.00918	-153.644	6.6781
		-174.311	-7.26223	-174.165	-0.68698	-174.238	-0.23393	-174.141	5.60019
		-196.095	-8.29284	-195.937	-1.93092	-196.01	-1.51551	-195.889	4.44986
		-219.215	-9.34448	-218.985	-3.21593	-218.9	-2.82022	-218.972	3.23432
		-243.319	-10.391	-243.282	-4.52743	-243.367	-4.19234	-243.258	1.96371
		-268.928	-11.4199	-269.038	-5.86612	-269.098	-5.56819	-268.989	0.632
		-295.946	-12.5434	-295.825	-7.20906	-296.092	-6.93683	-295.813	-0.71714
		-324.227	-13.6765	-324.081	-8.5564	-323.996	-8.29082	-324.057	-2.09957
		-353.673	-14.778	-353.564	-9.90443	-353.467	-9.67948	-353.515	-3.5055
		-384.443	-15.8953	-384.322	-11.2578	-384.407	-11.0621	-384.273	-4.93291
		-416.403	-17.0119	-416.331	-12.6066	-416.428	-12.4231	-416.282	-6.36571
		-449.906	-18.1556	-449.626	-13.9373	-449.723	-13.7645	-449.966	-7.83673
		-484.294	-19.2812	-484.489	-15.2775	-484.44	-15.0959	-484.343	-9.23703
		-520.286	-20.4323	-520.164	-16.5695	-520.213	-16.4047	-520.091	-10.7257
		-557.504	-21.5818	-557.309	-17.8705	-557.491	-17.7061	-557.37	-12.1411
		-595.79	-22.7445	-595.754	-19.1616	-595.912	-18.9889	-595.972	-13.5449
		-635.728	-23.9248	-635.764	-20.4551	-635.534	-20.2547	-635.473	-14.9223
		-676.759	-25.0958	-676.649	-21.7233	-676.552	-21.5039	-676.759	-16.336
		-719.04	-26.2894	-718.967	-22.9886	-718.98	-22.7482	-719.077	-17.7178
		-762.463	-27.4597	-762.621	-24.2344	-762.548	-23.9835	-762.633	-19.0878
		-807.38	-28.6615	-807.38	-25.4671	-807.489	-25.1771	-807.283	-20.4062
		-853.596	-29.844	-853.632	-26.6951	-853.523	-26.3821	-853.668	-21.7535
		-900.965	-31.0466	-900.989	-27.9063	-900.916	-27.5634	-901.013	-23.0591
		-949.706	-32.2479	-949.646	-29.0944	-949.548	-28.7334	-949.548	-24.3286
		-999.723	-33.4621	-999.808	-30.2928	-999.686	-29.8956	-999.541	-25.5867
		-999.784	-33.4941	-999.759	-30.3719	-999.674	-29.968	-999.541	-25.7182
		-1499.47	-43.9824	-1499.5	-40.1534	-1499.71	-39.5082	-1499.77	-35.6437
		-1999.7	-52.4662	-1999.7	-47.6278	-1999.63	-46.8184	-1999.79	-42.5933
		-2499.62	-59.3192	-2499.8	-53.5422	-2499.7	-52.5788	-2499.73	-47.7081
		-2999.54	-64.9595	-2999.82	-58.3929	-2999.82	-57.3644	-2999.74	-51.7052
		-3499.66	-69.6827	-3499.73	-62.5235	-3499.6	-61.413	-3499.6	-54.9826
		-3999.73	-73.5909	-4000.02	-66.0177	-3999.84	-64.8774	-3999.85	-57.7244
		-4499.68	-76.9442	-4499.8	-69.0309	-4499.65	-67.863	-4499.81	-60.0685
		-4999.63	-79.8074	-4999.96	-71.6154	-4999.77	-70.399	-4999.77	-62.0801
		-5499.91	-82.2794	-5500.1	-73.8555	-5499.88	-72.624	-5500.02	-63.8369
		-5999.79	-84.3776	-6000.19	-75.7791	-5999.95	-74.5506	-6000.02	-65.3569
		-6499.76	-86.197	-6500.04	-77.4372	-6499.73	-76.2068	-6500.01	-66.6686
		-6999.84	-87.7843	-7000.12	-78.8618	-6999.82	-77.5979	-6999.99	-67.8232
		-7500.33	-89.1598	-7500.29	-80.0863	-7500.42	-78.8528	-7500.48	-68.8078
		-8000.45	-90.363	-8000.24	-81.1545	-8000.36	-79.8989	-8000.42	-69.6721
		-8500.24	-91.3748	-8500.23	-82.0456	-8500.21	-80.7788	-8500.38	-70.3998
		-9000.15	-92.2175	-9000.35	-82.8144	-9000.44	-81.563	-9000.15	-71.0414
		-9500.38	-92.9419	-9500.4	-83.4729	-9500.22	-82.2268	-9500.22	-71.6012
		-10000.4	-93.5574	-10000.4	-84.0354	-10000.3	-82.8351	-10000.1	-72.09
		-10500.4	-94.0828	-10500.3	-84.5194	-10500.5	-83.2829	-10500.4	-72.5186
		-11000.5	-94.5163	-11000.2	-84.9387	-11000.3	-83.7408	-11000.4	-72.8806
		-11500.4	-94.923	-11500.2	-85.2796	-11500.4	-84.1214	-11500.4	-73.2131
		-12000.3	-95.2976	-12000.5	-85.6092	-12000.4	-84.4592	-12000.3	-73.5158
		-12500.5	-95.6116	-12500.3	-85.914	-12500.4	-84.7827	-12500.4	-73.7813
		-13000.2	-95.8968	-13000.2	-86.1826	-13000.2	-85.0372	-13000.4	-74.0038
		-13500.3	-96.1529	-13500.3	-86.439	-13500.3	-85.3081	-13500.5	-74.2183
		-14000.4	-96.3525	-14000.2	-86.6316	-14000.4	-85.5189	-14000.4	-74.4252
		-14500.3	-96.6012	-14500.3	-86.8327	-14500.3	-85.7199	-14500.5	-74.5982
		-15000.3	-96.8086	-15000.3	-87.0222	-15000.3	-85.9133	-15000.5	-74.7582
		-14500.2	-96.6083	-14500.4	-86.8421	-14500.3	-85.7032	-14500.2	-74.6077
		-14000.2	-96.3797	-14000.3	-86.618	-14000.2	-85.5051	-14000.2	-74.4179
		-13500.3	-96.1222	-13500.3	-86.452	-13500.3	-85.256	-13500.2	-74.2056
		-13000.3	-95.8611	-13000.3	-86.1845	-13000.2	-85.0259	-13000.3	-73.9916
		-12500.4	-95.5933	-12500.3	-85.91	-12500.3	-84.7372	-12500.3	-73.7669
		-12000.4	-95.2842	-12000.3	-85.6374	-12000.3	-84.4768	-12000.4	-73.489
		-11500.2	-94.8642	-11500.5	-85.3037	-11500.4	-84.0967	-11500.2	-73.1915
		-11000.3	-94.5242	-11000.2	-84.919	-11000.3	-83.7608	-11000.3	-72.8672
		-10500.2	-94.0877	-10500.5	-84.4873	-10500.4	-83.2871	-10500.4	-72.4865
		-10000.3	-93.5486	-10000.4	-84.014	-10000.3	-82.7941	-10000.3	-72.0617
		-9500.35	-92.9411	-9500.25	-83.4661	-9500.37	-82.223	-9500.21	-71.5731
		-9000.31	-92.2152	-9000.18	-82.7775	-9000.42	-81.5791	-9000.21	-71.0137
		-8500.39	-91.3369	-8500.19	-82.0386	-8500.36	-80.7751	-8500.34	-70.3756
		-8000.15	-90.3175	-8000.22	-81.1277	-8000.42	-79.8772	-8000.37	-69.6207
		-7500.28	-89.1545	-7500.29	-80.0592	-7500.47	-78.8013	-7500.45	-68.7791
		-7000.17	-87.817	-7000.26	-78.8415	-7000.11	-77.6095	-7000.31	-67.775
		-6500.21	-86.1991	-6500.48	-77.4171	-6500.18	-76.1619	-6500.36	-66.6375
		-6000.22	-84.4215	-6000.5	-75.7486	-6000.35	-74.5053	-6000.37	-65.3196
		-5500.32	-82.3109	-5500.24	-73.7985	-5500.29	-72.6393	-5500.32	-63.8121
		-5000.07	-79.858	-5000.23	-71.5973	-5000.02	-70.4089	-5000.17	-62.0738
		-4500.12	-77.0501	-4500.28	-69.0318	-4500.14	-67.8774	-4500.12	-60.0992
		-4000.12	-73.7515	-4000.3	-66.077	-4000.12	-64.9967	-4000.28	-57.8165
		-3499.92	-69.8476	-3500.21	-62.6207	-3500.12	-61.5937	-3500	-55.206
		-2999.98	-65.1309	-3000.1	-58.6252	-2999.97	-57.679	-3000.08	-52.1979
		-2500.05	-59.5515	-2500.36	-53.9462	-2500.14	-53.1053	-2500.17	-48.6935
		-2000.15	-52.7534	-2000.27	-48.4347	-2000.05	-47.7582	-2000.23	-44.59
		-1499.77	-44.4288	-1499.84	-41.8534	-1499.72	-41.3914	-1499.88	-39.69
		-999.856	-34.1337	-999.917	-33.8402	-999.844	-33.7049	-999.82	-33.7333
		-999.869	-34.1263	-999.917	-33.834	-999.869	-33.6913	-999.796	-33.7193
		-949.731	-32.9727	-949.925	-32.9243	-949.828	-32.837	-949.804	-33.0499
		-900.989	-31.8052	-901.074	-32.036	-901.05	-31.9637	-901.062	-32.3787
		-853.583	-30.6719	-853.596	-31.1453	-853.51	-31.1165	-853.668	-31.718
		-807.368	-29.5447	-807.513	-30.268	-807.44	-30.2689	-807.428	-31.0539
		-762.621	-28.4262	-762.633	-29.3897	-762.548	-29.4359	-762.706	-30.3978
		-719.04	-27.2879	-719.101	-28.5161	-719.04	-28.5945	-719.016	-29.7303
		-676.735	-26.1817	-676.832	-27.6465	-676.686	-27.7589	-676.698	-29.0772
		-635.582	-25.0861	-635.801	-26.788	-635.667	-26.9409	-635.692	-28.422
		-595.96	-23.9932	-595.972	-25.936	-595.924	-26.1233	-595.936	-27.7727
		-557.491	-22.9168	-557.552	-25.0901	-557.443	-25.3141	-557.625	-27.1317
		-520.298	-21.8553	-520.395	-24.2611	-520.225	-24.5063	-520.383	-26.4938
		-484.464	-20.8084	-484.464	-23.4385	-484.404	-23.7108	-484.44	-25.8575
		-449.784	-19.781	-449.93	-22.6394	-449.881	-22.9448	-449.869	-25.2273
		-416.44	-18.76	-416.452	-21.832	-416.391	-22.172	-416.525	-24.6102
		-384.407	-17.76	-384.456	-21.0517	-384.456	-21.4234	-384.541	-23.995
		-353.673	-16.7763	-353.771	-20.2855	-353.649	-20.6751	-353.613	-23.3858
		-324.178	-15.822	-324.239	-19.5356	-324.154	-19.959	-324.312	-22.7909
		-295.934	-14.8833	-296.128	-18.8026	-295.91	-19.2369	-296.031	-22.2011
		-269.147	-13.9688	-269.123	-18.0746	-269.074	-18.5433	-269.086	-21.62
		-243.392	-13.0706	-243.465	-17.3725	-243.367	-17.8616	-243.501	-21.0451
		-219.13	-12.2067	-219.191	-16.683	-219.082	-17.1922	-219.142	-20.4785
		-195.925	-11.36	-196.12	-16.021	-196.01	-16.5479	-195.998	-19.9235
		-174.153	-10.5435	-174.226	-15.3679	-174.068	-15.9039	-174.226	-19.3785
		-153.644	-9.75137	-153.765	-14.7392	-153.632	-15.2983	-153.705	-18.8492
		-134.446	-9.00084	-134.531	-14.1326	-134.507	-14.7028	-134.531	-18.3276
		-116.705	-8.27628	-116.596	-13.5457	-116.559	-14.1344	-116.535	-17.8257
		-99.8751	-7.58242	-99.8266	-12.9771	-99.8023	-13.5765	-99.948	-17.3422
		-84.393	-6.91377	-84.5387	-12.4446	-84.5387	-13.055	-84.478	-16.8744
		-70.3558	-6.29339	-70.3801	-11.9354	-70.3194	-12.5498	-70.4651	-16.43
		-57.5694	-5.71536	-57.6422	-11.4607	-57.5451	-12.0789	-57.5087	-16.0107
		-46.0822	-5.17122	-46.1186	-11.0114	-45.9972	-11.6403	-46.0215	-15.6204
		-35.8336	-4.67528	-35.785	-10.5989	-35.7972	-11.2366	-35.7365	-15.2653
		-26.8115	-4.23954	-26.775	-10.2273	-26.7265	-10.8476	-26.7386	-14.9403
		-19.0279	-3.81312	-18.9915	-9.89832	-19.0157	-10.519	-19.1615	-14.6623
		-12.5679	-3.46438	-12.7136	-9.62214	-12.7622	-10.2466	-12.6893	-14.4185
		-7.54072	-3.18405	-7.51644	-9.39136	-7.5043	-10.0174	-7.63787	-14.2233
		-3.60643	-2.95744	-3.69143	-9.21748	-3.72786	-9.84184	-3.67929	-14.0721
		-1.04429	-2.81108	-1.15357	-9.09734	-1.00786	-9.71988	-1.15357	-13.967
		-0.64357	-2.76296	-0.52214	-9.04687	-0.43714	-9.66438	-0.61929	-13.9212
		1.7	-2.63777	1.62715	-8.95627	1.03214	-9.59409	1.67572	-13.8417
		4.27429	-2.49129	4.17715	-8.84327	4.16501	-9.47099	4.20143	-13.7439
		8.22073	-2.2621	8.0993	-8.66718	8.12358	-9.29712	7.96573	-13.6021
		13.26	-1.96425	13.1629	-8.43441	13.1629	-9.06267	13.1993	-13.4012
		19.7443	-1.57539	19.6715	-8.12804	19.6836	-8.7592	19.6593	-13.1442
		27.5522	-1.10661	27.3943	-7.75063	27.37	-8.38212	27.285	-12.8335
		36.5136	-0.56195	36.2343	-7.30687	36.2343	-7.94057	36.2586	-12.4584
		46.5558	0.05073	46.4951	-6.77811	46.6772	-7.40061	46.5558	-12.0164
		58.2615	0.75042	58.1158	-6.1575	58.1279	-6.78369	57.9944	-11.5069
		70.9872	1.50791	70.9144	-5.45246	70.8415	-6.07783	70.9508	-10.9147
		85.0608	2.32826	85.0001	-4.65554	84.8787	-5.27008	84.9758	-10.2513
		100.494	3.20987	100.434	-3.76012	100.361	-4.35746	100.3	-9.5064
		117.045	4.12554	116.972	-2.79293	116.984	-3.35802	116.948	-8.67343
		135.041	5.08627	135.017	-1.71435	134.968	-2.26232	134.968	-7.75306
		154.299	6.08507	154.215	-0.57812	154.215	-1.09753	154.227	-6.7516
		174.809	7.10405	174.724	0.61963	174.724	0.13224	174.736	-5.67105
		196.593	8.1467	196.532	1.87033	196.52	1.41954	196.52	-4.51854
		219.567	9.20319	219.543	3.15604	219.495	2.74437	219.482	-3.30476
		243.95	10.2825	243.999	4.48152	243.877	4.10584	243.999	-2.02381
		269.657	11.3308	269.535	5.81661	269.463	5.48328	269.572	-0.69547
		296.638	12.4317	296.529	7.16654	296.517	6.87151	296.517	0.66092
		324.87	13.554	324.798	8.52453	324.798	8.25895	324.603	2.04266
		354.329	14.7053	354.305	9.87814	354.244	9.64136	354.086	3.4544
		384.99	15.8219	385.002	11.2307	384.941	11.0185	384.832	4.88102
		417.047	16.9529	417.011	12.5824	417.035	12.3853	417.035	6.32374
		450.331	18.0851	450.367	13.9177	450.343	13.7343	450.331	7.76352
		485.12	19.2513	484.998	15.24	484.853	15.0582	484.914	9.19979
		520.917	20.3871	520.881	16.5587	520.869	16.3824	520.905	10.6372
		558.172	21.5477	558.086	17.8643	558.05	17.6795	557.904	12.1128
		596.543	22.7156	596.47	19.1556	596.422	18.9667	596.519	13.5328
		636.299	23.8969	636.238	20.4372	636.153	20.242	636.226	14.904
		677.245	25.0785	677.184	21.7123	677.147	21.4897	677.196	16.2951
		719.55	26.269	719.502	22.9663	719.55	22.7402	719.465	17.6771
		763.277	27.462	763.18	24.2271	763.155	23.9584	763.034	19.042
		808.035	28.6653	808.023	25.4609	807.95	25.1702	807.938	20.3937
		854.19	29.8641	854.142	26.6827	854.166	26.384	854.033	21.7208
		901.511	31.069	901.463	27.9022	901.426	27.5548	901.451	23.0248
		950.095	32.2675	950.083	29.0983	949.986	28.7367	950.046	24.3093
		1000.09	33.4785	1000.07	30.2893	1000.01	29.8865	1000.03	25.5755
		1000.09	33.4555	1000.07	30.2886	1000.01	29.9001	1000.03	25.6199
		1000.09	33.4585	1000.07	30.3134	1000.01	29.9095	1000.03	25.6723
		1499.98	44.0529	1500	40.1818	1499.9	39.5345	1499.95	35.6373
		2000.23	52.5301	2000.26	47.6352	2000.13	46.8381	2000.03	42.6004
		2500.18	59.387	2500.22	53.5531	2500.1	52.6384	2500.11	47.719
		3000.07	65.0138	3000.16	58.4094	2999.99	57.4113	3000.12	51.7168
		3500.26	69.7115	3500.12	62.5435	3500.14	61.4616	3500.05	54.9886
		4000.32	73.666	4000.42	66.0312	4000.37	64.9098	4000.21	57.7332
		4500.29	76.9934	4500.28	69.0554	4500.36	67.8806	4500.4	60.0699
		5000.18	79.8265	5000.38	71.6374	5000.46	70.4279	5000.44	62.0971
		5500.31	82.2879	5500.47	73.8714	5500.2	72.6361	5500.49	63.829
		6000.37	84.3976	6000.44	75.7922	6000.3	74.5511	6000.33	65.3534
		6500.2	86.2131	6500.44	77.4465	6500.44	76.1952	6500.46	66.6701
		7000.27	87.7994	7000.5	78.8894	7000.25	77.6248	7000.34	67.8123
		7500.24	89.1689	7500.4	80.0956	7500.22	78.8482	7500.25	68.8037
		8000.22	90.34	8000.27	81.1625	8000.5	79.9124	8000.26	69.6577
		8500.22	91.3844	8500.29	82.0575	8500.25	80.7712	8500.33	70.4015
		9000.29	92.1838	9000.27	82.8404	9000.19	81.5938	9000.27	71.0323
		9500.22	92.9342	9500.4	83.4831	9500.35	82.2374	9500.21	71.5994
		10000.2	93.5167	10000.3	84.0269	10000.3	82.8263	10000.4	72.0829
		10500.2	94.0782	10500.3	84.5242	10500.2	83.3131	10500.3	72.4968
		11000.3	94.5411	11000.3	84.947	11000.3	83.7592	11000.3	72.8875
		11500.4	94.9034	11500.2	85.2969	11500.2	84.1427	11500.4	73.2077
		12000.4	95.254	12000.5	85.6675	12000.3	84.484	12000.2	73.5034
		12500.4	95.5725	12500.2	85.9333	12500.3	84.7931	12500.3	73.7686
		13000.2	95.8838	13000.5	86.1955	13000.3	85.0574	13000.4	74.0159
		13500.4	96.1372	13500.5	86.4428	13500.3	85.2994	13500.4	74.2188
		14000.4	96.353	14000.5	86.6459	14000.3	85.5242	14000.4	74.4206
		14500.3	96.5501	14500.4	86.8394	14500.3	85.7087	14500.4	74.5923
		15000.3	96.7604	15000.2	87.0237	15000.3	85.9272	15000.3	74.768
				-14500.4
				-86.8421
				-14000.3
				-86.618
				-13500.3
				-86.452
				-13000.3
				-86.1845
				-12500.3
				-85.91
				-12000.3
				-85.6374
				-11500.5
				-85.3037
				-11000.2
				-84.919
				-10500.5
				-84.4873
				-10000.4
				-84.014
				-9500.25
				-83.4661
				-9000.18
				-82.7775
				-8500.19
				-82.0386
				-8000.22
				-81.1277
				-7500.29
				-80.0592
				-7000.26
				-78.8415
				-6500.48
				-77.4171
				-6000.5
				-75.7486
				-5500.24
				-73.7985
				-5000.23
				-71.5973
				-4500.28
				-69.0318
				-4000.3
				-66.077
				-3500.21
				-62.6207
				-3000.1
				-58.6252
				-2500.36
				-53.9462
				-2000.27
				-48.4347
				-1499.84
				-41.8534
				-999.917
				-33.8402
				-999.917
				-33.834
				-949.925
				-32.9243
				-901.074
				-32.036
				-853.596
				-31.1453
				-807.513
				-30.268
				-762.633
				-29.3897
				-719.101
				-28.5161
				-676.832
				-27.6465
				-635.801
				-26.788
				-595.972
				-25.936
				-557.552
				-25.0901
				-520.395
				-24.2611
				-484.464
				-23.4385
				-449.93
				-22.6394
				-416.452
				-21.832
				-384.456
				-21.0517
				-353.771
				-20.2855
				-324.239
				-19.5356
				-296.128
				-18.8026
				-269.123
				-18.0746
				-243.465
				-17.3725
				-219.191
				-16.683
				-196.12
				-16.021
				-174.226
				-15.3679
				-153.765
				-14.7392
				-134.531
				-14.1326
				-116.596
				-13.5457
				-99.8266
				-12.9771
				-84.5387
				-12.4446
				-70.3801
				-11.9354
				-57.6422
				-11.4607
				-46.1186
				-11.0114
				-35.785
				-10.5989
				-26.775
				-10.2273
				-18.9915
				-9.89832
				-12.7136
				-9.62214
				-7.51644
				-9.39136
				-3.69143
				-9.21748
				-1.15357
				-9.09734
				-0.52214
				-9.04687
				1.62715
				-8.95627
				4.17715
				-8.84327
				8.0993
				-8.66718
				13.1629
				-8.43441
				19.6715
				-8.12804
				27.3943
				-7.75063
				36.2343
				-7.30687
				46.4951
				-6.77811
				58.1158
				-6.1575
				70.9144
				-5.45246
				85.0001
				-4.65554
				100.434
				-3.76012
				116.972
				-2.79293
				135.017
				-1.71435
				154.215
				-0.57812
				174.724
				0.61963
				196.532
				1.87033
				219.543
				3.15604
				243.999
				4.48152
				269.535
				5.81661
				296.529
				7.16654
				324.798
				8.52453
				354.305
				9.87814
				385.002
				11.2307
				417.011
				12.5824
				450.367
				13.9177
				484.998
				15.24
				520.881
				16.5587
				558.086
				17.8643
				596.47
				19.1556
				636.238
				20.4372
				677.184
				21.7123
				719.502
				22.9663
				763.18
				24.2271
				808.023
				25.4609
				854.142
				26.6827
				901.463
				27.9022
				950.083
				29.0983
				1000.07
				30.2893
				1000.07
				30.2886
				1000.07
				30.3134
				1500
				40.1818
				2000.26
				47.6352
				2500.22
				53.5531
				3000.16
				58.4094
				3500.12
				62.5435
				4000.42
				66.0312
				4500.28
				69.0554
				5000.38
				71.6374
				5500.47
				73.8714
				6000.44
				75.7922
				6500.44
				77.4465
				7000.5
				78.8894
				7500.4
				80.0956
				8000.27
				81.1625
				8500.29
				82.0575
				9000.27
				82.8404
				9500.4
				83.4831
				10000.3
				84.0269
				10500.3
				84.5242
				11000.3
				84.947
				11500.2
				85.2969
				12000.5
				85.6675
				12500.2
				85.9333
				13000.5
				86.1955
				13500.5
				86.4428
				14000.5
				86.6459
				14500.4
				86.8394
				15000.2
				87.0237
